# Supplementary material for: Uncovering developmental time and tempo using deep learning
Source: Nat Methods. 2023 Nov 23;20(12):2000–10. doi: 10.1038/s41592-023-02083-8 (PMC10703695; doi:10.1038/s41592-023-02083-8)
Supplement: Supplementary file 22 — Numerical data. [file 41592_2023_2083_MOESM22_ESM.xlsx]

## Sheet: Figure 1c
	Figure 1c
	Time (min)	Cosine similarity_Blastula query image	Cosine similarity_Gastrula query image	Cosine similarity_Segmentation-stage query image
	4	0.789364	0.734839	0.549759
	8	0.882445	0.81475	0.543719
	12	0.72852	0.718054	0.597005
	16	0.751093	0.588265	0.477852
	20	0.671827	0.588687	0.605329
	24	0.738672	0.741289	0.526128
	28	0.772472	0.665379	0.486341
	32	0.716929	0.495178	0.410755
	36	0.775394	0.779801	0.595496
	40	0.754294	0.607495	0.492575
	44	0.77137	0.673839	0.490679
	48	0.74043	0.561529	0.404414
	52	0.737678	0.689674	0.642813
	56	0.621989	0.570736	0.647806
	60	0.68364	0.675041	0.64106
	64	0.686782	0.68433	0.62207
	68	0.708539	0.584737	0.543669
	72	0.719131	0.587942	0.419881
	76	0.817182	0.671469	0.530651
	80	0.625054	0.429654	0.411519
	84	0.651462	0.61396	0.576736
	88	0.807377	0.668834	0.440286
	92	0.757085	0.667626	0.460824
	96	0.799812	0.602332	0.397699
	100	0.831483	0.598533	0.322631
	104	0.619929	0.484815	0.377877
	108	0.746667	0.602698	0.357203
	112	0.755012	0.620635	0.453318
	116	0.784482	0.792511	0.644375
	120	0.747995	0.523779	0.309434
	124	0.799213	0.602405	0.36125
	128	0.587948	0.465136	0.385557
	132	0.72259	0.614408	0.438716
	136	0.888858	0.731117	0.375189
	140	0.918309	0.704035	0.366845
	144	0.891372	0.70485	0.368857
	148	0.879536	0.724677	0.41014
	152	0.927183	0.742335	0.40012
	156	0.91634	0.784273	0.405117
	160	0.933597	0.761777	0.397031
	164	0.918287	0.806959	0.451596
	168	0.936259	0.813804	0.455166
	172	0.910133	0.804754	0.46771
	176	0.901563	0.733641	0.42253
	180	0.949937	0.7826	0.411295
	184	0.952969	0.703028	0.400486
	188	0.912871	0.842848	0.404766
	192	0.942381	0.769125	0.39073
	196	0.931974	0.796396	0.407932
	200	0.912787	0.847376	0.425445
	204	0.892586	0.83804	0.418892
	208	0.918291	0.843887	0.420582
	212	0.896701	0.845938	0.444262
	216	0.905125	0.834025	0.418473
	220	0.926248	0.754226	0.361334
	224	0.897827	0.833682	0.432236
	228	0.881257	0.832321	0.417397
	232	0.843111	0.909797	0.509829
	236	0.896088	0.807999	0.402233
	240	0.872292	0.832999	0.416427
	244	0.893949	0.819989	0.409997
	248	0.8726	0.882186	0.455396
	252	0.87416	0.822211	0.416722
	256	0.893852	0.825088	0.410884
	260	0.855791	0.893563	0.465203
	264	0.855062	0.878141	0.478058
	268	0.809921	0.937113	0.551192
	272	0.87892	0.83585	0.421589
	276	0.858826	0.870748	0.455604
	280	0.854183	0.897113	0.471466
	284	0.833198	0.899579	0.486141
	288	0.859606	0.879293	0.451605
	292	0.869468	0.866394	0.444828
	296	0.828109	0.909915	0.492015
	300	0.856049	0.910302	0.477281
	304	0.846886	0.892359	0.472018
	308	0.847092	0.891297	0.469765
	312	0.866493	0.890615	0.473115
	316	0.840505	0.899919	0.471399
	320	0.823671	0.926541	0.500203
	324	0.802229	0.936293	0.522889
	328	0.810548	0.930265	0.516275
	332	0.824975	0.938469	0.516826
	336	0.82275	0.921624	0.493018
	340	0.780273	0.957486	0.567047
	344	0.805766	0.929372	0.523402
	348	0.781543	0.958567	0.567019
	352	0.795157	0.955243	0.538482
	356	0.777452	0.972313	0.573525
	360	0.773352	0.953452	0.555473
	364	0.812694	0.93973	0.522859
	368	0.690718	0.984555	0.665488
	372	0.783931	0.95821	0.554592
	376	0.741732	0.982122	0.619696
	380	0.728257	0.976125	0.618863
	384	0.718859	0.975689	0.641856
	388	0.669978	0.984119	0.682507
	392	0.719479	0.98133	0.63199
	396	0.692813	0.987268	0.669861
	400	0.647884	0.98534	0.716809
	404	0.653994	0.983684	0.705331
	408	0.67923	0.988517	0.666294
	412	0.664814	0.96809	0.675947
	416	0.662552	0.974639	0.692482
	420	0.627297	0.984433	0.724466
	424	0.562024	0.953886	0.755089
	428	0.630984	0.97764	0.7154
	432	0.632454	0.981793	0.726231
	436	0.592674	0.947124	0.725477
	440	0.560478	0.943437	0.781143
	444	0.510153	0.915382	0.794695
	448	0.590037	0.962682	0.75553
	452	0.601402	0.975997	0.750222
	456	0.384157	0.82926	0.812209
	460	0.59048	0.967261	0.742962
	464	0.600545	0.964989	0.760511
	468	0.547479	0.943006	0.762592
	472	0.484478	0.903897	0.798435
	476	0.352595	0.767095	0.816417
	480	0.479161	0.874954	0.789456
	484	0.439342	0.856342	0.835583
	488	0.464281	0.881899	0.804508
	492	0.467119	0.896999	0.80591
	496	0.446323	0.869193	0.802786
	500	0.439274	0.871586	0.78963
	504	0.439595	0.852521	0.815603
	508	0.454121	0.873778	0.809433
	512	0.497116	0.906637	0.785842
	516	0.412611	0.838587	0.80872
	520	0.358669	0.764426	0.848098
	524	0.403316	0.833818	0.808383
	528	0.423118	0.842203	0.787305
	532	0.358971	0.789457	0.803964
	536	0.428121	0.851112	0.795545
	540	0.375289	0.799012	0.810363
	544	0.46939	0.893637	0.793157
	548	0.351294	0.775017	0.823348
	552	0.359568	0.800892	0.795878
	556	0.359064	0.784915	0.804638
	560	0.426571	0.84892	0.780209
	564	0.34958	0.785855	0.812997
	568	0.359117	0.790187	0.788969
	572	0.389123	0.822505	0.802652
	576	0.391129	0.829226	0.791266
	580	0.344697	0.782243	0.800788
	584	0.215761	0.647408	0.798087
	588	0.371531	0.794661	0.797821
	592	0.401046	0.831862	0.808322
	596	0.358697	0.789476	0.797409
	600	0.352924	0.781715	0.818617
	604	0.393694	0.809537	0.7901
	608	0.347006	0.756991	0.804078
	612	0.339537	0.764002	0.824191
	616	0.304388	0.748916	0.79494
	620	0.420424	0.837638	0.78058
	624	0.293646	0.729925	0.796454
	628	0.39759	0.807521	0.810001
	632	0.315531	0.751722	0.800197
	636	0.335982	0.775689	0.78359
	640	0.355725	0.77059	0.805667
	644	0.294608	0.712589	0.780084
	648	0.29511	0.72355	0.796715
	652	0.34415	0.751468	0.817632
	656	0.29082	0.725647	0.796821
	660	0.221797	0.626446	0.805347
	664	0.334293	0.766033	0.811525
	668	0.227425	0.654894	0.797467
	672	0.229683	0.651361	0.79261
	676	0.272873	0.709124	0.80161
	680	0.393357	0.813518	0.798994
	684	0.185401	0.602505	0.802424
	688	0.159712	0.574488	0.794968
	692	0.177359	0.56619	0.823363
	696	0.183524	0.599566	0.787584
	700	0.17848	0.56057	0.853619
	704	0.158772	0.568141	0.819851
	708	0.245919	0.675677	0.801153
	712	0.134454	0.537157	0.817747
	716	0.30863	0.70962	0.78062
	720	0.212396	0.630756	0.830733
	724	0.213885	0.59749	0.861424
	728	0.25217	0.659212	0.869676
	732	0.199283	0.627976	0.790138
	736	0.130205	0.504146	0.878838
	740	0.269058	0.692892	0.834662
	744	0.180485	0.558304	0.909466
	748	0.205391	0.624229	0.844851
	752	0.269565	0.656788	0.883446
	756	0.277206	0.648831	0.869421
	760	0.232988	0.586681	0.926119
	764	0.238522	0.652178	0.84598
	768	0.185097	0.565292	0.887088
	772	0.179632	0.555495	0.84283
	776	0.32681	0.703508	0.886233
	780	0.234978	0.590195	0.93253
	784	0.291875	0.649743	0.921885
	788	0.244139	0.654566	0.864563
	792	0.182419	0.559343	0.864424
	796	0.163994	0.521692	0.909389
	800	0.208786	0.582986	0.868231
	804	0.159731	0.523471	0.896679
	808	0.25496	0.656555	0.843524
	812	0.207803	0.58365	0.902149
	816	0.206571	0.585956	0.917285
	820	0.212179	0.590206	0.862513
	824	0.241393	0.611932	0.93669
	828	0.148028	0.525179	0.900747
	832	0.22376	0.543823	0.958646
	836	0.153	0.519509	0.894614
	840	0.191268	0.564444	0.925336
	844	0.182054	0.557442	0.935899
	848	0.235965	0.589079	0.936189
	852	0.150188	0.505825	0.933533
	856	0.195359	0.551792	0.946018
	860	0.170965	0.526533	0.938267
	864	0.256554	0.601688	0.944823
	868	0.205088	0.567469	0.938309
	872	0.234067	0.603238	0.949035
	876	0.194526	0.518913	0.949453
	880	0.174685	0.548555	0.925003
	884	0.125775	0.47151	0.866601
	888	0.213311	0.538313	0.957629
	892	0.20982	0.536944	0.960577
	896	0.18749	0.569898	0.92442
	900	0.180855	0.54039	0.935284
	904	0.242078	0.583473	0.913145
	908	0.200777	0.539491	0.953341
	912	0.216263	0.547471	0.947231
	916	0.200831	0.533609	0.947178
	920	0.19809	0.549984	0.943534
	924	0.217028	0.553718	0.955977
	928	0.194287	0.550144	0.945794
	932	0.212916	0.554532	0.953722
	936	0.217075	0.570117	0.953226
	940	0.282986	0.616577	0.958688
	944	0.200054	0.553503	0.945029
	948	0.22067	0.588587	0.937815
	952	0.23824	0.555533	0.962837
	956	0.247287	0.575184	0.969728
	960	0.244827	0.540784	0.960186
	964	0.206827	0.542051	0.956737
	968	0.207088	0.558461	0.947513
	972	0.220706	0.5495	0.959105
	976	0.227275	0.572923	0.965828
	980	0.23274	0.549515	0.958178
	984	0.241361	0.55598	0.964512
	988	0.253848	0.618725	0.964285
	992	0.225032	0.55726	0.95813
	996	0.232243	0.561359	0.965836
	1000	0.230536	0.538236	0.969641
	1004	0.248329	0.566043	0.945273
	1008	0.249371	0.553867	0.954868
	1012	0.231504	0.58172	0.960212
	1016	0.200202	0.540191	0.953137
	1020	0.254252	0.539603	0.950439
	1024	0.246207	0.547995	0.956076
	1028	0.240137	0.563198	0.960328
	1032	0.223562	0.550139	0.962958
	1036	0.231153	0.544587	0.965709
	1040	0.305215	0.618046	0.9668
	1044	0.193666	0.528213	0.941033
	1048	0.247423	0.555589	0.959126
	1052	0.233658	0.561113	0.962604
	1056	0.237972	0.551434	0.960958
	1060	0.238013	0.554529	0.965574
	1064	0.233386	0.549435	0.962001
	1068	0.253223	0.566293	0.965394
	1072	0.266805	0.57745	0.969653
	1076	0.264292	0.550196	0.952153
	1080	0.240441	0.557408	0.960934
	1084	0.239518	0.553969	0.959466
	1088	0.248907	0.532353	0.95655
	1092	0.252504	0.531179	0.94693
	1096	0.253592	0.572445	0.965654
	1100	0.257748	0.54196	0.946737
	1104	0.248311	0.556897	0.956492
	1108	0.270276	0.557327	0.953416
	1112	0.255704	0.530808	0.948846
	1116	0.26571	0.562355	0.961712
	1120	0.267671	0.533811	0.947147
	1124	0.241555	0.562964	0.961391
	1128	0.242916	0.554401	0.953045
	1132	0.246498	0.530485	0.95171
	1136	0.247585	0.548168	0.952802
	1140	0.270928	0.558472	0.945398
	1144	0.27587	0.561732	0.959686
	1148	0.266996	0.556732	0.956187
	1152	0.250544	0.54548	0.949591
	1156	0.266327	0.550176	0.951293
	1160	0.260259	0.555483	0.958119
	1164	0.261635	0.549699	0.949808
	1168	0.254891	0.557354	0.957663
	1172	0.246088	0.55546	0.966032
	1176	0.266666	0.574238	0.957196
	1180	0.263037	0.554324	0.957522
	1184	0.192163	0.513419	0.937153
	1188	0.261578	0.553292	0.963415
	1192	0.276612	0.567974	0.95425
	1196	0.281424	0.573763	0.961626
	1200	0.247019	0.53488	0.962058
	1204	0.273833	0.539437	0.953447
	1208	0.27489	0.557992	0.953979
	1212	0.257006	0.529639	0.948281
	1216	0.252396	0.561425	0.946191
	1220	0.225034	0.521315	0.95598
	1224	0.285952	0.537656	0.946686
	1228	0.263806	0.538877	0.959215
	1232	0.229313	0.538371	0.960105
	1236	0.244957	0.547693	0.959724
	1240	0.254173	0.532812	0.959742
	1244	0.253583	0.557283	0.9617
	1248	0.260694	0.541381	0.935774
	1252	0.292342	0.57057	0.951699
	1256	0.259407	0.589615	0.944569
	1260	0.294359	0.582705	0.960839
	1264	0.264151	0.54046	0.947897
	1268	0.285185	0.598032	0.970281
	1272	0.275035	0.567848	0.968222
	1276	0.345352	0.568667	0.93333
	1280	0.271592	0.538019	0.947484
	1284	0.239451	0.532031	0.960992
	1288	0.263716	0.521542	0.944031
	1292	0.27904	0.516527	0.951095
	1296	0.282115	0.593303	0.953962
	1300	0.270469	0.539199	0.949634
	1304	0.273601	0.534549	0.956924
	1308	0.294878	0.547702	0.95715
	1312	0.241304	0.515915	0.95542
	1316	0.227054	0.535113	0.959624
	1320	0.242077	0.565821	0.926223
	1324	0.31013	0.534155	0.941318
	1328	0.245463	0.524509	0.960794
	1332	0.263669	0.583562	0.926922
	1336	0.309906	0.549386	0.952022
	1340	0.354179	0.580142	0.949064
	1344	0.244057	0.514235	0.951361
	1348	0.29171	0.59717	0.947754
	1352	0.241284	0.519772	0.942471
	1356	0.253446	0.519367	0.962126
	1360	0.197701	0.501606	0.943436
	1364	0.32118	0.54784	0.94749
	1368	0.284286	0.543648	0.959545
	1372	0.2545	0.516651	0.949075
	1376	0.240008	0.524023	0.940799
	1380	0.28134	0.539212	0.950336
	1384	0.251567	0.530554	0.954799
	1388	0.276363	0.517941	0.944484
	1392	0.236815	0.530017	0.946153
	1396	0.281193	0.55852	0.95943
	1400	0.257008	0.546623	0.961979
	1404	0.276022	0.537585	0.95815
	1408	0.403344	0.607869	0.911701
	1412	0.256398	0.53892	0.95946
	1416	0.275988	0.553419	0.964192
	1420	0.283793	0.562303	0.958256
	1424	0.227396	0.523536	0.961948
	1428	0.216622	0.506738	0.943684
	1432	0.236048	0.52495	0.959722
	1436	0.285962	0.543878	0.956981
	1440	0.306921	0.57811	0.956284

## Sheet: Figure 1e
	Figure 1e
	28.5C_Query embryo time (min)	Reference embryo time (min)	Reference(x)	Reference(y=x)
	0	15	0	0
	2	15	2.00278	2.00278
	4	15	4.00556	4.00556
	6	15	6.00834	6.00834
	8	40	8.01113	8.01113
	10	55	10.0139	10.0139
	12	25	12.0167	12.0167
	14	65	14.0195	14.0195
	16	45	16.0223	16.0223
	18	45	18.025	18.025
	20	50	20.0278	20.0278
	22	50	22.0306	22.0306
	24	50	24.0334	24.0334
	26	50	26.0362	26.0362
	28	55	28.0389	28.0389
	30	50	30.0417	30.0417
	32	50	32.0445	32.0445
	34	55	34.0473	34.0473
	36	65	36.0501	36.0501
	38	65	38.0529	38.0529
	40	70	40.0556	40.0556
	42	70	42.0584	42.0584
	44	70	44.0612	44.0612
	46	55	46.064	46.064
	48	70	48.0668	48.0668
	50	55	50.0695	50.0695
	52	55	52.0723	52.0723
	54	60	54.0751	54.0751
	56	60	56.0779	56.0779
	58	70	58.0807	58.0807
	60	70	60.0834	60.0834
	62	70	62.0862	62.0862
	64	55	64.089	64.089
	66	70	66.0918	66.0918
	68	75	68.0946	68.0946
	70	75	70.0974	70.0974
	72	75	72.1001	72.1001
	74	80	74.1029	74.1029
	76	90	76.1057	76.1057
	78	95	78.1085	78.1085
	80	95	80.1113	80.1113
	82	95	82.114	82.114
	84	80	84.1168	84.1168
	86	95	86.1196	86.1196
	88	100	88.1224	88.1224
	90	100	90.1252	90.1252
	92	115	92.128	92.128
	94	95	94.1307	94.1307
	96	110	96.1335	96.1335
	98	100	98.1363	98.1363
	100	115	100.139	100.139
	102	115	102.142	102.142
	104	110	104.145	104.145
	106	110	106.147	106.147
	108	120	108.15	108.15
	110	110	110.153	110.153
	112	105	112.156	112.156
	114	130	114.159	114.159
	116	125	116.161	116.161
	118	120	118.164	118.164
	120	125	120.167	120.167
	122	125	122.17	122.17
	124	150	124.172	124.172
	126	125	126.175	126.175
	128	150	128.178	128.178
	130	150	130.181	130.181
	132	150	132.184	132.184
	134	150	134.186	134.186
	136	150	136.189	136.189
	138	160	138.192	138.192
	140	160	140.195	140.195
	142	160	142.197	142.197
	144	175	144.2	144.2
	146	175	146.203	146.203
	148	165	148.206	148.206
	150	160	150.209	150.209
	152	160	152.211	152.211
	154	180	154.214	154.214
	156	165	156.217	156.217
	158	180	158.22	158.22
	160	180	160.223	160.223
	162	180	162.225	162.225
	164	180	164.228	164.228
	166	175	166.231	166.231
	168	180	168.234	168.234
	170	180	170.236	170.236
	172	180	172.239	172.239
	174	200	174.242	174.242
	176	200	176.245	176.245
	178	200	178.248	178.248
	180	185	180.25	180.25
	182	205	182.253	182.253
	184	205	184.256	184.256
	186	205	186.259	186.259
	188	180	188.261	188.261
	190	200	190.264	190.264
	192	200	192.267	192.267
	194	205	194.27	194.27
	196	200	196.273	196.273
	198	210	198.275	198.275
	200	205	200.278	200.278
	202	200	202.281	202.281
	204	210	204.284	204.284
	206	200	206.287	206.287
	208	205	208.289	208.289
	210	200	210.292	210.292
	212	215	212.295	212.295
	214	195	214.298	214.298
	216	190	216.3	216.3
	218	240	218.303	218.303
	220	225	220.306	220.306
	222	240	222.309	222.309
	224	240	224.312	224.312
	226	240	226.314	226.314
	228	240	228.317	228.317
	230	220	230.32	230.32
	232	240	232.323	232.323
	234	240	234.325	234.325
	236	240	236.328	236.328
	238	240	238.331	238.331
	240	260	240.334	240.334
	242	250	242.337	242.337
	244	250	244.339	244.339
	246	275	246.342	246.342
	248	250	248.345	248.345
	250	250	250.348	250.348
	252	275	252.35	252.35
	254	275	254.353	254.353
	256	260	256.356	256.356
	258	250	258.359	258.359
	260	275	260.362	260.362
	262	270	262.364	262.364
	264	270	264.367	264.367
	266	255	266.37	266.37
	268	250	268.373	268.373
	270	290	270.376	270.376
	272	290	272.378	272.378
	274	250	274.381	274.381
	276	250	276.384	276.384
	278	250	278.387	278.387
	280	290	280.389	280.389
	282	265	282.392	282.392
	284	290	284.395	284.395
	286	290	286.398	286.398
	288	290	288.401	288.401
	290	290	290.403	290.403
	292	290	292.406	292.406
	294	295	294.409	294.409
	296	295	296.412	296.412
	298	315	298.414	298.414
	300	310	300.417	300.417
	302	315	302.42	302.42
	304	340	304.423	304.423
	306	330	306.426	306.426
	308	325	308.428	308.428
	310	325	310.431	310.431
	312	325	312.434	312.434
	314	325	314.437	314.437
	316	325	316.439	316.439
	318	325	318.442	318.442
	320	330	320.445	320.445
	322	330	322.448	322.448
	324	300	324.451	324.451
	326	335	326.453	326.453
	328	335	328.456	328.456
	330	335	330.459	330.459
	332	340	332.462	332.462
	334	300	334.465	334.465
	336	340	336.467	336.467
	338	340	338.47	338.47
	340	300	340.473	340.473
	342	355	342.476	342.476
	344	355	344.478	344.478
	346	350	346.481	346.481
	348	360	348.484	348.484
	350	355	350.487	350.487
	352	360	352.49	352.49
	354	360	354.492	354.492
	356	385	356.495	356.495
	358	385	358.498	358.498
	360	375	360.501	360.501
	362	375	362.503	362.503
	364	375	364.506	364.506
	366	375	366.509	366.509
	368	405	368.512	368.512
	370	410	370.515	370.515
	372	535	372.517	372.517
	374	480	374.52	374.52
	376	410	376.523	376.523
	378	505	378.526	378.526
	380	405	380.529	380.529
	382	480	382.531	382.531
	384	500	384.534	384.534
	386	405	386.537	386.537
	388	405	388.54	388.54
	390	480	390.542	390.542
	392	405	392.545	392.545
	394	480	394.548	394.548
	396	405	396.551	396.551
	398	405	398.554	398.554
	400	405	400.556	400.556
	402	500	402.559	402.559
	404	405	404.562	404.562
	406	500	406.565	406.565
	408	500	408.567	408.567
	410	480	410.57	410.57
	412	450	412.573	412.573
	414	465	414.576	414.576
	416	455	416.579	416.579
	418	455	418.581	418.581
	420	500	420.584	420.584
	422	475	422.587	422.587
	424	455	424.59	424.59
	426	460	426.592	426.592
	428	500	428.595	428.595
	430	455	430.598	430.598
	432	455	432.601	432.601
	434	455	434.604	434.604
	436	450	436.606	436.606
	438	500	438.609	438.609
	440	460	440.612	440.612
	442	460	442.615	442.615
	444	460	444.618	444.618
	446	460	446.62	446.62
	448	450	448.623	448.623
	450	460	450.626	450.626
	452	460	452.629	452.629
	454	450	454.631	454.631
	456	450	456.634	456.634
	458	450	458.637	458.637
	460	455	460.64	460.64
	462	455	462.643	462.643
	464	475	464.645	464.645
	466	460	466.648	466.648
	468	475	468.651	468.651
	470	475	470.654	470.654
	472	475	472.656	472.656
	474	475	474.659	474.659
	476	500	476.662	476.662
	478	475	478.665	478.665
	480	475	480.668	480.668
	482	475	482.67	482.67
	484	475	484.673	484.673
	486	475	486.676	486.676
	488	490	488.679	488.679
	490	475	490.682	490.682
	492	475	492.684	492.684
	494	475	494.687	494.687
	496	475	496.69	496.69
	498	495	498.693	498.693
	500	475	500.695	500.695
	502	475	502.698	502.698
	504	475	504.701	504.701
	506	490	506.704	506.704
	508	495	508.707	508.707
	510	505	510.709	510.709
	512	490	512.712	512.712
	514	530	514.715	514.715
	516	530	516.718	516.718
	518	530	518.72	518.72
	520	530	520.723	520.723
	522	515	522.726	522.726
	524	530	524.729	524.729
	526	530	526.732	526.732
	528	530	528.734	528.734
	530	520	530.737	530.737
	532	530	532.74	532.74
	534	530	534.743	534.743
	536	530	536.745	536.745
	538	520	538.748	538.748
	540	545	540.751	540.751
	542	520	542.754	542.754
	544	560	544.757	544.757
	546	520	546.759	546.759
	548	520	548.762	548.762
	550	525	550.765	550.765
	552	535	552.768	552.768
	554	560	554.771	554.771
	556	545	556.773	556.773
	558	560	558.776	558.776
	560	560	560.779	560.779
	562	560	562.782	562.782
	564	560	564.784	564.784
	566	520	566.787	566.787
	568	565	568.79	568.79
	570	565	570.793	570.793
	572	565	572.796	572.796
	574	565	574.798	574.798
	576	565	576.801	576.801
	578	575	578.804	578.804
	580	545	580.807	580.807
	582	575	582.809	582.809
	584	545	584.812	584.812
	586	545	586.815	586.815
	588	565	588.818	588.818
	590	545	590.821	590.821
	592	575	592.823	592.823
	594	610	594.826	594.826
	596	560	596.829	596.829
	598	575	598.832	598.832
	600	610	600.834	600.834
	602	610	602.837	602.837
	604	565	604.84	604.84
	606	565	606.843	606.843
	608	610	608.846	608.846
	610	565	610.848	610.848
	612	580	612.851	612.851
	614	580	614.854	614.854
	616	590	616.857	616.857
	618	610	618.86	618.86
	620	610	620.862	620.862
	622	610	622.865	622.865
	624	610	624.868	624.868
	626	610	626.871	626.871
	628	610	628.873	628.873
	630	610	630.876	630.876
	632	610	632.879	632.879
	634	610	634.882	634.882
	636	610	636.885	636.885
	638	610	638.887	638.887
	640	610	640.89	640.89
	642	630	642.893	642.893
	644	610	644.896	644.896
	646	610	646.898	646.898
	648	610	648.901	648.901
	650	610	650.904	650.904
	652	610	652.907	652.907
	654	610	654.91	654.91
	656	610	656.912	656.912
	658	610	658.915	658.915
	660	610	660.918	660.918
	662	620	662.921	662.921
	664	610	664.924	664.924
	666	610	666.926	666.926
	668	610	668.929	668.929
	670	610	670.932	670.932
	672	640	672.935	672.935
	674	620	674.937	674.937
	676	640	676.94	676.94
	678	610	678.943	678.943
	680	640	680.946	680.946
	682	610	682.949	682.949
	684	620	684.951	684.951
	686	655	686.954	686.954
	688	655	688.957	688.957
	690	610	690.96	690.96
	692	655	692.962	692.962
	694	655	694.965	694.965
	696	655	696.968	696.968
	698	655	698.971	698.971
	700	655	700.974	700.974
	702	660	702.976	702.976
	704	660	704.979	704.979
	706	660	706.982	706.982
	708	655	708.985	708.985
	710	660	710.987	710.987
	712	660	712.99	712.99
	714	705	714.993	714.993
	716	660	716.996	716.996
	718	660	718.999	718.999
	720	720	721.001	721.001
	722	720	723.004	723.004
	724	720	725.007	725.007
	726	700	727.01	727.01
	728	700	729.013	729.013
	730	720	731.015	731.015
	732	720	733.018	733.018
	734	720	735.021	735.021
	736	700	737.024	737.024
	738	720	739.026	739.026
	740	720	741.029	741.029
	742	720	743.032	743.032
	744	720	745.035	745.035
	746	770	747.038	747.038
	748	745	749.04	749.04
	750	820	751.043	751.043
	752	720	753.046	753.046
	754	720	755.049	755.049
	756	710	757.051	757.051
	758	820	759.054	759.054
	760	820	761.057	761.057
	762	760	763.06	763.06
	764	820	765.063	765.063
	766	815	767.065	767.065
	768	765	769.068	769.068
	770	815	771.071	771.071
	772	815	773.074	773.074
	774	815	775.076	775.076
	776	815	777.079	777.079
	778	815	779.082	779.082
	780	815	781.085	781.085
	782	790	783.088	783.088
	784	815	785.09	785.09
	786	790	787.093	787.093
	788	815	789.096	789.096
	790	785	791.099	791.099
	792	815	793.102	793.102
	794	835	795.104	795.104
	796	785	797.107	797.107
	798	815	799.11	799.11
	800	815	801.113	801.113
	802	835	803.115	803.115
	804	775	805.118	805.118
	806	780	807.121	807.121
	808	825	809.124	809.124
	810	795	811.127	811.127
	812	805	813.129	813.129
	814	805	815.132	815.132
	816	845	817.135	817.135
	818	825	819.138	819.138
	820	885	821.14	821.14
	822	845	823.143	823.143
	824	845	825.146	825.146
	826	825	827.149	827.149
	828	850	829.152	829.152
	830	845	831.154	831.154
	832	850	833.157	833.157
	834	850	835.16	835.16
	836	825	837.163	837.163
	838	845	839.166	839.166
	840	845	841.168	841.168
	842	845	843.171	843.171
	844	855	845.174	845.174
	846	845	847.177	847.177
	848	855	849.179	849.179
	850	855	851.182	851.182
	852	845	853.185	853.185
	854	840	855.188	855.188
	856	905	857.191	857.191
	858	850	859.193	859.193
	860	850	861.196	861.196
	862	850	863.199	863.199
	864	850	865.202	865.202
	866	850	867.204	867.204
	868	855	869.207	869.207
	870	875	871.21	871.21
	872	870	873.213	873.213
	874	850	875.216	875.216
	876	875	877.218	877.218
	878	875	879.221	879.221
	880	850	881.224	881.224
	882	915	883.227	883.227
	884	905	885.229	885.229
	886	900	887.232	887.232
	888	870	889.235	889.235
	890	850	891.238	891.238
	892	900	893.241	893.241
	894	900	895.243	895.243
	896	905	897.246	897.246
	898	905	899.249	899.249
	900	900	901.252	901.252
	902	900	903.255	903.255
	904	905	905.257	905.257
	906	895	907.26	907.26
	908	905	909.263	909.263
	910	905	911.266	911.266
	912	935	913.268	913.268
	914	900	915.271	915.271
	916	935	917.274	917.274
	918	935	919.277	919.277
	920	955	921.28	921.28
	922	955	923.282	923.282
	924	930	925.285	925.285
	926	930	927.288	927.288
	928	955	929.291	929.291
	930	955	931.293	931.293
	932	955	933.296	933.296
	934	955	935.299	935.299
	936	950	937.302	937.302
	938	955	939.305	939.305
	940	995	941.307	941.307
	942	955	943.31	943.31
	944	975	945.313	945.313
	946	970	947.316	947.316
	948	970	949.318	949.318
	950	1000	951.321	951.321
	952	1000	953.324	953.324
	954	1000	955.327	955.327
	956	975	957.33	957.33
	958	970	959.332	959.332
	960	1030	961.335	961.335
	962	1080	963.338	963.338
	964	1000	965.341	965.341
	966	1050	967.344	967.344
	968	1050	969.346	969.346
	970	1070	971.349	971.349
	972	1070	973.352	973.352
	974	1030	975.355	975.355
	976	1020	977.357	977.357
	978	1075	979.36	979.36
	980	1040	981.363	981.363
	982	1065	983.366	983.366
	984	1155	985.369	985.369
	986	1065	987.371	987.371
	988	1070	989.374	989.374
	990	1070	991.377	991.377
	992	1170	993.38	993.38
	994	1170	995.382	995.382
	996	1075	997.385	997.385
	998	1075	999.388	999.388
	1000	1170	1001.39	1001.39
	1002	1070	1003.39	1003.39
	1004	1075	1005.4	1005.4
	1006	1075	1007.4	1007.4
	1008	1075	1009.4	1009.4
	1010	1155	1011.4	1011.4
	1012	1120	1013.41	1013.41
	1014	1145	1015.41	1015.41
	1016	1155	1017.41	1017.41
	1018	1165	1019.42	1019.42
	1020	1100	1021.42	1021.42
	1022	1165	1023.42	1023.42
	1024	1135	1025.42	1025.42
	1026	1030	1027.43	1027.43
	1028	1030	1029.43	1029.43
	1030	1100	1031.43	1031.43
	1032	1165	1033.44	1033.44
	1034	1165	1035.44	1035.44
	1036	1165	1037.44	1037.44
	1038	1165	1039.44	1039.44
	1040	1165	1041.45	1041.45
	1042	1165	1043.45	1043.45
	1044	1150	1045.45	1045.45
	1046	1140	1047.45	1047.45
	1048	1130	1049.46	1049.46
	1050	1085	1051.46	1051.46
	1052	1165	1053.46	1053.46
	1054	1130	1055.47	1055.47
	1056	1190	1057.47	1057.47
	1058	1190	1059.47	1059.47
	1060	1165	1061.47	1061.47
	1062	1165	1063.48	1063.48
	1064	1200	1065.48	1065.48
	1066	1100	1067.48	1067.48
	1068	1155	1069.49	1069.49
	1070	1215	1071.49	1071.49
	1072	1100	1073.49	1073.49
	1074	1155	1075.49	1075.49
	1076	1070	1077.5	1077.5
	1078	1075	1079.5	1079.5
	1080	1150	1081.5	1081.5
	1082	1165	1083.5	1083.5
	1084	1100	1085.51	1085.51
	1086	1215	1087.51	1087.51
	1088	1165	1089.51	1089.51
	1090	1165	1091.52	1091.52
	1092	1145	1093.52	1093.52
	1094	1165	1095.52	1095.52
	1096	1130	1097.52	1097.52
	1098	1105	1099.53	1099.53
	1100	1100	1101.53	1101.53
	1102	1085	1103.53	1103.53
	1104	1155	1105.54	1105.54
	1106	1120	1107.54	1107.54
	1108	1170	1109.54	1109.54
	1110	1155	1111.54	1111.54
	1112	1170	1113.55	1113.55
	1114	1220	1115.55	1115.55
	1116	1040	1117.55	1117.55
	1118	1190	1119.55	1119.55
	1120	1145	1121.56	1121.56
	1122	1195	1123.56	1123.56
	1124	1150	1125.56	1125.56
	1126	1160	1127.57	1127.57
	1128	1150	1129.57	1129.57
	1130	1165	1131.57	1131.57
	1132	1080	1133.57	1133.57
	1134	1190	1135.58	1135.58
	1136	1240	1137.58	1137.58
	1138	1115	1139.58	1139.58
	1140	1255	1141.59	1141.59
	1142	1050	1143.59	1143.59
	1144	1170	1145.59	1145.59
	1146	1180	1147.59	1147.59
	1148	1125	1149.6	1149.6
	1150	1140	1151.6	1151.6
	1152	1170	1153.6	1153.6
	1154	1120	1155.61	1155.61
	1156	1200	1157.61	1157.61
	1158	1210	1159.61	1159.61
	1160	1235	1161.61	1161.61
	1162	1175	1163.62	1163.62
	1164	1170	1165.62	1165.62
	1166	1190	1167.62	1167.62
	1168	1255	1169.62	1169.62
	1170	1120	1171.63	1171.63
	1172	1145	1173.63	1173.63
	1174	1225	1175.63	1175.63
	1176	1255	1177.64	1177.64
	1178	1160	1179.64	1179.64
	1180	1205	1181.64	1181.64
	1182	1150	1183.64	1183.64
	1184	1265	1185.65	1185.65
	1186	1205	1187.65	1187.65
	1188	1190	1189.65	1189.65
	1190	1230	1191.66	1191.66
	1192	1265	1193.66	1193.66
	1194	1200	1195.66	1195.66
	1196	1140	1197.66	1197.66
	1198	1245	1199.67	1199.67
	1200	1210	1201.67	1201.67
	1202	1165	1203.67	1203.67
	1204	1145	1205.67	1205.67
	1206	1190	1207.68	1207.68
	1208	1225	1209.68	1209.68
	1210	1275	1211.68	1211.68
	1212	1145	1213.69	1213.69
	1214	1305	1215.69	1215.69
	1216	1235	1217.69	1217.69
	1218	1210	1219.69	1219.69
	1220	1315	1221.7	1221.7
	1222	1210	1223.7	1223.7
	1224	1245	1225.7	1225.7
	1226	1285	1227.71	1227.71
	1228	1205	1229.71	1229.71
	1230	1350	1231.71	1231.71
	1232	1210	1233.71	1233.71
	1234	1280	1235.72	1235.72
	1236	1250	1237.72	1237.72
	1238	1310	1239.72	1239.72
	1240	1220	1241.72	1241.72
	1242	1305	1243.73	1243.73
	1244	1220	1245.73	1245.73
	1246	1310	1247.73	1247.73
	1248	1210	1249.74	1249.74
	1250	1260	1251.74	1251.74
	1252	1245	1253.74	1253.74
	1254	1305	1255.74	1255.74
	1256	1245	1257.75	1257.75
	1258	1305	1259.75	1259.75
	1260	1210	1261.75	1261.75
	1262	1300	1263.76	1263.76
	1264	1245	1265.76	1265.76
	1266	1270	1267.76	1267.76
	1268	1245	1269.76	1269.76
	1270	1320	1271.77	1271.77
	1272	1345	1273.77	1273.77
	1274	1365	1275.77	1275.77
	1276	1350	1277.77	1277.77
	1278	1250	1279.78	1279.78
	1280	1335	1281.78	1281.78
	1282	1305	1283.78	1283.78
	1284	1305	1285.79	1285.79
	1286	1350	1287.79	1287.79
	1288	1210	1289.79	1289.79
	1290	1325	1291.79	1291.79
	1292	1305	1293.8	1293.8
	1294	1255	1295.8	1295.8
	1296	1345	1297.8	1297.8
	1298	1300	1299.81	1299.81
	1300	1300	1301.81	1301.81
	1302	1210	1303.81	1303.81
	1304	1380	1305.81	1305.81
	1306	1345	1307.82	1307.82
	1308	1285	1309.82	1309.82
	1310	1315	1311.82	1311.82
	1312	1335	1313.82	1313.82
	1314	1320	1315.83	1315.83
	1316	1350	1317.83	1317.83
	1318	1350	1319.83	1319.83
	1320	1350	1321.84	1321.84
	1322	1350	1323.84	1323.84
	1324	1305	1325.84	1325.84
	1326	1385	1327.84	1327.84
	1328	1265	1329.85	1329.85
	1330	1345	1331.85	1331.85
	1332	1385	1333.85	1333.85
	1334	1360	1335.86	1335.86
	1336	1225	1337.86	1337.86
	1338	1285	1339.86	1339.86
	1340	1310	1341.86	1341.86
	1342	1285	1343.87	1343.87
	1344	1355	1345.87	1345.87
	1346	1345	1347.87	1347.87
	1348	1340	1349.87	1349.87
	1350	1360	1351.88	1351.88
	1352	1375	1353.88	1353.88
	1354	1355	1355.88	1355.88
	1356	1345	1357.89	1357.89
	1358	1340	1359.89	1359.89
	1360	1340	1361.89	1361.89
	1362	1385	1363.89	1363.89
	1364	1325	1365.9	1365.9
	1366	1310	1367.9	1367.9
	1368	1350	1369.9	1369.9
	1370	1360	1371.91	1371.91
	1372	1285	1373.91	1373.91
	1374	1305	1375.91	1375.91
	1376	1400	1377.91	1377.91
	1378	1360	1379.92	1379.92
	1380	1300	1381.92	1381.92
	1382	1360	1383.92	1383.92
	1384	1405	1385.92	1385.92
	1386	1360	1387.93	1387.93
	1388	1355	1389.93	1389.93
	1390	1350	1391.93	1391.93
	1392	1400	1393.94	1393.94
	1394	1385	1395.94	1395.94
	1396	1400	1397.94	1397.94
	1398	1350	1399.94	1399.94
	1400	1115	1401.95	1401.95
	1402	1385	1403.95	1403.95
	1404	1360	1405.95	1405.95
	1406	1345	1407.96	1407.96
	1408	1305	1409.96	1409.96
	1410	1310	1411.96	1411.96
	1412	1330	1413.96	1413.96
	1414	1400	1415.97	1415.97
	1416	1385	1417.97	1417.97
	1418	1385	1419.97	1419.97
	1420	1330	1421.97	1421.97
	1422	1395	1423.98	1423.98
	1424	1400	1425.98	1425.98
	1426	1410	1427.98	1427.98
	1428	1380	1429.99	1429.99
	1430	1305	1431.99	1431.99
	1432	1410	1433.99	1433.99
	1434	1390	1435.99	1435.99
	1436	1400	1438	1438
	1438	1285	1440	1440
