# Supplementary material for: Uncovering developmental time and tempo using deep learning
Source: Nat Methods. 2023 Nov 23;20(12):2000–10. doi: 10.1038/s41592-023-02083-8 (PMC10703695; doi:10.1038/s41592-023-02083-8)
Supplement: Supplementary file 23 — Numerical data. [file 41592_2023_2083_MOESM23_ESM.xlsx]

## Sheet: Figure 2b
	Figure 2b
	26.5°C					28.5°C					31.5°C
	26.5C_Experimental_Time(min)	Median_Developmental_age(hpf)	Median-2*MAD	Median+2*MAD	Linear_fit	28.5C_Experimental_Time(min)	Median_Developmental_age(hpf)	Median-2*MAD	Median+2*MAD	Linear_fit	31.5C_Experimental_Time(min)	Median_Developmental_age(hpf)	Median-2*MAD	Median+2*MAD	Linear_fit
	45	1.25	1.08333	1.41667	0.75	60	1.375	0.958333	1.79167	1	90	2.04167	1.29167	2.79167	1.5
	48.9167	1.25	1.08333	1.41667	0.806231	62	1.5	1	2	1.03334	92	2.08333	1.58333	2.58333	1.54023
	52.8333	1.33333	1.16667	1.5	0.862462	64	1.58333	1.08333	2.08333	1.06667	94	2	1.5	2.5	1.58046
	56.75	1.33333	1.16667	1.5	0.918693	66	1.75	1.08333	2.41667	1.10001	96	2.08333	1.58333	2.58333	1.62069
	60.6667	1.41667	1.08333	1.75	0.974924	68	1.66667	1	2.33333	1.13334	98	2.08333	1.58333	2.58333	1.66092
	64.5833	1.41667	1.08333	1.75	1.03116	70	1.75	1.08333	2.41667	1.16668	100	2.08333	1.58333	2.58333	1.70115
	68.5	1.5	1.33333	1.66667	1.08739	72	1.75	1.33333	2.16667	1.20001	102	2.08333	1.58333	2.58333	1.74138
	72.4167	1.5	1.33333	1.66667	1.14362	74	1.79167	1.375	2.20833	1.23335	104	2.08333	1.58333	2.58333	1.78161
	76.3333	1.58333	1.25	1.91667	1.19985	76	1.75	1.41667	2.08333	1.26668	106	2.16667	1.66667	2.66667	1.82184
	80.25	1.58333	1.25	1.91667	1.25608	78	1.83333	1.33333	2.33333	1.30002	108	2.16667	1.66667	2.66667	1.86207
	84.1667	1.66667	1.33333	2	1.31231	80	1.83333	1.33333	2.33333	1.33336	110	2.16667	1.66667	2.66667	1.9023
	88.0833	1.75	1.41667	2.08333	1.36854	82	1.83333	1.5	2.16667	1.36669	112	2.16667	1.66667	2.66667	1.94253
	92	1.75	1.41667	2.08333	1.42477	84	1.875	1.375	2.375	1.40003	114	2.16667	1.66667	2.66667	1.98276
	95.9167	1.83333	1.5	2.16667	1.481	86	2	1.5	2.5	1.43336	116	2.33333	1.66667	3	2.02299
	99.8333	1.83333	1.5	2.16667	1.53723	88	1.91667	1.41667	2.41667	1.4667	118	2.33333	1.66667	3	2.06322
	103.75	1.83333	1.5	2.16667	1.59347	90	2	1.66667	2.33333	1.50003	120	2.33333	1.66667	3	2.10345
	107.667	1.91667	1.58333	2.25	1.6497	92	2.08333	1.58333	2.58333	1.53337	122	2.33333	1.66667	3	2.14368
	111.583	2	1.66667	2.33333	1.70593	94	2	1.66667	2.33333	1.56671	124	2.41667	1.91667	2.91667	2.18391
	115.5	2.08333	1.75	2.41667	1.76216	96	2.08333	1.58333	2.58333	1.60004	126	2.41667	1.91667	2.91667	2.22413
	119.417	2.08333	1.75	2.41667	1.81839	98	2.08333	1.58333	2.58333	1.63338	128	2.41667	1.91667	2.91667	2.26436
	123.333	2.16667	1.66667	2.66667	1.87462	100	2.08333	1.58333	2.58333	1.66671	130	2.41667	1.91667	2.91667	2.30459
	127.25	2.25	1.91667	2.58333	1.93085	102	2.16667	1.66667	2.66667	1.70005	132	2.5	2	3	2.34482
	131.167	2.25	1.91667	2.58333	1.98708	104	2.16667	1.83333	2.5	1.73338	134	2.58333	2.08333	3.08333	2.38505
	135.083	2.33333	1.83333	2.83333	2.04331	106	2.16667	1.66667	2.66667	1.76672	136	2.66667	2.16667	3.16667	2.42528
	139	2.41667	2.08333	2.75	2.09955	108	2.16667	1.66667	2.66667	1.80005	138	2.66667	2.16667	3.16667	2.46551
	142.917	2.41667	2.08333	2.75	2.15578	110	2.16667	1.83333	2.5	1.83339	140	2.66667	2.16667	3.16667	2.50574
	146.833	2.5	2.16667	2.83333	2.21201	112	2.16667	1.83333	2.5	1.86673	142	2.66667	2.16667	3.16667	2.54597
	150.75	2.58333	2.25	2.91667	2.26824	114	2.16667	1.83333	2.5	1.90006	144	2.66667	2	3.33333	2.5862
	154.667	2.58333	2.25	2.91667	2.32447	116	2.16667	1.83333	2.5	1.9334	146	2.66667	2.16667	3.16667	2.62643
	158.583	2.66667	2.33333	3	2.3807	118	2.33333	1.66667	3	1.96673	148	2.66667	2.16667	3.16667	2.66666
	162.5	2.66667	2.16667	3.16667	2.43693	120	2.33333	1.66667	3	2.00007	150	2.75	2.25	3.25	2.70689
	166.417	2.75	2.41667	3.08333	2.49316	122	2.41667	1.91667	2.91667	2.0334	152	2.83333	2.5	3.16667	2.74712
	170.333	2.75	2.41667	3.08333	2.54939	124	2.375	1.79167	2.95833	2.06674	154	2.75	2.25	3.25	2.78735
	174.25	2.83333	2.33333	3.33333	2.60563	126	2.41667	1.91667	2.91667	2.10008	156	2.91667	2.58333	3.25	2.82758
	178.167	2.91667	2.58333	3.25	2.66186	128	2.41667	1.91667	2.91667	2.13341	158	2.91667	2.58333	3.25	2.86781
	182.083	2.91667	2.41667	3.41667	2.71809	130	2.41667	1.91667	2.91667	2.16675	160	3	2.83333	3.16667	2.90804
	186	3	2.5	3.5	2.77432	132	2.45833	2.04167	2.875	2.20008	162	2.91667	2.75	3.08333	2.94827
	189.917	3	2.5	3.5	2.83055	134	2.58333	2.25	2.91667	2.23342	164	3	2.83333	3.16667	2.9885
	193.833	3.16667	2.66667	3.66667	2.88678	136	2.58333	2.25	2.91667	2.26675	166	3	2.83333	3.16667	3.02873
	197.75	3.16667	2.66667	3.66667	2.94301	138	2.66667	2.16667	3.16667	2.30009	168	3	2.83333	3.16667	3.06896
	201.667	3.25	2.75	3.75	2.99924	140	2.66667	2.33333	3	2.33342	170	3	2.83333	3.16667	3.10919
	205.583	3.33333	2.66667	4	3.05547	142	2.66667	2.16667	3.16667	2.36676	172	3	2.83333	3.16667	3.14942
	209.5	3.41667	2.58333	4.25	3.1117	144	2.66667	2.16667	3.16667	2.4001	174	3	2.83333	3.16667	3.18965
	213.417	3.58333	2.75	4.41667	3.16794	146	2.66667	2.33333	3	2.43343	176	3	2.66667	3.33333	3.22988
	217.333	3.66667	2.83333	4.5	3.22417	148	2.66667	2.33333	3	2.46677	178	3.08333	2.91667	3.25	3.27011
	221.25	3.75	2.91667	4.58333	3.2804	150	2.66667	2.16667	3.16667	2.5001	180	3	2.83333	3.16667	3.31034
	225.167	3.83333	2.83333	4.83333	3.33663	152	2.75	2.41667	3.08333	2.53344	182	3.04167	2.79167	3.29167	3.35057
	229.083	3.91667	2.91667	4.91667	3.39286	154	2.75	2.25	3.25	2.56677	184	3.08333	2.91667	3.25	3.3908
	233	4.08333	3.08333	5.08333	3.44909	156	2.83333	2.5	3.16667	2.60011	186	3.08333	2.91667	3.25	3.43103
	236.917	4.08333	3.25	4.91667	3.50532	158	2.83333	2.5	3.16667	2.63345	188	3.08333	2.75	3.41667	3.47126
	240.833	4.16667	3.33333	5	3.56155	160	2.91667	2.75	3.08333	2.66678	190	3.08333	2.91667	3.25	3.51149
	244.75	4.41667	3.58333	5.25	3.61778	162	2.91667	2.75	3.08333	2.70012	192	3.08333	2.58333	3.58333	3.55172
	248.667	4.5	3.83333	5.16667	3.67402	164	2.91667	2.66667	3.16667	2.73345	194	3.08333	2.58333	3.58333	3.59195
	252.583	4.5	3.83333	5.16667	3.73025	166	2.91667	2.75	3.08333	2.76679	196	3.08333	2.58333	3.58333	3.63217
	256.5	4.5	3.83333	5.16667	3.78648	168	2.91667	2.75	3.08333	2.80012	198	3.16667	2.66667	3.66667	3.6724
	260.417	4.5	3.83333	5.16667	3.84271	170	3	2.83333	3.16667	2.83346	200	3.08333	2.58333	3.58333	3.71263
	264.333	4.5	3.83333	5.16667	3.89894	172	3	2.66667	3.33333	2.86679	202	3.16667	2.66667	3.66667	3.75286
	268.25	4.5	3.83333	5.16667	3.95517	174	3	2.83333	3.16667	2.90013	204	3.33333	2.66667	4	3.79309
	272.167	4.58333	3.91667	5.25	4.0114	176	3	2.83333	3.16667	2.93347	206	3.41667	2.75	4.08333	3.83332
	276.083	4.5	3.83333	5.16667	4.06763	178	3.08333	2.91667	3.25	2.9668	208	3.41667	2.75	4.08333	3.87355
	280	4.58333	3.75	5.41667	4.12386	180	3.08333	2.91667	3.25	3.00014	210	3.5	2.66667	4.33333	3.91378
	283.917	4.58333	4.08333	5.08333	4.18009	182	3.08333	2.91667	3.25	3.03347	212	3.625	2.70833	4.54167	3.95401
	287.833	4.58333	4.08333	5.08333	4.23633	184	3.08333	2.91667	3.25	3.06681	214	3.625	2.70833	4.54167	3.99424
	291.75	4.58333	4.08333	5.08333	4.29256	186	3.08333	2.75	3.41667	3.10014	216	3.66667	2.83333	4.5	4.03447
	295.667	4.58333	4.08333	5.08333	4.34879	188	3.08333	2.58333	3.58333	3.13348	218	3.66667	2.83333	4.5	4.0747
	299.583	4.58333	4.08333	5.08333	4.40502	190	3.16667	2.83333	3.5	3.16682	220	3.66667	2.83333	4.5	4.11493
	303.5	4.58333	4.08333	5.08333	4.46125	192	3.33333	2.83333	3.83333	3.20015	222	3.66667	3	4.33333	4.15516
	307.417	4.58333	3.91667	5.25	4.51748	194	3.33333	2.83333	3.83333	3.23349	224	3.66667	3	4.33333	4.19539
	311.333	4.66667	4.16667	5.16667	4.57371	196	3.41667	2.91667	3.91667	3.26682	226	3.66667	3	4.33333	4.23562
	315.25	4.66667	4.16667	5.16667	4.62994	198	3.5	3.16667	3.83333	3.30016	228	3.66667	2.83333	4.5	4.27585
	319.167	4.75	4.25	5.25	4.68617	200	3.5	3.16667	3.83333	3.33349	230	3.75	3.08333	4.41667	4.31608
	323.083	4.83333	4.16667	5.5	4.74241	202	3.5	3.16667	3.83333	3.36683	232	3.75	3.25	4.25	4.35631
	327	4.83333	4.16667	5.5	4.79864	204	3.66667	3.33333	4	3.40016	234	3.70833	2.95833	4.45833	4.39654
	330.917	4.83333	4.16667	5.5	4.85487	206	3.66667	3.16667	4.16667	3.4335	236	3.91667	3.41667	4.41667	4.43677
	334.833	4.91667	4.41667	5.41667	4.9111	208	3.66667	3.33333	4	3.46684	238	3.95833	3.375	4.54167	4.477
	338.75	5	4.5	5.5	4.96733	210	3.66667	3.33333	4	3.50017	240	3.91667	3.41667	4.41667	4.51723
	342.667	5.16667	4.66667	5.66667	5.02356	212	3.66667	3.16667	4.16667	3.53351	242	4	3.33333	4.66667	4.55746
	346.583	5.16667	4.66667	5.66667	5.07979	214	3.66667	3.16667	4.16667	3.56684	244	4	3.33333	4.66667	4.59769
	350.5	5.16667	4.66667	5.66667	5.13602	216	3.66667	3.16667	4.16667	3.60018	246	4	3.25	4.75	4.63792
	354.417	5.16667	4.66667	5.66667	5.19225	218	3.83333	3.33333	4.33333	3.63351	248	4	3.33333	4.66667	4.67815
	358.333	5.25	4.75	5.75	5.24849	220	3.66667	3.25	4.08333	3.66685	250	4.08333	3.25	4.91667	4.71838
	362.25	5.33333	5	5.66667	5.30472	222	3.91667	3.41667	4.41667	3.70019	252	4.08333	3.41667	4.75	4.75861
	366.167	5.41667	4.91667	5.91667	5.36095	224	3.91667	3.41667	4.41667	3.73352	254	4	3.33333	4.66667	4.79884
	370.083	5.41667	4.91667	5.91667	5.41718	226	3.91667	3.41667	4.41667	3.76686	256	4.08333	3.75	4.41667	4.83907
	374	5.5	5	6	5.47341	228	4	3.5	4.5	3.80019	258	4.08333	3.75	4.41667	4.8793
	377.917	5.58333	5.08333	6.08333	5.52964	230	4	3.66667	4.33333	3.83353	260	4.08333	3.75	4.41667	4.91953
	381.833	5.75	5.08333	6.41667	5.58587	232	4	3.66667	4.33333	3.86686	262	4.08333	3.5	4.66667	4.95976
	385.75	5.75	5.08333	6.41667	5.6421	234	4.08333	3.75	4.41667	3.9002	264	4.08333	3.41667	4.75	4.99999
	389.667	5.83333	5.16667	6.5	5.69833	236	4.08333	3.75	4.41667	3.93353	266	4.08333	3.41667	4.75	5.04021
	393.583	5.91667	5.08333	6.75	5.75456	238	4.08333	3.75	4.41667	3.96687	268	4.08333	3.41667	4.75	5.08044
	397.5	6	5.33333	6.66667	5.8108	240	4.08333	3.75	4.41667	4.00021	270	4.08333	3.41667	4.75	5.12067
	401.417	6.08333	5.25	6.91667	5.86703	242	4.16667	3.83333	4.5	4.03354	272	4.08333	3.75	4.41667	5.1609
	405.333	6.25	5.58333	6.91667	5.92326	244	4.16667	3.83333	4.5	4.06688	274	4.08333	3.41667	4.75	5.20113
	409.25	6.33333	5.5	7.16667	5.97949	246	4.16667	3.83333	4.5	4.10021	276	4.08333	3.58333	4.58333	5.24136
	413.167	6.33333	5.5	7.16667	6.03572	248	4.16667	3.83333	4.5	4.13355	278	4.16667	3.66667	4.66667	5.28159
	417.083	6.33333	5.66667	7	6.09195	250	4.16667	3.83333	4.5	4.16688	280	4.08333	3.58333	4.58333	5.32182
	421	6.5	5.66667	7.33333	6.14818	252	4.16667	3.66667	4.66667	4.20022	282	4.08333	3.41667	4.75	5.36205
	424.917	6.5	5.83333	7.16667	6.20441	254	4.16667	3.83333	4.5	4.23356	284	4.375	3.79167	4.95833	5.40228
	428.833	6.58333	6.08333	7.08333	6.26064	256	4.16667	3.75	4.58333	4.26689	286	4.08333	3.25	4.91667	5.44251
	432.75	6.66667	6.16667	7.16667	6.31688	258	4.16667	3.66667	4.66667	4.30023	288	4.25	3.41667	5.08333	5.48274
	436.667	6.66667	6.16667	7.16667	6.37311	260	4.29167	3.70833	4.875	4.33356	290	4.5	3.66667	5.33333	5.52297
	440.583	6.75	6.25	7.25	6.42934	262	4.33333	3.83333	4.83333	4.3669	292	4.5	3.66667	5.33333	5.5632
	444.5	6.75	6.25	7.25	6.48557	264	4.33333	3.83333	4.83333	4.40023	294	4.58333	3.75	5.41667	5.60343
	448.417	6.75	6.25	7.25	6.5418	266	4.375	3.79167	4.95833	4.43357	296	4.66667	3.75	5.58333	5.64366
	452.333	6.83333	6.33333	7.33333	6.59803	268	4.375	3.70833	5.04167	4.4669	298	4.66667	4	5.33333	5.68389
	456.25	6.83333	6.33333	7.33333	6.65426	270	4.41667	3.91667	4.91667	4.50024	300	4.66667	4	5.33333	5.72412
	460.167	6.91667	6.25	7.58333	6.71049	272	4.33333	3.66667	5	4.53358	302	4.66667	3.66667	5.66667	5.76435
	464.083	7	6.33333	7.66667	6.76672	274	4.5	3.83333	5.16667	4.56691	304	4.66667	4	5.33333	5.80458
	468	7	6.33333	7.66667	6.82295	276	4.5	3.83333	5.16667	4.60025	306	4.66667	3.66667	5.66667	5.84481
	471.917	7	6.33333	7.66667	6.87919	278	4.5	3.83333	5.16667	4.63358	308	5	4.33333	5.66667	5.88504
	475.833	7.08333	6.41667	7.75	6.93542	280	4.5	3.83333	5.16667	4.66692	310	4.83333	4.16667	5.5	5.92527
	479.75	7.16667	6.5	7.83333	6.99165	282	4.66667	4	5.33333	4.70025	312	4.91667	4.25	5.58333	5.9655
	483.667	7.16667	6.5	7.83333	7.04788	284	4.58333	3.83333	5.33333	4.73359	314	5	4.25	5.75	6.00573
	487.583	7.16667	6.5	7.83333	7.10411	286	4.58333	3.75	5.41667	4.76693	316	5.16667	4.16667	6.16667	6.04596
	491.5	7.33333	6.66667	8	7.16034	288	4.625	3.875	5.375	4.80026	318	5.33333	4	6.66667	6.08619
	495.417	7.33333	6.66667	8	7.21657	290	4.66667	3.83333	5.5	4.8336	320	5.33333	4	6.66667	6.12642
	499.333	7.33333	6.66667	8	7.2728	292	4.66667	3.83333	5.5	4.86693	322	5.45833	4.125	6.79167	6.16665
	503.25	7.33333	6.66667	8	7.32903	294	4.66667	4	5.33333	4.90027	324	5.5	4.08333	6.91667	6.20688
	507.167	7.41667	6.91667	7.91667	7.38527	296	4.66667	3.83333	5.5	4.9336	326	5.5	3.83333	7.16667	6.24711
	511.083	7.41667	6.75	8.08333	7.4415	298	4.66667	4	5.33333	4.96694	328	5.5	3.83333	7.16667	6.28734
	515	7.41667	6.75	8.08333	7.49773	300	4.66667	3.83333	5.5	5.00027	330	5.5	3.83333	7.16667	6.32757
	518.917	7.5	6.83333	8.16667	7.55396	302	4.66667	3.83333	5.5	5.03361	332	5.5	3.83333	7.16667	6.3678
	522.833	7.5	6.83333	8.16667	7.61019	304	4.75	3.91667	5.58333	5.06695	334	5.5	3.16667	7.83333	6.40802
	526.75	7.5	6.83333	8.16667	7.66642	306	4.91667	4.25	5.58333	5.10028	336	5.5	3.75	7.25	6.44825
	530.667	7.5	6.83333	8.16667	7.72265	308	4.875	4.125	5.625	5.13362	338	5.91667	3.91667	7.91667	6.48848
	534.583	7.5	6.66667	8.33333	7.77888	310	4.95833	4.375	5.54167	5.16695	340	6.16667	4.16667	8.16667	6.52871
	538.5	7.5	6.83333	8.16667	7.83511	312	5.08333	4.25	5.91667	5.20029	342	6.45833	4.54167	8.375	6.56894
	542.417	7.5	6.66667	8.33333	7.89134	314	5.08333	4.25	5.91667	5.23362	344	6.75	4.83333	8.66667	6.60917
	546.333	7.5	6.66667	8.33333	7.94758	316	5.16667	4.5	5.83333	5.26696	346	6.83333	5	8.66667	6.6494
	550.25	7.58333	6.58333	8.58333	8.00381	318	5.16667	4.5	5.83333	5.3003	348	6.75	4.91667	8.58333	6.68963
	554.167	7.58333	6.58333	8.58333	8.06004	320	5.20833	4.625	5.79167	5.33363	350	6.83333	4.75	8.91667	6.72986
	558.083	7.5	6.33333	8.66667	8.11627	322	5.25	4.75	5.75	5.36697	352	6.83333	4.91667	8.75	6.77009
	562	7.5	6.5	8.5	8.1725	324	5.25	4.75	5.75	5.4003	354	7	5.91667	8.08333	6.81032
	565.917	7.5	6.16667	8.83333	8.22873	326	5.25	4.75	5.75	5.43364	356	7	5.16667	8.83333	6.85055
	569.833	7.5	6.33333	8.66667	8.28496	328	5.25	4.75	5.75	5.46697	358	7	5.16667	8.83333	6.89078
	573.75	7.5	6.33333	8.66667	8.34119	330	5.25	4.41667	6.08333	5.50031	360	7	6	8	6.93101
	577.667	7.58333	6.25	8.91667	8.39742	332	5.33333	4.66667	6	5.53364	362	7.41667	5.83333	9	6.97124
	581.583	7.58333	6.25	8.91667	8.45366	334	5.33333	4.5	6.16667	5.56698	364	7.29167	6.04167	8.54167	7.01147
	585.5	7.5	6.16667	8.83333	8.50989	336	5.41667	4.75	6.08333	5.60032	366	7.16667	6.33333	8	7.0517
	589.417	7.66667	6.16667	9.16667	8.56612	338	5.41667	4.66667	6.16667	5.63365	368	7.375	6.29167	8.45833	7.09193
	593.333	7.58333	6.08333	9.08333	8.62235	340	5.5	4.83333	6.16667	5.66699	370	7.29167	6.04167	8.54167	7.13216
	597.25	7.58333	5.91667	9.25	8.67858	342	5.5	4.75	6.25	5.70032	372	7.41667	6.25	8.58333	7.17239
	601.167	7.66667	6.33333	9	8.73481	344	5.5	4.66667	6.33333	5.73366	374	7.41667	6.08333	8.75	7.21262
	605.083	7.58333	5.91667	9.25	8.79104	346	5.75	4.91667	6.58333	5.76699	376	7.41667	6	8.83333	7.25285
	609	7.66667	6.16667	9.16667	8.84727	348	5.625	4.875	6.375	5.80033	378	7.41667	6.25	8.58333	7.29308
	612.917	7.75	6.08333	9.41667	8.9035	350	5.70833	4.79167	6.625	5.83367	380	7.41667	6.25	8.58333	7.33331
	616.833	7.75	5.91667	9.58333	8.95974	352	5.83333	4.75	6.91667	5.867	382	7.41667	6.25	8.58333	7.37354
	620.75	7.66667	6.16667	9.16667	9.01597	354	5.875	4.79167	6.95833	5.90034	384	7.41667	6.25	8.58333	7.41377
	624.667	7.75	5.91667	9.58333	9.0722	356	5.83333	4.83333	6.83333	5.93367	386	7.41667	6.25	8.58333	7.454
	628.583	7.66667	6.16667	9.16667	9.12843	358	5.91667	4.75	7.08333	5.96701	388	7.5	6.16667	8.83333	7.49423
	632.5	7.83333	6.16667	9.5	9.18466	360	6	4.83333	7.16667	6.00034	390	7.5	6	9	7.53446
	636.417	7.83333	5.83333	9.83333	9.24089	362	6.16667	5	7.33333	6.03368	392	7.41667	6.25	8.58333	7.57469
	640.333	7.91667	6.08333	9.75	9.29712	364	6.16667	5.16667	7.16667	6.06701	394	7.5	6.08333	8.91667	7.61492
	644.25	7.91667	6.08333	9.75	9.35335	366	6.16667	5.16667	7.16667	6.10035	396	7.5	6.16667	8.83333	7.65515
	648.167	8.08333	5.58333	10.5833	9.40958	368	6.16667	5.16667	7.16667	6.13369	398	7.5	6	9	7.69538
	652.083	9.16667	6.83333	11.5	9.46581	370	6.29167	5.20833	7.375	6.16702	400	7.5	6.16667	8.83333	7.73561
	656	9.25	6.75	11.75	9.52205	372	6.5	5.5	7.5	6.20036	402	7.58333	6.08333	9.08333	7.77584
	659.917	8.91667	6.41667	11.4167	9.57828	374	6.58333	5.75	7.41667	6.23369	404	7.58333	6.16667	9	7.81606
	663.833	9.25	6.58333	11.9167	9.63451	376	6.5	5.66667	7.33333	6.26703	406	7.5	6.41667	8.58333	7.85629
	667.75	9.83333	8.16667	11.5	9.69074	378	6.625	5.875	7.375	6.30036	408	7.5	6.16667	8.83333	7.89652
	671.667	9.83333	8.33333	11.3333	9.74697	380	6.58333	5.75	7.41667	6.3337	410	7.58333	6.08333	9.08333	7.93675
	675.583	9.91667	8.41667	11.4167	9.8032	382	6.66667	5.83333	7.5	6.36704	412	7.58333	6.08333	9.08333	7.97698
	679.5	9.91667	8.58333	11.25	9.85943	384	6.66667	5.83333	7.5	6.40037	414	7.58333	6.08333	9.08333	8.01721
	683.417	10	8.83333	11.1667	9.91566	386	6.75	6.08333	7.41667	6.43371	416	7.5	6.16667	8.83333	8.05744
	687.333	10	8.66667	11.3333	9.97189	388	6.75	6.16667	7.33333	6.46704	418	7.5	6.16667	8.83333	8.09767
	691.25	10	8.66667	11.3333	10.0281	390	6.75	6.08333	7.41667	6.50038	420	7.5	6.16667	8.83333	8.1379
	695.167	10.1667	9.16667	11.1667	10.0844	392	6.83333	6.16667	7.5	6.53371	422	7.5	6.16667	8.83333	8.17813
	699.083	10.1667	9.33333	11	10.1406	394	6.83333	6.16667	7.5	6.56705	424	7.5	6.16667	8.83333	8.21836
	703	10.1667	9.16667	11.1667	10.1968	396	6.83333	6.33333	7.33333	6.60038	426	7.5	6.16667	8.83333	8.25859
	706.917	10.25	9.41667	11.0833	10.253	398	6.83333	6.16667	7.5	6.63372	428	7.45833	6.20833	8.70833	8.29882
	710.833	10.3333	9.5	11.1667	10.3093	400	6.91667	6.41667	7.41667	6.66706	430	7.5	6.16667	8.83333	8.33905
	714.75	10.4167	9.58333	11.25	10.3655	402	6.95833	6.375	7.54167	6.70039	432	7.5	6.16667	8.83333	8.37928
	718.667	10.5833	9.75	11.4167	10.4217	404	7	6.5	7.5	6.73373	434	7.41667	6.41667	8.41667	8.41951
	722.583	10.5833	9.91667	11.25	10.478	406	7	6.5	7.5	6.76706	436	7.33333	6.33333	8.33333	8.45974
	726.5	10.5833	9.91667	11.25	10.5342	408	7.125	6.54167	7.70833	6.8004	438	7.41667	6.33333	8.5	8.49997
	730.417	10.75	10.0833	11.4167	10.5904	410	7.08333	6.58333	7.58333	6.83373	440	7.41667	6.25	8.58333	8.5402
	734.333	10.75	9.91667	11.5833	10.6467	412	7.16667	6.66667	7.66667	6.86707	442	7.41667	6.25	8.58333	8.58043
	738.25	10.75	10.25	11.25	10.7029	414	7.16667	6.66667	7.66667	6.9004	444	7.33333	6.33333	8.33333	8.62066
	742.167	10.75	10.0833	11.4167	10.7591	416	7.16667	6.5	7.83333	6.93374	446	7.25	6.41667	8.08333	8.66089
	746.083	10.75	10.0833	11.4167	10.8154	418	7.16667	6.66667	7.66667	6.96708	448	7.33333	6.33333	8.33333	8.70112
	750	10.75	10.0833	11.4167	10.8716	420	7.16667	6.66667	7.66667	7.00041	450	7.29167	6.375	8.20833	8.74135
	753.917	10.8333	10.1667	11.5	10.9278	422	7.16667	6.5	7.83333	7.03375	452	7.33333	6.33333	8.33333	8.78158
	757.833	10.8333	10.1667	11.5	10.9841	424	7.16667	6.66667	7.66667	7.06708	454	7.33333	6.5	8.16667	8.82181
	761.75	10.8333	10.1667	11.5	11.0403	426	7.25	6.58333	7.91667	7.10042	456	7.16667	6.33333	8	8.86204
	765.667	11	10.3333	11.6667	11.0965	428	7.25	6.75	7.75	7.13375	458	7.16667	6.5	7.83333	8.90227
	769.583	11.0833	10.4167	11.75	11.1527	430	7.33333	6.66667	8	7.16709	460	7.08333	6.41667	7.75	8.9425
	773.5	11.0833	10.4167	11.75	11.209	432	7.41667	6.75	8.08333	7.20043	462	7.20833	6.45833	7.95833	8.98273
	777.417	11.0833	10.4167	11.75	11.2652	434	7.41667	6.91667	7.91667	7.23376	464	7.04167	6.29167	7.79167	9.02296
	781.333	11.1667	10.5	11.8333	11.3214	436	7.41667	6.75	8.08333	7.2671	466	7.08333	6.25	7.91667	9.06319
	785.25	11.1667	10.3333	12	11.3777	438	7.5	6.83333	8.16667	7.30043	468	7	6.16667	7.83333	9.10342
	789.167	11.1667	10.5	11.8333	11.4339	440	7.58333	6.91667	8.25	7.33377	470	7.08333	6.41667	7.75	9.14365
	793.083	11.25	10.5833	11.9167	11.4901	442	7.58333	6.91667	8.25	7.3671	472	7.08333	6.16667	8	9.18388
	797	11.3333	10.8333	11.8333	11.5464	444	7.58333	6.91667	8.25	7.40044	474	7	6.16667	7.83333	9.2241
	800.917	11.3333	10.8333	11.8333	11.6026	446	7.58333	6.91667	8.25	7.43377	476	7.08333	6.25	7.91667	9.26433
	804.833	11.4167	10.75	12.0833	11.6588	448	7.58333	6.75	8.41667	7.46711	478	7.04167	6.125	7.95833	9.30456
	808.75	11.4167	10.75	12.0833	11.7151	450	7.66667	7	8.33333	7.50045	480	7.08333	6.08333	8.08333	9.34479
	812.667	11.5	10.8333	12.1667	11.7713	452	7.66667	7	8.33333	7.53378	482	7	6	8	9.38502
	816.583	11.5	10.8333	12.1667	11.8275	454	7.75	6.75	8.75	7.56712	484	7.08333	6.16667	8	9.42525
	820.5	11.5833	10.75	12.4167	11.8838	456	7.75	6.58333	8.91667	7.60045	486	7.08333	6.08333	8.08333	9.46548
	824.417	11.5833	10.75	12.4167	11.94	458	7.75	7	8.5	7.63379	488	7.16667	6.33333	8	9.50571
	828.333	11.6667	10.6667	12.6667	11.9962	460	7.83333	6.91667	8.75	7.66712	490	7.41667	6.08333	8.75	9.54594
	832.25	11.75	10.75	12.75	12.0524	462	7.91667	6.75	9.08333	7.70046	492	7.41667	5.83333	9	9.58617
	836.167	11.8333	10.6667	13	12.1087	464	7.91667	7.08333	8.75	7.7338	494	7.41667	6.08333	8.75	9.6264
	840.083	11.9167	10.9167	12.9167	12.1649	466	7.91667	6.91667	8.91667	7.76713	496	7.58333	4.25	10.9167	9.66663
	844	12	11	13	12.2211	468	7.91667	6.91667	8.91667	7.80047	498	7.58333	4.25	10.9167	9.70686
	847.917	12	11	13	12.2774	470	7.91667	7.08333	8.75	7.8338	500	7.41667	4.25	10.5833	9.74709
	851.833	12.1667	11.1667	13.1667	12.3336	472	7.91667	6.75	9.08333	7.86714	502	7.58333	4.25	10.9167	9.78732
	855.75	12.25	11.25	13.25	12.3898	474	7.91667	6.91667	8.91667	7.90047	504	7.58333	4.16667	11	9.82755
	859.667	12.3333	11.5	13.1667	12.4461	476	8.125	7.04167	9.20833	7.93381	506	8.54167	5.45833	11.625	9.86778
	863.583	12.4167	11.5833	13.25	12.5023	478	8.20833	7.125	9.29167	7.96714	508	7.70833	3.79167	11.625	9.90801
	867.5	12.4167	11.4167	13.4167	12.5585	480	8.25	7.08333	9.41667	8.00048	510	9.25	6.08333	12.4167	9.94824
	871.417	12.4167	11.5833	13.25	12.6148	482	8.25	6.91667	9.58333	8.03382	512	9.29167	6.20833	12.375	9.98847
	875.333	12.5833	11.4167	13.75	12.671	484	8.33333	7.16667	9.5	8.06715	514	9.33333	6.33333	12.3333	10.0287
	879.25	12.5833	11.5833	13.5833	12.7272	486	8.29167	7.29167	9.29167	8.10049	516	9.75	7.58333	11.9167	10.0689
	883.167	12.5833	11.4167	13.75	12.7834	488	8.41667	7.25	9.58333	8.13382	518	9.79167	7.70833	11.875	10.1092
	887.083	12.5833	11.4167	13.75	12.8397	490	8.375	7.20833	9.54167	8.16716	520	9.83333	7.83333	11.8333	10.1494
	891	12.75	11.5833	13.9167	12.8959	492	8.45833	7.20833	9.70833	8.20049	522	9.83333	7.83333	11.8333	10.1896
	894.917	12.8333	11.6667	14	12.9521	494	8.58333	7.08333	10.0833	8.23383	524	9.83333	7.83333	11.8333	10.2298
	898.833	12.75	11.5833	13.9167	13.0084	496	8.66667	7.33333	10	8.26717	526	9.91667	8.08333	11.75	10.2701
	902.75	12.9167	11.75	14.0833	13.0646	498	8.66667	7.5	9.83333	8.3005	528	10.0417	8.54167	11.5417	10.3103
	906.667	13	11.6667	14.3333	13.1208	500	8.58333	7.5	9.66667	8.33384	530	10.0833	8.58333	11.5833	10.3505
	910.583	13	11.6667	14.3333	13.1771	502	8.58333	7.5	9.66667	8.36717	532	10.1667	8.83333	11.5	10.3908
	914.5	13.1667	11.6667	14.6667	13.2333	504	8.66667	7.75	9.58333	8.40051	534	10.25	9.08333	11.4167	10.431
	918.417	13.25	11.75	14.75	13.2895	506	8.83333	7.75	9.91667	8.43384	536	10.2917	9.375	11.2083	10.4712
	922.333	13.3333	11.8333	14.8333	13.3458	508	8.66667	7.83333	9.5	8.46718	538	10.25	9.25	11.25	10.5115
	926.25	13.5	12.1667	14.8333	13.402	510	8.66667	7.66667	9.66667	8.50051	540	10.2917	9.29167	11.2917	10.5517
	930.167	13.5833	11.9167	15.25	13.4582	512	8.66667	8	9.33333	8.53385	542	10.5417	9.70833	11.375	10.5919
	934.083	13.75	12.25	15.25	13.5145	514	8.66667	7.83333	9.5	8.56719	544	10.6667	9.91667	11.4167	10.6321
	938	13.75	12.4167	15.0833	13.5707	516	8.79167	7.875	9.70833	8.60052	546	10.6667	10	11.3333	10.6724
	941.917	13.75	12.4167	15.0833	13.6269	518	8.91667	8.08333	9.75	8.63386	548	10.6667	9.83333	11.5	10.7126
	945.833	13.75	12.4167	15.0833	13.6831	520	8.79167	7.79167	9.79167	8.66719	550	10.6667	10.3333	11	10.7528
	949.75	13.75	12.4167	15.0833	13.7394	522	8.91667	8	9.83333	8.70053	552	10.6667	10.0833	11.25	10.7931
	953.667	13.75	12.4167	15.0833	13.7956	524	8.91667	8.08333	9.75	8.73386	554	10.6667	10.25	11.0833	10.8333
	957.583	13.8333	12.6667	15	13.8518	526	8.91667	8.08333	9.75	8.7672	556	10.6667	10.25	11.0833	10.8735
	961.5	13.8333	12.5	15.1667	13.9081	528	9.04167	8.125	9.95833	8.80054	558	10.75	10.4167	11.0833	10.9138
	965.417	14	12.8333	15.1667	13.9643	530	8.91667	8.08333	9.75	8.83387	560	10.75	10.5833	10.9167	10.954
	969.333	14.0833	12.9167	15.25	14.0205	532	9.16667	8.33333	10	8.86721	562	10.6667	10.3333	11	10.9942
	973.25	14.0833	12.9167	15.25	14.0768	534	9.16667	8.41667	9.91667	8.90054	564	10.75	10.4167	11.0833	11.0344
	977.167	14.1667	13.1667	15.1667	14.133	536	9.33333	8.66667	10	8.93388	566	10.75	10.5833	10.9167	11.0747
	981.083	14.1667	13	15.3333	14.1892	538	9.33333	8.5	10.1667	8.96721	568	10.75	10.4167	11.0833	11.1149
	985	14.25	13.0833	15.4167	14.2455	540	9.33333	8.66667	10	9.00055	570	10.75	10.5833	10.9167	11.1551
	988.917	14.25	13.25	15.25	14.3017	542	9.33333	8.66667	10	9.03388	572	10.75	10.5833	10.9167	11.1954
	992.833	14.25	13.25	15.25	14.3579	544	9.33333	8.66667	10	9.06722	574	10.75	10.3333	11.1667	11.2356
	996.75	14.4167	13.25	15.5833	14.4141	546	9.33333	8.83333	9.83333	9.10056	576	10.75	10.5	11	11.2758
	1000.67	14.3333	13.1667	15.5	14.4704	548	9.33333	8.66667	10	9.13389	578	10.75	10.5833	10.9167	11.316
	1004.58	14.5	13.5	15.5	14.5266	550	9.33333	8.66667	10	9.16723	580	10.75	10.5833	10.9167	11.3563
	1008.5	14.5	13.5	15.5	14.5828	552	9.33333	8.75	9.91667	9.20056	582	10.75	10.5833	10.9167	11.3965
	1012.42	14.6667	13.5	15.8333	14.6391	554	9.33333	8.75	9.91667	9.2339	584	10.75	10.5833	10.9167	11.4367
	1016.33	14.75	13.5833	15.9167	14.6953	556	9.33333	8.66667	10	9.26723	586	10.75	10.5833	10.9167	11.477
	1020.25	14.75	13.5833	15.9167	14.7515	558	9.33333	8.66667	10	9.30057	588	10.75	10.4167	11.0833	11.5172
	1024.17	14.75	13.75	15.75	14.8078	560	9.33333	8.83333	9.83333	9.33391	590	10.75	10.4167	11.0833	11.5574
	1028.08	14.8333	13.6667	16	14.864	562	9.33333	8.66667	10	9.36724	592	10.75	10.4167	11.0833	11.5977
	1032	14.8333	13.5	16.1667	14.9202	564	9.33333	8.66667	10	9.40058	594	10.75	10.5833	10.9167	11.6379
	1035.92	14.9167	13.75	16.0833	14.9765	566	9.33333	8.75	9.91667	9.43391	596	10.75	10.3333	11.1667	11.6781
	1039.83	15	14	16	15.0327	568	9.33333	8.66667	10	9.46725	598	10.7917	10.2917	11.2917	11.7183
	1043.75	15	13.8333	16.1667	15.0889	570	9.41667	8.91667	9.91667	9.50058	600	10.8333	10.3333	11.3333	11.7586
	1047.67	15	13.8333	16.1667	15.1452	572	9.375	8.625	10.125	9.53392	602	10.8333	10.3333	11.3333	11.7988
	1051.58	15	13.8333	16.1667	15.2014	574	9.45833	8.70833	10.2083	9.56725	604	10.9167	10.4167	11.4167	11.839
	1055.5	15.0833	14.0833	16.0833	15.2576	576	9.5	9	10	9.60059	606	10.8333	10.3333	11.3333	11.8793
	1059.42	15.0833	14.0833	16.0833	15.3138	578	9.58333	8.91667	10.25	9.63393	608	10.8333	10.1667	11.5	11.9195
	1063.33	15.0833	14.25	15.9167	15.3701	580	9.58333	8.91667	10.25	9.66726	610	10.8333	10.1667	11.5	11.9597
	1067.25	15.25	14.25	16.25	15.4263	582	9.58333	8.91667	10.25	9.7006	612	10.9167	10.4167	11.4167	12
	1071.17	15.3333	14.1667	16.5	15.4825	584	9.58333	9.08333	10.0833	9.73393	614	11	10.5	11.5	12.0402
	1075.08	15.3333	14	16.6667	15.5388	586	9.58333	8.91667	10.25	9.76727	616	11.1667	10.3333	12	12.0804
	1079	15.5	14.1667	16.8333	15.595	588	9.66667	9	10.3333	9.8006	618	11.1667	10.3333	12	12.1206
	1082.92	15.5	14.1667	16.8333	15.6512	590	9.66667	8.91667	10.4167	9.83394	620	11.1667	10.3333	12	12.1609
	1086.83	15.6667	14.3333	17	15.7075	592	9.70833	8.95833	10.4583	9.86728	622	11.3333	10.1667	12.5	12.2011
	1090.75	15.5833	14.25	16.9167	15.7637	594	9.66667	8.83333	10.5	9.90061	624	11.1667	10.3333	12	12.2413
	1094.67	15.6667	14.3333	17	15.8199	596	9.66667	8.83333	10.5	9.93395	626	11.3333	10.1667	12.5	12.2816
	1098.58	15.8333	14.5	17.1667	15.8762	598	9.79167	8.875	10.7083	9.96728	628	11.2083	10.2917	12.125	12.3218
	1102.5	16	14.6667	17.3333	15.9324	600	9.83333	9.08333	10.5833	10.0006	630	11.4167	10.1667	12.6667	12.362
	1106.42	15.9167	14.5833	17.25	15.9886	602	9.83333	9	10.6667	10.034	632	11.4167	10.0833	12.75	12.4023
	1110.33	16	14.8333	17.1667	16.0448	604	9.83333	9.16667	10.5	10.0673	634	11.4167	10.0833	12.75	12.4425
	1114.25	16.1667	14.8333	17.5	16.1011	606	9.83333	9	10.6667	10.1006	636	11.4167	10.0833	12.75	12.4827
	1118.17	16.25	14.5833	17.9167	16.1573	608	9.83333	8.83333	10.8333	10.134	638	11.4583	10.0417	12.875	12.5229
	1122.08	16.4167	14.75	18.0833	16.2135	610	9.83333	9	10.6667	10.1673	640	11.4167	10.1667	12.6667	12.5632
	1126	16.4167	14.75	18.0833	16.2698	612	9.91667	9.25	10.5833	10.2006	642	11.5833	10.0833	13.0833	12.6034
	1129.92	16.5	14.6667	18.3333	16.326	614	9.91667	9.25	10.5833	10.234	644	11.5833	9.91667	13.25	12.6436
	1133.83	16.5833	14.75	18.4167	16.3822	616	10	9.16667	10.8333	10.2673	646	11.75	9.75	13.75	12.6839
	1137.75	16.5833	14.9167	18.25	16.4385	618	10.2083	9.29167	11.125	10.3006	648	11.875	10.125	13.625	12.7241
	1141.67	16.5833	14.75	18.4167	16.4947	620	10.25	9.41667	11.0833	10.334	650	11.9167	10.4167	13.4167	12.7643
	1145.58	16.6667	15	18.3333	16.5509	622	10.0833	9.25	10.9167	10.3673	652	11.8333	10	13.6667	12.8045
	1149.5	16.8333	15.1667	18.5	16.6072	624	10.25	9.41667	11.0833	10.4006	654	12.0833	10.25	13.9167	12.8448
	1153.42	16.8333	15.1667	18.5	16.6634	626	10.0833	9.08333	11.0833	10.434	656	12.3333	10	14.6667	12.885
	1157.33	17.25	15.5833	18.9167	16.7196	628	10.25	9.41667	11.0833	10.4673	658	12.0833	10.25	13.9167	12.9252
	1161.25	17.0833	15.4167	18.75	16.7759	630	10.2083	9.29167	11.125	10.5007	660	12.25	10.0833	14.4167	12.9655
	1165.17	17.0833	15.4167	18.75	16.8321	632	10.3333	9.66667	11	10.534	662	12.4167	9.91667	14.9167	13.0057
	1169.08	17.4167	15.5833	19.25	16.8883	634	10.3333	9.5	11.1667	10.5673	664	12.4167	9.91667	14.9167	13.0459
	1173	17.25	15.4167	19.0833	16.9445	636	10.25	9.41667	11.0833	10.6007	666	12.5833	9.75	15.4167	13.0862
	1176.92	17.4167	15.75	19.0833	17.0008	638	10.3333	9.66667	11	10.634	668	12.5	9.83333	15.1667	13.1264
	1180.83	17.5	15.8333	19.1667	17.057	640	10.4167	9.75	11.0833	10.6673	670	12.5833	9.75	15.4167	13.1666
	1184.75	17.5833	15.75	19.4167	17.1132	642	10.4583	9.875	11.0417	10.7007	672	12.5833	9.75	15.4167	13.2068
	1188.67	17.5833	15.9167	19.25	17.1695	644	10.4167	9.75	11.0833	10.734	674	12.5833	9.75	15.4167	13.2471
	1192.58	17.5833	15.9167	19.25	17.2257	646	10.4167	9.75	11.0833	10.7673	676	12.5833	9.75	15.4167	13.2873
	1196.5	17.6667	16	19.3333	17.2819	648	10.4583	9.875	11.0417	10.8007	678	12.625	9.70833	15.5417	13.3275
	1200.42	17.75	15.75	19.75	17.3382	650	10.4167	9.75	11.0833	10.834	680	12.7083	9.79167	15.625	13.3678
	1204.33	17.75	15.9167	19.5833	17.3944	652	10.5	10	11	10.8673	682	12.75	9.58333	15.9167	13.408
	1208.25	17.75	15.75	19.75	17.4506	654	10.5	10	11	10.9007	684	12.6667	9.66667	15.6667	13.4482
	1212.17	17.9167	16.25	19.5833	17.5069	656	10.5	9.91667	11.0833	10.934	686	12.875	9.45833	16.2917	13.4885
	1216.08	17.9167	15.9167	19.9167	17.5631	658	10.5833	9.91667	11.25	10.9674	688	12.7917	9.79167	15.7917	13.5287
	1220	18	16	20	17.6193	660	10.5833	10	11.1667	11.0007	690	13.4583	10.7083	16.2083	13.5689
	1223.92	18.0833	16.0833	20.0833	17.6755	662	10.6667	10	11.3333	11.034	692	12.75	9.58333	15.9167	13.6091
	1227.83	18.0833	16.4167	19.75	17.7318	664	10.6667	10	11.3333	11.0674	694	13	9.33333	16.6667	13.6494
	1231.75	18.1667	16.6667	19.6667	17.788	666	10.6667	10.1667	11.1667	11.1007	696	14.0833	10	18.1667	13.6896
	1235.67	18.25	16.75	19.75	17.8442	668	10.6667	10	11.3333	11.134	698	13.5	10.8333	16.1667	13.7298
	1239.58	18.4167	16.5833	20.25	17.9005	670	10.6667	10	11.3333	11.1674	700	13.7917	10.7083	16.875	13.7701
	1243.5	18.4167	16.9167	19.9167	17.9567	672	10.75	9.91667	11.5833	11.2007	702	14	10.6667	17.3333	13.8103
	1247.42	18.4167	16.5833	20.25	18.0129	674	10.6667	10.1667	11.1667	11.234	704	13.7917	10.7083	16.875	13.8505
	1251.33	18.5	16.6667	20.3333	18.0692	676	10.75	10.0833	11.4167	11.2674	706	13.625	10.7083	16.5417	13.8908
	1255.25	18.6667	16.8333	20.5	18.1254	678	10.75	10.0833	11.4167	11.3007	708	14	10.1667	17.8333	13.931
	1259.17	18.6667	16.8333	20.5	18.1816	680	10.7917	10.0417	11.5417	11.334	710	14	10.4167	17.5833	13.9712
	1263.08	18.75	16.75	20.75	18.2379	682	10.75	10.0833	11.4167	11.3674	712	14	10.8333	17.1667	14.0114
	1267	18.8333	17.1667	20.5	18.2941	684	10.8333	10.1667	11.5	11.4007	714	14.1667	10.3333	18	14.0517
	1270.92	18.75	16.9167	20.5833	18.3503	686	10.7917	10.0417	11.5417	11.434	716	14.1667	10.5	17.8333	14.0919
	1274.83	18.6667	16.8333	20.5	18.4066	688	10.9167	10.25	11.5833	11.4674	718	14.125	10.375	17.875	14.1321
	1278.75	18.8333	16.8333	20.8333	18.4628	690	10.8333	10.1667	11.5	11.5007	720	14.1667	10.9167	17.4167	14.1724
	1282.67	18.75	16.75	20.75	18.519	692	10.875	10.125	11.625	11.5341	722	14.25	10.4167	18.0833	14.2126
	1286.58	19.0833	17.0833	21.0833	18.5752	694	10.9583	10.2083	11.7083	11.5674	724	14.4583	10.4583	18.4583	14.2528
	1290.5	19	17.5	20.5	18.6315	696	11.0417	10.125	11.9583	11.6007	726	14.1667	10.5833	17.75	14.293
	1294.42	19	16.8333	21.1667	18.6877	698	11	10.1667	11.8333	11.6341	728	14.1667	10.6667	17.6667	14.3333
	1298.33	19	17	21	18.7439	700	11.0417	10.2083	11.875	11.6674	730	14.4583	10.7083	18.2083	14.3735
	1302.25	19.1667	17.1667	21.1667	18.8002	702	11.1667	10.3333	12	11.7007	732	14.5	10.6667	18.3333	14.4137
	1306.17	19.1667	17.5	20.8333	18.8564	704	11.1667	10.3333	12	11.7341	734	14.2083	10.625	17.7917	14.454
	1310.08	19	16.8333	21.1667	18.9126	706	11.1667	10.1667	12.1667	11.7674	736	14.125	10.7083	17.5417	14.4942
	1314	19.25	17.4167	21.0833	18.9689	708	11.1667	10.1667	12.1667	11.8007	738	14.5	10.8333	18.1667	14.5344
	1317.92	19.3333	17.3333	21.3333	19.0251	710	11.1667	10.1667	12.1667	11.8341	740	14.5	10.4167	18.5833	14.5747
	1321.83	19.3333	17.1667	21.5	19.0813	712	11.1667	10.1667	12.1667	11.8674	742	14.2083	10.9583	17.4583	14.6149
	1325.75	19.4167	17.4167	21.4167	19.1376	714	11.1667	10.1667	12.1667	11.9007	744	14.8333	10.6667	19	14.6551
	1329.67	19.4167	17.4167	21.4167	19.1938	716	11.3333	10.25	12.4167	11.9341	746	14.7083	10.7917	18.625	14.6953
	1333.58	19.5	17.3333	21.6667	19.25	718	11.1667	10.1667	12.1667	11.9674	748	14.8333	11.0833	18.5833	14.7356
	1337.5	19.4167	17.25	21.5833	19.3063	720	11.1667	10.1667	12.1667	12.0008	750	14.7083	10.5417	18.875	14.7758
	1341.42	19.5	17.5	21.5	19.3625	722	11.3333	10.1667	12.5	12.0341	752	14.75	10.75	18.75	14.816
	1345.33	19.5	17.6667	21.3333	19.4187	724	11.3333	10.1667	12.5	12.0674	754	14.7083	11.125	18.2917	14.8563
	1349.25	19.6667	17.8333	21.5	19.4749	726	11.5	10.6667	12.3333	12.1008	756	14.6667	11.3333	18	14.8965
	1353.17	19.5	17.6667	21.3333	19.5312	728	11.4583	10.5417	12.375	12.1341	758	14.8333	11.1667	18.5	14.9367
	1357.08	19.75	17.75	21.75	19.5874	730	11.5	10.6667	12.3333	12.1674	760	14.8333	12.1667	17.5	14.977
	1361	19.75	17.9167	21.5833	19.6436	732	11.6667	10.6667	12.6667	12.2008	762	14.8333	11.8333	17.8333	15.0172
	1364.92	19.5	17.5	21.5	19.6999	734	11.5417	10.4583	12.625	12.2341	764	14.8333	10.6667	19	15.0574
	1368.83	19.5833	17.75	21.4167	19.7561	736	11.7083	10.625	12.7917	12.2674	766	14.8333	11.5	18.1667	15.0976
	1372.75	19.6667	17.8333	21.5	19.8123	738	11.9167	10.4167	13.4167	12.3008	768	14.8333	11.6667	18	15.1379
	1376.67	19.75	17.75	21.75	19.8686	740	11.9167	10.4167	13.4167	12.3341	770	14.8333	12.0833	17.5833	15.1781
	1380.58	19.9167	17.9167	21.9167	19.9248	742	11.8333	10.5	13.1667	12.3674	772	14.8333	12	17.6667	15.2183
	1384.5	19.9167	17.9167	21.9167	19.981	744	11.9167	10.4167	13.4167	12.4008	774	15.0833	11.9167	18.25	15.2586
	1388.42	19.8333	17.5	22.1667	20.0373	746	11.9167	10.75	13.0833	12.4341	776	14.9583	12.5417	17.375	15.2988
	1392.33	20	18	22	20.0935	748	11.9167	10.4167	13.4167	12.4675	778	15.0833	12.0833	18.0833	15.339
	1396.25	19.9167	18.0833	21.75	20.1497	750	12	10.6667	13.3333	12.5008	780	15.2083	12.125	18.2917	15.3793
	1400.17	20.1667	17.8333	22.5	20.2059	752	12	10.6667	13.3333	12.5341	782	15.5	11.8333	19.1667	15.4195
	1404.08	20.1667	18.1667	22.1667	20.2622	754	12.0833	10.75	13.4167	12.5675	784	15.375	12.625	18.125	15.4597
	1408	20.3333	18.3333	22.3333	20.3184	756	12.2083	11.125	13.2917	12.6008	786	15.5	12.5833	18.4167	15.4999
	1411.92	20.3333	18.3333	22.3333	20.3746	758	12.2917	11.375	13.2083	12.6341	788	15.4167	12.6667	18.1667	15.5402
	1415.83	20.3333	18.3333	22.3333	20.4309	760	12.0833	10.75	13.4167	12.6675	790	15.5833	12.75	18.4167	15.5804
	1419.75	20.4167	18.5833	22.25	20.4871	762	12.2917	11.2917	13.2917	12.7008	792	15.8333	12.4167	19.25	15.6206
	1423.67	20.25	18.0833	22.4167	20.5433	764	12.3333	11	13.6667	12.7341	794	16	12.1667	19.8333	15.6609
	1427.58	20.5833	18.4167	22.75	20.5996	766	12.25	11.0833	13.4167	12.7675	796	16	12.3333	19.6667	15.7011
	1431.5	20.5833	18.4167	22.75	20.6558	768	12.3333	11.5	13.1667	12.8008	798	15.8333	12.5	19.1667	15.7413
	1435.42	20.75	18.5833	22.9167	20.712	770	12.5833	11.3333	13.8333	12.8341	800	16	13.1667	18.8333	15.7815
	1439.33	20.25	17.9167	22.5833	20.7683	772	12.4167	11.4167	13.4167	12.8675	802	16	13.3333	18.6667	15.8218
	1443.25	20.75	18.75	22.75	20.8245	774	12.5417	11.2917	13.7917	12.9008	804	16.0833	12.75	19.4167	15.862
						776	12.6667	11.1667	14.1667	12.9342	806	16.125	12.875	19.375	15.9022
						778	12.6667	11.1667	14.1667	12.9675	808	16.1667	13.4167	18.9167	15.9425
						780	12.75	11.25	14.25	13.0008	810	16.1667	13.3333	19	15.9827
						782	12.75	11.0833	14.4167	13.0342	812	16.125	13.5417	18.7083	16.0229
						784	12.75	11.1667	14.3333	13.0675	814	16.4583	12.9583	19.9583	16.0632
						786	12.75	11.4167	14.0833	13.1008	816	16.375	13.625	19.125	16.1034
						788	12.75	11.1667	14.3333	13.1342	818	16.5	13.75	19.25	16.1436
						790	12.75	10.9167	14.5833	13.1675	820	16.5	13.5	19.5	16.1838
						792	12.75	11	14.5	13.2008	822	16.5	14	19	16.2241
						794	13	11	15	13.2342	824	16.5	14	19	16.2643
						796	12.75	11.0833	14.4167	13.2675	826	16.5	13.5	19.5	16.3045
						798	12.875	11.125	14.625	13.3008	828	16.5	13.8333	19.1667	16.3448
						800	13	11	15	13.3342	830	16.5	14	19	16.385
						802	13	11.1667	14.8333	13.3675	832	16.5833	13.5833	19.5833	16.4252
						804	13	11	15	13.4009	834	16.5	14	19	16.4655
						806	13.1667	11.25	15.0833	13.4342	836	16.5833	14.25	18.9167	16.5057
						808	13.375	11.7917	14.9583	13.4675	838	16.5417	14.2083	18.875	16.5459
						810	13.5	11.6667	15.3333	13.5009	840	16.5	14.3333	18.6667	16.5861
						812	13.625	11.875	15.375	13.5342	842	16.5833	14.25	18.9167	16.6264
						814	13.625	11.875	15.375	13.5675	844	16.625	14.375	18.875	16.6666
						816	13.5833	11.75	15.4167	13.6009	846	17.0833	14.75	19.4167	16.7068
						818	13.8333	11.8333	15.8333	13.6342	848	16.875	14.625	19.125	16.7471
						820	14	12.3333	15.6667	13.6675	850	16.75	14.1667	19.3333	16.7873
						822	13.9167	12.0833	15.75	13.7009	852	17.1667	15	19.3333	16.8275
						824	13.9167	12.0833	15.75	13.7342	854	17.5	14.8333	20.1667	16.8678
						826	14	12.3333	15.6667	13.7675	856	17.4167	14.5833	20.25	16.908
						828	14	12.3333	15.6667	13.8009	858	17.7083	14.625	20.7917	16.9482
						830	14	12.3333	15.6667	13.8342	860	17.75	14.9167	20.5833	16.9884
						832	14	12.4167	15.5833	13.8675	862	17.75	15.25	20.25	17.0287
						834	14	12.3333	15.6667	13.9009	864	17.75	14.9167	20.5833	17.0689
						836	14	12.3333	15.6667	13.9342	866	17.8333	14.8333	20.8333	17.1091
						838	14	12.6667	15.3333	13.9676	868	17.75	15.0833	20.4167	17.1494
						840	14	12.3333	15.6667	14.0009	870	17.75	15.25	20.25	17.1896
						842	14	12.3333	15.6667	14.0342	872	18.2083	14.7917	21.625	17.2298
						844	14.0833	12.9167	15.25	14.0676	874	17.75	15	20.5	17.27
						846	14	12.3333	15.6667	14.1009	876	18.0833	15.0833	21.0833	17.3103
						848	14.0833	12.5833	15.5833	14.1342	878	17.875	15.2917	20.4583	17.3505
						850	14.0833	12.8333	15.3333	14.1676	880	18.6667	15.4167	21.9167	17.3907
						852	14.0833	12.6667	15.5	14.2009	882	18.7083	14.7917	22.625	17.431
						854	14.125	12.7083	15.5417	14.2342	884	18.2917	15.875	20.7083	17.4712
						856	14.0833	12.75	15.4167	14.2676	886	18.125	15.2917	20.9583	17.5114
						858	14.1667	12.8333	15.5	14.3009	888	18.25	15.8333	20.6667	17.5517
						860	14.1667	12.8333	15.5	14.3342	890	18.5833	15.5833	21.5833	17.5919
						862	14.1667	12.8333	15.5	14.3676	892	18.75	15.5833	21.9167	17.6321
						864	14.4583	13.2083	15.7083	14.4009	894	18.375	15.7917	20.9583	17.6723
						866	14.375	13.125	15.625	14.4343	896	18.75	15.8333	21.6667	17.7126
						868	14.5	13	16	14.4676	898	18.8333	15.6667	22	17.7528
						870	14.4167	13.25	15.5833	14.5009	900	18.8333	15.6667	22	17.793
						872	14.4167	13.25	15.5833	14.5343	902	18.9167	16.0833	21.75	17.8333
						874	14.5833	13.4167	15.75	14.5676	904	19	15.8333	22.1667	17.8735
						876	14.5	12.9167	16.0833	14.6009	906	19.0833	16.0833	22.0833	17.9137
						878	14.5833	13.0833	16.0833	14.6343	908	18.8333	16.1667	21.5	17.954
						880	14.5833	13.0833	16.0833	14.6676	910	18.9583	16.5417	21.375	17.9942
						882	14.5833	13.3333	15.8333	14.7009	912	19.0833	16.4167	21.75	18.0344
						884	14.75	13.1667	16.3333	14.7343	914	18.9583	16.2917	21.625	18.0746
						886	14.7083	13.2917	16.125	14.7676	916	18.8333	16.25	21.4167	18.1149
						888	14.7083	13.2917	16.125	14.8009	918	19.0417	16.375	21.7083	18.1551
						890	14.8333	13.3333	16.3333	14.8343	920	19.3333	16.3333	22.3333	18.1953
						892	14.8333	13.3333	16.3333	14.8676	922	19.25	16.1667	22.3333	18.2356
						894	14.8333	13.3333	16.3333	14.901	924	19.375	16.4583	22.2917	18.2758
						896	14.8333	13.3333	16.3333	14.9343	926	19.375	16.2083	22.5417	18.316
						898	15.0417	13.2083	16.875	14.9676	928	19.5833	16.5833	22.5833	18.3562
						900	15.1667	13.5	16.8333	15.001	930	19.1667	16.0833	22.25	18.3965
						902	14.9583	13.0417	16.875	15.0343	932	19.3333	16.5	22.1667	18.4367
						904	15	13.1667	16.8333	15.0676	934	19.5	16.6667	22.3333	18.4769
						906	15.1667	13.5	16.8333	15.101	936	19.5417	16.625	22.4583	18.5172
						908	15.0833	13.25	16.9167	15.1343	938	20.1667	17.5	22.8333	18.5574
						910	15.1667	13.3333	17	15.1676	940	19.4583	16.375	22.5417	18.5976
						912	15.1667	13.5	16.8333	15.201	942	19.5	16.1667	22.8333	18.6379
						914	15.4167	14.25	16.5833	15.2343	944	19.5	16.8333	22.1667	18.6781
						916	15.4167	14.0833	16.75	15.2676	946	19.875	17.2917	22.4583	18.7183
						918	15.4167	13.5833	17.25	15.301	948	19.9167	17.5	22.3333	18.7585
						920	15.4167	14.0833	16.75	15.3343	950	20.0833	17.4167	22.75	18.7988
						922	15.4167	13.5833	17.25	15.3677	952	19.8333	16.9167	22.75	18.839
						924	15.4167	13.1667	17.6667	15.401	954	20	17.3333	22.6667	18.8792
						926	15.4167	14.0833	16.75	15.4343	956	19.8333	17.5	22.1667	18.9195
						928	15.4167	13.5	17.3333	15.4677	958	20.3333	17.8333	22.8333	18.9597
						930	15.4167	14.0833	16.75	15.501	960	20.375	17.9583	22.7917	18.9999
						932	15.5833	13.9167	17.25	15.5343	962	20.3333	17.8333	22.8333	19.0402
						934	15.5833	13.8333	17.3333	15.5677	964	20.1667	17.6667	22.6667	19.0804
						936	15.5833	13.8333	17.3333	15.601	966	19.8333	16.8333	22.8333	19.1206
						938	15.5833	13.9167	17.25	15.6343	968	20.1667	17.5	22.8333	19.1608
						940	15.6667	14	17.3333	15.6677	970	20.7917	18.7083	22.875	19.2011
						942	16	14	18	15.701	972	20.7917	18.2083	23.375	19.2413
						944	15.7917	14.125	17.4583	15.7343	974	20.25	17.4167	23.0833	19.2815
						946	16	13.6667	18.3333	15.7677	976	20.8333	18.3333	23.3333	19.3218
						948	16	14.0833	17.9167	15.801	978	20.5	18.1667	22.8333	19.362
						950	16	14.25	17.75	15.8344	980	20.7917	18.2083	23.375	19.4022
						952	16	14.25	17.75	15.8677	982	20.8333	18.4167	23.25	19.4425
						954	16	14.3333	17.6667	15.901	984	20.625	18.5417	22.7083	19.4827
						956	16	14.5833	17.4167	15.9344	986	20.8333	18.0833	23.5833	19.5229
						958	16	14.5	17.5	15.9677	988	20.2917	17.7917	22.7917	19.5631
						960	16	14.75	17.25	16.001	990	20.9167	18.5	23.3333	19.6034
						962	16	14.5833	17.4167	16.0344	992	20.625	18.2083	23.0417	19.6436
						964	16	14.8333	17.1667	16.0677	994	20.7083	17.625	23.7917	19.6838
						966	16.2083	14.5417	17.875	16.101	996	20.6667	18.3333	23	19.7241
						968	16.0833	14.5833	17.5833	16.1344	998	20.75	18.5833	22.9167	19.7643
						970	16.4167	14.75	18.0833	16.1677	1000	20.8333	18.75	22.9167	19.8045
						972	16.5	14.3333	18.6667	16.201	1002	20.7917	18.2917	23.2917	19.8447
						974	16.5	14.5833	18.4167	16.2344	1004	20.75	18.1667	23.3333	19.885
						976	16.5	14.6667	18.3333	16.2677	1006	20.5833	18.0833	23.0833	19.9252
						978	16.5	14.6667	18.3333	16.3011	1008	20.875	18.125	23.625	19.9654
						980	16.5	14.6667	18.3333	16.3344	1010	20.9167	18.75	23.0833	20.0057
						982	16.5	14.4167	18.5833	16.3677	1012	20.8333	18.3333	23.3333	20.0459
						984	16.5	14.8333	18.1667	16.4011	1014	20.8333	18.3333	23.3333	20.0861
						986	16.5	14.5	18.5	16.4344	1016	21	18.3333	23.6667	20.1264
						988	16.5417	14.625	18.4583	16.4677	1018	21	18.3333	23.6667	20.1666
						990	16.5417	14.625	18.4583	16.5011	1020	20.875	18.0417	23.7083	20.2068
						992	16.7083	14.625	18.7917	16.5344	1022	21.1667	18.8333	23.5	20.247
						994	16.5833	14.9167	18.25	16.5677	1024	21.0417	18.625	23.4583	20.2873
						996	16.8333	14.8333	18.8333	16.6011	1026	20.7917	18.375	23.2083	20.3275
						998	16.8333	14.4167	19.25	16.6344	1028	21.1667	18.8333	23.5	20.3677
						1000	16.8333	14.5833	19.0833	16.6677	1030	21.2083	18.9583	23.4583	20.408
						1002	16.875	15.125	18.625	16.7011	1032	21.0417	18.7083	23.375	20.4482
						1004	16.8333	14.9167	18.75	16.7344	1034	20.8333	18.8333	22.8333	20.4884
						1006	17.0833	14.9167	19.25	16.7677	1036	20.9583	18.7917	23.125	20.5287
						1008	16.9167	14.8333	19	16.8011	1038	21.2083	18.9583	23.4583	20.5689
						1010	16.9167	15.0833	18.75	16.8344	1040	21.2083	18.9583	23.4583	20.6091
						1012	17.1667	15	19.3333	16.8678	1042	21.3333	19.0833	23.5833	20.6493
						1014	17.25	14.75	19.75	16.9011	1044	21.2917	19.0417	23.5417	20.6896
						1016	17.2083	14.7917	19.625	16.9344	1046	21.25	19.0833	23.4167	20.7298
						1018	17.25	15.4167	19.0833	16.9678	1048	21.25	19.25	23.25	20.77
						1020	17.4583	15.375	19.5417	17.0011	1050	21.1667	19.3333	23	20.8103
						1022	17.4167	15.0833	19.75	17.0344	1052	21.3333	19	23.6667	20.8505
						1024	17.4167	15.4167	19.4167	17.0678	1054	21.3333	19.1667	23.5	20.8907
						1026	17.6667	15.3333	20	17.1011	1056	21.4583	19.2083	23.7083	20.931
						1028	17.75	15.25	20.25	17.1344	1058	21.3333	19.1667	23.5	20.9712
						1030	17.8333	15.5	20.1667	17.1678	1060	21.3333	19.1667	23.5	21.0114
						1032	18.1667	15.6667	20.6667	17.2011	1062	21.3333	19.0833	23.5833	21.0516
						1034	17.9583	15.7083	20.2083	17.2344	1064	21.3333	18.9167	23.75	21.0919
						1036	18.1667	16	20.3333	17.2678	1066	21.3333	19	23.6667	21.1321
						1038	18.0417	15.625	20.4583	17.3011	1068	21.5	19	24	21.1723
						1040	18.2083	15.4583	20.9583	17.3345	1070	21.4167	19.4167	23.4167	21.2126
						1042	18.1667	15.75	20.5833	17.3678	1072	21.4167	19.3333	23.5	21.2528
						1044	18.4167	15.8333	21	17.4011	1074	21.5417	19.7917	23.2917	21.293
						1046	18.25	16.25	20.25	17.4345	1076	21.5417	19.375	23.7083	21.3332
						1048	18.4167	16.0833	20.75	17.4678	1078	21.4167	19.4167	23.4167	21.3735
						1050	18.5	16.6667	20.3333	17.5011	1080	21.4583	19.5417	23.375	21.4137
						1052	18.5833	16.75	20.4167	17.5345	1082	21.4583	19.5417	23.375	21.4539
						1054	18.5	16.1667	20.8333	17.5678	1084	21.4167	19.25	23.5833	21.4942
						1056	18.5	16.5833	20.4167	17.6011	1086	21.4583	19.375	23.5417	21.5344
						1058	18.75	16.75	20.75	17.6345	1088	21.5833	19.25	23.9167	21.5746
						1060	18.6667	17.1667	20.1667	17.6678	1090	21.7917	19.875	23.7083	21.6149
						1062	18.75	16.75	20.75	17.7011	1092	21.5833	19.25	23.9167	21.6551
						1064	18.625	16.875	20.375	17.7345	1094	21.5833	19.75	23.4167	21.6953
						1066	18.75	17.0833	20.4167	17.7678	1096	21.7917	19.875	23.7083	21.7355
						1068	18.75	16.9167	20.5833	17.8012	1098	21.5833	19.5833	23.5833	21.7758
						1070	18.625	16.5417	20.7083	17.8345	1100	21.7083	19.625	23.7917	21.816
						1072	18.9167	17.25	20.5833	17.8678	1102	21.75	19.6667	23.8333	21.8562
						1074	18.875	16.4583	21.2917	17.9012	1104	21.625	19.375	23.875	21.8965
						1076	18.9167	16.5	21.3333	17.9345	1106	21.8333	20	23.6667	21.9367
						1078	18.875	17.125	20.625	17.9678	1108	21.6667	19.5	23.8333	21.9769
						1080	18.9583	16.9583	20.9583	18.0012	1110	21.8333	20	23.6667	22.0172
						1082	18.9583	16.9583	20.9583	18.0345	1112	21.8333	19.8333	23.8333	22.0574
						1084	18.9583	16.9583	20.9583	18.0678	1114	22.0417	20.4583	23.625	22.0976
						1086	19	16.8333	21.1667	18.1012	1116	21.8333	20	23.6667	22.1378
						1088	19	17	21	18.1345	1118	22.0833	20.25	23.9167	22.1781
						1090	19.25	17	21.5	18.1678	1120	21.8333	19.6667	24	22.2183
						1092	19.125	17.5417	20.7083	18.2012	1122	21.8333	19.9167	23.75	22.2585
						1094	19	16.6667	21.3333	18.2345	1124	22.3333	20.4167	24.25	22.2988
						1096	19.1667	17.1667	21.1667	18.2679	1126	21.9583	20.2083	23.7083	22.339
						1098	19.2083	17.2083	21.2083	18.3012	1128	22.125	20.5417	23.7083	22.3792
						1100	19.2083	17.2083	21.2083	18.3345	1130	22.3333	21	23.6667	22.4195
						1102	19	17.0833	20.9167	18.3679	1132	22.3333	20.5	24.1667	22.4597
						1104	19.4167	17.3333	21.5	18.4012	1134	22.5	21	24	22.4999
						1106	19.2083	17.2917	21.125	18.4345	1136	22.4167	20.75	24.0833	22.5401
						1108	19.5	17.3333	21.6667	18.4679	1138	22.0833	20.5833	23.5833	22.5804
						1110	19.3333	17.3333	21.3333	18.5012	1140	22.4167	20.4167	24.4167	22.6206
						1112	19.4167	17.25	21.5833	18.5345	1142	22.375	20.4583	24.2917	22.6608
						1114	19.4167	17.1667	21.6667	18.5679	1144	22.1667	20.25	24.0833	22.7011
						1116	19.4167	17.5833	21.25	18.6012	1146	22.4167	20.9167	23.9167	22.7413
						1118	19.6667	17.5	21.8333	18.6345	1148	22.375	21.125	23.625	22.7815
						1120	19.5	17.5833	21.4167	18.6679	1150	22.5417	20.7917	24.2917	22.8217
						1122	19.5417	17.625	21.4583	18.7012	1152	22.2083	20.7917	23.625	22.862
						1124	19.4167	17.25	21.5833	18.7346	1154	22.7083	21.125	24.2917	22.9022
						1126	19.625	18.0417	21.2083	18.7679	1156	22.5	21	24	22.9424
						1128	19.75	17.75	21.75	18.8012	1158	22.4167	20.9167	23.9167	22.9827
						1130	19.75	17.5833	21.9167	18.8346	1160	22.75	21.0833	24.4167	23.0229
						1132	19.7917	18.0417	21.5417	18.8679	1162	22.75	21.0833	24.4167	23.0631
						1134	19.9583	17.9583	21.9583	18.9012	1164	22.6667	21	24.3333	23.1034
						1136	19.9583	18.2083	21.7083	18.9346	1166	22.75	21	24.5	23.1436
						1138	20	18	22	18.9679	1168	22.75	21.25	24.25	23.1838
						1140	20.0833	18.25	21.9167	19.0012
						1142	20.0833	18.0833	22.0833	19.0346
						1144	19.875	17.7083	22.0417	19.0679
						1146	20	18.3333	21.6667	19.1012
						1148	20.125	18.4583	21.7917	19.1346
						1150	20.125	18.2083	22.0417	19.1679
						1152	20.3333	18.3333	22.3333	19.2012
						1154	20.1667	18.3333	22	19.2346
						1156	20.0833	18.3333	21.8333	19.2679
						1158	20.1667	18.3333	22	19.3013
						1160	20.0833	18.4167	21.75	19.3346
						1162	20.0833	18.25	21.9167	19.3679
						1164	20.0833	18.25	21.9167	19.4013
						1166	20.4167	18.5	22.3333	19.4346
						1168	20.0833	18.25	21.9167	19.4679
						1170	20.4167	18.75	22.0833	19.5013
						1172	20.2917	18.7083	21.875	19.5346
						1174	20.25	18.75	21.75	19.5679
						1176	20.2083	18.375	22.0417	19.6013
						1178	20.4167	18.9167	21.9167	19.6346
						1180	20.0833	18.25	21.9167	19.6679
						1182	20.375	18.875	21.875	19.7013
						1184	20.4167	19.0833	21.75	19.7346
						1186	20.5	18.8333	22.1667	19.768
						1188	20.5	18.9167	22.0833	19.8013
						1190	20.4167	18.5833	22.25	19.8346
						1192	20.4167	18.75	22.0833	19.868
						1194	20.625	18.875	22.375	19.9013
						1196	20.5417	18.9583	22.125	19.9346
						1198	20.4167	18.9167	21.9167	19.968
						1200	20.5	18.8333	22.1667	20.0013
						1202	20.625	19.2083	22.0417	20.0346
						1204	20.5417	18.7917	22.2917	20.068
						1206	20.5417	18.9583	22.125	20.1013
						1208	20.4167	19.0833	21.75	20.1346
						1210	20.8333	19.0833	22.5833	20.168
						1212	20.5833	18.8333	22.3333	20.2013
						1214	20.5	18.8333	22.1667	20.2347
						1216	21	19.25	22.75	20.268
						1218	20.7917	19.2083	22.375	20.3013
						1220	20.5417	18.7917	22.2917	20.3347
						1222	20.8333	19.3333	22.3333	20.368
						1224	20.6667	19	22.3333	20.4013
						1226	21	19.1667	22.8333	20.4347
						1228	20.9583	19.375	22.5417	20.468
						1230	20.9167	19.0833	22.75	20.5013
						1232	20.9583	19.2083	22.7083	20.5347
						1234	21.0833	19.0833	23.0833	20.568
						1236	21.1667	19.3333	23	20.6013
						1238	21.0833	19.25	22.9167	20.6347
						1240	21.0833	19.25	22.9167	20.668
						1242	21.1667	19.6667	22.6667	20.7014
						1244	21.1667	19.3333	23	20.7347
						1246	21.1667	19.3333	23	20.768
						1248	21.0417	19.125	22.9583	20.8014
						1250	21.2083	19.5417	22.875	20.8347
						1252	21.1667	19.5	22.8333	20.868
						1254	21	19	23	20.9014
						1256	21.2917	19.5417	23.0417	20.9347
						1258	21.3333	19.6667	23	20.968
						1260	21.3333	19.8333	22.8333	21.0014
						1262	21.3333	19.6667	23	21.0347
						1264	21.4167	19.75	23.0833	21.068
						1266	21.4167	19.8333	23	21.1014
						1268	21.5417	20.0417	23.0417	21.1347
						1270	21.6667	20.5	22.8333	21.1681
						1272	21.3333	19.6667	23	21.2014
						1274	21.5833	19.5833	23.5833	21.2347
						1276	21.375	19.625	23.125	21.2681
						1278	21.5833	20.3333	22.8333	21.3014
						1280	21.5833	20.25	22.9167	21.3347
						1282	21.4583	19.875	23.0417	21.3681
						1284	21.6667	20.5	22.8333	21.4014
						1286	21.6667	20.3333	23	21.4347
						1288	21.4167	19.75	23.0833	21.4681
						1290	21.7083	20.2917	23.125	21.5014
						1292	21.6667	19.75	23.5833	21.5347
						1294	21.75	20.5833	22.9167	21.5681
						1296	21.8333	20.4167	23.25	21.6014
						1298	21.9167	20.4167	23.4167	21.6347
						1300	21.8333	20.3333	23.3333	21.6681
						1302	21.7917	20.375	23.2083	21.7014
						1304	21.875	20.375	23.375	21.7348
						1306	22.0833	20.5833	23.5833	21.7681
						1308	21.9167	20.4167	23.4167	21.8014
						1310	22	20.6667	23.3333	21.8348
						1312	21.75	20.5833	22.9167	21.8681
						1314	22.0833	20.6667	23.5	21.9014
						1316	21.9167	20.5	23.3333	21.9348
						1318	21.9167	20.4167	23.4167	21.9681
						1320	21.8333	20	23.6667	22.0014
						1322	22	20.3333	23.6667	22.0348
						1324	21.9167	20.75	23.0833	22.0681
						1326	22.25	20.75	23.75	22.1014
						1328	22.0417	20.625	23.4583	22.1348
						1330	22.25	20.75	23.75	22.1681
						1332	22.0833	20.5833	23.5833	22.2015
						1334	22.0833	20.5833	23.5833	22.2348
						1336	22.1667	20.8333	23.5	22.2681
						1338	22.125	20.7083	23.5417	22.3015
						1340	22.1667	20.8333	23.5	22.3348
						1342	22.1667	20.8333	23.5	22.3681
						1344	22.25	21.0833	23.4167	22.4015
						1346	22.125	20.625	23.625	22.4348
						1348	22.3333	20.5833	24.0833	22.4681
						1350	22.4167	20.9167	23.9167	22.5015
						1352	22.4583	20.5417	24.375	22.5348
						1354	22.5417	20.7917	24.2917	22.5681
						1356	22.5417	21.125	23.9583	22.6015
						1358	22.4167	20.9167	23.9167	22.6348
						1360	22.375	20.625	24.125	22.6682
						1362	22.4167	20.5	24.3333	22.7015
						1364	22.5417	20.875	24.2083	22.7348
						1366	22.5	20.6667	24.3333	22.7682
						1368	22.6667	21.3333	24	22.8015
						1370	22.75	21.0833	24.4167	22.8348
						1372	22.8333	21.3333	24.3333	22.8682
						1374	22.6667	20.8333	24.5	22.9015
						1376	22.75	21.0833	24.4167	22.9348
						1378	22.75	21.0833	24.4167	22.9682
						1380	22.75	21.0833	24.4167	23.0015
						1382	23	21.3333	24.6667	23.0348
						1384	22.75	21.25	24.25	23.0682
						1386	22.75	21.25	24.25	23.1015
						1388	22.8333	21	24.6667	23.1349
						1390	22.8333	21	24.6667	23.1682
						1392	22.9583	21.375	24.5417	23.2015
						1394	23.0833	21.25	24.9167	23.2349
						1396	23.2083	21.7917	24.625	23.2682
						1398	23.3333	21.6667	25	23.3015
						1400	23.0417	21.2917	24.7917	23.3349
						1402	22.875	21.125	24.625	23.3682
						1404	23.25	21.5833	24.9167	23.4015
						1406	23.25	21.5	25	23.4349
						1408	23.4167	22.0833	24.75	23.4682
						1410	23.5833	22.25	24.9167	23.5015
						1412	23.4167	21.9167	24.9167	23.5349
						1414	23.4167	21.9167	24.9167	23.5682
						1416	23.0417	21.2917	24.7917	23.6016
						1418	23.3333	21.8333	24.8333	23.6349
						1420	23.25	21.5833	24.9167	23.6682
						1422	23.3333	21.8333	24.8333	23.7016
						1424	23.4167	22.0833	24.75	23.7349
						1426	23.4583	22.0417	24.875	23.7682
						1428	23.4167	21.9167	24.9167	23.8016
						1430	23.5833	22.1667	25	23.8349
						1432	23.5	22	25	23.8682
						1434	23.5417	22.125	24.9583	23.9016
						1436	23.4167	21.75	25.0833	23.9349
						1438	23.5	21.8333	25.1667	23.9682
						1440	23.5833	22.25	24.9167	24.0016
						1442	23.6667	22.25	25.0833	24.0349
						1444	23.5	22	25	24.0682
						1446	23.5833	22.0833	25.0833	24.1016
						1448	23.5833	22.25	24.9167	24.1349
						1450	23.6667	22.3333	25	24.1683
						1452	23.5	22.1667	24.8333	24.2016
						1454	23.5417	22.125	24.9583	24.2349
						1456	23.75	22.5833	24.9167	24.2683
						1458	23.5	21.8333	25.1667	24.3016
						1460	23.7083	22.625	24.7917	24.3349
						1462	23.8333	22.6667	25	24.3683
						1464	23.625	22.2083	25.0417	24.4016
						1466	23.8333	22.8333	24.8333	24.4349
						1468	24	23.1667	24.8333	24.4683
						1470	23.75	22.5833	24.9167	24.5016
						1472	23.7083	22.375	25.0417	24.5349
						1474	24	23	25	24.5683
						1476	24.0833	23.4167	24.75	24.6016
						1478	23.9167	23.0833	24.75	24.635
						1480	23.9167	22.9167	24.9167	24.6683
						1482	23.9167	22.9167	24.9167	24.7016
						1484	23.875	22.9583	24.7917	24.735
						1486	23.9167	22.9167	24.9167	24.7683
						1488	24	23.1667	24.8333	24.8016
						1490	24	23.1667	24.8333	24.835
						1492	24	23.1667	24.8333	24.8683
						1494	24	23.1667	24.8333	24.9016
						1496	24	23.0833	24.9167	24.935
						1498	23.9167	22.9167	24.9167	24.9683

## Sheet: Figure 2c
	Figure 2c
	1/Temperature[1/°C]	ln(Growth Rate)	ln(Growth Rate)_error_down	ln(Growth Rate)_error_up
	0.00337098	-0.473697	0.0156621	0.0114944
	0.00335402	-0.362337	0.0235805	0.0289574
	0.00333723	-0.149122	0.00843809	0.0107482
	0.0033206	-0.0498917	0.0155292	0.0162364
	0.0033151	4.91637e-05	0.00899043	0.0084655
	0.0032987	0.110758	0.0162049	0.0153449
	0.00329327	0.16739	0.0145176	0.0178522
	0.00328246	0.188268	0.0204399	0.0244987
	0.00326637	0.249592	0.0195655	0.0167078
	0.00325045	0.2415	0.0279369	0.0250975
	0.00323992	0.220054	0.0246245	0.0323924

## Sheet: Figure 2e
	Figure 2e
	26°C					28°C					31°C
	26.0C_Experimental_Time(min)	Median_Developmental_age(hpf)	Median-2*MAD	Median+2*MAD	Linear_fit	28.0C_Experimental_Time(min)	Median_Developmental_age(hpf)	Median-2*MAD	Median+2*MAD	Linear_fit	31.0C_Experimental_Time(min)	Median_Developmental_age(hpf)	Median-2*MAD	Median+2*MAD	Linear_fit
	45	1.53333	0.8	2.26667	0.789465	60	1.2	0.866667	1.53333	1	60	1.26667	0.8	1.73333	1
	47	1.56667	0.966667	2.16667	0.817536	62	1.23333	0.9	1.56667	1.03213	62	1.26667	0.8	1.73333	1.03962
	49	1.56667	0.833333	2.3	0.845608	64	1.25	0.883333	1.61667	1.06425	64	1.36667	0.9	1.83333	1.07923
	51	1.7	0.966667	2.43333	0.873679	66	1.33333	0.733333	1.93333	1.09638	66	1.3	0.833333	1.76667	1.11885
	53	1.66667	0.866667	2.46667	0.90175	68	1.25	0.883333	1.61667	1.1285	68	1.36667	0.833333	1.9	1.15846
	55	1.66667	0.933333	2.4	0.929822	70	1.43333	0.833333	2.03333	1.16063	70	1.53333	1	2.06667	1.19808
	57	1.7	0.833333	2.56667	0.957893	72	1.36667	0.966667	1.76667	1.19275	72	1.5	1.03333	1.96667	1.2377
	59	1.8	0.6	3	0.985964	74	1.35	0.716667	1.98333	1.22488	74	1.56667	1.1	2.03333	1.27731
	61	1.5	0.766667	2.23333	1.01404	76	1.4	0.866667	1.93333	1.257	76	1.56667	0.833333	2.3	1.31693
	63	1.6	0.8	2.4	1.04211	78	1.53333	0.9	2.16667	1.28913	78	1.6	0.866667	2.33333	1.35655
	65	1.83333	0.566667	3.1	1.07018	80	1.35	0.783333	1.91667	1.32126	80	1.53333	1.13333	1.93333	1.39616
	67	1.8	0.666667	2.93333	1.09825	82	1.28333	0.816667	1.75	1.35338	82	1.6	1.13333	2.06667	1.43578
	69	1.83333	0.766667	2.9	1.12632	84	1.41667	0.716667	2.11667	1.38551	84	1.73333	1.33333	2.13333	1.47539
	71	1.96667	0.433333	3.5	1.15439	86	1.38333	0.75	2.01667	1.41763	86	1.73333	0.8	2.66667	1.51501
	73	1.93333	0.466667	3.4	1.18246	88	1.48333	0.716667	2.25	1.44976	88	1.6	0.866667	2.33333	1.55463
	75	1.93333	0.466667	3.4	1.21054	90	1.46667	0.866667	2.06667	1.48188	90	1.73333	1.06667	2.4	1.59424
	77	2	0.533333	3.46667	1.23861	92	1.38333	0.85	1.91667	1.51401	92	1.6	0.4	2.8	1.63386
	79	1.8	0.6	3	1.26668	94	1.5	0.9	2.1	1.54613	94	1.8	0.733333	2.86667	1.67348
	81	1.93333	0.933333	2.93333	1.29475	96	1.66667	0.766667	2.56667	1.57826	96	1.83333	1.1	2.56667	1.71309
	83	2	0.333333	3.66667	1.32282	98	1.7	1.1	2.3	1.61039	98	1.56667	0.966667	2.16667	1.75271
	85	1.83333	0.5	3.16667	1.35089	100	1.7	0.833333	2.56667	1.64251	100	1.56667	1.03333	2.1	1.79232
	87	1.96667	0.633333	3.3	1.37896	102	1.6	0.866667	2.33333	1.67464	102	1.66667	0.733333	2.6	1.83194
	89	1.83333	0.766667	2.9	1.40703	104	1.7	0.833333	2.56667	1.70676	104	1.76667	0.766667	2.76667	1.87156
	91	2.13333	0.466667	3.8	1.43511	106	1.66667	0.733333	2.6	1.73889	106	1.9	0.7	3.1	1.91117
	93	1.93333	1	2.86667	1.46318	108	1.75	0.916667	2.58333	1.77101	108	1.6	0.8	2.4	1.95079
	95	2.6	1	4.2	1.49125	110	1.88333	0.783333	2.98333	1.80314	110	1.93333	0.8	3.06667	1.9904
	97	2.23333	0.7	3.76667	1.51932	112	1.65	0.816667	2.48333	1.83526	112	2.23333	0.433333	4.03333	2.03002
	99	1.93333	0.533333	3.33333	1.54739	114	1.91667	0.75	3.08333	1.86739	114	2.13333	1.4	2.86667	2.06964
	101	2.26667	0.666667	3.86667	1.57546	116	1.93333	0.833333	3.03333	1.89952	116	2.16667	0.766667	3.56667	2.10925
	103	2.3	0.566667	4.03333	1.60353	118	2	0.666667	3.33333	1.93164	118	2.3	1.23333	3.36667	2.14887
	105	2.4	1.13333	3.66667	1.63161	120	1.8	0.8	2.8	1.96377	120	2.8	0.2	5.4	2.18849
	107	2.66667	0.333333	5	1.65968	122	1.88333	0.616667	3.15	1.99589	122	2.73333	0.333333	5.13333	2.2281
	109	2.3	0.5	4.1	1.68775	124	2.23333	0.9	3.56667	2.02802	124	2.83333	0.633333	5.03333	2.26772
	111	2.3	0.7	3.9	1.71582	126	2.38333	1.08333	3.68333	2.06014	126	2.4	0.466667	4.33333	2.30733
	113	2.3	0.9	3.7	1.74389	128	2.16667	0.7	3.63333	2.09227	128	3.16667	0.433333	5.9	2.34695
	115	2.3	0.966667	3.63333	1.77196	130	2.31667	0.416667	4.21667	2.12439	130	2.86667	0.2	5.53333	2.38657
	117	2.66667	0.6	4.73333	1.80003	132	2.31667	0.95	3.68333	2.15652	132	2.83333	0.966667	4.7	2.42618
	119	2.66667	1.13333	4.2	1.82811	134	2.43333	0.966667	3.9	2.18865	134	3.76667	1.63333	5.9	2.4658
	121	2.7	1.16667	4.23333	1.85618	136	2.46667	0.633333	4.3	2.22077	136	2.93333	0.866667	5	2.50542
	123	3.03333	1.3	4.76667	1.88425	138	2.5	0.766667	4.23333	2.2529	138	4	0.466667	7.53333	2.54503
	125	2.7	1.03333	4.36667	1.91232	140	2.26667	0.8	3.73333	2.28502	140	3.53333	0.866667	6.2	2.58465
	127	2.96667	1.16667	4.76667	1.94039	142	2.46667	0.9	4.03333	2.31715	142	3.46667	1.93333	5	2.62426
	129	2.63333	0.833333	4.43333	1.96846	144	2.36667	0.866667	3.86667	2.34927	144	3.23333	1.36667	5.1	2.66388
	131	2.46667	0.533333	4.4	1.99653	146	2.55	0.983333	4.11667	2.3814	146	3.36667	0.1	6.63333	2.7035
	133	3.03333	1.16667	4.9	2.0246	148	2.43333	0.733333	4.13333	2.41352	148	3.7	-0.366667	7.76667	2.74311
	135	2.9	0.166667	5.63333	2.05268	150	2.53333	0.933333	4.13333	2.44565	150	4.33333	-0.8	9.46667	2.78273
	137	3.1	0.9	5.3	2.08075	152	2.46667	0.633333	4.3	2.47778	152	3.66667	0.8	6.53333	2.82234
	139	3.06667	0.666667	5.46667	2.10882	154	2.65	0.95	4.35	2.5099	154	4	-0.733333	8.73333	2.86196
	141	3.03333	0.633333	5.43333	2.13689	156	2.45	1.08333	3.81667	2.54203	156	6.26667	-1.66667	14.2	2.90158
	143	3.16667	0.633333	5.7	2.16496	158	2.48333	0.516667	4.45	2.57415	158	4.2	1.06667	7.33333	2.94119
	145	2.9	0.433333	5.36667	2.19303	160	2.8	0.9	4.7	2.60628	160	3.5	2.23333	4.76667	2.98081
	147	3.16667	0.766667	5.56667	2.2211	162	2.68333	0.983333	4.38333	2.6384	162	3.3	1.36667	5.23333	3.02043
	149	3.1	1.1	5.1	2.24918	164	2.56667	0.9	4.23333	2.67053	164	3.63333	0.7	6.56667	3.06004
	151	3.26667	0.933333	5.6	2.27725	166	2.88333	1.15	4.61667	2.70265	166	3.06667	0.533333	5.6	3.09966
	153	3.4	1.66667	5.13333	2.30532	168	2.66667	1.03333	4.3	2.73478	168	3.56667	1.43333	5.7	3.13927
	155	3.4	1.33333	5.46667	2.33339	170	2.65	0.75	4.55	2.76691	170	3.46667	1.86667	5.06667	3.17889
	157	3.06667	1.4	4.73333	2.36146	172	2.71667	1.01667	4.41667	2.79903	172	3.96667	1.36667	6.56667	3.21851
	159	3.53333	0.8	6.26667	2.38953	174	2.75	0.85	4.65	2.83116	174	3.36667	0.233333	6.5	3.25812
	161	3.43333	0.433333	6.43333	2.4176	176	3.16667	1.4	4.93333	2.86328	176	3.83333	0.0333333	7.63333	3.29774
	163	3.36667	0.966667	5.76667	2.44567	178	2.65	0.916667	4.38333	2.89541	178	3.5	0.433333	6.56667	3.33735
	165	3.46667	0.8	6.13333	2.47375	180	3.25	1.01667	5.48333	2.92753	180	4.6	1	8.2	3.37697
	167	3.66667	1.66667	5.66667	2.50182	182	2.93333	1.63333	4.23333	2.95966	182	4.16667	2.3	6.03333	3.41659
	169	3.63333	0.3	6.96667	2.52989	184	3.16667	1.36667	4.96667	2.99178	184	3.83333	1.56667	6.1	3.4562
	171	3.23333	0.5	5.96667	2.55796	186	3.03333	1.6	4.46667	3.02391	186	4	0.866667	7.13333	3.49582
	173	4.16667	-0.0333333	8.36667	2.58603	188	3.08333	0.583333	5.58333	3.05604	188	3.96667	1.1	6.83333	3.53544
	175	3.63333	0.1	7.16667	2.6141	190	2.93333	1.33333	4.53333	3.08816	190	4.66667	0.666667	8.66667	3.57505
	177	3.6	0.533333	6.66667	2.64217	192	3.5	1.8	5.2	3.12029	192	3.96667	0.9	7.03333	3.61467
	179	3.63333	1.03333	6.23333	2.67025	194	3.46667	1.76667	5.16667	3.15241	194	4.23333	2.76667	5.7	3.65428
	181	4	0.933333	7.06667	2.69832	196	3.2	1.73333	4.66667	3.18454	196	4.06667	2.2	5.93333	3.6939
	183	3.83333	1.03333	6.63333	2.72639	198	3.08333	1.01667	5.15	3.21666	198	4.7	-1.9	11.3	3.73352
	185	3.86667	1.86667	5.86667	2.75446	200	3.45	1.55	5.35	3.24879	200	5.3	1.63333	8.96667	3.77313
	187	4.1	0.966667	7.23333	2.78253	202	3.23333	0.9	5.56667	3.28091	202	4.63333	2.3	6.96667	3.81275
	189	4.3	1.16667	7.43333	2.8106	204	3.5	1.56667	5.43333	3.31304	204	4.76667	2.16667	7.36667	3.85237
	191	4.6	1.46667	7.73333	2.83867	206	3.41667	1.08333	5.75	3.34517	206	4.63333	1.96667	7.3	3.89198
	193	4.33333	1.4	7.26667	2.86675	208	3.71667	1.11667	6.31667	3.37729	208	5.5	1.43333	9.56667	3.9316
	195	4.16667	0.9	7.43333	2.89482	210	3.78333	0.983333	6.58333	3.40942	210	5.7	2.96667	8.43333	3.97121
	197	4.5	0.9	8.1	2.92289	212	3.85	0.783333	6.91667	3.44154	212	5.8	1.33333	10.2667	4.01083
	199	4.53333	0.2	8.86667	2.95096	214	3.21667	1.48333	4.95	3.47367	214	5.4	1.73333	9.06667	4.05045
	201	4.66667	0.8	8.53333	2.97903	216	3.63333	1.43333	5.83333	3.50579	216	7.83333	1.16667	14.5	4.09006
	203	4.76667	1.16667	8.36667	3.0071	218	3.51667	1.11667	5.91667	3.53792	218	5.36667	1.36667	9.36667	4.12968
	205	5.03333	-0.433333	10.5	3.03517	220	3.7	1.3	6.1	3.57004	220	5.26667	1.73333	8.8	4.16929
	207	4.26667	1.6	6.93333	3.06324	222	3.63333	1.03333	6.23333	3.60217	222	5.6	2.46667	8.73333	4.20891
	209	4.93333	0.2	9.66667	3.09132	224	4.11667	2.11667	6.11667	3.63429	224	5.96667	2.63333	9.3	4.24853
	211	4.63333	0.966667	8.3	3.11939	226	4.33333	1.16667	7.5	3.66642	226	7.16667	1.96667	12.3667	4.28814
	213	4.6	0.4	8.8	3.14746	228	4.1	1.86667	6.33333	3.69855	228	6	3.13333	8.86667	4.32776
	215	4.3	1.7	6.9	3.17553	230	3.71667	1.61667	5.81667	3.73067	230	6.53333	2.8	10.2667	4.36738
	217	4.43333	0.566667	8.3	3.2036	232	4.05	1.28333	6.81667	3.7628	232	6.66667	2.4	10.9333	4.40699
	219	4.66667	1.46667	7.86667	3.23167	234	3.88333	1.85	5.91667	3.79492	234	5.23333	3.9	6.56667	4.44661
	221	4.5	0.566667	8.43333	3.25974	236	4.21667	1.15	7.28333	3.82705	236	6.4	2.53333	10.2667	4.48622
	223	4.53333	1.53333	7.53333	3.28782	238	4.16667	1.8	6.53333	3.85917	238	5.8	2.13333	9.46667	4.52584
	225	4.63333	1.43333	7.83333	3.31589	240	4.4	1.96667	6.83333	3.8913	240	5.83333	1.7	9.96667	4.56546
	227	4.43333	2.36667	6.5	3.34396	242	4.23333	2.03333	6.43333	3.92342	242	5.36667	1.56667	9.16667	4.60507
	229	5.46667	0.4	10.5333	3.37203	244	4.28333	2.58333	5.98333	3.95555	244	5.56667	0.766667	10.3667	4.64469
	231	4.3	1.76667	6.83333	3.4001	246	4.38333	2.48333	6.28333	3.98768	246	6.6	2.4	10.8	4.68431
	233	4.83333	1.76667	7.9	3.42817	248	4.46667	2.16667	6.76667	4.0198	248	5.46667	1.6	9.33333	4.72392
	235	5.6	-1.13333	12.3333	3.45624	250	4.15	2.11667	6.18333	4.05193	250	6.03333	2.96667	9.1	4.76354
	237	4.7	0.433333	8.96667	3.48432	252	4.83333	2.03333	7.63333	4.08405	252	5.16667	3.36667	6.96667	4.80315
	239	4.76667	1.36667	8.16667	3.51239	254	4.71667	2.45	6.98333	4.11618	254	5.23333	2.83333	7.63333	4.84277
	241	5.46667	0.0666667	10.8667	3.54046	256	4.71667	0.95	8.48333	4.1483	256	6.1	2.96667	9.23333	4.88239
	243	5.46667	-0.333333	11.2667	3.56853	258	4.4	2.3	6.5	4.18043	258	5.06667	2.53333	7.6	4.922
	245	5.03333	0.1	9.96667	3.5966	260	4.51667	2.58333	6.45	4.21255	260	5.56667	3.23333	7.9	4.96162
	247	5	1.53333	8.46667	3.62467	262	4.66667	2.86667	6.46667	4.24468	262	6.13333	3.13333	9.13333	5.00123
	249	5	1.26667	8.73333	3.65274	264	4.56667	2.3	6.83333	4.27681	264	5.8	3.13333	8.46667	5.04085
	251	4.73333	1.33333	8.13333	3.68081	266	4.66667	3.13333	6.2	4.30893	266	5.7	2.9	8.5	5.08047
	253	5.16667	0.166667	10.1667	3.70889	268	4.66667	2.73333	6.6	4.34106	268	6.36667	4.3	8.43333	5.12008
	255	4.33333	1.13333	7.53333	3.73696	270	4.78333	2.65	6.91667	4.37318	270	5.8	2.93333	8.66667	5.1597
	257	4.96667	-0.1	10.0333	3.76503	272	4.71667	3.01667	6.41667	4.40531	272	6.66667	3.93333	9.4	5.19932
	259	5.63333	1.03333	10.2333	3.7931	274	5.36667	3.73333	7	4.43743	274	5.9	3.36667	8.43333	5.23893
	261	5.76667	-0.966667	12.5	3.82117	276	4.95	2.51667	7.38333	4.46956	276	5.23333	2.43333	8.03333	5.27855
	263	5.46667	1.33333	9.6	3.84924	278	4.98333	2.91667	7.05	4.50168	278	5.6	2.46667	8.73333	5.31816
	265	4.76667	1.76667	7.76667	3.87731	280	5.81667	2.61667	9.01667	4.53381	280	6.7	3.23333	10.1667	5.35778
	267	4.76667	2.16667	7.36667	3.90539	282	4.85	2.68333	7.01667	4.56594	282	5.5	3.76667	7.23333	5.3974
	269	4.6	1.53333	7.66667	3.93346	284	5.05	2.81667	7.28333	4.59806	284	6.8	4.13333	9.46667	5.43701
	271	5	1.8	8.2	3.96153	286	5.31667	2.55	8.08333	4.63019	286	6.5	4.23333	8.76667	5.47663
	273	5.33333	0.933333	9.73333	3.9896	288	6.4	1.63333	11.1667	4.66231	288	5.43333	3.36667	7.5	5.51625
	275	5.43333	0.966667	9.9	4.01767	290	5.4	3.13333	7.66667	4.69444	290	6.5	3.43333	9.56667	5.55586
	277	5.2	1.06667	9.33333	4.04574	292	5.73333	2.53333	8.93333	4.72656	292	7.5	5.23333	9.76667	5.59548
	279	5.1	1.83333	8.36667	4.07381	294	5.2	2.66667	7.73333	4.75869	294	6.9	3.23333	10.5667	5.63509
	281	5.3	1.63333	8.96667	4.10189	296	5.56667	3.56667	7.56667	4.79081	296	6.93333	3.13333	10.7333	5.67471
	283	4.96667	1.83333	8.1	4.12996	298	5.75	2.51667	8.98333	4.82294	298	6.5	2.5	10.5	5.71433
	285	5.7	2.1	9.3	4.15803	300	5.2	3.26667	7.13333	4.85507	300	8.46667	5.86667	11.0667	5.75394
	287	5.9	1.03333	10.7667	4.1861	302	5.71667	3.45	7.98333	4.88719	302	7.2	3.46667	10.9333	5.79356
	289	5.9	2.23333	9.56667	4.21417	304	5.7	3.5	7.9	4.91932	304	6.7	3.56667	9.83333	5.83317
	291	6.26667	2.13333	10.4	4.24224	306	5.6	3	8.2	4.95144	306	6.9	2.5	11.3	5.87279
	293	5	2.26667	7.73333	4.27031	308	6	3	9	4.98357	308	6.76667	4.1	9.43333	5.91241
	295	5.23333	1.7	8.76667	4.29838	310	5.73333	3.33333	8.13333	5.01569	310	6.76667	3.16667	10.3667	5.95202
	297	5.66667	1.73333	9.6	4.32646	312	6.16667	3.76667	8.56667	5.04782	312	7.26667	4.4	10.1333	5.99164
	299	5.43333	2.36667	8.5	4.35453	314	5.41667	2.71667	8.11667	5.07994	314	7	3.86667	10.1333	6.03126
	301	5.73333	1.86667	9.6	4.3826	316	5.9	3.3	8.5	5.11207	316	7.26667	4.8	9.73333	6.07087
	303	5.06667	2.66667	7.46667	4.41067	318	5.86667	4.06667	7.66667	5.1442	318	6.5	3.23333	9.76667	6.11049
	305	5.46667	1.93333	9	4.43874	320	6	4.1	7.9	5.17632	320	6.63333	4.63333	8.63333	6.1501
	307	5.7	1.76667	9.63333	4.46681	322	6.65	3.65	9.65	5.20845	322	6.93333	4.66667	9.2	6.18972
	309	5.6	2.26667	8.93333	4.49488	324	5.7	2.66667	8.73333	5.24057	324	7.26667	4.13333	10.4	6.22934
	311	5.06667	2.33333	7.8	4.52296	326	6.35	3.55	9.15	5.2727	326	7.23333	5.03333	9.43333	6.26895
	313	6.2	2	10.4	4.55103	328	6.56667	3.9	9.23333	5.30482	328	7.13333	5	9.26667	6.30857
	315	5.06667	2.26667	7.86667	4.5791	330	6.63333	3.2	10.0667	5.33695	330	7	3.06667	10.9333	6.34819
	317	5.7	1.9	9.5	4.60717	332	6.08333	3.51667	8.65	5.36907	332	6.63333	4.1	9.16667	6.3878
	319	7.2	0.933333	13.4667	4.63524	334	6.6	3.06667	10.1333	5.4012	334	7.23333	4.16667	10.3	6.42742
	321	6.6	1.6	11.6	4.66331	336	6.26667	3.43333	9.1	5.43333	336	7.93333	4.4	11.4667	6.46703
	323	6.33333	1.86667	10.8	4.69138	338	6.7	4.53333	8.86667	5.46545	338	7.1	4.16667	10.0333	6.50665
	325	5.96667	2.3	9.63333	4.71946	340	6.58333	4.05	9.11667	5.49758	340	6.76667	4.5	9.03333	6.54627
	327	5.9	2.16667	9.63333	4.74753	342	6.15	3.98333	8.31667	5.5297	342	6.83333	4.7	8.96667	6.58588
	329	6.03333	1.7	10.3667	4.7756	344	6.4	3.7	9.1	5.56183	344	7.1	4.63333	9.56667	6.6255
	331	7.43333	2.1	12.7667	4.80367	346	6.61667	3.71667	9.51667	5.59395	346	6.9	4.9	8.9	6.66511
	333	7.63333	1.76667	13.5	4.83174	348	6.08333	3.81667	8.35	5.62608	348	8.13333	5.26667	11	6.70473
	335	7.5	1.96667	13.0333	4.85981	350	7.05	3.98333	10.1167	5.6582	350	6.83333	5.96667	7.7	6.74435
	337	6.56667	2.23333	10.9	4.88788	352	7.15	3.91667	10.3833	5.69033	352	7.23333	6.36667	8.1	6.78396
	339	7.2	2	12.4	4.91595	354	6.81667	4.75	8.88333	5.72246	354	7.23333	5.76667	8.7	6.82358
	341	7.63333	2.7	12.5667	4.94403	356	7.25	4.21667	10.2833	5.75458	356	7.33333	5.06667	9.6	6.8632
	343	7.86667	3.06667	12.6667	4.9721	358	7.21667	4.58333	9.85	5.78671	358	7.4	3.46667	11.3333	6.90281
	345	7.4	1.8	13	5.00017	360	7.05	3.81667	10.2833	5.81883	360	7.9	5.16667	10.6333	6.94243
	347	7.76667	2.83333	12.7	5.02824	362	7.48333	4.75	10.2167	5.85096	362	7.9	4.76667	11.0333	6.98204
	349	7.76667	3.36667	12.1667	5.05631	364	6.78333	3.95	9.61667	5.88308	364	7.6	5.26667	9.93333	7.02166
	351	6.9	2.36667	11.4333	5.08438	366	6.91667	3.71667	10.1167	5.91521	366	7.96667	4.7	11.2333	7.06128
	353	7.6	2.26667	12.9333	5.11245	368	6.6	3.43333	9.76667	5.94733	368	7.36667	5.1	9.63333	7.10089
	355	7.63333	2.7	12.5667	5.14053	370	6.75	4.08333	9.41667	5.97946	370	8.16667	5.23333	11.1	7.14051
	357	7.36667	2.63333	12.1	5.1686	372	7.2	3.76667	10.6333	6.01159	372	8.73333	5.06667	12.4	7.18013
	359	7.9	3.16667	12.6333	5.19667	374	6.95	4.85	9.05	6.04371	374	8.53333	6.4	10.6667	7.21974
	361	7	1	13	5.22474	376	7.61667	5.15	10.0833	6.07584	376	8.5	5.76667	11.2333	7.25936
	363	8.7	3.1	14.3	5.25281	378	7.55	4.91667	10.1833	6.10796	378	7.96667	5.16667	10.7667	7.29897
	365	6.9	1.76667	12.0333	5.28088	380	6.98333	3.98333	9.98333	6.14009	380	7.53333	3.86667	11.2	7.33859
	367	7.26667	2.2	12.3333	5.30895	382	6.81667	4.65	8.98333	6.17221	382	8.7	6.23333	11.1667	7.37821
	369	7.73333	2.4	13.0667	5.33702	384	7.25	4.18333	10.3167	6.20434	384	8.13333	5.33333	10.9333	7.41782
	371	9.1	3.16667	15.0333	5.3651	386	7.26667	4.5	10.0333	6.23646	386	8.5	6.16667	10.8333	7.45744
	373	9.4	3.33333	15.4667	5.39317	388	7.4	4.96667	9.83333	6.26859	388	8.5	5.7	11.3	7.49705
	375	9.1	3.36667	14.8333	5.42124	390	7.16667	4.03333	10.3	6.30072	390	7.9	4.96667	10.8333	7.53667
	377	9.36667	4.96667	13.7667	5.44931	392	8.26667	5.83333	10.7	6.33284	392	8.63333	6.16667	11.1	7.57629
	379	8.56667	2.36667	14.7667	5.47738	394	7.26667	4.93333	9.6	6.36497	394	8.26667	5.26667	11.2667	7.6159
	381	8.73333	3.2	14.2667	5.50545	396	7.53333	4.8	10.2667	6.39709	396	7.7	5.76667	9.63333	7.65552
	383	8.53333	3.2	13.8667	5.53352	398	8.06667	5.03333	11.1	6.42922	398	8.26667	6.13333	10.4	7.69514
	385	9.3	4.83333	13.7667	5.5616	400	7.55	4.08333	11.0167	6.46134	400	8.5	5.5	11.5	7.73475
	387	9.13333	5	13.2667	5.58967	402	7.15	5.15	9.15	6.49347	402	7.96667	4.96667	10.9667	7.77437
	389	7.73333	2.73333	12.7333	5.61774	404	7.43333	5.46667	9.4	6.52559	404	8.83333	6.3	11.3667	7.81398
	391	9.3	4.43333	14.1667	5.64581	406	7.8	5.2	10.4	6.55772	406	7.96667	5.3	10.6333	7.8536
	393	9.43333	6.1	12.7667	5.67388	408	7.78333	5.15	10.4167	6.58985	408	7.56667	4.5	10.6333	7.89322
	395	7.16667	1.23333	13.1	5.70195	410	8.05	6.18333	9.91667	6.62197	410	7.4	4.93333	9.86667	7.93283
	397	8.86667	4.4	13.3333	5.73002	412	6.86667	4.46667	9.26667	6.6541	412	8.6	5.2	12	7.97245
	399	7.93333	2.46667	13.4	5.7581	414	7.13333	4.93333	9.33333	6.68622	414	8.8	5.66667	11.9333	8.01206
	401	9.23333	4.16667	14.3	5.78617	416	7.45	4.75	10.15	6.71835	416	8.53333	6.26667	10.8	8.05168
	403	8.6	3.4	13.8	5.81424	418	7.26667	4.6	9.93333	6.75047	418	8.53333	5.6	11.4667	8.0913
	405	7.9	3.5	12.3	5.84231	420	7.7	5.26667	10.1333	6.7826	420	8.33333	6	10.6667	8.13091
	407	7.93333	2.93333	12.9333	5.87038	422	7.66667	5.2	10.1333	6.81472	422	8.56667	4.83333	12.3	8.17053
	409	7.9	2.96667	12.8333	5.89845	424	7.55	4.88333	10.2167	6.84685	424	9.16667	6.03333	12.3	8.21015
	411	7.53333	2.13333	12.9333	5.92652	426	7.63333	4.96667	10.3	6.87898	426	9.6	5.8	13.4	8.24976
	413	9.13333	4.73333	13.5333	5.95459	428	6.96667	4.9	9.03333	6.9111	428	8.7	5.23333	12.1667	8.28938
	415	9.8	6.46667	13.1333	5.98267	430	7.7	4.7	10.7	6.94323	430	8.83333	4.96667	12.7	8.32899
	417	9.33333	5.2	13.4667	6.01074	432	7.78333	5.81667	9.75	6.97535	432	7.4	3.2	11.6	8.36861
	419	8.86667	5.13333	12.6	6.03881	434	7.98333	5.68333	10.2833	7.00748	434	8.63333	6.1	11.1667	8.40823
	421	8.7	3.56667	13.8333	6.06688	436	7.5	5.36667	9.63333	7.0396	436	8.33333	4.6	12.0667	8.44784
	423	9.1	5.63333	12.5667	6.09495	438	7.35	5.45	9.25	7.07173	438	8.7	5.76667	11.6333	8.48746
	425	9.1	4.96667	13.2333	6.12302	440	7.66667	5.1	10.2333	7.10385	440	7.96667	5.03333	10.9	8.52708
	427	8.96667	5.36667	12.5667	6.15109	442	7.93333	5.76667	10.1	7.13598	442	8.7	5.5	11.9	8.56669
	429	9.16667	4.96667	13.3667	6.17917	444	6.95	4.85	9.05	7.16811	444	7.96667	3.9	12.0333	8.60631
	431	9.23333	6.1	12.3667	6.20724	446	7.85	6.41667	9.28333	7.20023	446	8.63333	4.36667	12.9	8.64592
	433	9.23333	6.16667	12.3	6.23531	448	7.51667	5.35	9.68333	7.23236	448	9.36667	6.9	11.8333	8.68554
	435	9.16667	5.43333	12.9	6.26338	450	6.98333	4.85	9.11667	7.26448	450	9.23333	5.63333	12.8333	8.72516
	437	8.33333	3.6	13.0667	6.29145	452	7.93333	6.16667	9.7	7.29661	452	8.33333	5.8	10.8667	8.76477
	439	9.56667	5.9	13.2333	6.31952	454	7.9	5.53333	10.2667	7.32873	454	9.06667	5.66667	12.4667	8.80439
	441	9.1	5.36667	12.8333	6.34759	456	7.63333	6.03333	9.23333	7.36086	456	9.6	7	12.2	8.844
	443	9.2	5.4	13	6.37567	458	7.81667	6.45	9.18333	7.39298	458	9.53333	6.6	12.4667	8.88362
	445	8.23333	3.56667	12.9	6.40374	460	7.55	5.38333	9.71667	7.42511	460	9.06667	5.66667	12.4667	8.92324
	447	9.16667	6.3	12.0333	6.43181	462	7.2	4.86667	9.53333	7.45724	462	9.53333	6.53333	12.5333	8.96285
	449	9.23333	6.3	12.1667	6.45988	464	7.23333	5.3	9.16667	7.48936	464	7.8	4.26667	11.3333	9.00247
	451	9.23333	5.36667	13.1	6.48795	466	7.03333	5.13333	8.93333	7.52149	466	9.66667	6.8	12.5333	9.04209
	453	8.86667	5.26667	12.4667	6.51602	468	7.5	5.4	9.6	7.55361	468	8.66667	5.53333	11.8	9.0817
	455	9.13333	5.66667	12.6	6.54409	470	7.41667	5.38333	9.45	7.58574	470	9.13333	5.86667	12.4	9.12132
	457	9.16667	5.7	12.6333	6.57216	472	7.51667	5.68333	9.35	7.61786	472	8.63333	5.96667	11.3	9.16093
	459	9.86667	7.06667	12.6667	6.60024	474	7.53333	5.23333	9.83333	7.64999	474	8.96667	6.43333	11.5	9.20055
	461	8.86667	5.2	12.5333	6.62831	476	7.58333	6.08333	9.08333	7.68211	476	9.96667	6.03333	13.9	9.24017
	463	9.8	7.33333	12.2667	6.65638	478	7.51667	4.98333	10.05	7.71424	478	9.33333	6.46667	12.2	9.27978
	465	9.8	7.46667	12.1333	6.68445	480	7.61667	5.65	9.58333	7.74637	480	9.83333	6.63333	13.0333	9.3194
	467	9.23333	6.76667	11.7	6.71252	482	7.38333	5.71667	9.05	7.77849	482	9.96667	7.3	12.6333	9.35902
	469	9.36667	6.16667	12.5667	6.74059	484	7.86667	6.13333	9.6	7.81062	484	10.1667	7.63333	12.7	9.39863
	471	8.5	4.76667	12.2333	6.76866	486	7.68333	5.75	9.61667	7.84274	486	10.3333	8.66667	12	9.43825
	473	9.3	5.96667	12.6333	6.79674	488	7.75	5.71667	9.78333	7.87487	488	10.2	7.4	13	9.47786
	475	9.4	6.4	12.4	6.82481	490	7.73333	6.23333	9.23333	7.90699	490	9.96667	7.9	12.0333	9.51748
	477	9.23333	6.16667	12.3	6.85288	492	7.8	5.36667	10.2333	7.93912	492	10.3667	7.16667	13.5667	9.5571
	479	9.56667	6.83333	12.3	6.88095	494	7.75	5.98333	9.51667	7.97124	494	10.1667	7.36667	12.9667	9.59671
	481	8.96667	5.56667	12.3667	6.90902	496	7.61667	5.91667	9.31667	8.00337	496	10.6333	8.16667	13.1	9.63633
	483	9.46667	6.8	12.1333	6.93709	498	7.63333	5.8	9.46667	8.0355	498	10.3	7.96667	12.6333	9.67594
	485	9.86667	8.2	11.5333	6.96516	500	7.96667	6	9.93333	8.06762	500	10.7	8.9	12.5	9.71556
	487	10	6.93333	13.0667	6.99324	502	7.46667	5.66667	9.26667	8.09975	502	10.4667	8.13333	12.8	9.75518
	489	8.86667	5.86667	11.8667	7.02131	504	7.65	5.98333	9.31667	8.13187	504	10.5	8.9	12.1	9.79479
	491	9.3	6.96667	11.6333	7.04938	506	7.76667	5.6	9.93333	8.164	506	10	6.73333	13.2667	9.83441
	493	9.23333	6.16667	12.3	7.07745	508	8.06667	6.23333	9.9	8.19612	508	10.9667	9.23333	12.7	9.87403
	495	9.83333	7.7	11.9667	7.10552	510	8.05	5.88333	10.2167	8.22825	510	11.0333	7.43333	14.6333	9.91364
	497	9.56667	6.63333	12.5	7.13359	512	7.75	5.81667	9.68333	8.26037	512	11.3333	8.73333	13.9333	9.95326
	499	9.23333	6.3	12.1667	7.16166	514	7.95	6.38333	9.51667	8.2925	514	10.8667	9.46667	12.2667	9.99287
	501	9.2	6.13333	12.2667	7.18973	516	7.73333	5.9	9.56667	8.32462	516	10.9	8.63333	13.1667	10.0325
	503	9.2	5.86667	12.5333	7.21781	518	8.08333	6.15	10.0167	8.35675	518	10.9667	8.3	13.6333	10.0721
	505	9.46667	6.46667	12.4667	7.24588	520	7.95	5.48333	10.4167	8.38888	520	11.2	9.73333	12.6667	10.1117
	507	9.16667	6.16667	12.1667	7.27395	522	7.9	6.03333	9.76667	8.421	522	11.2	8.73333	13.6667	10.1513
	509	9.2	6.33333	12.0667	7.30202	524	8.06667	6.7	9.43333	8.45313	524	11.6333	9.5	13.7667	10.191
	511	9.16667	5.5	12.8333	7.33009	526	7.61667	5.75	9.48333	8.48525	526	11.9333	9	14.8667	10.2306
	513	9.03333	5.83333	12.2333	7.35816	528	7.88333	6.31667	9.45	8.51738	528	11.2	7.73333	14.6667	10.2702
	515	9.03333	6.36667	11.7	7.38623	530	8.1	6.36667	9.83333	8.5495	530	11.2333	8.76667	13.7	10.3098
	517	8.46667	4.73333	12.2	7.41431	532	7.8	6.16667	9.43333	8.58163	532	11.0333	8.1	13.9667	10.3494
	519	9	5.66667	12.3333	7.44238	534	8.08333	6.55	9.61667	8.61375	534	11.9333	9	14.8667	10.389
	521	9.13333	6.2	12.0667	7.47045	536	8.15	6.35	9.95	8.64588	536	10.7667	5.63333	15.9	10.4287
	523	9.23333	6.3	12.1667	7.49852	538	8.05	6.25	9.85	8.67801	538	11.2333	9.63333	12.8333	10.4683
	525	9.23333	6.23333	12.2333	7.52659	540	8.15	6.21667	10.0833	8.71013	540	10.9333	7.53333	14.3333	10.5079
	527	9.2	5.73333	12.6667	7.55466	542	7.88333	5.05	10.7167	8.74226	542	11	8.66667	13.3333	10.5475
	529	8.66667	4.93333	12.4	7.58273	544	7.98333	6.48333	9.48333	8.77438	544	12.2	8.2	16.2	10.5871
	531	8.86667	5.86667	11.8667	7.6108	546	7.58333	5.55	9.61667	8.80651	546	11.9333	8.26667	15.6	10.6267
	533	9.23333	7.03333	11.4333	7.63888	548	7.88333	5.98333	9.78333	8.83863	548	12.6333	8.83333	16.4333	10.6663
	535	9.1	6.23333	11.9667	7.66695	550	8.2	6.8	9.6	8.87076	550	11.6333	7.96667	15.3	10.706
	537	9.2	6.73333	11.6667	7.69502	552	7.88333	6.21667	9.55	8.90288	552	11.2667	9.13333	13.4	10.7456
	539	9.2	6.26667	12.1333	7.72309	554	8.26667	6.06667	10.4667	8.93501	554	11.3333	9.2	13.4667	10.7852
	541	8.83333	5.83333	11.8333	7.75116	556	8.16667	6.66667	9.66667	8.96714	556	11.7	8.3	15.1	10.8248
	543	9	6.33333	11.6667	7.77923	558	8.05	5.98333	10.1167	8.99926	558	11.8667	9.6	14.1333	10.8644
	545	8.46667	5.33333	11.6	7.8073	560	8.2	6.43333	9.96667	9.03139	560	11.7	9.83333	13.5667	10.904
	547	8.86667	5.26667	12.4667	7.83538	562	7.88333	6.05	9.71667	9.06351	562	12.8	8.66667	16.9333	10.9437
	549	9.23333	6.3	12.1667	7.86345	564	8.3	6.46667	10.1333	9.09564	564	12.1667	10.2333	14.1	10.9833
	551	9.1	6.7	11.5	7.89152	566	8.48333	6.58333	10.3833	9.12776	566	11.6333	8.1	15.1667	11.0229
	553	9.46667	6.86667	12.0667	7.91959	568	8.45	6.11667	10.7833	9.15989	568	12.1667	9.56667	14.7667	11.0625
	555	9	6.46667	11.5333	7.94766	570	8.23333	6.03333	10.4333	9.19201	570	12.4667	8.13333	16.8	11.1021
	557	9.2	6.2	12.2	7.97573	572	8.48333	6.75	10.2167	9.22414	572	12.1667	9.56667	14.7667	11.1417
	559	9.2	6.66667	11.7333	8.0038	574	8.16667	5.83333	10.5	9.25627	574	11.7	9.3	14.1	11.1814
	561	8.73333	5.33333	12.1333	8.03188	576	8.31667	6.21667	10.4167	9.28839	576	11.6333	9.3	13.9667	11.221
	563	9.2	6.33333	12.0667	8.05995	578	8.26667	6.56667	9.96667	9.32052	578	12.4333	8.5	16.3667	11.2606
	565	8.96667	6.7	11.2333	8.08802	580	8.61667	6.91667	10.3167	9.35264	580	11.5667	9.36667	13.7667	11.3002
	567	9.33333	6.46667	12.2	8.11609	582	8.26667	5.76667	10.7667	9.38477	582	12.9	7.7	18.1	11.3398
	569	9.26667	6.33333	12.2	8.14416	584	8.53333	6.36667	10.7	9.41689	584	12.9	8.03333	17.7667	11.3794
	571	9.23333	6.36667	12.1	8.17223	586	8.98333	7.38333	10.5833	9.44902	586	11.8333	9.23333	14.4333	11.4191
	573	9.46667	7	11.9333	8.2003	588	8.83333	6.86667	10.8	9.48114	588	12.9333	10.3333	15.5333	11.4587
	575	9.3	7.16667	11.4333	8.22837	590	8.26667	6.36667	10.1667	9.51327	590	12.3333	9.2	15.4667	11.4983
	577	9.26667	6.8	11.7333	8.25645	592	7.96667	5.63333	10.3	9.5454	592	12.6333	10.7	14.5667	11.5379
	579	9.23333	6.3	12.1667	8.28452	594	8.36667	6	10.7333	9.57752	594	13.0333	9.23333	16.8333	11.5775
	581	8.8	6.13333	11.4667	8.31259	596	8.51667	7.05	9.98333	9.60965	596	12.7333	8.33333	17.1333	11.6171
	583	8.53333	5.2	11.8667	8.34066	598	8.55	5.71667	11.3833	9.64177	598	12.9333	10.4	15.4667	11.6568
	585	9.3	6.76667	11.8333	8.36873	600	8.4	6.06667	10.7333	9.6739	600	12.4667	9.13333	15.8	11.6964
	587	8.96667	5.96667	11.9667	8.3968	602	8.58333	5.65	11.5167	9.70602	602	12.2333	9.23333	15.2333	11.736
	589	8.46667	5.66667	11.2667	8.42487	604	8.78333	6.08333	11.4833	9.73815	604	13.1	9.03333	17.1667	11.7756
	591	9.46667	6.86667	12.0667	8.45295	606	8.08333	4.91667	11.25	9.77027	606	12.4333	9.63333	15.2333	11.8152
	593	8.86667	6.2	11.5333	8.48102	608	8.35	4.95	11.75	9.8024	608	13.4667	9.06667	17.8667	11.8548
	595	9.03333	5.76667	12.3	8.50909	610	8.65	5.75	11.55	9.83453	610	12.6333	7.23333	18.0333	11.8945
	597	8.83333	5.9	11.7667	8.53716	612	8.21667	5.75	10.6833	9.86665	612	13.7	9.03333	18.3667	11.9341
	599	9.46667	7.53333	11.4	8.56523	614	9.2	6.03333	12.3667	9.89878	614	14.9667	9.23333	20.7	11.9737
	601	9.2	6.66667	11.7333	8.5933	616	9.05	6.21667	11.8833	9.9309	616	14.7333	9.53333	19.9333	12.0133
	603	9.33333	7.2	11.4667	8.62137	618	8.91667	5.95	11.8833	9.96303	618	15.0333	10.5	19.5667	12.0529
	605	9.2	6.73333	11.6667	8.64945	620	8.93333	5.83333	12.0333	9.99515	620	13.7	9.36667	18.0333	12.0925
	607	9.2	6.6	11.8	8.67752	622	8.9	6.16667	11.6333	10.0273	622	14.5667	9.1	20.0333	12.1321
	609	8.86667	5.86667	11.8667	8.70559	624	9.01667	6.65	11.3833	10.0594	624	13.2667	9.33333	17.2	12.1718
	611	8.7	5.83333	11.5667	8.73366	626	8.4	5.7	11.1	10.0915	626	13.1	9.7	16.5	12.2114
	613	9.26667	6.4	12.1333	8.76173	628	9.15	6.11667	12.1833	10.1237	628	14.2333	9.96667	18.5	12.251
	615	9.46667	7.26667	11.6667	8.7898	630	9.11667	6.35	11.8833	10.1558	630	13.6667	10.4667	16.8667	12.2906
	617	9.46667	7.46667	11.4667	8.81787	632	9.23333	6.16667	12.3	10.1879	632	15.9333	12	19.8667	12.3302
	619	9.46667	6.86667	12.0667	8.84594	634	9.26667	5.8	12.7333	10.22	634	15.1	10.7667	19.4333	12.3698
	621	9.16667	6.83333	11.5	8.87402	636	9.75	7.01667	12.4833	10.2522	636	14.3333	10.6	18.0667	12.4095
	623	9.46667	6.53333	12.4	8.90209	638	9.86667	7.6	12.1333	10.2843	638	13.8333	10.0333	17.6333	12.4491
	625	9.2	6.66667	11.7333	8.93016	640	10.0167	7.88333	12.15	10.3164	640	14.3	11.5667	17.0333	12.4887
	627	9.6	7.46667	11.7333	8.95823	642	9.93333	6.86667	13	10.3485	642	14.3	9.16667	19.4333	12.5283
	629	9.46667	7	11.9333	8.9863	644	10.05	7.88333	12.2167	10.3807	644	15.4333	10.7	20.1667	12.5679
	631	10	8.2	11.8	9.01437	646	9.4	6.1	12.7	10.4128	646	14.1333	10.7333	17.5333	12.6075
	633	9.1	5.9	12.3	9.04244	648	9.93333	7.56667	12.3	10.4449	648	14.7667	10.7	18.8333	12.6472
	635	9.73333	7.86667	11.6	9.07052	650	9.93333	7.93333	11.9333	10.477	650	15.2	10.7333	19.6667	12.6868
	637	9.2	6.73333	11.6667	9.09859	652	9.78333	6.35	13.2167	10.5092	652	15.6	11.6	19.6	12.7264
	639	9.46667	7.33333	11.6	9.12666	654	10.0667	7.93333	12.2	10.5413	654	15.3	10.5667	20.0333	12.766
	641	9.93333	7.8	12.0667	9.15473	656	10.0833	7.85	12.3167	10.5734	656	15.3	10.8333	19.7667	12.8056
	643	9.4	6.8	12	9.1828	658	10.1833	7.15	13.2167	10.6055	658	15.0667	9.33333	20.8	12.8452
	645	9.66667	7.46667	11.8667	9.21087	660	10.5	8.1	12.9	10.6377	660	16.2667	12.1333	20.4	12.8849
	647	8.9	6.5	11.3	9.23894	662	10.6	8.13333	13.0667	10.6698	662	16.1333	12.6	19.6667	12.9245
	649	9.46667	7.66667	11.2667	9.26702	664	10.15	6.61667	13.6833	10.7019	664	16.8	12.4	21.2	12.9641
	651	10.2	8.2	12.2	9.29509	666	10.5	7.83333	13.1667	10.734	666	16.1333	9.86667	22.4	13.0037
	653	9.13333	6.33333	11.9333	9.32316	668	10.4333	5.93333	14.9333	10.7662	668	15.8333	12.3667	19.3	13.0433
	655	10.2333	7.96667	12.5	9.35123	670	10.5333	7.2	13.8667	10.7983	670	14.7333	9.8	19.6667	13.0829
	657	9.76667	7.63333	11.9	9.3793	672	10.7	7.96667	13.4333	10.8304	672	15.7333	12.6667	18.8	13.1226
	659	10.1333	8.46667	11.8	9.40737	674	10.8667	7.5	14.2333	10.8625	674	16.2667	11.8667	20.6667	13.1622
	661	9.46667	6.86667	12.0667	9.43544	676	10.7833	7.98333	13.5833	10.8947	676	15.0333	10.7667	19.3	13.2018
	663	9.76667	7.43333	12.1	9.46351	678	11.2333	8.13333	14.3333	10.9268	678	15.4333	12.7667	18.1	13.2414
	665	10.3	8.36667	12.2333	9.49159	680	11.0167	7.51667	14.5167	10.9589	680	17	13.2667	20.7333	13.281
	667	10.0333	8.23333	11.8333	9.51966	682	11.4667	8.6	14.3333	10.991	682	15.3	12.1667	18.4333	13.3206
	669	10.0333	8.16667	11.9	9.54773	684	11.05	8.48333	13.6167	11.0232	684	15	10.4	19.6	13.3603
	671	10.2	8.06667	12.3333	9.5758	686	11.3667	8.6	14.1333	11.0553	686	15.8667	12.2667	19.4667	13.3999
	673	10.1667	8.23333	12.1	9.60387	688	11.5	9.03333	13.9667	11.0874	688	15.2333	11.7	18.7667	13.4395
	675	9.93333	8.4	11.4667	9.63194	690	11.3833	9.21667	13.55	11.1195	690	16.1333	11.2667	21	13.4791
	677	10.2667	8.66667	11.8667	9.66001	692	11.15	7.68333	14.6167	11.1517	692	15.4667	9.46667	21.4667	13.5187
	679	10.2	8.2	12.2	9.68809	694	11.2167	8.45	13.9833	11.1838	694	15.7667	12.9	18.6333	13.5583
	681	10.3	8.36667	12.2333	9.71616	696	11.6	9.13333	14.0667	11.2159	696	17	13.5333	20.4667	13.5979
	683	10.2667	8.73333	11.8	9.74423	698	11.45	8.45	14.45	11.248	698	16.2333	12.3667	20.1	13.6376
	685	10.2	7.73333	12.6667	9.7723	700	11.5667	8.53333	14.6	11.2802	700	15.4333	11.3667	19.5	13.6772
	687	9.76667	7.76667	11.7667	9.80037	702	11.45	8.81667	14.0833	11.3123	702	15.5667	12.5667	18.5667	13.7168
	689	10.3	8.23333	12.3667	9.82844	704	11.7167	8.88333	14.55	11.3444	704	16.1	12.9667	19.2333	13.7564
	691	10.3667	7.9	12.8333	9.85651	706	12.0667	8.86667	15.2667	11.3766	706	15.6333	12.5	18.7667	13.796
	693	10.3333	9.06667	11.6	9.88459	708	11.4833	10.0833	12.8833	11.4087	708	15.5	10.9	20.1	13.8356
	695	10.3333	8.2	12.4667	9.91266	710	11.4	8.53333	14.2667	11.4408	710	15.6333	11.1	20.1667	13.8753
	697	10.0333	8.16667	11.9	9.94073	712	11.9833	9.08333	14.8833	11.4729	712	15.6667	12.6667	18.6667	13.9149
	699	10.3333	8.6	12.0667	9.9688	714	12.15	9.55	14.75	11.5051	714	15.8667	12.5333	19.2	13.9545
	701	10.3333	8.8	11.8667	9.99687	716	11.8333	9.53333	14.1333	11.5372	716	16.1333	12.8667	19.4	13.9941
	703	10.6	9.26667	11.9333	10.0249	718	12.4833	10.15	14.8167	11.5693	718	16.1333	12.4667	19.8	14.0337
	705	10.4333	8.43333	12.4333	10.053	720	12.3	9.63333	14.9667	11.6014	720	16.9333	13.3333	20.5333	14.0733
	707	10.4667	9.46667	11.4667	10.0811	722	11.9	9.03333	14.7667	11.6336	722	16.3667	12.9	19.8333	14.113
	709	10.5	9.23333	11.7667	10.1092	724	12.5	9.16667	15.8333	11.6657	724	17.1333	13.8	20.4667	14.1526
	711	10.4667	8.86667	12.0667	10.1372	726	12.85	9.15	16.55	11.6978	726	16.4	14	18.8	14.1922
	713	10.3667	9.16667	11.5667	10.1653	728	12.7667	9.83333	15.7	11.7299	728	17.1333	14.1333	20.1333	14.2318
	715	10.4333	9.23333	11.6333	10.1934	730	12.1333	9.23333	15.0333	11.7621	730	17.3667	14.0333	20.7	14.2714
	717	10.3667	8.76667	11.9667	10.2214	732	12.1167	9.68333	14.55	11.7942	732	15.8333	12.0333	19.6333	14.311
	719	10.5667	9.23333	11.9	10.2495	734	12.4	9.8	15	11.8263	734	16.5	13.0333	19.9667	14.3507
	721	10.5667	9.16667	11.9667	10.2776	736	12.8167	9.71667	15.9167	11.8584	736	16	12.4667	19.5333	14.3903
	723	10.6	9.26667	11.9333	10.3057	738	12.7667	10.1667	15.3667	11.8906	738	16.8333	13.0333	20.6333	14.4299
	725	10.6	9.26667	11.9333	10.3337	740	12.7	10.1333	15.2667	11.9227	740	16.8	11.9333	21.6667	14.4695
	727	10.5333	9.26667	11.8	10.3618	742	13.2167	9.81667	16.6167	11.9548	742	15.2	13	17.4	14.5091
	729	10.7333	9.33333	12.1333	10.3899	744	12.7667	10.1667	15.3667	11.9869	744	16.3	13.4333	19.1667	14.5487
	731	10.8	8.8	12.8	10.4179	746	12.7833	9.65	15.9167	12.0191	746	15.4333	13.3	17.5667	14.5884
	733	10.5667	9.03333	12.1	10.446	748	12.3167	9.41667	15.2167	12.0512	748	15.8333	13.1	18.5667	14.628
	735	10.7333	9.13333	12.3333	10.4741	750	12.35	9.85	14.85	12.0833	750	15.9333	12.8	19.0667	14.6676
	737	10.7333	8.93333	12.5333	10.5022	752	12.9667	10.4	15.5333	12.1154	752	15.9333	13.4	18.4667	14.7072
	739	10.6667	9.53333	11.8	10.5302	754	13.0667	10.0333	16.1	12.1476	754	16.3	12.5667	20.0333	14.7468
	741	10.8667	8.86667	12.8667	10.5583	756	12.9667	10.0667	15.8667	12.1797	756	16.0667	14	18.1333	14.7864
	743	10.8667	8.66667	13.0667	10.5864	758	13.6333	10.6333	16.6333	12.2118	758	15.8333	13.0333	18.6333	14.826
	745	10.7333	9	12.4667	10.6144	760	12.7333	9.23333	16.2333	12.2439	760	14.4333	11.7	17.1667	14.8657
	747	11.2	9.4	13	10.6425	762	13.7667	10.3333	17.2	12.2761	762	16.2333	13.8333	18.6333	14.9053
	749	11	9.2	12.8	10.6706	764	13.5667	9.36667	17.7667	12.3082	764	15.4333	11.9	18.9667	14.9449
	751	10.9	9.23333	12.5667	10.6987	766	14.0167	9.71667	18.3167	12.3403	766	15.9	13.5667	18.2333	14.9845
	753	11.4333	9.96667	12.9	10.7267	768	13.6333	9.9	17.3667	12.3724	768	15.4667	12	18.9333	15.0241
	755	10.7333	8.86667	12.6	10.7548	770	13.6	10.3	16.9	12.4046	770	16.1667	13.2333	19.1	15.0637
	757	11.5	9.63333	13.3667	10.7829	772	14.5667	9.56667	19.5667	12.4367	772	15.3	12.3667	18.2333	15.1034
	759	11.2	9.93333	12.4667	10.8109	774	15.4667	11.4667	19.4667	12.4688	774	16.2667	13.3333	19.2	15.143
	761	11.1667	9.23333	13.1	10.839	776	13.4667	10.0667	16.8667	12.5009	776	16.0667	11.9333	20.2	15.1826
	763	10.9333	8.93333	12.9333	10.8671	778	13.6333	8.66667	18.6	12.5331	778	16.1	12.9667	19.2333	15.2222
	765	11.5333	9.6	13.4667	10.8952	780	13.7167	9.88333	17.55	12.5652	780	15.1333	10.3333	19.9333	15.2618
	767	11.4667	9.6	13.3333	10.9232	782	15.85	12.15	19.55	12.5973	782	16.1667	12.5667	19.7667	15.3014
	769	11.7667	9.76667	13.7667	10.9513	784	14.05	10.95	17.15	12.6294	784	15.6667	11.6	19.7333	15.3411
	771	11.7333	9.4	14.0667	10.9794	786	14.35	10.0833	18.6167	12.6616	786	16.7667	13.0333	20.5	15.3807
	773	11.7333	10	13.4667	11.0074	788	14.45	10.05	18.85	12.6937	788	15.2	10.8667	19.5333	15.4203
	775	11.7333	9.4	14.0667	11.0355	790	15.2833	9.98333	20.5833	12.7258	790	16.1333	12.1333	20.1333	15.4599
	777	11.5333	9.93333	13.1333	11.0636	792	14.6	9.83333	19.3667	12.758	792	17	14	20	15.4995
	779	11.6333	9.36667	13.9	11.0917	794	14.3	10.4667	18.1333	12.7901	794	17.1333	13.8	20.4667	15.5391
	781	11.7333	9.33333	14.1333	11.1197	796	14.3	10.2	18.4	12.8222	796	17.1	13.7	20.5	15.5788
	783	11.7	9.7	13.7	11.1478	798	14.3833	9.68333	19.0833	12.8543	798	14.9	12.2333	17.5667	15.6184
	785	11.6333	9.7	13.5667	11.1759	800	14.65	11.25	18.05	12.8865	800	15.3	11.9	18.7	15.658
	787	12.0333	9.1	14.9667	11.2039	802	15.9667	11.7333	20.2	12.9186	802	15.8333	11.3	20.3667	15.6976
	789	11.7667	9.56667	13.9667	11.232	804	15.5	11.8333	19.1667	12.9507	804	15.9667	12.4333	19.5	15.7372
	791	11.7333	9.73333	13.7333	11.2601	806	14.6167	11.15	18.0833	12.9828	806	15.2333	11.3667	19.1	15.7768
	793	11.9333	9.26667	14.6	11.2882	808	14.4833	11.3167	17.65	13.015	808	16.9667	13.3667	20.5667	15.8165
	795	12.1667	9.43333	14.9	11.3162	810	14.8167	10.8833	18.75	13.0471	810	15.3	12.1	18.5	15.8561
	797	12.3333	10.0667	14.6	11.3443	812	15.7	11.3	20.1	13.0792	812	16.2667	13.3333	19.2	15.8957
	799	12.1333	10.2	14.0667	11.3724	814	14.5167	11.55	17.4833	13.1113	814	15.3667	11.1	19.6333	15.9353
	801	12.2667	10.1333	14.4	11.4004	816	15.3	11.7333	18.8667	13.1435	816	16.1667	12.7667	19.5667	15.9749
	803	12.6	10.2667	14.9333	11.4285	818	15.4667	10.7667	20.1667	13.1756	818	16.7333	11.7333	21.7333	16.0145
	805	12.7	10.9667	14.4333	11.4566	820	14.8	11.5	18.1	13.2077	820	16.2667	12	20.5333	16.0542
	807	12.1333	9.93333	14.3333	11.4847	822	15.1333	12.1	18.1667	13.2398	822	15.7	11.7	19.7	16.0938
	809	12.3333	9.93333	14.7333	11.5127	824	15.7333	12.3333	19.1333	13.272	824	16.4	12.4667	20.3333	16.1334
	811	12.3667	10.5	14.2333	11.5408	826	15.05	11.9167	18.1833	13.3041	826	17.1	13.4333	20.7667	16.173
	813	12.6333	10.0333	15.2333	11.5689	828	14.9333	12.0333	17.8333	13.3362	828	16.4	12.6667	20.1333	16.2126
	815	12.4667	10.3333	14.6	11.5969	830	15.3167	12.0833	18.55	13.3683	830	16.4333	12.5667	20.3	16.2522
	817	12.6333	10.5667	14.7	11.625	832	15	10.9	19.1	13.4005	832	17.3667	14.1	20.6333	16.2918
	819	12.4333	10.1	14.7667	11.6531	834	14.5667	12.0667	17.0667	13.4326	834	15.6667	10.7333	20.6	16.3315
	821	12.6	9.66667	15.5333	11.6812	836	14.8667	11.6667	18.0667	13.4647	836	16.1667	12.4333	19.9	16.3711
	823	12.1	9.03333	15.1667	11.7092	838	14.8333	10.8333	18.8333	13.4968	838	17.4333	14.1	20.7667	16.4107
	825	12.3333	10.0667	14.6	11.7373	840	15.9167	12.1833	19.65	13.529	840	16.9	13.1	20.7	16.4503
	827	12.2333	10.5667	13.9	11.7654	842	14.2667	11.8667	16.6667	13.5611	842	15.4333	12.9	17.9667	16.4899
	829	12.5	10.2333	14.7667	11.7934	844	14.65	12.4167	16.8833	13.5932	844	16.6333	11.7667	21.5	16.5295
	831	13.3	9.9	16.7	11.8215	846	14.6833	11.9833	17.3833	13.6253	846	16.9	13.1	20.7	16.5692
	833	12.7	10.5	14.9	11.8496	848	14.9667	12.3333	17.6	13.6575	848	17.2667	13.2	21.3333	16.6088
	835	12.9333	10.6	15.2667	11.8777	850	15.4667	12.5667	18.3667	13.6896	850	15.2	11.6667	18.7333	16.6484
	837	13.0333	10.3	15.7667	11.9057	852	15.6667	12.2333	19.1	13.7217	852	16	12	20	16.688
	839	12.6333	9.9	15.3667	11.9338	854	15.4167	12.8833	17.95	13.7538	854	15.3333	12.9333	17.7333	16.7276
	841	12.8333	9.7	15.9667	11.9619	856	14.85	11.4167	18.2833	13.786	856	15.4333	12.3667	18.5	16.7672
	843	13.1	10.1	16.1	11.9899	858	14.8667	12	17.7333	13.8181	858	16.1	13.3	18.9	16.8069
	845	13.1	10.6333	15.5667	12.018	860	15.35	12.2833	18.4167	13.8502	860	16.9	12.8333	20.9667	16.8465
	847	12.9667	9.96667	15.9667	12.0461	862	14.7667	11.8	17.7333	13.8823	862	17.5	14.3667	20.6333	16.8861
	849	12.9333	10.7333	15.1333	12.0742	864	14.8667	11.4	18.3333	13.9145	864	15.8667	13.1333	18.6	16.9257
	851	12.8	9.2	16.4	12.1022	866	15.4833	12.55	18.4167	13.9466	866	16.2667	12.3333	20.2	16.9653
	853	12.8	9.73333	15.8667	12.1303	868	15.3	13.0333	17.5667	13.9787	868	16.2667	13.9333	18.6	17.0049
	855	14.1333	10.5333	17.7333	12.1584	870	15.4	12.8	18	14.0108	870	16.3667	14.1667	18.5667	17.0446
	857	13.4667	10.2	16.7333	12.1864	872	15.85	12.5833	19.1167	14.043	872	16.9	14.4333	19.3667	17.0842
	859	12.8	9.33333	16.2667	12.2145	874	15.3167	11.8833	18.75	14.0751	874	16.6333	12.7	20.5667	17.1238
	861	13.8333	9.36667	18.3	12.2426	876	14.8333	12.4	17.2667	14.1072	876	15.9	13.3	18.5	17.1634
	863	13.5333	10	17.0667	12.2707	878	15.4	11.6667	19.1333	14.1393	878	16.5667	13.1667	19.9667	17.203
	865	13.7333	9.8	17.6667	12.2987	880	15.7167	13.9833	17.45	14.1715	880	15.8667	11.8	19.9333	17.2426
	867	13.4667	9	17.9333	12.3268	882	15.35	12.6833	18.0167	14.2036	882	16.6333	13.7667	19.5	17.2823
	869	13.4667	9.8	17.1333	12.3549	884	15.8667	12.4333	19.3	14.2357	884	15.6	12.5333	18.6667	17.3219
	871	14.2333	10.6333	17.8333	12.3829	886	15.4333	12.2333	18.6333	14.2679	886	16.7667	13.9	19.6333	17.3615
	873	13.5667	10.1	17.0333	12.411	888	15.3	12.0667	18.5333	14.3	888	16.9333	14.3333	19.5333	17.4011
	875	14.1333	9.93333	18.3333	12.4391	890	15.5833	12.75	18.4167	14.3321	890	16.1667	12.9	19.4333	17.4407
	877	13.8667	10.0667	17.6667	12.4672	892	15.0333	12.5667	17.5	14.3642	892	16.2	13.8	18.6	17.4803
	879	13.4667	10.2	16.7333	12.4952	894	14.95	12.25	17.65	14.3964	894	18.1	14.5667	21.6333	17.5199
	881	14.1667	9.36667	18.9667	12.5233	896	15.15	11.9833	18.3167	14.4285	896	16.9333	14.2	19.6667	17.5596
	883	13.0667	10.6	15.5333	12.5514	898	15.0833	11.3167	18.85	14.4606	898	16.2	13	19.4	17.5992
	885	13.1333	10.0667	16.2	12.5794	900	15.15	12.3833	17.9167	14.4927	900	17.6	14.8667	20.3333	17.6388
	887	14.6667	9.86667	19.4667	12.6075	902	15.6	12.9	18.3	14.5249	902	16.6	12.8	20.4	17.6784
	889	13.3667	10.2333	16.5	12.6356	904	15.35	12.45	18.25	14.557	904	16.9333	14.2	19.6667	17.718
	891	14.4333	10.7667	18.1	12.6636	906	15.1833	12.5833	17.7833	14.5891	906	16.3667	14.5667	18.1667	17.7576
	893	13.9333	9.8	18.0667	12.6917	908	15.7833	12.75	18.8167	14.6212	908	17.2	13.1333	21.2667	17.7973
	895	13.1333	10.6667	15.6	12.7198	910	15.9833	12.85	19.1167	14.6534	910	17.8333	14.8333	20.8333	17.8369
	897	14.1667	9.83333	18.5	12.7479	912	14.7333	11.6	17.8667	14.6855	912	16.9333	14.3333	19.5333	17.8765
	899	14.2333	10.3	18.1667	12.7759	914	15.0667	11.8	18.3333	14.7176	914	18.5667	16.5667	20.5667	17.9161
	901	13.4333	10.1667	16.7	12.804	916	15.5	12.2667	18.7333	14.7497	916	17.6	14.3333	20.8667	17.9557
	903	13.4333	10.2333	16.6333	12.8321	918	15.15	11.9167	18.3833	14.7819	918	18	15.2	20.8	17.9953
	905	13.7333	10.9333	16.5333	12.8601	920	15.2167	12.2833	18.15	14.814	920	18.2667	14.7333	21.8	18.035
	907	13.8667	10	17.7333	12.8882	922	15.9667	12.9667	18.9667	14.8461	922	17.6667	14.7333	20.6	18.0746
	909	14	10.0667	17.9333	12.9163	924	15.0333	10.6333	19.4333	14.8782	924	18.0333	15.5	20.5667	18.1142
	911	14.1333	10.2667	18	12.9444	926	15.2333	12.2333	18.2333	14.9104	926	17.8	15.5333	20.0667	18.1538
	913	14.1	10.2333	17.9667	12.9724	928	15.8833	11.8167	19.95	14.9425	928	17.7667	15.0333	20.5	18.1934
	915	14.9	10.1667	19.6333	13.0005	930	15.95	12.45	19.45	14.9746	930	19.3	16.9	21.7	18.233
	917	14.8667	10.9333	18.8	13.0286	932	15.4	12.3333	18.4667	15.0067	932	18.9333	14.2667	23.6	18.2727
	919	13.9333	10.4	17.4667	13.0566	934	15.95	12.9167	18.9833	15.0389	934	17.9667	15.7	20.2333	18.3123
	921	14	11.1333	16.8667	13.0847	936	15.6833	12.1167	19.25	15.071	936	18.1	13.8333	22.3667	18.3519
	923	15.0667	10.6667	19.4667	13.1128	938	15.6667	12.5667	18.7667	15.1031	938	17.1333	12	22.2667	18.3915
	925	14.7	11.5667	17.8333	13.1409	940	15.6167	13.5833	17.65	15.1352	940	17.7667	14.9	20.6333	18.4311
	927	14.5333	10.8667	18.2	13.1689	942	15.4333	13.5	17.3667	15.1674	942	18.1667	14.5667	21.7667	18.4707
	929	14.5667	11.5667	17.5667	13.197	944	15.6	12.3667	18.8333	15.1995	944	17.9	15.9667	19.8333	18.5104
	931	14.9	12.0333	17.7667	13.2251	946	15.3833	12.6833	18.0833	15.2316	946	17.8	15	20.6	18.55
	933	15.1333	10.8	19.4667	13.2531	948	16.0167	13.2833	18.75	15.2637	948	18.3	15.2333	21.3667	18.5896
	935	15.1333	12.0667	18.2	13.2812	950	15.4667	12.8333	18.1	15.2959	950	17.7667	13.3	22.2333	18.6292
	937	14.8	11.6	18	13.3093	952	15.25	12.65	17.85	15.328	952	19.1667	15.7	22.6333	18.6688
	939	14.3667	11.7667	16.9667	13.3374	954	16.1167	13.05	19.1833	15.3601	954	17.5667	13.7	21.4333	18.7084
	941	14.3333	11.3333	17.3333	13.3654	956	15.2833	12.25	18.3167	15.3922	956	18.3667	13.5	23.2333	18.7481
	943	14.2667	12	16.5333	13.3935	958	15.6333	12.6	18.6667	15.4244	958	18.3667	14.9667	21.7667	18.7877
	945	14.5	10.9667	18.0333	13.4216	960	14.8333	12.2	17.4667	15.4565	960	18.0667	13.4667	22.6667	18.8273
	947	14.2667	11.9333	16.6	13.4496	962	15.0333	11.4333	18.6333	15.4886	962	18.4	13.4	23.4	18.8669
	949	14.9333	12.4667	17.4	13.4777	964	15.3167	12.6833	17.95	15.5207	964	17.9333	13.7333	22.1333	18.9065
	951	15.0667	10.6	19.5333	13.5058	966	15.8333	11.7333	19.9333	15.5529	966	18.7333	14.6	22.8667	18.9461
	953	14.1	11.8333	16.3667	13.5339	968	14.9167	12.3167	17.5167	15.585	968	17	11.4	22.6	18.9857
	955	13.7	10.6333	16.7667	13.5619	970	15.4167	12.5833	18.25	15.6171	970	19.1333	14.8667	23.4	19.0254
	957	14.5333	11.6	17.4667	13.59	972	16.4667	13.7333	19.2	15.6492	972	18.0333	12.7667	23.3	19.065
	959	14.7333	11.6667	17.8	13.6181	974	15.95	12.1167	19.7833	15.6814	974	19	13.8667	24.1333	19.1046
	961	14.9	11.3	18.5	13.6461	976	16.1833	12.6833	19.6833	15.7135	976	19.1667	13.5	24.8333	19.1442
	963	15.4	12.1333	18.6667	13.6742	978	16.35	13.7833	18.9167	15.7456	978	19.3667	13.7667	24.9667	19.1838
	965	14.4	11.3333	17.4667	13.7023	980	16.55	13.35	19.75	15.7778	980	18.6333	13.9667	23.3	19.2234
	967	14.3333	11.8	16.8667	13.7304	982	15.6167	13.7167	17.5167	15.8099	982	19.4667	15.9333	23	19.2631
	969	15.0333	12.4333	17.6333	13.7584	984	15.6833	12.4833	18.8833	15.842	984	19.6667	17.7333	21.6	19.3027
	971	14.5667	11.5	17.6333	13.7865	986	16.3	13.7333	18.8667	15.8741	986	19.4667	15.0667	23.8667	19.3423
	973	15.5667	12.0333	19.1	13.8146	988	15.4333	12.9667	17.9	15.9063	988	18.6333	14.9667	22.3	19.3819
	975	15.6	13.2667	17.9333	13.8426	990	16.2833	13.35	19.2167	15.9384	990	19.3	13.7667	24.8333	19.4215
	977	14.8333	12.0333	17.6333	13.8707	992	16.1333	12.9667	19.3	15.9705	992	18.5	13.9	23.1	19.4611
	979	15.2	12.8	17.6	13.8988	994	16.7333	13.3333	20.1333	16.0026	994	19.9667	15.9	24.0333	19.5008
	981	14.8	11.8667	17.7333	13.9269	996	15.65	13.0167	18.2833	16.0348	996	20	15.7333	24.2667	19.5404
	983	15.3667	11.7	19.0333	13.9549	998	16.2	13.1	19.3	16.0669	998	20.4667	16.6667	24.2667	19.58
	985	14.8667	11.9333	17.8	13.983	1000	16.5333	12.9333	20.1333	16.099	1000	20.1667	16.5	23.8333	19.6196
	987	15.6667	12	19.3333	14.0111	1002	16.9	15	18.8	16.1311	1002	19.9667	16.7	23.2333	19.6592
	989	15.2	12.8667	17.5333	14.0391	1004	16.4167	12.75	20.0833	16.1633	1004	20.9667	18.5667	23.3667	19.6988
	991	15	12.1333	17.8667	14.0672	1006	16.4167	12.8833	19.95	16.1954	1006	20.7667	17.4333	24.1	19.7385
	993	15.6	12.7333	18.4667	14.0953	1008	16.5167	13.2167	19.8167	16.2275	1008	20.5	18.7667	22.2333	19.7781
	995	15.2333	12.4333	18.0333	14.1234	1010	16.3833	13.0167	19.75	16.2596	1010	19.7667	13.8333	25.7	19.8177
	997	15.2	12.1333	18.2667	14.1514	1012	15.35	13.1833	17.5167	16.2918	1012	19.1667	12.5	25.8333	19.8573
	999	15.6	12.4	18.8	14.1795	1014	16.0333	11.8667	20.2	16.3239	1014	19.6	17	22.2	19.8969
	1001	14.9667	12.3	17.6333	14.2076	1016	16.5833	12.9833	20.1833	16.356	1016	19.6	16	23.2	19.9365
	1003	14.7	12.7	16.7	14.2356	1018	16.4833	13.5167	19.45	16.3881	1018	20.0333	16.5667	23.5	19.9762
	1005	15.1333	12.6	17.6667	14.2637	1020	17.25	15.05	19.45	16.4203	1020	19.8333	13.9667	25.7	20.0158
	1007	14.9667	12.1667	17.7667	14.2918	1022	17.2167	14.3167	20.1167	16.4524	1022	20.6667	16.6	24.7333	20.0554
	1009	15.1333	13.0667	17.2	14.3199	1024	16.05	12.9167	19.1833	16.4845	1024	18.3333	13.1333	23.5333	20.095
	1011	15.2	12.6	17.8	14.3479	1026	16.3333	13.3667	19.3	16.5166	1026	20.8333	15.3	26.3667	20.1346
	1013	15.2333	10.7667	19.7	14.376	1028	16.7333	13.3333	20.1333	16.5488	1028	20.4667	15.8	25.1333	20.1742
	1015	14.8667	11.8667	17.8667	14.4041	1030	16.7833	13.5833	19.9833	16.5809	1030	20.4667	15.8	25.1333	20.2139
	1017	15.2333	12.5667	17.9	14.4321	1032	16.5667	13.2667	19.8667	16.613	1032	19.7333	17.7333	21.7333	20.2535
	1019	15.3333	11.8	18.8667	14.4602	1034	17.1833	13.2833	21.0833	16.6451	1034	19.4667	14.5333	24.4	20.2931
	1021	14.3333	11.8667	16.8	14.4883	1036	16.4667	12.2333	20.7	16.6773	1036	19.5	15.2333	23.7667	20.3327
	1023	15.1667	12.4333	17.9	14.5164	1038	17.4167	14.45	20.3833	16.7094	1038	19.8667	14.8	24.9333	20.3723
	1025	15.0667	13.4	16.7333	14.5444	1040	16.75	13.25	20.25	16.7415	1040	21.1333	18	24.2667	20.4119
	1027	14.7333	11.6667	17.8	14.5725	1042	17.0167	13.6167	20.4167	16.7736	1042	20.6	15.3333	25.8667	20.4515
	1029	15.3	13.0333	17.5667	14.6006	1044	16.7667	12.7	20.8333	16.8058	1044	20.5	15.8333	25.1667	20.4912
	1031	15.2667	12.1333	18.4	14.6286	1046	16.7	13.7	19.7	16.8379	1046	21	15.7333	26.2667	20.5308
	1033	15.1333	12	18.2667	14.6567	1048	17.25	13.4167	21.0833	16.87	1048	20.1667	15.3667	24.9667	20.5704
	1035	15.1667	11.8333	18.5	14.6848	1050	16.35	12.35	20.35	16.9021	1050	20.9	18.5667	23.2333	20.61
	1037	15.4667	12.6	18.3333	14.7129	1052	16.5333	12.1667	20.9	16.9343	1052	21.5667	19.3	23.8333	20.6496
	1039	15.2667	12.8	17.7333	14.7409	1054	16.7167	12.4833	20.95	16.9664	1054	20.9667	18.3	23.6333	20.6892
	1041	15.4667	12.9333	18	14.769	1056	17.1833	14.15	20.2167	16.9985	1056	21.8333	17.1667	26.5	20.7289
	1043	15.4	12.2667	18.5333	14.7971	1058	17.35	13.0833	21.6167	17.0306	1058	21.5333	18.4	24.6667	20.7685
	1045	15.6333	11.9667	19.3	14.8251	1060	16.6	12.3	20.9	17.0628	1060	20.5	18.3667	22.6333	20.8081
	1047	15.8	11.8	19.8	14.8532	1062	16.1833	13.4167	18.95	17.0949	1062	20.7667	16.5	25.0333	20.8477
	1049	15.8	12.4	19.2	14.8813	1064	16.9333	13.3333	20.5333	17.127	1064	20.6	17.7333	23.4667	20.8873
	1051	16.1333	13	19.2667	14.9094	1066	17.2667	14	20.5333	17.1592	1066	21.0333	17.1667	24.9	20.9269
	1053	15.0333	11.7	18.3667	14.9374	1068	17.9667	14.6333	21.3	17.1913	1068	21.4667	18.5333	24.4	20.9666
	1055	14.9	11.5	18.3	14.9655	1070	17.2333	14.1667	20.3	17.2234	1070	21.2667	17.8	24.7333	21.0062
	1057	15.8667	13.6	18.1333	14.9936	1072	16.7333	13.4667	20	17.2555	1072	20.9667	17.1667	24.7667	21.0458
	1059	14.9	11.5667	18.2333	15.0216	1074	17.9833	13.9833	21.9833	17.2877	1074	20.9667	14.1667	27.7667	21.0854
	1061	15.6	12.4	18.8	15.0497	1076	16.8167	13.3833	20.25	17.3198	1076	20.2	14.1333	26.2667	21.125
	1063	15.3667	11.7	19.0333	15.0778	1078	16.35	13.35	19.35	17.3519	1078	20.3667	14.7	26.0333	21.1646
	1065	15.4	12.2667	18.5333	15.1059	1080	16.5833	13.15	20.0167	17.384	1080	20.3667	16.3667	24.3667	21.2043
	1067	15.4	11.9333	18.8667	15.1339	1082	16.5333	12.2	20.8667	17.4162	1082	20.6333	16.7667	24.5	21.2439
	1069	15.7667	13.1667	18.3667	15.162	1084	17.0167	13.65	20.3833	17.4483	1084	21.3667	17.4333	25.3	21.2835
	1071	15.3	12.5	18.1	15.1901	1086	18.05	13.8833	22.2167	17.4804	1086	20.8333	17.4333	24.2333	21.3231
	1073	15.5	12.7667	18.2333	15.2181	1088	16.9167	13.3167	20.5167	17.5125	1088	22.0667	17.2	26.9333	21.3627
	1075	15.4667	12.6	18.3333	15.2462	1090	17.6333	14.1667	21.1	17.5447	1090	21.1667	18.4333	23.9	21.4023
	1077	15.2	13.2	17.2	15.2743	1092	17.7833	14.8167	20.75	17.5768	1092	21.3	17.4333	25.1667	21.442
	1079	15.0667	11.6667	18.4667	15.3024	1094	17.4167	14.05	20.7833	17.6089	1094	21.3	17.8333	24.7667	21.4816
	1081	14.9	12.5	17.3	15.3304	1096	17.8667	14.7667	20.9667	17.641	1096	22.0333	19.6333	24.4333	21.5212
	1083	15.1667	12.8333	17.5	15.3585	1098	17.7667	14.3667	21.1667	17.6732	1098	22.7667	20.1667	25.3667	21.5608
	1085	15.4333	11.8333	19.0333	15.3866	1100	16.9	13.3	20.5	17.7053	1100	21.3333	17.0667	25.6	21.6004
	1087	15.2	12.4667	17.9333	15.4146	1102	17	13.1333	20.8667	17.7374	1102	20.8667	16.8	24.9333	21.64
	1089	15.3	12.3	18.3	15.4427	1104	17.2333	13.1	21.3667	17.7695	1104	22.0333	20.3667	23.7	21.6796
	1091	15.4	12.4	18.4	15.4708	1106	16.5667	13.4333	19.7	17.8017	1106	21.7667	18.7	24.8333	21.7193
	1093	15.5	12.5667	18.4333	15.4989	1108	17.7167	13.9833	21.45	17.8338	1108	22.1333	18.6	25.6667	21.7589
	1095	15.1667	12.7667	17.5667	15.5269	1110	17.8	13.3	22.3	17.8659	1110	22.4333	21.3	23.5667	21.7985
	1097	15.2667	12.6667	17.8667	15.555	1112	17.3	13.2333	21.3667	17.898	1112	22.1333	19.0667	25.2	21.8381
	1099	15.1333	12.2	18.0667	15.5831	1114	17.4333	14.2	20.6667	17.9302	1114	21.0667	18.3333	23.8	21.8777
	1101	14.7333	12.7333	16.7333	15.6111	1116	17.2333	13.2	21.2667	17.9623	1116	22.0667	19.7333	24.4	21.9173
	1103	15.4	12.3333	18.4667	15.6392	1118	16.6833	14.0167	19.35	17.9944	1118	21.1667	19.4333	22.9	21.957
	1105	15.2667	13.1333	17.4	15.6673	1120	18.05	14.85	21.25	18.0265	1120	21.8667	18.6667	25.0667	21.9966
	1107	15.9	13.3667	18.4333	15.6954	1122	17.5	14.7	20.3	18.0587	1122	21.9	19.4333	24.3667	22.0362
	1109	15.9333	12.2	19.6667	15.7234	1124	17.55	13.0167	22.0833	18.0908	1124	22	19.6667	24.3333	22.0758
	1111	15.1667	12.7	17.6333	15.7515	1126	17.1	14.4667	19.7333	18.1229	1126	21.7333	18.6667	24.8	22.1154
	1113	14.9	12.9	16.9	15.7796	1128	17.5	14.1	20.9	18.155	1128	22.3333	19.8	24.8667	22.155
	1115	15.1333	12.9333	17.3333	15.8076	1130	17.3	13.6	21	18.1872	1130	20.6	18.0667	23.1333	22.1947
	1117	14.6	12.6667	16.5333	15.8357	1132	17.65	14.6833	20.6167	18.2193	1132	22.5	20.1	24.9	22.2343
	1119	14.9667	10.9667	18.9667	15.8638	1134	18.2	15.8333	20.5667	18.2514	1134	21.8	18.5333	25.0667	22.2739
	1121	15.4667	12	18.9333	15.8919	1136	18	15.2333	20.7667	18.2835	1136	22.1667	19.4333	24.9	22.3135
	1123	15.4667	13	17.9333	15.9199	1138	17.6333	13.8333	21.4333	18.3157	1138	21.8	19.6	24	22.3531
	1125	15.9333	12.4	19.4667	15.948	1140	18.1833	14.55	21.8167	18.3478	1140	21.8333	19.8333	23.8333	22.3927
	1127	14.9	11.7	18.1	15.9761	1142	17.9167	14.55	21.2833	18.3799	1142	21.5667	19.3	23.8333	22.4324
	1129	14.8	11.6667	17.9333	16.0041	1144	18.0667	14.7333	21.4	18.412	1144	21.0667	17.5333	24.6	22.472
	1131	15.2	12.6	17.8	16.0322	1146	18.5833	15.5167	21.65	18.4442	1146	21.4667	19.4	23.5333	22.5116
	1133	15.5667	12.7667	18.3667	16.0603	1148	17.4667	13.6667	21.2667	18.4763	1148	21.5	18.3	24.7	22.5512
	1135	15.4667	13.5333	17.4	16.0884	1150	18.3667	14.9333	21.8	18.5084	1150	21.2333	19.4333	23.0333	22.5908
	1137	15.5	12.1667	18.8333	16.1164	1152	17.95	15.0167	20.8833	18.5405	1152	22.0333	18.7	25.3667	22.6304
	1139	15.9333	12.0667	19.8	16.1445	1154	17.3333	13.1333	21.5333	18.5727	1154	21.6333	18.4333	24.8333	22.6701
	1141	15.3667	12.7667	17.9667	16.1726	1156	18.4667	15.9	21.0333	18.6048	1156	22.3	19.1667	25.4333	22.7097
	1143	16.0667	13.2	18.9333	16.2006	1158	18.2	15.4333	20.9667	18.6369	1158	21.4	17	25.8	22.7493
	1145	15.5	12.6333	18.3667	16.2287	1160	17.8833	14.05	21.7167	18.6691	1160	21.5667	18.5667	24.5667	22.7889
	1147	15.5333	12.8667	18.2	16.2568	1162	18.3167	13.75	22.8833	18.7012	1162	21.2	18.9333	23.4667	22.8285
	1149	16	13.3333	18.6667	16.2849	1164	18.1667	14.2	22.1333	18.7333	1164	22.0333	18.7667	25.3	22.8681
	1151	15.9333	13.0667	18.8	16.3129	1166	18.2	15.2	21.2	18.7654	1166	23.2	20.0667	26.3333	22.9078
	1153	15.7667	12.5667	18.9667	16.341	1168	18.5	15.2667	21.7333	18.7976	1168	21.8	18.0667	25.5333	22.9474
	1155	15.4667	11.7333	19.2	16.3691	1170	18.4167	15.6167	21.2167	18.8297	1170	21.3	18.1667	24.4333	22.987
	1157	15.5667	12.1667	18.9667	16.3971	1172	18.1333	15.1667	21.1	18.8618	1172	21.9667	18.8333	25.1	23.0266
	1159	15.5333	11.7333	19.3333	16.4252	1174	18.5	15.2333	21.7667	18.8939	1174	21.3667	18.9667	23.7667	23.0662
	1161	15.3667	13.0333	17.7	16.4533	1176	18.7	16.1333	21.2667	18.9261	1176	20.6	16.2667	24.9333	23.1058
	1163	15.6	12.1333	19.0667	16.4814	1178	18.1167	13.4167	22.8167	18.9582	1178	22.0667	20.4667	23.6667	23.1454
	1165	14.9333	12.6	17.2667	16.5094	1180	18.7667	16.4667	21.0667	18.9903	1180	21.8667	19.5333	24.2	23.1851
	1167	15.9	12.3667	19.4333	16.5375	1182	18.6667	14.6667	22.6667	19.0224	1182	21.9	19.4333	24.3667	23.2247
	1169	15.4333	12.6333	18.2333	16.5656	1184	18.6	15.2	22	19.0546	1184	21.1667	18.4333	23.9	23.2643
	1171	15.0333	12.7667	17.3	16.5936	1186	19.05	15.55	22.55	19.0867	1186	22.8	20.6	25	23.3039
	1173	15.6	11.8667	19.3333	16.6217	1188	18.8833	15.8833	21.8833	19.1188	1188	23.4	21.5333	25.2667	23.3435
	1175	15.6	12.5333	18.6667	16.6498	1190	18.6667	15.8667	21.4667	19.1509	1190	22.3333	19.4667	25.2	23.3831
	1177	15.4	13.8	17	16.6779	1192	19.2333	16.0333	22.4333	19.1831	1192	21.4	18.4	24.4	23.4228
	1179	15.3	11.4333	19.1667	16.7059	1194	19.2167	15.1833	23.25	19.2152	1194	22.5	18.9667	26.0333	23.4624
	1181	15.2667	12.7333	17.8	16.734	1196	19.4333	16.3333	22.5333	19.2473	1196	21.7667	17.5667	25.9667	23.502
	1183	15.2667	12.5333	18	16.7621	1198	19.1667	16.1333	22.2	19.2794	1198	22.4333	19.0333	25.8333	23.5416
	1185	16	13	19	16.7901	1200	18.7667	15.8667	21.6667	19.3116	1200	21.6667	18.2667	25.0667	23.5812
	1187	14.9	12.7	17.1	16.8182	1202	19.15	16.9833	21.3167	19.3437	1202	21.7333	18.8	24.6667	23.6208
	1189	15.8	13.2	18.4	16.8463	1204	20.0667	17.3	22.8333	19.3758	1204	23.4667	21.4667	25.4667	23.6605
	1191	15.4333	12.6333	18.2333	16.8744	1206	19.1833	15.8167	22.55	19.4079	1206	21.9667	18.1	25.8333	23.7001
	1193	15.4333	13.0333	17.8333	16.9024	1208	19.55	16.9833	22.1167	19.4401	1208	22.0667	19.5333	24.6	23.7397
	1195	15.7667	13.3	18.2333	16.9305	1210	19.1167	15.1167	23.1167	19.4722	1210	23.0333	20.1	25.9667	23.7793
	1197	15.4333	12.2333	18.6333	16.9586	1212	19.4667	16.9	22.0333	19.5043	1212	21.8333	18.8333	24.8333	23.8189
	1199	15.7667	12.3667	19.1667	16.9866	1214	19.4	16.1667	22.6333	19.5364	1214	21.4333	18.6333	24.2333	23.8585
	1201	15.7	12.7	18.7	17.0147	1216	19.8667	16.8	22.9333	19.5686	1216	22.2667	19.4667	25.0667	23.8982
	1203	16.1667	13.7667	18.5667	17.0428	1218	19.4667	15.5333	23.4	19.6007	1218	22.4667	19.4	25.5333	23.9378
	1205	16.3	12.7	19.9	17.0709	1220	19.2333	15.9333	22.5333	19.6328	1220	22.5333	19.8667	25.2	23.9774
	1207	15.2	12.6	17.8	17.0989	1222	18.95	14.9833	22.9167	19.6649	1222	21.4	18.2667	24.5333	24.017
	1209	15.8	12.7333	18.8667	17.127	1224	19.9167	16.15	23.6833	19.6971	1224	22.3333	19.3333	25.3333	24.0566
	1211	15.1667	12.2333	18.1	17.1551	1226	19.3	16.5333	22.0667	19.7292	1226	22.1667	19.5	24.8333	24.0962
	1213	15.2667	11.8667	18.6667	17.1831	1228	19.3833	15.9833	22.7833	19.7613	1228	21.8333	18.7667	24.9	24.1359
	1215	15.4667	12.0667	18.8667	17.2112	1230	19.4667	16.6333	22.3	19.7934	1230	22.9667	19.9667	25.9667	24.1755
	1217	15.6	12.4	18.8	17.2393	1232	19.55	15.65	23.45	19.8256	1232	21.8	19.6667	23.9333	24.2151
	1219	15.6	13.2667	17.9333	17.2674	1234	19.2	16.6	21.8	19.8577	1234	22.6333	19.7	25.5667	24.2547
	1221	15.3667	12.3	18.4333	17.2954	1236	19.4833	15.55	23.4167	19.8898	1236	23.2667	20.8	25.7333	24.2943
	1223	15.4333	11.9	18.9667	17.3235	1238	18.9333	15.2667	22.6	19.9219	1238	21.4	18.9333	23.8667	24.3339
	1225	16.3333	11.8667	20.8	17.3516	1240	19.45	14.95	23.95	19.9541	1240	22.6	19.8667	25.3333	24.3735
	1227	16.1667	12.7	19.6333	17.3796	1242	19.5833	16.1833	22.9833	19.9862	1242	23.6333	21.5	25.7667	24.4132
	1229	16.3333	11.9333	20.7333	17.4077	1244	20.4833	16.6167	24.35	20.0183	1244	23.4667	21.2	25.7333	24.4528
	1231	15.6	12.1333	19.0667	17.4358	1246	20.0333	17.3	22.7667	20.0505	1246	22.8333	19.9	25.7667	24.4924
	1233	16.3667	13.5	19.2333	17.4639	1248	20.1667	16.2667	24.0667	20.0826	1248	22.4667	20.6667	24.2667	24.532
	1235	16.1667	12.7	19.6333	17.4919	1250	20.5667	17.3333	23.8	20.1147	1250	22.9667	20.4333	25.5	24.5716
	1237	15.9	12.1	19.7	17.52	1252	19.85	16.2833	23.4167	20.1468	1252	22.4333	19.6333	25.2333	24.6112
	1239	16.5667	14.5667	18.5667	17.5481	1254	20.4833	16.85	24.1167	20.179	1254	22.7	20.1667	25.2333	24.6509
	1241	15.6	11.8667	19.3333	17.5761	1256	20.9667	19.4	22.5333	20.2111	1256	22.7333	19.5333	25.9333	24.6905
	1243	15.9	12.9667	18.8333	17.6042	1258	19.7833	16.55	23.0167	20.2432	1258	22.6667	19.8	25.5333	24.7301
	1245	16.2667	13.5333	19	17.6323	1260	20.0167	15.95	24.0833	20.2753
	1247	17.3	14.1667	20.4333	17.6604	1262	20.1	18.1333	22.0667	20.3075
	1249	16.2333	12.5	19.9667	17.6884	1264	20.2	16.4667	23.9333	20.3396
	1251	15.2333	12.3	18.1667	17.7165	1266	20.7333	16.8	24.6667	20.3717
	1253	15.9667	12.9667	18.9667	17.7446	1268	20.5667	16.7667	24.3667	20.4038
	1255	16.2333	11.9667	20.5	17.7726	1270	20.5667	17.1	24.0333	20.436
	1257	16.1333	12.2667	20	17.8007	1272	20.7333	16.2667	25.2	20.4681
	1259	16.2667	12.4	20.1333	17.8288	1274	20.4333	17.5333	23.3333	20.5002
	1261	16.2333	12.7667	19.7	17.8569	1276	20.6667	17.5667	23.7667	20.5323
	1263	16.3	11.4333	21.1667	17.8849	1278	20.2833	17.05	23.5167	20.5645
	1265	15.2667	12.3333	18.2	17.913	1280	20.5	18.2667	22.7333	20.5966
	1267	16.3667	12.4333	20.3	17.9411	1282	20.2667	17.2667	23.2667	20.6287
	1269	16.0667	13.2	18.9333	17.9691	1284	20.4667	17.4667	23.4667	20.6608
	1271	16.0667	13.1333	19	17.9972	1286	20.65	16.4167	24.8833	20.693
	1273	16.4333	13.5	19.3667	18.0253	1288	20.05	16.2167	23.8833	20.7251
	1275	16	12.6	19.4	18.0534	1290	20.1167	16.8167	23.4167	20.7572
	1277	16.1667	12.9	19.4333	18.0814	1292	20.25	16.6167	23.8833	20.7893
	1279	16	12.2667	19.7333	18.1095	1294	20.7833	17.95	23.6167	20.8215
	1281	16.3	12.5667	20.0333	18.1376	1296	20.15	16.6833	23.6167	20.8536
	1283	16.1	11.5	20.7	18.1656	1298	20.5833	18.15	23.0167	20.8857
	1285	16.0333	12.6333	19.4333	18.1937	1300	20.7	17.1667	24.2333	20.9178
	1287	16.2667	13.3333	19.2	18.2218	1302	20.3333	17.3333	23.3333	20.95
	1289	16.0667	12.7333	19.4	18.2498	1304	20.9833	18.3167	23.65	20.9821
	1291	17.2667	13.3333	21.2	18.2779	1306	20.95	19.25	22.65	21.0142
	1293	16.4	13.2	19.6	18.306	1308	20.9667	17.3	24.6333	21.0463
	1295	16.1333	11.8667	20.4	18.3341	1310	21.0167	17.65	24.3833	21.0785
	1297	16.2667	12.8	19.7333	18.3621	1312	20.4667	15.4333	25.5	21.1106
	1299	16.1	12.6333	19.5667	18.3902	1314	21.4333	18.1333	24.7333	21.1427
	1301	16.2	12.7333	19.6667	18.4183	1316	20.4667	16.9667	23.9667	21.1748
	1303	16.2	13.5333	18.8667	18.4463	1318	21.0667	17.9333	24.2	21.207
	1305	16.2	12.9333	19.4667	18.4744	1320	20.9167	17.9833	23.85	21.2391
	1307	16.2333	12.8333	19.6333	18.5025	1322	21.7833	18.25	25.3167	21.2712
	1309	17.3	13.7	20.9	18.5306	1324	21.7	18.7333	24.6667	21.3033
	1311	16.6667	12.4667	20.8667	18.5586	1326	20.7667	17.1667	24.3667	21.3355
	1313	16.2667	11.5333	21	18.5867	1328	21.8	18.7667	24.8333	21.3676
	1315	17.1667	13.8333	20.5	18.6148	1330	21.6667	19.3333	24	21.3997
	1317	16.2333	12.3667	20.1	18.6428	1332	21.7	18.5	24.9	21.4318
	1319	16.4667	11.8	21.1333	18.6709	1334	22.2333	19.6667	24.8	21.464
	1321	15.6	12.4667	18.7333	18.699	1336	22	19.0667	24.9333	21.4961
	1323	17.2333	12.5	21.9667	18.7271	1338	21.7333	18.9333	24.5333	21.5282
	1325	17.2	13.4	21	18.7551	1340	22	19.2	24.8	21.5604
	1327	16.7667	12.5667	20.9667	18.7832	1342	21.4	17.7667	25.0333	21.5925
	1329	16.3667	12.9	19.8333	18.8113	1344	22.0667	19.0667	25.0667	21.6246
	1331	16.1333	12.5333	19.7333	18.8393	1346	21.8	18.6667	24.9333	21.6567
	1333	16.1333	11.8667	20.4	18.8674	1348	22.0833	19.25	24.9167	21.6889
	1335	16.8333	12.3	21.3667	18.8955	1350	22.0667	18.8	25.3333	21.721
	1337	17.5	13.3667	21.6333	18.9236	1352	22.1667	19.2667	25.0667	21.7531
	1339	17.0333	13.7	20.3667	18.9516	1354	21.65	19.0833	24.2167	21.7852
	1341	17.2667	13.1333	21.4	18.9797	1356	22.0167	19.1167	24.9167	21.8174
	1343	16.6667	12.0667	21.2667	19.0078	1358	22.0333	19.8667	24.2	21.8495
	1345	16.3667	11.3667	21.3667	19.0358	1360	21.6	19.0667	24.1333	21.8816
	1347	17.2667	12.8667	21.6667	19.0639	1362	21.65	19.0167	24.2833	21.9137
	1349	17.3667	14.3	20.4333	19.092	1364	21.4	18.2	24.6	21.9459
	1351	17.0667	12.2667	21.8667	19.1201	1366	21.9833	18.6833	25.2833	21.978
	1353	16.5	11.6333	21.3667	19.1481	1368	21.7333	18.9333	24.5333	22.0101
	1355	17.6333	14.2333	21.0333	19.1762	1370	21.8667	19.0667	24.6667	22.0422
	1357	16.5	14.1	18.9	19.2043	1372	22	20.0333	23.9667	22.0744
	1359	16.5	11.5667	21.4333	19.2323	1374	22.1	19.1667	25.0333	22.1065
	1361	16.4667	13.5333	19.4	19.2604	1376	22.1333	19.0667	25.2	22.1386
	1363	16.9333	12.4	21.4667	19.2885	1378	22.1	19.4333	24.7667	22.1707
	1365	17.6333	12.9667	22.3	19.3166	1380	22.3	19.0667	25.5333	22.2029
	1367	17.6	11.9333	23.2667	19.3446	1382	22.2167	20.1167	24.3167	22.235
	1369	16.7667	12.4333	21.1	19.3727	1384	21.6333	19.1667	24.1	22.2671
	1371	18	13.8	22.2	19.4008	1386	22.2167	19.35	25.0833	22.2992
	1373	17.5	14.3	20.7	19.4288	1388	21.7	18.7667	24.6333	22.3314
	1375	18	13.8667	22.1333	19.4569	1390	21.9833	20.3167	23.65	22.3635
	1377	18.2	13.6667	22.7333	19.485	1392	22.25	18.95	25.55	22.3956
	1379	16.4	11.6	21.2	19.5131	1394	22.15	18.9833	25.3167	22.4277
	1381	17.8	14.2667	21.3333	19.5411	1396	22.2	19.2333	25.1667	22.4599
	1383	17.5	12.9667	22.0333	19.5692	1398	22.0667	19.4333	24.7	22.492
	1385	17.9	13.6333	22.1667	19.5973	1400	21.9833	18.35	25.6167	22.5241
	1387	17.6	13.8667	21.3333	19.6253	1402	22	18.2	25.8	22.5562
	1389	17.8	13.0667	22.5333	19.6534	1404	22.3	19.8	24.8	22.5884
	1391	17.6667	12.7333	22.6	19.6815	1406	22.3667	19.0333	25.7	22.6205
	1393	18.3	14.1	22.5	19.7096	1408	22.2667	19.3	25.2333	22.6526
	1395	17.1	11.3667	22.8333	19.7376	1410	22.6	20.4333	24.7667	22.6847
	1397	17.4333	13.3	21.5667	19.7657	1412	22.8	19.9667	25.6333	22.7169
	1399	18.8	13.4	24.2	19.7938	1414	22.9333	20.3	25.5667	22.749
	1401	17.5667	11.7667	23.3667	19.8218	1416	22.8833	20.85	24.9167	22.7811
	1403	18.3	13.4333	23.1667	19.8499	1418	22.4167	18.9167	25.9167	22.8132
	1405	17.6	12	23.2	19.878	1420	22.65	20.0833	25.2167	22.8454
	1407	18.1333	13.8667	22.4	19.9061	1422	23.3	21.0667	25.5333	22.8775
	1409	18.7333	13.1333	24.3333	19.9341	1424	22.5167	20.5833	24.45	22.9096
	1411	17.1333	13.5333	20.7333	19.9622	1426	22.8333	20.8	24.8667	22.9417
	1413	18.4	13.3333	23.4667	19.9903	1428	22.0167	19.15	24.8833	22.9739
	1415	18.6	13.9333	23.2667	20.0183	1430	22.75	20.1833	25.3167	23.006
	1417	18.1333	11.8	24.4667	20.0464	1432	22.2167	19.4167	25.0167	23.0381
	1419	18.4667	12.7333	24.2	20.0745	1434	22.9333	20.9667	24.9	23.0703
	1421	19.1667	14.1667	24.1667	20.1026	1436	22.4333	19.5667	25.3	23.1024
	1423	18.8667	13.8667	23.8667	20.1306	1438	22.6167	19.85	25.3833	23.1345
	1425	17.9333	13.1333	22.7333	20.1587	1440	22.8333	20.9	24.7667	23.1666
	1427	18.8	13.6	24	20.1868	1442	22.25	19.2833	25.2167	23.1988
	1429	19.3	15.1	23.5	20.2148	1444	22.3667	19.2333	25.5	23.2309
	1431	19.0333	14.3	23.7667	20.2429	1446	22.3667	19.4333	25.3	23.263
	1433	19.6	15.6667	23.5333	20.271	1448	22.65	20.55	24.75	23.2951
	1435	18.6	12.8667	24.3333	20.2991	1450	22.5	19.3333	25.6667	23.3273
	1437	18.5667	13.0333	24.1	20.3271	1452	22.2333	20.1667	24.3	23.3594
	1439	19	14.5333	23.4667	20.3552	1454	22.1	18.6333	25.5667	23.3915
	1441	18.5667	12.9667	24.1667	20.3833	1456	22.7667	19.7	25.8333	23.4236
	1443	18.2333	13.8333	22.6333	20.4113	1458	22.95	20.6167	25.2833	23.4558
	1445	19.7	15.9	23.5	20.4394	1460	23.15	20.6167	25.6833	23.4879
	1447	18.8333	14.3667	23.3	20.4675	1462	22.85	20.1833	25.5167	23.52
	1449	18.5333	13.2	23.8667	20.4956	1464	23.25	20.8833	25.6167	23.5521
	1451	19	14.5333	23.4667	20.5236	1466	22.5333	19.7333	25.3333	23.5843
	1453	18.9333	14.1333	23.7333	20.5517	1468	22.5333	19.7667	25.3	23.6164
	1455	19.2667	14.8	23.7333	20.5798	1470	22.9667	20.7667	25.1667	23.6485
	1457	20	16.3333	23.6667	20.6078	1472	22.7833	20.05	25.5167	23.6806
	1459	18.8667	14.3333	23.4	20.6359	1474	22.35	19.25	25.45	23.7128
	1461	19.3	15.3667	23.2333	20.664	1476	22.6333	20.3	24.9667	23.7449
	1463	17.8333	13.5	22.1667	20.6921	1478	23.0833	20.4833	25.6833	23.777
	1465	18.5	12.9667	24.0333	20.7201	1480	22.9167	20.85	24.9833	23.8091
	1467	18.8	14.2	23.4	20.7482	1482	22.6167	19.5833	25.65	23.8413
	1469	20.0333	15.9	24.1667	20.7763	1484	23.2833	21.15	25.4167	23.8734
	1471	18.7333	14.1333	23.3333	20.8043	1486	22.95	20.4167	25.4833	23.9055
	1473	18.9	13.3667	24.4333	20.8324	1488	23.5167	21.7167	25.3167	23.9376
	1475	19.8333	16.4333	23.2333	20.8605	1490	23.2333	21.1667	25.3	23.9698
	1477	20.7667	16.4333	25.1	20.8886	1492	23.4333	21.3667	25.5	24.0019
	1479	19.5333	15.6667	23.4	20.9166	1494	23.0833	21.05	25.1167	24.034
	1481	19.0667	14.7333	23.4	20.9447	1496	23.2	20.4667	25.9333	24.0661
	1483	20.8	16.8	24.8	20.9728	1498	23.1667	20.8	25.5333	24.0983

## Sheet: Figure 2f
	Figure 2f
	1/Temperature[1/°C]	ln(Growth Rate)	ln(Growth Rate)_error_down	ln(Growth Rate)_error_up
	0.00343466	-1.12964	0.171065	0.156716
	0.00339963	-1.02012	0.10325	0.0959847
	0.00337667	-0.530813	0.0342919	0.0319937
	0.0033428	-0.171855	0.0326436	0.0354597
	0.0033206	-0.0375744	0.0364788	0.0267217
	0.0032987	0.00103345	0.0922476	0.111791
	0.00328785	0.172898	0.0305823	0.0344466
	0.00327708	0.188373	0.0161702	0.0139481
	0.00326637	0.161581	0.104359	0.0616096
	0.00323468	0.165747	0.0854904	0.0529976
