# Supplementary material for: Uncovering developmental time and tempo using deep learning
Source: Nat Methods. 2023 Nov 23;20(12):2000–10. doi: 10.1038/s41592-023-02083-8 (PMC10703695; doi:10.1038/s41592-023-02083-8)
Supplement: Supplementary file 24 — Numerical data. [file 41592_2023_2083_MOESM24_ESM.xlsx]

## Sheet: Figure 3b
	Figure 3b
	Data Percentage predictions 0 min	Data Percentage predictions 400 min	Data Percentage predictions 800 min
	94.5	49.5	125
	93.5	50.5	123
	88.5	49.5	127
	35.5	64.5	121.5
	29.5	66	123
	33.5	62.5	122
	35.5	58.5	128
	33.5	64.5	128.5
	44.5	55.5	122
	28	56.5	115.5
	36	60	109
	30.5	55	107.5
	32	66	125
	28	66	121
	24.5	62.5	124
	34	67	112.5
	29.5	67.5	114
	27.5	66	115.5
	36.5	63.5	149.5
	31	64.5	137.5
	29.5	59.5	132.5
	36.5	70	118
	33	70.5	119
	40.5	66	127
	56	60	125
	57	63.5	124.5
	66.5	58.5	132
	93.5	41	123.5
	51.5	37.5	123
	103.5	38	128.5
	34	63.5	131.5
	29.5	64.5	126
	38	61	124.5
	78.5	42.5	121.5
	51.5	46	115.5
	54.5	43.5	116
	38.5	60	136
	33.5	64.5	129.5
	33	61	130.5
	67	70.5	155.5
	47	67.5	146.5
	51.5	63.5	139.5
	122.5	70.5	129.5
	111.5	73.5	130
	115.5	69	129.5
	90.5	52	119.5
	89	46.5	117.5
	85.5	52.5	119.5
	39	65.5	154
	37.5	68.5	146.5
	40.5	63.5	139.5
	45	71.5	150
	36	65.5	145.5
	42.5	69.5	142
	93.5	71.5	133.5
	51.5	72	134.5
	84.5	71	132.5
	47.5	71.5	127.5
	39	70	123
	51	67.5	128.5
	56.5	64.5	126.5
	37.5	62.5	115.5
	54.5	58.5	122.5
	132.5	67	154.5
	131.5	59	145.5
	130.5	55	138
	152.5	78.5	156.5
	146	66	149.5
	145.5	73.5	147.5
	147.5	76.5	144
	143	72	138.5
	140.5	71.5	135.5
	47.5	69.5	155.5
	36	66.5	145.5
	42.5	69.5	139.5
	122.5	123	118.5
	108.5	102.5	112
	119.5	74	110.5
	39.5	84.5	143.5
	31	86.5	142
	32.5	86.5	135.5
	122.5	45.5	114.5
	116.5	46.5	116.5
	120	52.5	116
	93.5	101	131.5
	51.5	79.5	128.5
	78	84	130.5
	150	76.5	130.5
	139	76.5	136
	141.5	81.5	130.5
	45	73.5	145.5
	43	75.5	139
	35.5	77.5	139.5
	131.5	67	149.5
	126	49	144.5
	129.5	57.5	134.5
	107.5	119.5	110
	51.5	99.5	101.5
	103.5	80.5	103.5
	154	85.5	141
	150	80.5	136
	149	77.5	133.5
	152.5	71.5	151.5
	145	68.5	143.5
	142	68.5	134.5
	48	130.5	132.5
	38.5	131	131.5
	42	110.5	132
	78.5	77.5	136
	37.5	77.5	134.5
	40.5	75.5	132
	138.5	72.5	156.5
	144.5	72	147.5
	137.5	67.5	142.5
	121.5	151	60.5
	110	141	43
	108.5	149.5	77.5
	148.5	76.5	156.5
	150.5	74	148.5
	152.5	75.5	146
	121.5	68.5	149.5
	115.5	64.5	141.5
	122.5	64.5	134.5
	140.5	45	121
	137.5	39	119
	133.5	48.5	124
	46.5	65.5	137.5
	37.5	66	141.5
	46	58.5	134.5
	35.5	71.5	126.5
	36	72	121
	40.5	69.5	128.5
	83.5	61.5	129.5
	37.5	64.5	128.5
	51	61	129.5
	133.5	68.5	155.5
	129.5	69.5	149
	129.5	66	140.5
	133.5	70.5	145
	129.5	68.5	134.5
	129.5	63.5	132
	46.5	81.5	149.5
	43	78.5	141.5
	39.5	73.5	134.5
	51.5	72.5	154.5
	36	67.5	146.5
	46	66	141
	154.5	119.5	168.5
	150	69	161
	151	76.5	154.5
	48.5	73	154
	37.5	67.5	148.5
	46	68.5	139.5
	119.5	65.5	131.5
	51.5	63.5	130
	55	60	132
	91.5	51.5	102.5
	90.5	57	99.5
	74.5	63.5	101.5
	146.5	70	153.5
	133	66	147.5
	139.5	61.5	142.5
	97	90	152.5
	43	86.5	147
	55	86.5	139.5
	107	57.5	129.5
	43	56.5	127.5
	57.5	53.5	129.5
	75	70	119.5
	49.5	69.5	93.5
	63.5	68.5	103.5
	39	64.5	147.5
	36	66	146
	46	61	138.5
	37	66.5	152
	29.5	67.5	164
	49	61	141
	91.5	75	130
	89	70	127
	90	67.5	119.5
	34	73	131.5
	31	64.5	130
	35.5	67.5	132
	36.5	110.5	131.5
	31	83.5	129.5
	35.5	78.5	130.5
	138.5	76.5	149.5
	140	72	144.5
	137.5	73.5	133.5
	119	66	138
	101	64.5	133
	113	59.5	131.5
	93	75	137
	51.5	72	136
	51	69.5	132.5
	92.5	43.5	121
	87.5	43	119
	89	49.5	124
	35.5	65.5	123.5
	36	68.5	123
	40.5	63.5	129.5
	36.5	66.5	130.5
	32.5	66	130
	31.5	60.5	129.5
	36.5	64.5	132.5
	31	66	129.5
	29	61.5	129.5
	35.5	68.5	143
	33.5	71.5	144.5
	40.5	59.5	137.5
	40	57.5	136
	41	64.5	133
	38.5	58.5	130.5
	32	65	39
	26.5	64.5	39
	26	58.5	50
	28	48.5	93.5
	29.5	60	92
	44.5	55	97
	39	65	127
	36	74	123
	48.5	71.5	128.5
	41.5	62.5	136
	31	64.5	133
	46	61	129.5
	57.5	48.5	122.5
	45	51.5	121
	51.5	49.5	120
	41	66.5	130
	39	69.5	128.5
	40.5	64.5	127

## Sheet: Figure 3c
	Figure 3c
		Z-score
	Time (min)	0044--A001--PO32--E002	0044--A001--PO32--E003	0044--A001--PO32--E004	0044--A001--PO32--E005	0044--A001--PO32--E006	0044--A001--PO32--E007	0044--A001--PO32--E010
	6.10333	0.461865	-0.797424	0.319014	-1.98146	0.61305	1.32015	0.0648056
	12.2067	0.550752	-0.0581454	1.04193	-1.60183	-1.67835	1.98177	-0.236131
	18.31	0.680636	-1.30151	2.91706	-2.77051	-1.07838	1.58808	-0.0353761
	24.4133	2.26097	-3.22341	2.64896	-3.19876	-0.413271	1.91893	0.0065799
	30.5167	2.80058	-2.54539	3.70994	-3.99811	-0.216056	-0.152256	0.401299
	36.62	3.25316	-1.85189	4.79281	-6.0085	0.273525	-1.05838	0.59928
	42.7233	4.12266	-1.48018	4.79952	-7.71877	1.11422	-2.34355	1.50609
	48.8267	5.18995	-1.12832	6.1347	-8.48186	0.727955	-4.12962	1.6872
	54.93	6.18661	-0.693439	7.30205	-9.64717	0.487469	-5.80491	2.16939
	61.0333	7.15807	-2.32705	8.02539	-10.7702	1.14564	-6.34082	3.10894
	67.1367	8.10127	-2.91893	8.56603	-11.3583	1.73037	-8.26584	4.14541
	73.24	9.21803	-4.67712	9.51259	-11.661	1.1509	-8.7427	5.19935
	79.3433	10.5076	-6.13672	10.5853	-11.2419	0.542403	-9.89168	5.63498
	85.4467	11.4476	-8.29505	11.4609	-10.8684	0.0222938	-9.93127	6.16404
	91.55	12.6615	-9.92942	12.7349	-11.1377	-0.890458	-10.1362	6.69742
	97.6533	13.4304	-12.0471	13.6473	-10.6954	-1.66519	-9.74161	7.07168
	103.757	14.2795	-13.8078	14.515	-10.0656	-2.98628	-9.29084	7.35601
	109.86	15.2491	-14.7697	15.6335	-9.60759	-4.87586	-9.30629	7.67684
	115.963	16.8322	-15.2418	16.972	-9.58978	-6.24325	-9.8084	7.079
	122.067	18.883	-15.6512	17.399	-9.95371	-7.61873	-9.54525	6.48692
	128.17	19.8861	-15.5413	18.0174	-9.46375	-8.59054	-8.82212	4.51415
	134.273	20.9942	-16.1148	19.2917	-9.70181	-10.4832	-8.40732	4.42126
	140.377	22.4506	-16.3798	20.3153	-11.1055	-11.4382	-7.6766	3.83417
	146.48	23.53	-16.1208	20.6016	-11.931	-12.5282	-6.15748	2.60597
	152.583	24.4019	-15.6297	21.4771	-14.0227	-13.3055	-5.67848	2.75738
	158.687	25.3237	-15.6948	20.698	-15.7824	-13.0182	-4.14829	2.62195
	164.79	27.3409	-15.36	20.609	-16.64	-13.01	-4.12139	1.18158
	170.893	28.236	-14.5374	21.6009	-17.8273	-13.747	-3.44713	-0.278138
	176.997	29.5175	-14.879	21.0701	-19.5003	-12.8907	-2.42358	-0.893988
	183.1	30.9775	-14.6866	21.1176	-21.0842	-11.7408	-3.37052	-1.2129
	189.203	32.1624	-14.7134	21.5216	-21.9971	-10.9431	-5.30132	-0.729051
	195.307	33.033	-14.8228	22.2629	-23.6581	-10.3403	-6.63247	0.157761
	201.41	34.2107	-15.3478	22.3429	-25.6366	-9.55612	-6.99117	0.978053
	207.513	35.3121	-16.2868	22.474	-27.1183	-8.44408	-7.80541	1.86851
	213.617	36.4123	-16.7839	22.8786	-29.2926	-7.92857	-7.77415	2.48834
	219.72	37.7038	-17.1584	21.9758	-31.0363	-7.82567	-6.99873	3.33961
	225.823	39.0854	-17.9939	21.1269	-32.5323	-6.74006	-6.672	3.72586
	231.927	40.2521	-19.4084	19.7246	-32.6395	-5.51399	-6.49529	4.08035
	238.03	41.9304	-20.459	19.1027	-32.9358	-4.16401	-6.69208	3.21796
	244.133	43.2372	-21.8639	19.4153	-34.2061	-3.09518	-6.21664	2.72916
	250.237	43.7368	-23.7466	19.5812	-34.6148	-1.42433	-5.90856	2.3762
	256.34	44.419	-25.7829	19.6804	-35.1356	-0.271803	-6.13738	3.22832
	262.443	45.0878	-28.1843	19.9941	-34.8778	0.312397	-6.08737	3.75518
	268.547	45.1099	-30.5507	20.5774	-34.8908	0.971303	-5.48717	4.27013
	274.65	45.3992	-32.9793	21.1626	-34.6595	1.54303	-5.03055	4.56448
	280.753	45.9628	-35.2178	21.5075	-33.9008	1.70522	-4.16764	4.11064
	286.857	45.8779	-37.4984	21.9935	-33.4359	2.48683	-3.33737	3.91337
	292.96	45.0299	-38.2668	23.037	-33.6656	1.0914	-1.9335	4.70753
	299.063	44.2329	-38.1975	24.1216	-34.2281	-0.545471	-0.517002	5.13357
	305.167	44.5813	-38.2689	25.8312	-36.1871	-0.658904	-0.2543	4.95675
	311.27	45.2037	-37.3158	26.6736	-38.356	-1.00069	0.0831064	4.71207
	317.373	45.6377	-35.974	27.5983	-40.0348	-1.23524	-1.00784	5.01592
	323.477	45.5033	-34.8675	28.2089	-42.1045	-1.32015	-1.40388	5.98387
	329.58	45.2242	-33.2671	28.4225	-43.3825	-1.72325	-2.45086	7.17695
	335.683	45.518	-31.958	28.4331	-45.1738	-2.38193	-2.8095	8.3721
	341.787	45.2882	-31.4358	28.8867	-46.9828	-1.82384	-3.73122	9.79872
	347.89	45.286	-30.7714	29.1758	-49.2154	-1.33833	-4.01829	10.8815
	353.993	45.0502	-30.9747	29.3184	-51.1985	-0.474136	-4.08556	12.3643
	360.097	43.3538	-31.0919	29.5491	-51.9902	0.522386	-4.25863	13.9153
	366.2	42.659	-31.5726	29.7907	-53.743	0.997894	-3.64521	15.5132
	372.303	43.035	-32.6426	29.1232	-55.1876	2.44831	-2.68557	15.9092
	378.407	42.9977	-34.3234	28.6246	-56.008	3.79638	-1.77836	16.6911
	384.51	41.9109	-35.4438	27.5698	-55.93	5.05993	-0.865856	17.699
	390.613	42.1331	-36.6118	28.2106	-57.3047	6.36737	0.188393	17.017
	396.717	41.8423	-37.5431	26.4416	-57.1826	7.44456	1.34692	17.6504
	402.82	41.5769	-37.8632	25.3602	-58.3198	8.81136	2.92095	17.5137
	408.923	42.1452	-39.1434	24.3291	-59.3936	9.69927	4.18019	18.1832
	415.027	42.7432	-40.3953	23.5516	-60.5596	9.82829	5.56897	19.2628
	421.13	42.7971	-41.1599	23.5403	-62.4946	11.1616	6.3149	19.8406
	427.233	43.7423	-43.3671	23.3264	-62.6682	12.1212	6.66974	20.1757
	433.337	44.7644	-45.4808	22.5625	-62.3126	12.4917	7.27096	20.7038
	439.44	45.5542	-47.6715	22.4143	-62.6745	12.8212	8.24197	21.3143
	445.543	46.1103	-49.9586	22.0801	-62.2944	13.2867	9.20034	21.5756
	451.647	46.7242	-52.3831	22.2405	-61.7675	13.75	9.59828	21.8377
	457.75	47.1741	-54.6872	21.8442	-61.2864	14.4973	10.2075	22.2505
	463.853	47.9352	-57.0443	22.4158	-61.234	14.4552	10.6163	22.8558
	469.957	48.7345	-59.0552	22.1934	-60.7514	13.6976	11.4937	23.6874
	476.06	49.1681	-61.3668	22.0997	-59.9882	13.5923	12.1111	24.3838
	482.163	49.5802	-63.6142	22.53	-59.3092	13.0356	12.7342	25.0434
	488.267	50.091	-66.0341	23.1003	-58.7807	13.1081	13.0772	25.438
	494.37	50.5546	-68.4505	23.2525	-58.167	13.2778	13.5905	25.9421
	500.473	51.2917	-70.8182	23.2207	-57.7472	13.3686	14.1395	26.5449
	506.577	51.9563	-73.1853	23.1669	-57.3849	13.4966	14.8129	27.1374
	512.68	52.8681	-75.4564	23.7393	-57.7805	13.6949	15.2671	27.6674
	518.783	53.4251	-77.793	24.2316	-57.959	14.0641	16.1459	27.8853
	524.887	54.0424	-80.2098	24.3742	-57.7106	14.6127	16.6886	28.2025
	530.99	54.5582	-82.6296	24.5361	-57.2039	15.1361	17.2291	28.3741
	537.093	55.1048	-85.0523	24.8145	-56.6872	15.5659	17.7672	28.4871
	543.197	55.5983	-87.4837	25.101	-56.2069	16.0568	18.2801	28.6544
	549.3	56.1693	-89.9112	25.2624	-55.7807	16.4765	18.8408	28.9428
	555.403	56.7229	-92.3343	25.5251	-55.3031	16.834	19.4495	29.1059
	561.507	57.2663	-94.7362	25.9605	-54.8566	17.1928	20.0952	29.078
	567.61	57.6965	-97.1839	26.3666	-54.4302	17.5876	20.5583	29.4051
	573.713	58.1357	-99.629	26.7404	-53.9013	17.9512	20.9693	29.7337
	579.817	58.5874	-102.071	27.0743	-53.3409	18.2545	21.3576	30.1383
	585.92	59.0204	-104.519	27.4749	-52.8533	18.6045	21.7384	30.5339
	592.023	59.4523	-106.966	27.8859	-52.3847	18.9297	22.1401	30.9428
	598.127	59.8952	-109.415	28.2749	-51.9508	19.3231	22.521	31.3517
	604.23	60.3389	-111.864	28.6629	-51.5154	19.7257	22.9054	31.7466
	610.333	60.7499	-114.313	29.0699	-51.0915	20.1088	23.3333	32.1429
	616.437	61.1483	-116.762	29.4951	-50.6486	20.4923	23.7476	32.5276
	622.54	61.5588	-119.212	29.9221	-50.2233	20.8789	24.1537	32.9211
	628.643	61.9856	-121.66	30.3318	-49.7772	21.2559	24.5871	33.2768
	634.747	62.3866	-124.109	30.752	-49.3175	21.6362	24.9907	33.6608
	640.85	62.8011	-126.557	31.1786	-48.8523	21.9917	25.3788	34.0589
	646.953	63.2317	-129.005	31.5925	-48.41	22.378	25.722	34.491
	653.057	63.6762	-131.453	32.0038	-47.9525	22.7229	26.0836	34.9188
	659.16	64.1014	-133.902	32.425	-47.509	23.0832	26.4613	35.3396
	665.263	64.5204	-136.35	32.8347	-47.0568	23.4782	26.8386	35.7353
	671.367	64.966	-138.799	33.2425	-46.603	23.841	27.2211	36.1311
	677.47	65.4214	-141.247	33.6302	-46.1707	24.2091	27.6009	36.5564
	683.573	65.9165	-143.693	33.9825	-45.7308	24.5642	27.9579	37.0032
	689.677	66.4195	-146.139	34.3242	-45.3033	24.8828	28.3641	37.4515
	695.78	66.9145	-148.585	34.6758	-44.9006	25.2126	28.7855	37.8973
	701.883	67.4074	-151.031	35.0513	-44.5155	25.5278	29.2085	38.3516
	707.987	67.9063	-153.478	35.474	-44.1448	25.858	29.6028	38.7815
	714.09	68.3853	-155.926	35.8387	-43.7259	26.236	29.9981	39.1936
	720.193	68.8655	-158.374	36.2417	-43.3149	26.6013	30.356	39.624
	726.297	69.351	-160.82	36.5637	-42.8992	26.9774	30.743	40.084
	732.4	69.8	-163.268	36.9164	-42.4517	27.3588	31.1393	40.5053
	738.503	70.2562	-165.717	37.3016	-42.0552	27.7437	31.5311	40.9394
	744.607	70.7211	-168.163	37.7012	-41.7285	28.1028	31.9565	41.4103
	750.71	71.198	-170.61	38.0913	-41.3964	28.4623	32.3951	41.8599
	756.813	71.6622	-173.058	38.4729	-40.9857	28.7955	32.813	42.2998
	762.917	72.0867	-175.505	38.8502	-40.537	29.1375	33.1799	42.7872
	769.02	72.5282	-177.95	39.1939	-40.0641	29.4526	33.5784	43.2612
	775.123	72.9714	-180.397	39.5548	-39.6074	29.8115	33.9305	43.7361
	781.227	73.4136	-182.844	39.9009	-39.1602	30.1701	34.318	44.2018
	787.33	73.8627	-185.292	40.2693	-38.7305	30.5263	34.7173	44.6473
	793.433	74.2694	-187.741	40.62	-38.2849	30.9219	35.1249	45.0894
	799.537	74.7143	-190.187	40.9339	-37.8391	31.3209	35.4962	45.561
	805.64	75.1491	-192.634	41.2427	-37.3991	31.714	35.8907	46.0364
	811.743	75.6096	-195.077	41.5051	-36.9391	32.091	36.2681	46.5419
	817.847	76.0734	-197.52	41.777	-36.4822	32.5289	36.5966	47.0259
	823.95	76.5138	-199.966	42.0926	-36.0443	32.9497	36.9505	47.5036
	830.053	76.9277	-202.41	42.3813	-35.569	33.3499	37.3034	48.0163
	836.157	77.3492	-204.854	42.6652	-35.1008	33.7313	37.69	48.519
	842.26	77.7451	-207.298	42.9443	-34.617	34.1705	38.0577	48.9975
	848.363	78.1501	-209.746	43.2867	-34.1609	34.5939	38.4231	49.4528
	854.467	78.5812	-212.192	43.6345	-33.662	34.971	38.7642	49.903
	860.57	78.9951	-214.639	44.021	-33.1783	35.3245	39.1199	50.3565
	866.673	79.3736	-217.085	44.3911	-32.6546	35.7142	39.484	50.7769
	872.777	79.7613	-219.517	44.7856	-32.0962	35.8611	39.9588	51.2466
	878.88	80.1497	-221.959	45.0704	-31.5651	36.2106	40.3522	51.7414
	884.983	80.606	-224.394	45.2965	-31.042	36.4706	40.8241	52.2391
	891.087	81.0211	-226.825	45.4801	-30.4961	36.7433	41.3267	52.7498
	897.19	81.438	-229.262	45.6699	-29.9719	37.1028	41.8155	53.2074
	903.293	81.8132	-231.706	46.068	-29.4325	37.4576	42.1347	53.6647
	909.397	82.2237	-234.149	46.3909	-28.9119	37.759	42.5391	54.1478
	915.5	82.6485	-236.589	46.5948	-28.4228	38.1677	42.977	54.6235
	921.603	83.0942	-239.033	46.8473	-27.954	38.5897	43.3956	55.06
	927.707	83.5445	-241.469	47.0442	-27.4872	38.9061	43.9302	55.5308
	933.81	83.9984	-243.915	47.3872	-27.0813	39.2362	44.4098	55.9646
	939.913	84.5387	-246.344	47.7939	-26.6065	39.5009	44.5932	56.5239
	946.017	85.0724	-248.773	48.2119	-26.2211	39.8921	44.7267	57.091
	952.12	85.6349	-251.201	48.6185	-25.8756	40.3105	44.8631	57.6492
	958.223	86.2135	-253.614	48.9984	-25.4969	40.7829	44.8936	58.2226
	964.327	86.8007	-256.027	49.3991	-25.0107	41.0703	44.9535	58.814
	970.43	87.4425	-258.359	49.931	-24.5994	41.5175	44.6276	59.4398
	976.533	88.143	-260.703	50.4565	-24.1545	41.8041	44.3819	60.072
	982.637	88.8483	-262.999	51.0413	-23.82	42.107	44.0118	60.8108
	988.74	89.5954	-265.313	51.6065	-23.5234	42.4506	43.6943	61.4899
	994.843	90.231	-267.734	52.1164	-23.2628	42.9422	43.8305	61.8764
	1000.95	90.7327	-270.169	52.5759	-23.037	43.2632	44.3939	62.2407
	1007.05	91.3986	-272.576	52.9142	-22.9219	43.452	44.9616	62.771
	1013.15	91.9366	-275.001	53.2429	-22.7883	44.0514	45.355	63.2036
	1019.26	92.4968	-277.433	53.6095	-22.613	44.4713	45.9004	63.5682
	1025.36	93.1789	-279.856	53.8992	-22.1157	44.7372	46.1349	64.022
	1031.46	93.8741	-282.266	54.1281	-21.6562	45.3169	46.2757	64.327
	1037.57	94.4719	-284.645	54.6349	-21.2601	45.1879	46.9229	64.6878
	1043.67	95.0141	-287.049	55.2806	-20.6875	45.3398	47.3094	64.7926
	1049.77	95.8332	-289.362	55.8176	-20.1541	45.1628	47.9232	64.779
	1055.88	96.5778	-291.668	56.5081	-19.4877	45.1234	48.3416	64.6042
	1061.98	97.2554	-294.046	57.0314	-18.8191	45.3886	48.6424	64.5471
	1068.08	97.7378	-296.473	57.4488	-18.2578	45.8114	49.0901	64.6423
	1074.19	98.4961	-298.771	58.1456	-17.7455	46.169	48.7132	64.993
	1080.29	99.068	-301.158	58.7793	-17.305	46.3681	49.2965	64.951
	1086.39	99.9944	-303.034	59.6302	-16.8716	46.6741	48.1358	65.4707
	1092.5	100.365	-305.389	60.42	-16.3787	47.226	47.9527	65.8042
	1098.6	100.887	-307.811	60.9834	-16.022	47.492	48.5203	65.9502
	1104.7	101.067	-310.169	61.7607	-15.6406	47.8186	48.4703	66.6929
	1110.81	101.324	-312.584	62.1715	-15.2556	48.2743	49.2096	66.8603
	1116.91	101.807	-314.504	62.8499	-15.2135	49.1427	48.1708	67.7475
	1123.01	102.398	-316.809	63.6192	-14.8258	48.8366	48.8576	67.9227
	1129.12	102.773	-318.848	64.0353	-14.2062	47.9499	49.9368	68.36
	1135.22	103.889	-320.547	64.2557	-12.9357	47.9674	50.0966	67.2733
	1141.32	104.078	-322.255	64.1819	-12.0015	46.7718	50.9351	68.2903
	1147.43	104.281	-324.467	65.0359	-12.2121	46.5785	51.8574	68.9264
	1153.53	104.671	-326.827	65.0028	-12.1555	47.1827	52.4532	69.6722
	1159.63	105.138	-328.876	65.3081	-11.8963	46.3846	53.6202	70.3217
	1165.74	105.713	-330.424	64.5361	-12.7821	46.8351	54.3147	71.8075
	1171.84	106.214	-332.186	65.6769	-13.0675	45.8704	54.5571	72.9353
	1177.94	105.517	-333.955	65.9152	-11.7786	46.2769	53.9989	74.0258
	1184.05	106.614	-334.855	65.6913	-12.3437	44.7643	54.809	75.3194
	1190.15	107.314	-336.504	66.0951	-12.2981	43.5657	55.0477	76.7797
	1196.25	108.348	-336.715	65.6307	-12.9852	41.8236	56.1823	77.7161
	1202.36	108.458	-338.423	65.6423	-12.0134	40.6197	56.9814	78.7352
	1208.46	108.053	-340.252	65.9491	-11.3078	39.767	58.1261	79.6641
	1214.56	108.856	-342.123	66.5705	-10.3977	38.6286	58.2216	80.2437
	1220.67	109.739	-343.907	67.4065	-11.3965	39.0105	57.8691	81.2778
	1226.77	110.956	-344.53	67.1063	-10.8139	37.1348	57.785	82.3618
	1232.87	108.979	-345.153	67.6992	-10.8654	37.0326	58.8943	83.4134
	1238.98	107.943	-346.673	67.1899	-9.56335	38.0016	59.7417	83.361
	1245.08	108.574	-347.113	67.4538	-11.7965	38.913	59.9056	84.0631
	1251.18	109.132	-349.329	68.3777	-11.041	39.0325	60.2417	83.5865
	1257.29	110.369	-350.433	69.7842	-10.6677	38.0757	59.1476	83.7244
	1263.39	110.338	-352.681	70.7608	-10.6466	37.958	59.8602	84.4108
	1269.49	110.388	-354.386	69.8701	-10.8907	39.5287	60.3514	85.1388
	1275.6	110.336	-355.9	70.7609	-9.99711	38.7796	61.7146	84.3062
	1281.7	110.54	-358.049	71.1858	-9.57634	39.7556	62.4913	83.6526
	1287.8	111.161	-360.448	71.2095	-9.38553	40.2082	63.072	84.1824
	1293.91	112.266	-362.464	71.5228	-8.75334	39.3026	63.4158	84.7104
	1300.01	112.898	-364.83	71.7966	-8.41795	40.0208	63.2901	85.2419
	1306.11	114.443	-366.665	71.5986	-8.02429	39.3729	63.2409	86.0344
	1312.22	115.37	-367.53	71.8304	-7.67453	37.4009	63.433	87.1707
	1318.32	115.919	-369.728	71.7224	-8.09094	37.9364	64.0886	88.1535
	1324.42	116.546	-372.09	72.2125	-7.35571	37.9161	64.5883	88.1828
	1330.53	117.329	-373.93	71.5399	-8.0348	38.834	65.0749	89.1868
	1336.63	118.267	-376.07	71.4328	-8.36529	39.3404	66.1517	89.2426
	1342.73	118.883	-378.134	72.2616	-8.42455	39.5054	67.2776	88.6313
	1348.84	118.313	-380.009	72.8682	-8.00091	40.8011	66.6564	89.3715
	1354.94	118.949	-381.981	73.5922	-9.04329	41.6978	66.9773	89.8081
	1361.04	119.843	-383.611	72.6668	-9.80412	42.2064	67.844	90.855
	1367.15	118.908	-385.508	72.9263	-8.41584	42.3892	68.3281	91.3719
	1373.25	119.199	-387.948	73.4054	-7.85336	42.8083	68.6937	91.6949
	1379.35	119.984	-390.31	73.9798	-7.71268	43.2324	68.6121	92.2138
	1385.46	119.952	-392.397	73.7701	-6.57768	44.3528	68.4878	92.4116
	1391.56	119.056	-394.248	73.7436	-6.2541	44.5052	69.6415	93.556
	1397.66	119.521	-395.212	73.4399	-5.09148	42.6847	70.4973	94.16
	1403.77	119.046	-396.585	73.901	-4.78587	41.3741	71.6919	95.3586
	1409.87	119.376	-398.918	74.6844	-4.46628	42.0904	71.4643	95.7693
	1415.97	120.222	-400.783	74.9545	-3.61475	40.9335	72.2298	96.0584
	1422.08	120.072	-402.987	75.7077	-2.99742	41.5098	71.8191	96.8763
	1428.18	119.397	-404.805	75.7019	-3.38953	42.033	73.071	97.992
	1434.28	119.56	-406.386	74.6524	-3.41148	41.9337	74.2958	99.3564
	1440.39	120.078	-408.62	75.4858	-3.68535	42.9105	74.4328	99.3985
	1446.49	120.219	-410.91	75.6246	-2.93141	42.7303	74.9475	100.32
	1452.59	120.381	-412.853	76.978	-2.23238	42.9657	74.1046	100.656
	1458.7	120.195	-415.108	77.7156	-1.46546	42.7265	74.6993	101.237
	1464.8	120.153	-416.504	78.4294	-1.04932	43.5468	75.7778	99.6469
	1470.9	118.918	-417.931	79.2924	0.00376491	42.842	76.359	100.515
	1477.01	118.393	-420.131	79.7874	0.544435	43.3955	77.3703	100.64
	1483.11	117.677	-422.061	79.3647	1.51391	44.436	77.9374	101.132
	1489.21	115.924	-422.888	80.3813	2.95234	44.2806	77.8833	101.467
	1495.32	115.654	-424.94	81.1767	3.32645	43.683	78.9233	102.177
	1501.42	116.334	-427.236	80.8229	3.7897	44.0274	79.7652	102.497
	1507.52	116.95	-428.318	81.4049	4.57369	42.0577	80.1525	103.179
	1513.63	116.594	-430.523	82.419	5.05816	41.9848	80.5004	103.967
	1519.73	116.287	-432.076	82.994	6.53	40.9187	80.4518	104.894

## Sheet: Figure 3d
	Figure 3d
	Reference dataset time (min)_Normal	Test dataset time (min)_Normal	Reference dataset time (min)_maldev	Test dataset time (min_maldev
	43	0	1	0
	43	1	337	1
	29	2	3	2
	29	3	1	3
	17	4	1	4
	3	5	1	5
	3	6	15	6
	3	7	1	7
	21	8	1	8
	19	9	1	9
	4	10	1	10
	12	11	1	11
	12	12	1	12
	17	13	1	13
	12	14	1	14
	3	15	1	15
	38	16	1	16
	3	17	1	17
	12	18	1	18
	4	19	1	19
	3	20	1	20
	3	21	19	21
	19	22	3	22
	21	23	19	23
	3	24	10	24
	19	25	19	25
	21	26	1	26
	3	27	45	27
	21	28	1	28
	45	29	45	29
	29	30	45	30
	32	31	1	31
	29	32	40	32
	43	33	45	33
	29	34	45	34
	43	35	29	35
	40	36	43	36
	29	37	42	37
	40	38	42	38
	40	39	42	39
	54	40	42	40
	67	41	55	41
	67	42	43	42
	67	43	43	43
	53	44	50	44
	53	45	43	45
	67	46	43	46
	65	47	50	47
	67	48	50	48
	65	49	50	49
	63	50	50	50
	64	51	53	51
	63	52	53	52
	67	53	55	53
	67	54	71	54
	65	55	55	55
	65	56	71	56
	67	57	55	57
	65	58	55	58
	65	59	55	59
	65	60	59	60
	64	61	75	61
	65	62	75	62
	59	63	59	63
	59	64	59	64
	59	65	75	65
	59	66	75	66
	82	67	75	67
	82	68	88	68
	68	69	85	69
	82	70	88	70
	79	71	85	71
	82	72	83	72
	82	73	75	73
	82	74	87	74
	82	75	85	75
	85	76	72	76
	85	77	87	77
	82	78	85	78
	85	79	87	79
	87	80	92	80
	87	81	92	81
	80	82	92	82
	94	83	92	83
	94	84	92	84
	94	85	92	85
	94	86	91	86
	96	87	93	87
	94	88	93	88
	96	89	99	89
	107	90	93	90
	95	91	107	91
	93	92	93	92
	93	93	95	93
	93	94	99	94
	93	95	99	95
	93	96	99	96
	89	97	99	97
	102	98	99	98
	110	99	99	99
	110	100	99	100
	111	101	99	101
	110	102	99	102
	111	103	99	103
	116	104	102	104
	116	105	102	105
	116	106	102	106
	116	107	102	107
	116	108	102	108
	118	109	102	109
	142	110	102	110
	142	111	111	111
	130	112	111	112
	128	113	119	113
	120	114	112	114
	120	115	112	115
	112	116	112	116
	112	117	119	117
	120	118	120	118
	120	119	120	119
	128	120	142	120
	128	121	163	121
	142	122	118	122
	155	123	142	123
	142	124	120	124
	128	125	118	125
	155	126	155	126
	143	127	155	127
	129	128	163	128
	143	129	142	129
	129	130	179	130
	143	131	163	131
	129	132	165	132
	160	133	165	133
	129	134	165	134
	129	135	165	135
	129	136	165	136
	129	137	165	137
	166	138	114	138
	129	139	114	139
	152	140	165	140
	152	141	165	141
	143	142	165	142
	125	143	142	143
	129	144	140	144
	147	145	114	145
	164	146	159	146
	173	147	159	147
	169	148	113	148
	164	149	114	149
	169	150	114	150
	169	151	123	151
	169	152	114	152
	169	153	123	153
	144	154	165	154
	169	155	159	155
	144	156	165	156
	160	157	192	157
	156	158	163	158
	156	159	163	159
	148	160	163	160
	148	161	192	161
	132	162	192	162
	148	163	163	163
	163	164	192	164
	179	165	192	165
	148	166	222	166
	122	167	222	167
	177	168	222	168
	177	169	222	169
	177	170	222	170
	170	171	222	171
	132	172	192	172
	177	173	222	173
	170	174	222	174
	177	175	222	175
	163	176	121	176
	179	177	222	177
	148	178	178	178
	148	179	222	179
	132	180	222	180
	186	181	222	181
	148	182	222	182
	186	183	222	183
	186	184	248	184
	179	185	248	185
	179	186	121	186
	148	187	121	187
	192	188	248	188
	186	189	121	189
	192	190	248	190
	186	191	121	191
	163	192	121	192
	163	193	248	193
	132	194	248	194
	186	195	248	195
	163	196	248	196
	163	197	248	197
	186	198	262	198
	163	199	262	199
	192	200	248	200
	192	201	262	201
	192	202	262	202
	192	203	262	203
	247	204	262	204
	222	205	248	205
	189	206	262	206
	222	207	248	207
	222	208	269	208
	222	209	248	209
	178	210	248	210
	189	211	353	211
	218	212	353	212
	189	213	248	213
	222	214	248	214
	224	215	248	215
	224	216	248	216
	239	217	248	217
	226	218	248	218
	233	219	248	219
	226	220	248	220
	301	221	248	221
	224	222	248	222
	226	223	248	223
	298	224	353	224
	266	225	248	225
	311	226	353	226
	308	227	248	227
	249	228	248	228
	249	229	248	229
	255	230	353	230
	242	231	262	231
	290	232	301	232
	264	233	353	233
	223	234	248	234
	283	235	248	235
	242	236	248	236
	223	237	248	237
	223	238	353	238
	296	239	353	239
	295	240	353	240
	223	241	121	241
	241	242	121	242
	223	243	121	243
	264	244	178	244
	264	245	121	245
	266	246	248	246
	356	247	121	247
	318	248	248	248
	318	249	248	249
	65	0	15	0
	71	1	13	1
	71	2	19	2
	55	3	4	3
	43	4	4	4
	50	5	4	5
	69	6	19	6
	55	7	4	7
	71	8	19	8
	69	9	10	9
	57	10	12	10
	57	11	4	11
	71	12	19	12
	71	13	12	13
	71	14	19	14
	71	15	17	15
	71	16	4	16
	72	17	12	17
	93	18	17	18
	96	19	17	19
	86	20	17	20
	86	21	17	21
	102	22	4	22
	86	23	4	23
	20	24	17	24
	12	25	17	25
	20	26	17	26
	20	27	32	27
	20	28	17	28
	12	29	32	29
	20	30	32	30
	20	31	48	31
	20	32	32	32
	17	33	32	33
	45	34	43	34
	45	35	42	35
	25	36	40	36
	45	37	42	37
	45	38	45	38
	51	39	42	39
	51	40	42	40
	42	41	42	41
	42	42	54	42
	67	43	56	43
	67	44	42	44
	67	45	42	45
	63	46	70	46
	65	47	42	47
	65	48	56	48
	65	49	56	49
	65	50	56	50
	65	51	71	51
	65	52	71	52
	65	53	75	53
	65	54	59	54
	65	55	75	55
	65	56	59	56
	65	57	75	57
	65	58	75	58
	65	59	75	59
	65	60	79	60
	65	61	75	61
	65	62	75	62
	65	63	75	63
	65	64	72	64
	65	65	75	65
	59	66	75	66
	82	67	72	67
	82	68	87	68
	82	69	87	69
	82	70	92	70
	73	71	94	71
	73	72	87	72
	73	73	92	73
	82	74	94	74
	87	75	92	75
	87	76	93	76
	80	77	95	77
	87	78	92	78
	103	79	93	79
	103	80	92	80
	103	81	93	81
	103	82	93	82
	98	83	93	83
	93	84	93	84
	99	85	93	85
	98	86	93	86
	98	87	99	87
	102	88	99	88
	98	89	99	89
	99	90	99	90
	106	91	99	91
	102	92	99	92
	106	93	99	93
	106	94	110	94
	106	95	99	95
	106	96	99	96
	106	97	111	97
	106	98	110	98
	106	99	110	99
	108	100	99	100
	106	101	111	101
	109	102	111	102
	108	103	111	103
	109	104	105	104
	106	105	105	105
	108	106	97	106
	106	107	105	107
	108	108	120	108
	108	109	105	109
	134	110	105	110
	134	111	120	111
	134	112	128	112
	112	113	128	113
	161	114	155	114
	141	115	120	115
	136	116	120	116
	150	117	120	117
	154	118	128	118
	150	119	128	119
	154	120	128	120
	154	121	143	121
	154	122	155	122
	144	123	143	123
	167	124	155	124
	167	125	155	125
	133	126	143	126
	167	127	164	127
	191	128	150	128
	167	129	150	129
	167	130	150	130
	167	131	164	131
	133	132	164	132
	133	133	150	133
	167	134	164	134
	191	135	150	135
	167	136	164	136
	151	137	164	137
	169	138	169	138
	154	139	150	139
	167	140	164	140
	169	141	150	141
	169	142	150	142
	167	143	164	143
	167	144	155	144
	162	145	164	145
	191	146	164	146
	133	147	164	147
	191	148	164	148
	167	149	139	149
	167	150	133	150
	191	151	197	151
	171	152	191	152
	191	153	191	153
	191	154	191	154
	191	155	171	155
	171	156	175	156
	171	157	171	157
	175	158	171	158
	175	159	171	159
	175	160	191	160
	175	161	171	161
	175	162	171	162
	172	163	191	163
	172	164	191	164
	172	165	191	165
	171	166	191	166
	175	167	171	167
	175	168	191	168
	175	169	191	169
	172	170	180	170
	313	171	191	171
	188	172	191	172
	323	173	180	173
	313	174	175	174
	183	175	175	175
	188	176	175	176
	313	177	180	177
	183	178	171	178
	183	179	180	179
	313	180	229	180
	313	181	229	181
	313	182	175	182
	188	183	172	183
	228	184	175	184
	183	185	172	185
	228	186	172	186
	228	187	175	187
	275	188	210	188
	236	189	313	189
	236	190	313	190
	236	191	313	191
	275	192	313	192
	236	193	313	193
	258	194	184	194
	236	195	313	195
	236	196	172	196
	236	197	210	197
	228	198	313	198
	228	199	313	199
	228	200	184	200
	228	201	184	201
	228	202	184	202
	228	203	184	203
	228	204	313	204
	228	205	184	205
	275	206	184	206
	308	207	183	207
	236	208	184	208
	275	209	184	209
	236	210	184	210
	258	211	183	211
	308	212	313	212
	258	213	313	213
	258	214	183	214
	243	215	183	215
	258	216	313	216
	275	217	203	217
	275	218	203	218
	258	219	313	219
	236	220	181	220
	236	221	172	221
	258	222	313	222
	236	223	203	223
	236	224	203	224
	236	225	203	225
	258	226	323	226
	258	227	323	227
	258	228	230	228
	258	229	313	229
	273	230	213	230
	273	231	189	231
	273	232	218	232
	272	233	239	233
	272	234	218	234
	291	235	198	235
	272	236	192	236
	258	237	192	237
	273	238	192	238
	273	239	192	239
	273	240	115	240
	273	241	115	241
	273	242	218	242
	273	243	218	243
	273	244	218	244
	281	245	239	245
	281	246	218	246
	281	247	218	247
	281	248	178	248
	281	249	218	249
	71	0	2	0
	43	1	1	1
	42	2	1	2
	53	3	30	3
	42	4	2	4
	39	5	5	5
	71	6	15	6
	30	7	5	7
	30	8	2	8
	1	9	15	9
	29	10	18	10
	46	11	2	11
	1	12	13	12
	1	13	269	13
	1	14	2	14
	29	15	2	15
	12	16	2	16
	38	17	30	17
	3	18	57	18
	1	19	2	19
	1	20	2	20
	3	21	2	21
	3	22	2	22
	3	23	2	23
	8	24	2	24
	8	25	2	25
	37	26	2	26
	42	27	2	27
	42	28	39	28
	45	29	2	29
	48	30	30	30
	42	31	71	31
	42	32	57	32
	42	33	57	33
	42	34	86	34
	42	35	86	35
	42	36	101	36
	42	37	93	37
	42	38	93	38
	42	39	99	39
	42	40	102	40
	67	41	99	41
	53	42	102	42
	61	43	98	43
	49	44	99	44
	61	45	99	45
	53	46	93	46
	53	47	99	47
	67	48	111	48
	61	49	99	49
	53	50	99	50
	53	51	93	51
	55	52	93	52
	64	53	98	53
	64	54	86	54
	55	55	72	55
	59	56	77	56
	67	57	77	57
	59	58	98	58
	59	59	78	59
	59	60	78	60
	79	61	85	61
	79	62	78	62
	79	63	85	63
	75	64	83	64
	79	65	85	65
	82	66	85	66
	85	67	85	67
	75	68	78	68
	85	69	85	69
	85	70	85	70
	87	71	78	71
	85	72	78	72
	85	73	85	73
	85	74	85	74
	85	75	85	75
	87	76	85	76
	87	77	85	77
	87	78	78	78
	87	79	80	79
	80	80	85	80
	93	81	78	81
	93	82	87	82
	93	83	87	83
	107	84	81	84
	107	85	85	85
	99	86	81	86
	93	87	81	87
	93	88	81	88
	93	89	81	89
	99	90	89	90
	99	91	89	91
	99	92	103	92
	99	93	84	93
	99	94	89	94
	99	95	84	95
	99	96	89	96
	99	97	89	97
	99	98	98	98
	99	99	98	99
	99	100	89	100
	102	101	99	101
	102	102	102	102
	111	103	107	103
	111	104	99	104
	111	105	102	105
	110	106	112	106
	111	107	121	107
	111	108	311	108
	97	109	178	109
	126	110	262	110
	111	111	178	111
	120	112	121	112
	120	113	178	113
	150	114	218	114
	120	115	121	115
	141	116	192	116
	130	117	196	117
	130	118	124	118
	130	119	187	119
	130	120	198	120
	150	121	199	121
	150	122	198	122
	155	123	181	123
	155	124	199	124
	143	125	198	125
	130	126	198	126
	150	127	199	127
	150	128	199	128
	150	129	199	129
	150	130	199	130
	150	131	199	131
	164	132	199	132
	147	133	199	133
	150	134	199	134
	150	135	212	135
	147	136	187	136
	147	137	187	137
	147	138	124	138
	147	139	199	139
	164	140	182	140
	164	141	187	141
	173	142	182	142
	147	143	187	143
	164	144	187	144
	164	145	187	145
	148	146	187	146
	149	147	187	147
	173	148	199	148
	167	149	199	149
	133	150	199	150
	144	151	199	151
	154	152	201	152
	133	153	201	153
	133	154	180	154
	133	155	180	155
	133	156	180	156
	133	157	180	157
	154	158	180	158
	133	159	180	159
	133	160	180	160
	154	161	180	161
	154	162	171	162
	153	163	180	163
	167	164	171	164
	167	165	171	165
	167	166	171	166
	133	167	171	167
	133	168	171	168
	133	169	180	169
	167	170	199	170
	167	171	199	171
	167	172	180	172
	167	173	199	173
	167	174	201	174
	133	175	201	175
	133	176	180	176
	133	177	201	177
	197	178	201	178
	133	179	201	179
	170	180	201	180
	133	181	199	181
	197	182	201	182
	197	183	201	183
	197	184	201	184
	197	185	201	185
	170	186	201	186
	197	187	201	187
	197	188	199	188
	197	189	199	189
	197	190	199	190
	199	191	199	191
	199	192	198	192
	199	193	199	193
	181	194	180	194
	181	195	180	195
	181	196	171	196
	199	197	201	197
	201	198	201	198
	180	199	171	199
	184	200	201	200
	201	201	180	201
	201	202	171	202
	201	203	171	203
	181	204	180	204
	229	205	171	205
	181	206	191	206
	184	207	180	207
	201	208	171	208
	181	209	180	209
	181	210	171	210
	229	211	191	211
	313	212	171	212
	181	213	191	213
	184	214	191	214
	313	215	180	215
	201	216	201	216
	188	217	180	217
	228	218	201	218
	323	219	180	219
	239	220	180	220
	228	221	180	221
	310	222	180	222
	228	223	180	223
	228	224	201	224
	323	225	180	225
	228	226	180	226
	228	227	180	227
	228	228	191	228
	240	229	180	229
	240	230	180	230
	310	231	180	231
	228	232	180	232
	228	233	175	233
	275	234	175	234
	275	235	180	235
	275	236	201	236
	275	237	171	237
	275	238	201	238
	253	239	201	239
	275	240	201	240
	275	241	175	241
	243	242	201	242
	251	243	201	243
	251	244	194	244
	251	245	201	245
	249	246	201	246
	251	247	175	247
	273	248	175	248
	273	249	182	249
	71	0	43	0
	69	1	33	1
	45	2	25	2
	43	3	3	3
	0	4	29	4
	0	5	29	5
	43	6	1	6
	50	7	29	7
	71	8	29	8
	71	9	29	9
	29	10	4	10
	29	11	1	11
	1	12	29	12
	1	13	29	13
	10	14	19	14
	4	15	1	15
	4	16	29	16
	10	17	29	17
	10	18	29	18
	10	19	28	19
	10	20	8	20
	3	21	1	21
	10	22	1	22
	29	23	3	23
	19	24	13	24
	19	25	28	25
	29	26	2	26
	45	27	57	27
	45	28	50	28
	48	29	30	29
	48	30	30	30
	48	31	30	31
	48	32	39	32
	48	33	30	33
	48	34	30	34
	48	35	86	35
	48	36	71	36
	48	37	72	37
	48	38	39	38
	42	39	70	39
	42	40	72	40
	42	41	70	41
	42	42	39	42
	42	43	71	43
	42	44	86	44
	67	45	72	45
	67	46	72	46
	50	47	72	47
	56	48	72	48
	53	49	72	49
	63	50	85	50
	67	51	72	51
	59	52	82	52
	67	53	72	53
	59	54	82	54
	67	55	78	55
	67	56	82	56
	63	57	72	57
	59	58	82	58
	59	59	72	59
	59	60	72	60
	59	61	72	61
	59	62	82	62
	59	63	72	63
	59	64	82	64
	79	65	72	65
	75	66	82	66
	75	67	72	67
	75	68	85	68
	75	69	85	69
	75	70	85	70
	75	71	87	71
	75	72	87	72
	75	73	78	73
	75	74	78	74
	87	75	78	75
	87	76	87	76
	92	77	87	77
	92	78	78	78
	92	79	87	79
	92	80	78	80
	92	81	92	81
	95	82	81	82
	92	83	81	83
	95	84	93	84
	95	85	81	85
	95	86	91	86
	95	87	93	87
	100	88	89	88
	99	89	84	89
	110	90	93	90
	110	91	93	91
	110	92	99	92
	110	93	99	93
	110	94	89	94
	110	95	99	95
	110	96	99	96
	97	97	99	97
	97	98	99	98
	97	99	99	99
	110	100	99	100
	110	101	99	101
	110	102	102	102
	110	103	102	103
	106	104	110	104
	105	105	99	105
	105	106	102	106
	105	107	110	107
	120	108	110	108
	126	109	110	109
	130	110	111	110
	143	111	110	111
	143	112	106	112
	143	113	106	113
	143	114	108	114
	143	115	105	115
	142	116	108	116
	142	117	108	117
	143	118	119	118
	152	119	108	119
	140	120	120	120
	143	121	120	121
	140	122	120	122
	140	123	120	123
	140	124	109	124
	143	125	109	125
	150	126	120	126
	143	127	152	127
	143	128	152	128
	143	129	109	129
	140	130	150	130
	143	131	152	131
	143	132	152	132
	143	133	130	133
	143	134	152	134
	143	135	150	135
	143	136	152	136
	143	137	152	137
	143	138	152	138
	143	139	152	139
	164	140	155	140
	129	141	150	141
	147	142	147	142
	164	143	155	143
	164	144	155	144
	164	145	142	145
	164	146	142	146
	144	147	142	147
	164	148	155	148
	155	149	113	149
	164	150	155	150
	164	151	155	151
	164	152	113	152
	151	153	113	153
	151	154	135	154
	156	155	155	155
	151	156	113	156
	156	157	113	157
	156	158	113	158
	151	159	113	159
	167	160	113	160
	167	161	113	161
	138	162	135	162
	156	163	135	163
	167	164	135	164
	167	165	135	165
	194	166	135	166
	191	167	135	167
	194	168	135	168
	194	169	135	169
	167	170	113	170
	132	171	113	171
	194	172	174	172
	194	173	142	173
	132	174	163	174
	192	175	121	175
	192	176	121	176
	222	177	142	177
	192	178	142	178
	192	179	112	179
	192	180	121	180
	198	181	222	181
	222	182	121	182
	222	183	121	183
	198	184	121	184
	247	185	115	185
	213	186	265	186
	181	187	115	187
	181	188	218	188
	313	189	121	189
	313	190	121	190
	313	191	121	191
	313	192	121	192
	175	193	121	193
	181	194	218	194
	313	195	178	195
	313	196	218	196
	313	197	121	197
	313	198	115	198
	313	199	222	199
	313	200	222	200
	313	201	121	201
	188	202	121	202
	188	203	121	203
	228	204	121	204
	225	205	121	205
	225	206	121	206
	188	207	121	207
	203	208	121	208
	228	209	121	209
	313	210	121	210
	228	211	115	211
	228	212	121	212
	228	213	186	213
	228	214	165	214
	228	215	163	215
	275	216	165	216
	228	217	165	217
	228	218	269	218
	228	219	114	219
	228	220	135	220
	228	221	117	221
	228	222	135	222
	228	223	123	223
	228	224	135	224
	228	225	117	225
	253	226	117	226
	253	227	117	227
	275	228	117	228
	266	229	117	229
	309	230	117	230
	309	231	92	231
	309	232	117	232
	275	233	117	233
	308	234	117	234
	308	235	117	235
	258	236	117	236
	258	237	117	237
	308	238	117	238
	258	239	117	239
	336	240	117	240
	255	241	92	241
	255	242	57	242
	258	243	92	243
	264	244	69	244
	255	245	30	245
	255	246	30	246
	264	247	30	247
	241	248	30	248
	241	249	30	249
	43	0	43	0
	29	1	43	1
	29	2	43	2
	29	3	43	3
	10	4	17	4
	29	5	4	5
	29	6	12	6
	29	7	4	7
	29	8	3	8
	29	9	1	9
	29	10	4	10
	29	11	17	11
	32	12	29	12
	29	13	29	13
	29	14	29	14
	29	15	1	15
	23	16	3	16
	29	17	22	17
	21	18	1	18
	29	19	40	19
	28	20	22	20
	23	21	4	21
	32	22	22	22
	32	23	22	23
	43	24	4	24
	29	25	27	25
	17	26	22	26
	29	27	22	27
	43	28	4	28
	29	29	12	29
	29	30	27	30
	29	31	29	31
	50	32	48	32
	50	33	29	33
	50	34	40	34
	50	35	40	35
	50	36	40	36
	53	37	42	37
	53	38	42	38
	63	39	42	39
	64	40	42	40
	63	41	42	41
	63	42	42	42
	63	43	42	43
	63	44	42	44
	63	45	64	45
	63	46	55	46
	63	47	55	47
	64	48	59	48
	63	49	55	49
	63	50	71	50
	63	51	71	51
	64	52	71	52
	63	53	71	53
	64	54	71	54
	55	55	71	55
	55	56	71	56
	64	57	71	57
	55	58	71	58
	59	59	71	59
	59	60	71	60
	59	61	75	61
	75	62	75	62
	75	63	75	63
	75	64	72	64
	71	65	72	65
	75	66	85	66
	75	67	87	67
	75	68	75	68
	75	69	85	69
	75	70	85	70
	95	71	87	71
	72	72	85	72
	72	73	87	73
	95	74	87	74
	95	75	87	75
	95	76	87	76
	95	77	92	77
	95	78	87	78
	95	79	92	79
	95	80	93	80
	57	81	93	81
	86	82	93	82
	99	83	93	83
	93	84	93	84
	93	85	99	85
	100	86	99	86
	93	87	93	87
	93	88	99	88
	110	89	99	89
	99	90	99	90
	99	91	99	91
	99	92	99	92
	99	93	111	93
	111	94	111	94
	86	95	110	95
	110	96	111	96
	102	97	108	97
	102	98	108	98
	110	99	120	99
	157	100	120	100
	110	101	119	101
	157	102	119	102
	157	103	142	103
	110	104	109	104
	157	105	108	105
	120	106	120	106
	120	107	120	107
	155	108	141	108
	120	109	149	109
	142	110	149	110
	142	111	139	111
	155	112	141	112
	149	113	149	113
	164	114	141	114
	155	115	128	115
	164	116	141	116
	164	117	141	117
	147	118	141	118
	150	119	149	119
	129	120	139	120
	155	121	156	121
	155	122	156	122
	155	123	173	123
	129	124	167	124
	139	125	173	125
	139	126	167	126
	139	127	173	127
	152	128	173	128
	150	129	173	129
	155	130	133	130
	173	131	144	131
	148	132	144	132
	155	133	173	133
	166	134	173	134
	155	135	173	135
	155	136	133	136
	166	137	173	137
	129	138	144	138
	169	139	173	139
	169	140	144	140
	169	141	173	141
	169	142	144	142
	144	143	173	143
	147	144	164	144
	144	145	166	145
	133	146	129	146
	169	147	164	147
	169	148	147	148
	133	149	143	149
	167	150	143	150
	168	151	149	151
	133	152	192	152
	176	153	197	153
	194	154	194	154
	191	155	133	155
	194	156	167	156
	191	157	167	157
	191	158	167	158
	194	159	167	159
	201	160	197	160
	199	161	194	161
	201	162	167	162
	199	163	197	163
	188	164	167	164
	199	165	199	165
	198	166	199	166
	247	167	196	167
	247	168	196	168
	247	169	187	169
	247	170	201	170
	192	171	313	171
	212	172	201	172
	247	173	201	173
	213	174	187	174
	213	175	187	175
	224	176	201	176
	213	177	187	177
	187	178	187	178
	213	179	231	179
	323	180	187	180
	188	181	231	181
	323	182	228	182
	188	183	231	183
	185	184	230	184
	172	185	235	185
	185	186	231	186
	172	187	187	187
	188	188	231	188
	313	189	231	189
	225	190	323	190
	225	191	253	191
	213	192	231	192
	225	193	231	193
	323	194	231	194
	224	195	231	195
	225	196	187	196
	188	197	235	197
	225	198	235	198
	231	199	228	199
	225	200	228	200
	225	201	231	201
	225	202	231	202
	225	203	235	203
	238	204	253	204
	238	205	228	205
	226	206	253	206
	233	207	231	207
	298	208	231	208
	311	209	231	209
	233	210	231	210
	233	211	253	211
	298	212	228	212
	226	213	231	213
	266	214	228	214
	233	215	228	215
	233	216	236	216
	233	217	236	217
	233	218	275	218
	266	219	275	219
	233	220	275	220
	233	221	253	221
	226	222	275	222
	275	223	253	223
	275	224	253	224
	275	225	265	225
	275	226	265	226
	308	227	265	227
	308	228	265	228
	268	229	265	229
	308	230	265	230
	251	231	265	231
	302	232	265	232
	308	233	265	233
	206	234	265	234
	251	235	265	235
	302	236	265	236
	302	237	265	237
	283	238	115	238
	283	239	115	239
	312	240	218	240
	283	241	265	241
	283	242	265	242
	295	243	218	243
	295	244	218	244
	295	245	115	245
	295	246	115	246
	330	247	115	247
	330	248	265	248
	295	249	265	249
	19	0	19	0
	19	1	3	1
	19	2	3	2
	19	3	3	3
	19	4	19	4
	17	5	19	5
	19	6	4	6
	19	7	4	7
	19	8	4	8
	19	9	19	9
	19	10	19	10
	19	11	19	11
	19	12	19	12
	19	13	3	13
	3	14	3	14
	19	15	19	15
	17	16	19	16
	29	17	19	17
	29	18	19	18
	3	19	19	19
	29	20	19	20
	29	21	3	21
	29	22	23	22
	29	23	21	23
	29	24	3	24
	29	25	23	25
	45	26	48	26
	45	27	19	27
	49	28	48	28
	48	29	48	29
	29	30	48	30
	43	31	48	31
	42	32	23	32
	43	33	48	33
	43	34	48	34
	42	35	29	35
	43	36	29	36
	43	37	42	37
	43	38	45	38
	42	39	42	39
	49	40	42	40
	53	41	42	41
	50	42	50	42
	53	43	50	43
	53	44	42	44
	53	45	42	45
	53	46	50	46
	53	47	50	47
	71	48	50	48
	53	49	50	49
	53	50	56	50
	53	51	53	51
	53	52	53	52
	61	53	79	53
	64	54	59	54
	64	55	59	55
	53	56	59	56
	64	57	59	57
	59	58	59	58
	59	59	59	59
	59	60	59	60
	64	61	59	61
	59	62	79	62
	59	63	55	63
	59	64	59	64
	75	65	59	65
	82	66	59	66
	75	67	79	67
	75	68	75	68
	85	69	75	69
	85	70	75	70
	85	71	75	71
	85	72	75	72
	85	73	75	73
	85	74	75	74
	87	75	75	75
	87	76	75	76
	85	77	75	77
	87	78	75	78
	87	79	95	79
	92	80	104	80
	92	81	95	81
	91	82	76	82
	91	83	95	83
	93	84	95	84
	93	85	95	85
	93	86	95	86
	93	87	95	87
	93	88	95	88
	93	89	95	89
	93	90	95	90
	99	91	95	91
	99	92	95	92
	99	93	95	93
	99	94	93	94
	102	95	107	95
	99	96	95	96
	99	97	99	97
	119	98	93	98
	111	99	99	99
	110	100	107	100
	99	101	99	101
	102	102	110	102
	102	103	110	103
	102	104	110	104
	102	105	107	105
	102	106	99	106
	111	107	99	107
	111	108	111	108
	120	109	110	109
	135	110	111	110
	113	111	110	111
	135	112	111	112
	114	113	111	113
	112	114	126	114
	135	115	111	115
	111	116	126	116
	135	117	110	117
	114	118	126	118
	114	119	126	119
	120	120	118	120
	142	121	111	121
	120	122	126	122
	120	123	111	123
	118	124	111	124
	118	125	126	125
	142	126	118	126
	142	127	118	127
	118	128	118	128
	118	129	126	129
	118	130	118	130
	118	131	118	131
	142	132	157	132
	126	133	143	133
	118	134	118	134
	118	135	118	135
	118	136	118	136
	114	137	143	137
	118	138	143	138
	118	139	143	139
	114	140	118	140
	114	141	118	141
	114	142	143	142
	111	143	150	143
	118	144	143	144
	140	145	155	145
	114	146	143	146
	118	147	150	147
	118	148	143	148
	140	149	143	149
	118	150	155	150
	155	151	155	151
	118	152	155	152
	135	153	143	153
	179	154	143	154
	147	155	155	155
	148	156	155	156
	163	157	118	157
	179	158	118	158
	163	159	118	159
	179	160	118	160
	163	161	118	161
	163	162	118	162
	179	163	118	163
	163	164	118	164
	163	165	118	165
	122	166	155	166
	163	167	118	167
	192	168	118	168
	192	169	118	169
	132	170	118	170
	194	171	114	171
	132	172	114	172
	192	173	114	173
	132	174	111	174
	192	175	111	175
	218	176	111	176
	247	177	111	177
	240	178	114	178
	247	179	113	179
	224	180	194	180
	202	181	194	181
	202	182	194	182
	301	183	194	183
	240	184	167	184
	240	185	167	185
	240	186	194	186
	227	187	194	187
	220	188	197	188
	253	189	191	189
	226	190	191	190
	220	191	191	191
	233	192	194	192
	227	193	191	193
	220	194	191	194
	233	195	191	195
	220	196	194	196
	233	197	194	197
	301	198	194	198
	301	199	199	199
	301	200	194	200
	239	201	199	201
	226	202	199	202
	220	203	180	203
	226	204	180	204
	259	205	201	205
	228	206	201	206
	228	207	199	207
	275	208	190	208
	228	209	197	209
	228	210	191	210
	226	211	199	211
	226	212	201	212
	275	213	199	213
	260	214	199	214
	236	215	198	215
	236	216	194	216
	236	217	197	217
	220	218	180	218
	302	219	199	219
	308	220	199	220
	336	221	199	221
	249	222	194	222
	302	223	197	223
	312	224	132	224
	273	225	148	225
	249	226	134	226
	249	227	134	227
	249	228	132	228
	249	229	145	229
	249	230	145	230
	254	231	192	231
	336	232	132	232
	336	233	192	233
	241	234	115	234
	302	235	134	235
	254	236	115	236
	254	237	134	237
	336	238	134	238
	302	239	134	239
	223	240	115	240
	223	241	134	241
	223	242	192	242
	298	243	145	243
	336	244	134	244
	254	245	134	245
	336	246	139	246
	223	247	115	247
	223	248	145	248
	342	249	134	249
	43	0	25	0
	25	1	3	1
	38	2	43	2
	17	3	33	3
	38	4	19	4
	38	5	19	5
	12	6	12	6
	12	7	1	7
	38	8	19	8
	3	9	1	9
	38	10	19	10
	38	11	10	11
	3	12	4	12
	1	13	3	13
	36	14	3	14
	2	15	3	15
	1	16	10	16
	38	17	3	17
	43	18	45	18
	26	19	3	19
	29	20	3	20
	8	21	3	21
	8	22	3	22
	40	23	19	23
	26	24	45	24
	1	25	45	25
	1	26	45	26
	17	27	45	27
	45	28	36	28
	42	29	45	29
	35	30	36	30
	26	31	36	31
	51	32	36	32
	51	33	36	33
	54	34	45	34
	42	35	45	35
	51	36	54	36
	54	37	54	37
	51	38	54	38
	42	39	54	39
	45	40	51	40
	42	41	54	41
	42	42	63	42
	63	43	63	43
	51	44	63	44
	51	45	63	45
	53	46	63	46
	53	47	63	47
	53	48	63	48
	53	49	63	49
	64	50	63	50
	64	51	67	51
	67	52	64	52
	67	53	63	53
	53	54	65	54
	56	55	63	55
	64	56	67	56
	63	57	63	57
	63	58	63	58
	64	59	63	59
	67	60	64	60
	59	61	64	61
	59	62	64	62
	59	63	59	63
	59	64	59	64
	59	65	59	65
	59	66	59	66
	82	67	75	67
	59	68	59	68
	59	69	79	69
	82	70	68	70
	75	71	79	71
	73	72	82	72
	82	73	75	73
	72	74	75	74
	85	75	75	75
	87	76	82	76
	87	77	76	77
	87	78	85	78
	87	79	87	79
	72	80	87	80
	78	81	94	81
	72	82	87	82
	95	83	94	83
	93	84	87	84
	93	85	100	85
	95	86	95	86
	93	87	96	87
	93	88	93	88
	93	89	100	89
	93	90	86	90
	93	91	100	91
	93	92	99	92
	93	93	99	93
	99	94	100	94
	110	95	86	95
	110	96	99	96
	99	97	99	97
	111	98	107	98
	111	99	107	99
	111	100	110	100
	111	101	99	101
	110	102	99	102
	116	103	110	103
	110	104	99	104
	110	105	99	105
	110	106	110	106
	116	107	110	107
	97	108	110	108
	116	109	99	109
	116	110	97	110
	116	111	97	111
	116	112	111	112
	116	113	120	113
	126	114	97	114
	118	115	157	115
	113	116	157	116
	112	117	120	117
	112	118	97	118
	142	119	105	119
	112	120	120	120
	113	121	128	121
	118	122	128	122
	118	123	118	123
	118	124	128	124
	118	125	155	125
	155	126	128	126
	118	127	164	127
	118	128	150	128
	118	129	164	129
	118	130	164	130
	118	131	164	131
	143	132	164	132
	118	133	150	133
	118	134	164	134
	140	135	164	135
	118	136	150	136
	143	137	155	137
	118	138	150	138
	118	139	143	139
	126	140	150	140
	118	141	129	141
	157	142	150	142
	118	143	128	143
	143	144	149	144
	118	145	128	145
	118	146	120	146
	118	147	155	147
	155	148	128	148
	118	149	128	149
	142	150	128	150
	179	151	134	151
	164	152	134	152
	164	153	134	153
	179	154	145	154
	179	155	134	155
	179	156	145	156
	179	157	145	157
	179	158	134	158
	164	159	132	159
	156	160	177	160
	177	161	145	161
	167	162	145	162
	177	163	132	163
	177	164	192	164
	164	165	192	165
	145	166	132	166
	145	167	192	167
	155	168	192	168
	145	169	132	169
	163	170	192	170
	177	171	218	171
	140	172	218	172
	140	173	213	173
	140	174	187	174
	174	175	187	175
	134	176	187	176
	145	177	218	177
	145	178	218	178
	177	179	115	179
	145	180	189	180
	132	181	218	181
	145	182	218	182
	211	183	218	183
	211	184	218	184
	198	185	218	185
	177	186	115	186
	211	187	218	187
	198	188	265	188
	177	189	265	189
	198	190	265	190
	194	191	218	191
	181	192	218	192
	180	193	218	193
	194	194	218	194
	180	195	218	195
	180	196	189	196
	180	197	189	197
	181	198	218	198
	181	199	218	199
	181	200	189	200
	181	201	239	201
	181	202	239	202
	313	203	218	203
	181	204	222	204
	181	205	189	205
	181	206	228	206
	198	207	228	207
	181	208	265	208
	213	209	240	209
	213	210	265	210
	198	211	265	211
	213	212	265	212
	213	213	265	213
	188	214	265	214
	188	215	265	215
	188	216	265	216
	323	217	265	217
	188	218	265	218
	228	219	265	219
	225	220	218	220
	228	221	189	221
	228	222	218	222
	251	223	218	223
	302	224	265	224
	275	225	265	225
	244	226	265	226
	275	227	218	227
	308	228	265	228
	275	229	265	229
	275	230	265	230
	308	231	265	231
	308	232	115	232
	312	233	265	233
	312	234	265	234
	251	235	265	235
	249	236	265	236
	259	237	115	237
	309	238	341	238
	259	239	115	239
	259	240	115	240
	321	241	115	241
	305	242	115	242
	249	243	115	243
	249	244	115	244
	291	245	115	245
	272	246	116	246
	312	247	121	247
	249	248	121	248
	249	249	121	249
	71	0
	328	1
	328	2
	328	3
	328	4
	328	5
	19	6
	19	7
	30	8
	5	9
	28	10
	43	11
	13	12
	3	13
	29	14
	29	15
	29	16
	3	17
	3	18
	3	19
	3	20
	29	21
	43	22
	43	23
	43	24
	43	25
	43	26
	43	27
	43	28
	43	29
	43	30
	0	31
	50	32
	53	33
	50	34
	50	35
	0	36
	50	37
	50	38
	71	39
	50	40
	47	41
	50	42
	39	43
	50	44
	71	45
	71	46
	39	47
	53	48
	59	49
	59	50
	67	51
	55	52
	59	53
	56	54
	59	55
	59	56
	59	57
	59	58
	59	59
	55	60
	59	61
	59	62
	59	63
	75	64
	59	65
	59	66
	75	67
	82	68
	59	69
	75	70
	71	71
	82	72
	75	73
	71	74
	82	75
	75	76
	71	77
	72	78
	75	79
	87	80
	72	81
	92	82
	92	83
	72	84
	72	85
	93	86
	72	87
	71	88
	92	89
	75	90
	72	91
	72	92
	70	93
	91	94
	92	95
	92	96
	71	97
	93	98
	92	99
	92	100
	93	101
	101	102
	93	103
	84	104
	123	105
	123	106
	123	107
	123	108
	123	109
	123	110
	123	111
	123	112
	123	113
	140	114
	140	115
	140	116
	140	117
	123	118
	123	119
	123	120
	123	121
	123	122
	123	123
	111	124
	123	125
	102	126
	102	127
	111	128
	102	129
	111	130
	111	131
	111	132
	111	133
	111	134
	123	135
	102	136
	111	137
	123	138
	123	139
	123	140
	123	141
	123	142
	123	143
	123	144
	123	145
	140	146
	140	147
	140	148
	112	149
	140	150
	140	151
	140	152
	140	153
	165	154
	155	155
	155	156
	174	157
	140	158
	174	159
	174	160
	174	161
	179	162
	179	163
	174	164
	140	165
	174	166
	174	167
	140	168
	174	169
	174	170
	174	171
	174	172
	135	173
	174	174
	174	175
	142	176
	120	177
	120	178
	142	179
	174	180
	159	181
	159	182
	186	183
	148	184
	119	185
	121	186
	123	187
	140	188
	174	189
	121	190
	121	191
	186	192
	186	193
	186	194
	186	195
	178	196
	186	197
	186	198
	178	199
	198	200
	178	201
	192	202
	178	203
	194	204
	178	205
	178	206
	178	207
	329	208
	178	209
	121	210
	178	211
	178	212
	311	213
	266	214
	311	215
	298	216
	298	217
	308	218
	264	219
	298	220
	308	221
	308	222
	302	223
	255	224
	258	225
	255	226
	243	227
	243	228
	336	229
	249	230
	273	231
	249	232
	249	233
	349	234
	258	235
	258	236
	258	237
	258	238
	258	239
	258	240
	249	241
	258	242
	255	243
	255	244
	258	245
	349	246
	249	247
[truncated: 1,502 more rows]
