# Supplementary material for: Uncovering developmental time and tempo using deep learning
Source: Nat Methods. 2023 Nov 23;20(12):2000–10. doi: 10.1038/s41592-023-02083-8 (PMC10703695; doi:10.1038/s41592-023-02083-8)
Supplement: Supplementary file 25 — Numerical data. [file 41592_2023_2083_MOESM25_ESM.xlsx]

## Sheet: Figure 4b
	Figure 4b
	UntreatedTime (min)	Cosine similarity_average	Cosine similarity_upper	Cosine similarity_lower
	0	0.961438	0.945573	0.977303
	2	0.962321	0.946983	0.977658
	4	0.960074	0.940058	0.98009
	6	0.959857	0.944525	0.97519
	8	0.963363	0.949502	0.977224
	10	0.966885	0.949025	0.984745
	12	0.966061	0.945532	0.98659
	14	0.964286	0.939543	0.98903
	16	0.966408	0.946082	0.986734
	18	0.96925	0.951736	0.986764
	20	0.966961	0.951922	0.981999
	22	0.965688	0.94767	0.983707
	24	0.968864	0.953827	0.983902
	26	0.967495	0.949648	0.985343
	28	0.96929	0.954867	0.983713
	30	0.97085	0.958814	0.982887
	32	0.970407	0.958103	0.98271
	34	0.968823	0.956185	0.981461
	36	0.969626	0.957419	0.981834
	38	0.965981	0.949758	0.982203
	40	0.969029	0.955178	0.982879
	42	0.973596	0.959979	0.987214
	44	0.973367	0.960133	0.986601
	46	0.973095	0.960367	0.985822
	48	0.971632	0.959841	0.983424
	50	0.969614	0.952474	0.986755
	52	0.967086	0.950193	0.98398
	54	0.969842	0.954908	0.984776
	56	0.970356	0.958327	0.982384
	58	0.972766	0.959346	0.986186
	60	0.973186	0.960887	0.985485
	62	0.976099	0.963767	0.988431
	64	0.973452	0.957768	0.989136
	66	0.970768	0.956115	0.985422
	68	0.972834	0.961388	0.98428
	70	0.973945	0.964575	0.983316
	72	0.974522	0.966881	0.982163
	74	0.977754	0.969883	0.985625
	76	0.978348	0.969265	0.98743
	78	0.977805	0.96783	0.987781
	80	0.977871	0.970217	0.985526
	82	0.979125	0.96911	0.989139
	84	0.978505	0.967616	0.989394
	86	0.978464	0.967129	0.9898
	88	0.977258	0.967021	0.987494
	90	0.978656	0.967161	0.99015
	92	0.976888	0.964524	0.989253
	94	0.978824	0.968729	0.988918
	96	0.979198	0.970447	0.98795
	98	0.978308	0.967123	0.989494
	100	0.978085	0.968391	0.987779
	102	0.97902	0.970715	0.987324
	104	0.979921	0.972377	0.987464
	106	0.979753	0.969699	0.989806
	108	0.978997	0.965475	0.992518
	110	0.979519	0.970304	0.988735
	112	0.980072	0.969312	0.990833
	114	0.981497	0.970579	0.992414
	116	0.980046	0.96839	0.991702
	118	0.980744	0.969567	0.991921
	120	0.982869	0.973844	0.991894
	122	0.983332	0.97422	0.992445
	124	0.983739	0.974835	0.992643
	126	0.982851	0.973471	0.992232
	128	0.983877	0.975187	0.992566
	130	0.98569	0.979507	0.991872
	132	0.982751	0.975296	0.990207
	134	0.983762	0.975579	0.991944
	136	0.983765	0.97348	0.994049
	138	0.983008	0.972693	0.993323
	140	0.981511	0.971818	0.991204
	142	0.98279	0.974449	0.99113
	144	0.981735	0.972683	0.990787
	146	0.980035	0.969817	0.990254
	148	0.981592	0.970756	0.992429
	150	0.982049	0.971446	0.992652
	152	0.980453	0.969371	0.991534
	154	0.981415	0.971207	0.991622
	156	0.981975	0.972739	0.991211
	158	0.983161	0.973908	0.992415
	160	0.984286	0.97667	0.991902
	162	0.9826	0.972531	0.992668
	164	0.983207	0.973024	0.99339
	166	0.982162	0.972166	0.992158
	168	0.980481	0.969377	0.991586
	170	0.979459	0.968275	0.990642
	172	0.983261	0.973811	0.992711
	174	0.982265	0.969441	0.995089
	176	0.981593	0.972192	0.990994
	178	0.980789	0.966559	0.995019
	180	0.979982	0.9637	0.996263
	182	0.983623	0.973171	0.994074
	184	0.98314	0.97324	0.993041
	186	0.981516	0.971838	0.991194
	188	0.982082	0.967874	0.99629
	190	0.983373	0.972697	0.994049
	192	0.983453	0.97183	0.995076
	194	0.981697	0.968175	0.99522
	196	0.982884	0.968573	0.997195
	198	0.981722	0.968561	0.994883
	200	0.982865	0.973005	0.992726
	202	0.98587	0.975541	0.9962
	204	0.98476	0.97292	0.9966
	206	0.985305	0.978316	0.992294
	208	0.985171	0.976257	0.994084
	210	0.985973	0.976661	0.995285
	212	0.986311	0.977548	0.995075
	214	0.987537	0.981301	0.993774
	216	0.986994	0.981692	0.992296
	218	0.988049	0.983225	0.992873
	220	0.987673	0.981443	0.993903
	222	0.988571	0.982628	0.994514
	224	0.988298	0.981125	0.995471
	226	0.988812	0.982443	0.99518
	228	0.988608	0.982726	0.994491
	230	0.988015	0.982849	0.99318
	232	0.987537	0.982293	0.992781
	234	0.989489	0.984613	0.994364
	236	0.9886	0.9823	0.994899
	238	0.98937	0.985164	0.993576
	240	0.987995	0.980479	0.99551
	242	0.989309	0.984861	0.993756
	244	0.987855	0.982027	0.993684
	246	0.986814	0.980575	0.993054
	248	0.986104	0.978423	0.993785
	250	0.986336	0.979757	0.992915
	252	0.984611	0.977051	0.99217
	254	0.986371	0.981234	0.991509
	256	0.984565	0.977905	0.991225
	258	0.983185	0.975933	0.990436
	260	0.98269	0.975815	0.989565
	262	0.985881	0.980473	0.991289
	264	0.984675	0.979267	0.990084
	266	0.983055	0.9763	0.989811
	268	0.984556	0.978766	0.990346
	270	0.982688	0.976636	0.988741
	272	0.982836	0.976425	0.989248
	274	0.982276	0.974703	0.989849
	276	0.982424	0.975346	0.989501
	278	0.980581	0.972599	0.988562
	280	0.981412	0.972866	0.989958
	282	0.977971	0.969139	0.986804
	284	0.979151	0.968919	0.989383
	286	0.980676	0.973325	0.988027
	288	0.982118	0.974598	0.989638
	290	0.983612	0.975857	0.991366
	292	0.981446	0.971241	0.991652
	294	0.980217	0.970254	0.99018
	296	0.980637	0.970955	0.990319
	298	0.981953	0.972818	0.991089
	300	0.982949	0.976171	0.989727
	302	0.983662	0.977635	0.98969
	304	0.982757	0.977363	0.98815
	306	0.98231	0.975185	0.989435
	308	0.983006	0.974536	0.991476
	310	0.981696	0.972823	0.990569
	312	0.983179	0.976537	0.98982
	314	0.982712	0.973444	0.991981
	316	0.986342	0.978138	0.994546
	318	0.986339	0.978966	0.993711
	320	0.985749	0.979673	0.991825
	322	0.984815	0.977551	0.992079
	324	0.984175	0.976544	0.991806
	326	0.984055	0.97446	0.993651
	328	0.984357	0.976868	0.991845
	330	0.983148	0.974817	0.99148
	332	0.981916	0.973457	0.990375
	334	0.981732	0.972939	0.990525
	336	0.981752	0.974567	0.988938
	338	0.979375	0.970502	0.988249
	340	0.98013	0.973696	0.986565
	342	0.980835	0.971682	0.989987
	344	0.980629	0.969815	0.991443
	346	0.981644	0.971634	0.991653
	348	0.980783	0.96883	0.992736
	350	0.977978	0.965006	0.990949
	352	0.980477	0.969617	0.991337
	354	0.978088	0.964553	0.991623
	356	0.979603	0.964739	0.994467
	358	0.979138	0.967574	0.990703
	360	0.978298	0.966727	0.989869
	362	0.982569	0.972132	0.993006
	364	0.983006	0.972414	0.993597
	366	0.982734	0.969968	0.9955
	368	0.983362	0.974693	0.992031
	370	0.983347	0.973658	0.993037
	372	0.980414	0.970658	0.990169
	374	0.982619	0.975029	0.990208
	376	0.985113	0.978322	0.991903
	378	0.983615	0.974676	0.992555
	380	0.984868	0.977781	0.991955
	382	0.984861	0.97715	0.992572
	384	0.983678	0.975577	0.991779
	386	0.983492	0.974484	0.9925
	388	0.982882	0.973842	0.991921
	390	0.98391	0.976521	0.991298
	392	0.985598	0.978579	0.992618
	394	0.984568	0.977167	0.991968
	396	0.985642	0.97881	0.992474
	398	0.985529	0.979569	0.991489
	400	0.984198	0.977924	0.990472
	402	0.983573	0.976738	0.990407
	404	0.983583	0.9764	0.990765
	406	0.982551	0.973416	0.991686
	408	0.983606	0.974895	0.992317
	410	0.98345	0.975288	0.991611
	412	0.983311	0.975222	0.991401
	414	0.983935	0.976512	0.991359
	416	0.985064	0.977216	0.992911
	418	0.984128	0.976134	0.992122
	420	0.982695	0.97414	0.991251
	422	0.984318	0.976002	0.992634
	424	0.985081	0.978338	0.991823
	426	0.984292	0.977656	0.990928
	428	0.982752	0.975103	0.9904
	430	0.98343	0.976547	0.990312
	432	0.983858	0.975926	0.99179
	434	0.985482	0.978973	0.991991
	436	0.984927	0.977686	0.992168
	438	0.985308	0.979204	0.991412
	440	0.984345	0.977263	0.991427
	442	0.985652	0.979185	0.992118
	444	0.985778	0.978966	0.992591
	446	0.986953	0.981386	0.99252
	448	0.987066	0.980047	0.994085
	450	0.985952	0.979306	0.992598
	452	0.982547	0.973013	0.992082
	454	0.98303	0.973741	0.99232
	456	0.984542	0.974727	0.994357
	458	0.985139	0.974223	0.996056
	460	0.985454	0.974736	0.996172
	462	0.985256	0.975449	0.995062
	464	0.985315	0.977406	0.993223
	466	0.985764	0.978906	0.992623
	468	0.986051	0.975005	0.997098
	470	0.985987	0.976813	0.995161
	472	0.986878	0.976361	0.997394
	474	0.988387	0.978205	0.998569
	476	0.988514	0.980312	0.996715
	478	0.987646	0.979252	0.996041
	480	0.988043	0.977693	0.998392
	482	0.988594	0.976819	1.00037
	484	0.988428	0.979815	0.997041
	486	0.988913	0.979097	0.998729
	488	0.988369	0.981384	0.995355
	490	0.989205	0.980769	0.99764
	492	0.990379	0.98408	0.996678
	494	0.990291	0.984206	0.996376
	496	0.990538	0.985002	0.996075
	498	0.990635	0.985148	0.996123
	500	0.990395	0.982717	0.998074
	502	0.990496	0.98229	0.998701
	504	0.99067	0.982609	0.998731
	506	0.989951	0.982421	0.997481
	508	0.990887	0.984385	0.997389
	510	0.990578	0.983988	0.997168
	512	0.990571	0.981991	0.999151
	514	0.990857	0.983277	0.998436
	516	0.990797	0.982552	0.999043
	518	0.991991	0.986521	0.997461
	520	0.991373	0.985408	0.997337
	522	0.991112	0.984125	0.998098
	524	0.992104	0.985536	0.998672
	526	0.992404	0.986909	0.997899
	528	0.99208	0.987426	0.996735
	530	0.99268	0.988615	0.996746
	532	0.991418	0.985556	0.997279
	534	0.991811	0.985178	0.998443
	536	0.992177	0.986877	0.997477
	538	0.990752	0.984984	0.99652
	540	0.990904	0.984513	0.997296
	542	0.991472	0.986582	0.996362
	544	0.991154	0.986163	0.996145
	546	0.990946	0.985549	0.996343
	548	0.990281	0.985053	0.995508
	550	0.989192	0.983619	0.994766
	552	0.989995	0.984845	0.995145
	554	0.990493	0.985965	0.995021
	556	0.990462	0.986202	0.994722
	558	0.989826	0.985517	0.994135
	560	0.99035	0.986486	0.994213
	562	0.990087	0.984655	0.995519
	564	0.989624	0.984541	0.994707
	566	0.990684	0.986932	0.994437
	568	0.991403	0.987761	0.995045
	570	0.989727	0.984473	0.994982
	572	0.990469	0.984629	0.99631
	574	0.990232	0.983987	0.996477
	576	0.989974	0.979423	1.00053
	578	0.990402	0.98341	0.997395
	580	0.989287	0.983744	0.994829
	582	0.989298	0.98111	0.997486
	584	0.988732	0.979296	0.998168
	586	0.988661	0.97996	0.997362
	588	0.989959	0.981408	0.998511
	590	0.989936	0.983485	0.996388
	592	0.990763	0.985852	0.995674
	594	0.990696	0.986762	0.99463
	596	0.988963	0.983921	0.994004
	598	0.989842	0.984359	0.995325
	600	0.988004	0.979975	0.996034
	602	0.989235	0.983483	0.994988
	604	0.988216	0.983561	0.992872
	606	0.989689	0.985529	0.993848
	608	0.986946	0.980984	0.992909
	610	0.988682	0.982516	0.994848
	612	0.98834	0.984023	0.992658
	614	0.988208	0.982011	0.994405
	616	0.988481	0.983361	0.993601
	618	0.989813	0.985111	0.994515
	620	0.988862	0.982918	0.994805
	622	0.987528	0.98154	0.993515
	624	0.986932	0.98026	0.993603
	626	0.987832	0.981113	0.994552
	628	0.987567	0.980995	0.994139
	630	0.987601	0.981773	0.993429
	632	0.988098	0.981797	0.994398
	634	0.987684	0.982174	0.993194
	636	0.988478	0.981104	0.995851
	638	0.988286	0.980965	0.995608
	640	0.985455	0.975971	0.99494
	642	0.987768	0.980382	0.995154
	644	0.987794	0.980402	0.995185
	646	0.987317	0.978913	0.995721
	648	0.986469	0.975657	0.99728
	650	0.986131	0.978338	0.993924
	652	0.987735	0.98083	0.99464
	654	0.986545	0.974669	0.99842
	656	0.986316	0.974623	0.998008
	658	0.987206	0.978488	0.995924
	660	0.986939	0.97827	0.995609
	662	0.9866	0.978596	0.994604
	664	0.985515	0.975384	0.995645
	666	0.987792	0.978894	0.99669
	668	0.986633	0.979571	0.993694
	670	0.98715	0.979436	0.994864
	672	0.986963	0.979599	0.994326
	674	0.985131	0.975946	0.994316
	676	0.985343	0.974956	0.995729
	678	0.986058	0.977593	0.994523
	680	0.986011	0.978426	0.993595
	682	0.984806	0.976639	0.992973
	684	0.985131	0.976185	0.994077
	686	0.984693	0.97649	0.992896
	688	0.984587	0.975395	0.993779
	690	0.984036	0.975062	0.993011
	692	0.984958	0.97772	0.992197
	694	0.983458	0.975035	0.99188
	696	0.984113	0.977453	0.990773
	698	0.984989	0.978045	0.991932
	700	0.984963	0.977006	0.99292
	702	0.985088	0.976867	0.993309
	704	0.984788	0.976652	0.992924
	706	0.983585	0.975675	0.991495
	708	0.982288	0.973504	0.991073
	710	0.98345	0.975351	0.991549
	712	0.984267	0.976695	0.991839
	714	0.982616	0.97402	0.991211
	716	0.982553	0.975453	0.989654
	718	0.983497	0.976688	0.990307
	720	0.983688	0.976182	0.991194
	722	0.98268	0.975955	0.989404
	724	0.981821	0.973663	0.989979
	726	0.983232	0.975695	0.99077
	728	0.982242	0.97488	0.989604
	730	0.9839	0.977761	0.990038
	732	0.983056	0.976173	0.989939
	734	0.982143	0.974658	0.989627
	736	0.982253	0.974737	0.98977
	738	0.982277	0.974428	0.990127
	740	0.983395	0.97673	0.99006
	742	0.981882	0.974959	0.988804
	744	0.983405	0.976966	0.989844
	746	0.982952	0.976688	0.989215
	748	0.982928	0.977061	0.988795
	750	0.984513	0.976848	0.992178
	752	0.982023	0.974971	0.989076
	754	0.980665	0.971758	0.989573
	756	0.980229	0.971479	0.988979
	758	0.980781	0.972873	0.988689
	760	0.979471	0.970909	0.988033
	762	0.979625	0.971081	0.988169
	764	0.981427	0.973425	0.989429
	766	0.979029	0.9707	0.987358
	768	0.980081	0.971912	0.988249
	770	0.982291	0.975448	0.989134
	772	0.980469	0.972453	0.988486
	774	0.978242	0.969719	0.986765
	776	0.980543	0.971868	0.989219
	778	0.9783	0.970177	0.986422
	780	0.977054	0.969052	0.985056
	782	0.978386	0.970954	0.985819
	784	0.9799	0.971147	0.988654
	786	0.977439	0.968996	0.985883
	788	0.978327	0.971857	0.984797
	790	0.978905	0.97197	0.98584
	792	0.977806	0.969877	0.985735
	794	0.977114	0.969015	0.985213
	796	0.977252	0.968133	0.986371
	798	0.97629	0.966827	0.985752
	800	0.976502	0.96705	0.985953
	802	0.977225	0.967341	0.98711
	804	0.97803	0.970259	0.985801
	806	0.977537	0.969521	0.985553
	808	0.977182	0.967495	0.986868
	810	0.975876	0.966786	0.984966
	812	0.975304	0.966168	0.98444
	814	0.975211	0.96713	0.983291
	816	0.977283	0.970132	0.984434
	818	0.976757	0.969449	0.984066
	820	0.976388	0.968494	0.984281
	822	0.976189	0.966886	0.985492
	824	0.977246	0.966516	0.987976
	826	0.975572	0.965853	0.98529
	828	0.975451	0.967505	0.983397
	830	0.978119	0.970326	0.985912
	832	0.975785	0.96604	0.985531
	834	0.976953	0.966139	0.987767
	836	0.974436	0.963354	0.985518
	838	0.975179	0.965747	0.98461
	840	0.974848	0.964006	0.985689
	842	0.97459	0.965781	0.983399
	844	0.9742	0.964506	0.983894
	846	0.975046	0.965795	0.984298
	848	0.973737	0.963575	0.983899
	850	0.974615	0.962834	0.986397
	852	0.972781	0.960717	0.984846
	854	0.97514	0.963477	0.986803
	856	0.973886	0.96139	0.986381
	858	0.975987	0.965015	0.986959
	860	0.975122	0.96388	0.986364
	862	0.97214	0.959388	0.984893
	864	0.973278	0.961162	0.985394
	866	0.972091	0.958907	0.985276
	868	0.971955	0.959989	0.98392
	870	0.971182	0.957609	0.984755
	872	0.969815	0.956532	0.983098
	874	0.969837	0.955363	0.984311
	876	0.972615	0.956965	0.988265
	878	0.968823	0.952692	0.984954
	880	0.968635	0.9544	0.982871
	882	0.967301	0.950217	0.984385
	884	0.967514	0.955317	0.979711
	886	0.967921	0.95538	0.980461
	888	0.968571	0.956539	0.980602
	890	0.967233	0.952011	0.982455
	892	0.969005	0.952901	0.985109
	894	0.969528	0.955124	0.983932
	896	0.966681	0.950567	0.982795
	898	0.970121	0.955711	0.984531
	900	0.968213	0.953281	0.983145
	902	0.965735	0.948027	0.983442
	904	0.964826	0.947036	0.982615
	906	0.96448	0.946214	0.982747
	908	0.961357	0.942235	0.980479
	910	0.962037	0.944125	0.979948
	912	0.963698	0.946637	0.980759
	914	0.961103	0.944764	0.977442
	916	0.960888	0.942609	0.979167
	918	0.962292	0.948188	0.976396
	920	0.9574	0.939725	0.975074
	922	0.957526	0.941817	0.973235
	924	0.959834	0.94631	0.973358
	926	0.959444	0.944987	0.973901
	928	0.960123	0.945613	0.974633
	930	0.958669	0.940897	0.97644
	932	0.959774	0.943608	0.975939
	934	0.96028	0.944921	0.975638
	936	0.956384	0.939438	0.973329
	938	0.95829	0.941564	0.975017
	940	0.958514	0.941148	0.975879
	942	0.953931	0.936016	0.971847
	944	0.953046	0.933171	0.97292
	946	0.951413	0.927845	0.974981
	948	0.95038	0.927997	0.972764
	950	0.953214	0.931992	0.974436
	952	0.949684	0.929241	0.970127
	954	0.949869	0.929136	0.970601
	956	0.950184	0.93094	0.969429
	958	0.947462	0.927455	0.967469
	960	0.948409	0.928368	0.96845
	962	0.946099	0.924028	0.968171
	964	0.945885	0.924825	0.966944
	966	0.949184	0.927781	0.970586
	968	0.950174	0.93116	0.969187
	970	0.950869	0.930916	0.970822
	972	0.949003	0.927355	0.970651
	974	0.949942	0.932152	0.967732
	976	0.949254	0.929554	0.968953
	978	0.947951	0.928275	0.967628
	980	0.949596	0.930341	0.968851
	982	0.953865	0.933591	0.974138
	984	0.949478	0.928462	0.970495
	986	0.953055	0.933398	0.972712
	988	0.95129	0.930473	0.972106
	990	0.948404	0.924113	0.972695
	992	0.948002	0.924698	0.971306
	994	0.949074	0.923813	0.974334
	996	0.949594	0.926096	0.973092
	998	0.950319	0.925987	0.974651
	1000	0.94989	0.923418	0.976362
	1002	0.951042	0.925651	0.976433
	1004	0.945762	0.915625	0.975899
	1006	0.948178	0.919266	0.97709
	1008	0.956696	0.932599	0.980793
	1010	0.953422	0.924959	0.981884
	1012	0.950781	0.922797	0.978766
	1014	0.951517	0.922442	0.980592
	1016	0.95108	0.924594	0.977566
	1018	0.947201	0.919231	0.975172
	1020	0.950256	0.926385	0.974128
	1022	0.950073	0.925117	0.975029
	1024	0.944359	0.918024	0.970695
	1026	0.945632	0.921364	0.9699
	1028	0.948914	0.926057	0.971771
	1030	0.945817	0.920464	0.971169
	1032	0.945821	0.920781	0.97086
	1034	0.945018	0.912634	0.977401
	1036	0.946799	0.921706	0.971892
	1038	0.945252	0.91424	0.976264
	1040	0.944147	0.913158	0.975136
	1042	0.94161	0.909942	0.973278
	1044	0.942856	0.909252	0.976459
	1046	0.944179	0.91282	0.975539
	1048	0.94355	0.914469	0.972632
	1050	0.941087	0.909725	0.972449
	1052	0.933643	0.897172	0.970114
	1054	0.933097	0.898944	0.96725
	1056	0.931667	0.894209	0.969125
	1058	0.934303	0.899416	0.96919
	1060	0.928738	0.893891	0.963584
	1062	0.926328	0.889684	0.962973
	1064	0.929002	0.89105	0.966954
	1066	0.926317	0.88713	0.965504
	1068	0.930692	0.892409	0.968975
	1070	0.930548	0.88874	0.972356
	1072	0.926047	0.889623	0.962471
	1074	0.933318	0.897834	0.968802
	1076	0.926396	0.886998	0.965795
	1078	0.928292	0.888191	0.968392
	1080	0.929927	0.888413	0.971441
	1082	0.925133	0.881474	0.968791
	1084	0.922064	0.869863	0.974265
	1086	0.926389	0.883952	0.968826
	1088	0.929306	0.882126	0.976487
	1090	0.927585	0.881537	0.973633
	1092	0.925054	0.876992	0.973117
	1094	0.922328	0.878429	0.966227
	1096	0.920177	0.876918	0.963436
	1098	0.92056	0.877632	0.963487
	1100	0.922849	0.874132	0.971566
	1102	0.92304	0.880212	0.965868
	1104	0.926039	0.878615	0.973462
	1106	0.918819	0.87633	0.961308
	1108	0.92048	0.879536	0.961425
	1110	0.925739	0.889848	0.96163
	1112	0.922738	0.878191	0.967284
	1114	0.914785	0.873924	0.955645
	1116	0.920337	0.880476	0.960197
	1118	0.921427	0.870873	0.97198
	1120	0.917627	0.876556	0.958698
	1122	0.912271	0.867795	0.956748
	1124	0.916163	0.874863	0.957464
	1126	0.921345	0.87462	0.968069
	1128	0.908473	0.866613	0.950333
	1130	0.918122	0.881112	0.955132
	1132	0.916773	0.880406	0.953141
	1134	0.918943	0.884408	0.953478
	1136	0.921685	0.879765	0.963605
	1138	0.916832	0.873517	0.960146
	1140	0.920232	0.876551	0.963912
	1142	0.926883	0.893918	0.959849
	1144	0.92319	0.893822	0.952558
	1146	0.92301	0.889676	0.956343
	1148	0.911512	0.879837	0.943186
	1150	0.910247	0.877397	0.943097
	1152	0.907834	0.870382	0.945285
	1154	0.914626	0.874783	0.954469
	1156	0.916123	0.884069	0.948178
	1158	0.90653	0.869222	0.943839
	1160	0.918798	0.883303	0.954292
	1162	0.914677	0.882674	0.94668
	1164	0.921697	0.896252	0.947142
	1166	0.921842	0.893617	0.950067
	1168	0.927932	0.895935	0.959929
	1170	0.928649	0.900203	0.957095
	1172	0.92447	0.892035	0.956904
	1174	0.919135	0.880519	0.957752
	1176	0.936947	0.907788	0.966107
	1178	0.923124	0.892709	0.953539
	1180	0.92191	0.889128	0.954692
	1182	0.924655	0.89454	0.95477
	1184	0.92221	0.891884	0.952536
	1186	0.921827	0.887702	0.955951
	1188	0.92259	0.884564	0.960615
	1190	0.920505	0.882641	0.958369
	1192	0.921346	0.885409	0.957282
	1194	0.921558	0.887426	0.95569
	1196	0.92987	0.898473	0.961267
	1198	0.927554	0.892051	0.963057
	1200	0.936222	0.912847	0.959597
	1202	0.919	0.880336	0.957665
	1204	0.932272	0.903667	0.960876
	1206	0.929342	0.893527	0.965157
	1208	0.929945	0.901226	0.958665
	1210	0.928535	0.889621	0.96745
	1212	0.927669	0.904492	0.950847
	1214	0.932257	0.907353	0.95716
	1216	0.922529	0.886706	0.958351
	1218	0.928855	0.89314	0.964571
	1220	0.934464	0.890442	0.978487
	1222	0.919228	0.87883	0.959626
	1224	0.921529	0.887301	0.955756
	1226	0.923631	0.886586	0.960675
	1228	0.930066	0.895349	0.964784
	1230	0.920487	0.87824	0.962734
	1232	0.930125	0.902077	0.958173
	1234	0.928172	0.881337	0.975008
	1236	0.922134	0.880709	0.963559
	1238	0.914809	0.873216	0.956401
	1240	0.928431	0.902605	0.954257
	1242	0.932637	0.900326	0.964949
	1244	0.918005	0.885728	0.950282
	1246	0.924063	0.885847	0.96228
	1248	0.930379	0.899701	0.961057
	1250	0.924199	0.889226	0.959172
	1252	0.926719	0.878991	0.974447
	1254	0.930998	0.897675	0.964321
	1256	0.929211	0.892067	0.966355
	1258	0.940364	0.899062	0.981666
	1260	0.934113	0.886803	0.981422
	1262	0.935947	0.90153	0.970364
	1264	0.93264	0.89043	0.97485
	1266	0.936326	0.893292	0.97936
	1268	0.924921	0.885842	0.964
	1270	0.931459	0.897593	0.965325
	1272	0.925923	0.888859	0.962987
	1274	0.923612	0.891143	0.956081
	1276	0.919853	0.870943	0.968763
	1278	0.92254	0.893524	0.951557
	1280	0.933697	0.894358	0.973036
	1282	0.923228	0.886508	0.959949
	1284	0.919418	0.876843	0.961993
	1286	0.913771	0.888492	0.939051
	1288	0.9274	0.898588	0.956212
	1290	0.917584	0.880772	0.954396
	1292	0.925171	0.894488	0.955855
	1294	0.932783	0.906581	0.958986
	1296	0.935769	0.912324	0.959214
	1298	0.93371	0.902473	0.964946
	1300	0.927311	0.894042	0.960579
	1302	0.926746	0.887132	0.966359
	1304	0.916007	0.863061	0.968953
	1306	0.913717	0.885678	0.941756
	1308	0.92044	0.888867	0.952014
	1310	0.913875	0.886876	0.940875
	1312	0.929	0.905869	0.952131
	1314	0.928369	0.90535	0.951387
	1316	0.922697	0.887949	0.957446
	1318	0.938524	0.914338	0.962709
	1320	0.930054	0.898198	0.961909
	1322	0.937689	0.907204	0.968173
	1324	0.91666	0.887038	0.946281
	1326	0.918904	0.887165	0.950643
	1328	0.925709	0.892849	0.958569
	1330	0.926414	0.892395	0.960432
	1332	0.924515	0.893063	0.955968
	1334	0.936117	0.907034	0.9652
	1336	0.94207	0.907133	0.977007
	1338	0.918403	0.888528	0.948278
	1340	0.926985	0.898656	0.955314
	1342	0.930046	0.897523	0.96257
	1344	0.931324	0.90709	0.955558
	1346	0.931374	0.90752	0.955228
	1348	0.929745	0.901534	0.957956
	1350	0.929787	0.887214	0.972359
	1352	0.937116	0.899738	0.974494
	1354	0.925866	0.898077	0.953655
	1356	0.925252	0.887338	0.963165
	1358	0.934611	0.894605	0.974618
	1360	0.930522	0.89949	0.961554
	1362	0.926185	0.893739	0.95863
	1364	0.942303	0.921093	0.963513
	1366	0.932136	0.900069	0.964204
	1368	0.928998	0.899293	0.958703
	1370	0.928311	0.897644	0.958977
	1372	0.928312	0.891855	0.964769
	1374	0.91543	0.866552	0.964308
	1376	0.920138	0.881338	0.958939
	1378	0.931936	0.887707	0.976166
	1380	0.930507	0.891141	0.969872
	1382	0.937764	0.907543	0.967985
	1384	0.926625	0.894828	0.958422
	1386	0.930101	0.898565	0.961638
	1388	0.941247	0.909699	0.972795
	1390	0.929748	0.903891	0.955604
	1392	0.936808	0.90066	0.972957
	1394	0.935337	0.91111	0.959564
	1396	0.944053	0.911102	0.977005
	1398	0.934259	0.910069	0.95845
	1400	0.924965	0.886684	0.963245
	1402	0.933303	0.902329	0.964278
	1404	0.933241	0.887049	0.979432
	1406	0.917965	0.880611	0.955319
	1408	0.930566	0.892392	0.968739
	1410	0.923603	0.889556	0.95765
	1412	0.911042	0.871441	0.950644
	1414	0.928188	0.897454	0.958922
	1416	0.926244	0.891393	0.961095
	1418	0.901578	0.85495	0.948206
	1420	0.918381	0.874492	0.96227
	1422	0.931931	0.898528	0.965335
	1424	0.928073	0.895663	0.960483
	1426	0.906962	0.870366	0.943559
	1428	0.930037	0.896408	0.963665
	1430	0.937692	0.899282	0.976101
	1432	0.935958	0.901208	0.970707
	1434	0.945989	0.92647	0.965508
	1436	0.92111	0.897606	0.944614
	1438	0.929247	0.896053	0.962441

## Sheet: Figure 4c
	Figure 4c
	BMPTime (min)	Cosine similarity_average	Cosine similarity_upper	Cosine similarity_lower	ln(p-value)
	0	0.962415	0.942229	0.9826	-0.0565926
	2	0.963012	0.945203	0.980822	-0.157323
	4	0.961902	0.943941	0.979862	-0.180304
	6	0.95995	0.940579	0.979321	-0.119386
	8	0.961656	0.940219	0.983093	-0.182323
	10	0.965992	0.9487	0.983285	-0.504868
	12	0.966609	0.950258	0.982961	-0.44576
	14	0.964534	0.946422	0.982646	-0.60982
	16	0.967718	0.950715	0.984722	-0.233393
	18	0.967596	0.944345	0.990847	-0.496702
	20	0.96882	0.951155	0.986486	-0.10933
	22	0.966332	0.948917	0.983748	-0.302478
	24	0.966141	0.94563	0.986653	-0.419836
	26	0.968073	0.94872	0.987426	-0.291026
	28	0.968421	0.946821	0.990022	-0.160996
	30	0.969636	0.952807	0.986465	-0.285415
	32	0.970851	0.956	0.985702	-0.0948337
	34	0.968876	0.954265	0.983487	-0.250768
	36	0.969872	0.955751	0.983993	-0.106577
	38	0.969386	0.952195	0.986578	-0.0272439
	40	0.971456	0.956781	0.986132	-0.107947
	42	0.973568	0.957911	0.989225	-0.314239
	44	0.975155	0.961851	0.988458	-0.150163
	46	0.973928	0.960349	0.987507	-0.138213
	48	0.97419	0.962906	0.985474	-0.0430429
	50	0.97314	0.96356	0.982719	-0.130118
	52	0.972345	0.962434	0.982256	-0.036134
	54	0.973941	0.965713	0.982168	-0.0935923
	56	0.972738	0.962182	0.983293	-0.0743272
	58	0.974377	0.961627	0.987127	-0.0829696
	60	0.975206	0.964509	0.985904	-0.120877
	62	0.977318	0.967333	0.987303	-0.141553
	64	0.974875	0.962276	0.987474	-0.253322
	66	0.974602	0.964788	0.984415	-0.0533245
	68	0.974234	0.961271	0.987197	-0.0852444
	70	0.975601	0.964202	0.987	-0.036134
	72	0.976547	0.967109	0.985986	-0.0119776
	74	0.976799	0.963861	0.989737	-0.128543
	76	0.978153	0.967822	0.988485	-0.266369
	78	0.978299	0.969505	0.987093	-0.261095
	80	0.978262	0.969497	0.987027	-0.210078
	82	0.978593	0.967446	0.98974	-0.398437
	84	0.977461	0.965694	0.989227	-0.56451
	86	0.978391	0.963431	0.993352	-0.190563
	88	0.978361	0.967442	0.98928	-0.0899418
	90	0.980013	0.969787	0.99024	-0.0935923
	92	0.978397	0.968243	0.988551	-0.0533245
	94	0.979952	0.969281	0.990623	-0.033855
	96	0.979079	0.96824	0.989918	-0.0774828
	98	0.978372	0.967824	0.98892	-0.253322
	100	0.979255	0.970973	0.987538	-0.205623
	102	0.979353	0.971654	0.987052	-0.263723
	104	0.979787	0.971263	0.988312	-0.235822
	106	0.98092	0.972295	0.989544	-0.248231
	108	0.980291	0.971242	0.989339	-0.235822
	110	0.979411	0.968461	0.990362	-0.168529
	112	0.98102	0.970824	0.991216	-0.0999249
	114	0.980441	0.970491	0.990391	-0.62386
	116	0.979607	0.969835	0.98938	-0.529892
	118	0.980568	0.967756	0.993381	-0.143245
	120	0.982756	0.973165	0.992348	-0.223857
	122	0.983547	0.975525	0.991569	-0.317228
	124	0.98484	0.977835	0.991846	-0.190563
	126	0.983755	0.9762	0.991311	-0.10933
	128	0.983946	0.976757	0.991134	-0.508982
	130	0.984288	0.976819	0.991756	-0.534142
	132	0.982951	0.975997	0.989906	-0.245713
	134	0.983223	0.97468	0.991765	-0.568938
	136	0.983866	0.976418	0.991314	-0.525666
	138	0.984001	0.976579	0.991422	-0.345013
	140	0.982777	0.975155	0.990399	-0.119384
	142	0.983118	0.975389	0.990847	-0.221518
	144	0.981637	0.972966	0.990308	-0.219195
	146	0.982019	0.974106	0.989932	-0.110725
	148	0.982478	0.976689	0.988267	-0.7125
	150	0.983314	0.976443	0.990186	-0.476677
	152	0.982739	0.976638	0.988839	-0.305389
	154	0.982574	0.976192	0.988955	-0.391472
	156	0.983863	0.977448	0.990278	-0.126981
	158	0.984307	0.978256	0.990358	-0.320236
	160	0.984706	0.978863	0.990549	-0.381179
	162	0.983971	0.976956	0.990986	-0.15193
	164	0.985738	0.980547	0.990929	-0.126981
	166	0.98499	0.979791	0.99019	-0.0911462
	168	0.984033	0.978888	0.989178	-0.0301503
	170	0.983483	0.977263	0.989703	-0.0168623
	172	0.984176	0.977221	0.99113	-0.235822
	174	0.984843	0.97888	0.990806	-0.110726
	176	0.984076	0.977089	0.991063	-0.0379222
	178	0.983591	0.974429	0.992752	-0.018823
	180	0.984009	0.976861	0.991156	-0.0465149
	182	0.983793	0.975237	0.99235	-0.405487
	184	0.983881	0.976119	0.991643	-0.314239
	186	0.984469	0.977264	0.991673	-0.0391543
	188	0.985014	0.976713	0.993315	-0.113558
	190	0.985057	0.975855	0.994259	-0.103877
	192	0.985796	0.979809	0.991782	-0.226215
	194	0.985369	0.97903	0.991708	-0.0732984
	196	0.98448	0.975716	0.993245	-0.258485
	198	0.984621	0.977498	0.991745	-0.274419
	200	0.984394	0.978045	0.990743	-0.168528
	202	0.987158	0.979695	0.99462	-0.351406
	204	0.986124	0.977748	0.9945	-0.207842
	206	0.985565	0.976212	0.994918	-0.117909
	208	0.9871	0.982746	0.991454	-0.212331
	210	0.988041	0.983654	0.992428	-0.332466
	212	0.987648	0.9814	0.993897	-0.226215
	214	0.988865	0.983609	0.994122	-0.126982
	216	0.987816	0.983023	0.992609	-0.160996
	218	0.987192	0.979843	0.994542	-0.361147
	220	0.988322	0.982818	0.993826	-0.192664
	222	0.989043	0.984007	0.994079	-0.250768
	224	0.98889	0.983695	0.994084	-0.243213
	226	0.988897	0.984896	0.992898	-0.692149
	228	0.988963	0.984846	0.99308	-0.44576
	230	0.988853	0.984382	0.993325	-0.117908
	232	0.987097	0.98147	0.992723	-0.468817
	234	0.988237	0.982211	0.994262	-0.662319
	236	0.988712	0.982613	0.994811	-0.243213
	238	0.988535	0.982744	0.994327	-0.38802
	240	0.987618	0.980614	0.994622	-0.652567
	242	0.988702	0.982748	0.994657	-0.274419
	244	0.986052	0.97722	0.994884	-0.692145
	246	0.987024	0.979647	0.9944	-0.131709
	248	0.985271	0.974777	0.995764	-0.240731
	250	0.986535	0.978745	0.994326	-0.0960871
	252	0.984734	0.974701	0.994767	-0.0517471
	254	0.985874	0.977336	0.994411	-0.0948337
	256	0.986146	0.978945	0.993347	-0.0404175
	258	0.984089	0.974456	0.993721	-0.0263278
	260	0.984006	0.974829	0.993184	-0.0316957
	262	0.983788	0.971745	0.995832	-0.214602
	264	0.984021	0.973991	0.994052	-0.0574339
	266	0.98377	0.974875	0.992665	-0.0237302
	268	0.983747	0.973879	0.993615	-0.126982
	270	0.982164	0.971856	0.992472	-0.134932
	272	0.982919	0.973097	0.992741	-0.0430429
	274	0.983584	0.975868	0.991301	-0.0753681
	276	0.982364	0.974143	0.990586	-0.110726
	278	0.980833	0.969646	0.992019	-0.0487034
	280	0.98162	0.971202	0.992038	-0.112135
	282	0.979504	0.970264	0.988744	-0.0785565
	284	0.9806	0.970962	0.990238	-0.162855
	286	0.980814	0.970087	0.991541	-0.084102
	288	0.980773	0.971725	0.98982	-0.568938
	290	0.982014	0.970869	0.993159	-0.600577
	292	0.979917	0.96783	0.992004	-0.59599
	294	0.980377	0.968221	0.992532	-0.170451
	296	0.980663	0.969407	0.991918	-0.230983
	298	0.980449	0.967547	0.993351	-0.30832
	300	0.980817	0.969825	0.99181	-0.381179
	302	0.980268	0.969371	0.991165	-0.781288
	304	0.981365	0.972584	0.990147	-0.24197
	306	0.981059	0.969891	0.992227	-0.238268
	308	0.981412	0.969835	0.992988	-0.44955
	310	0.980532	0.968205	0.99286	-0.27714
	312	0.981787	0.971345	0.992229	-0.27714
	314	0.982277	0.972206	0.992348	-0.357881
	316	0.981475	0.968547	0.994402	-1.23047
	318	0.982604	0.971778	0.99343	-1.12497
	320	0.981943	0.970048	0.993838	-0.797739
	322	0.980146	0.968595	0.991697	-1.18051
	324	0.981039	0.968953	0.993126	-0.707376
	326	0.979427	0.964843	0.994012	-1.09109
	328	0.979809	0.966869	0.99275	-1.25958
	330	0.979159	0.964648	0.99367	-0.7125
	332	0.977043	0.961552	0.992535	-0.931154
	334	0.976614	0.963763	0.989465	-1.3802
	336	0.976946	0.962548	0.991344	-1.01236
	338	0.977595	0.963442	0.991749	-0.230983
	340	0.977628	0.963413	0.991842	-0.381179
	342	0.979143	0.965843	0.992442	-0.496703
	344	0.978006	0.960013	0.996	-0.728018
	346	0.978198	0.963147	0.993249	-0.831294
	348	0.977987	0.959708	0.996267	-0.662321
	350	0.977876	0.961959	0.993793	-0.240731
	352	0.976877	0.958611	0.995143	-0.614479
	354	0.978316	0.963412	0.993221	-0.184358
	356	0.978241	0.961908	0.994575	-0.30832
	358	0.977077	0.960693	0.993461	-0.302478
	360	0.978835	0.965525	0.992144	-0.119385
	362	0.980572	0.964535	0.996608	-0.359512
	364	0.979935	0.966517	0.993353	-1.14562
	366	0.980399	0.96524	0.995559	-0.70228
	368	0.981285	0.969433	0.993136	-0.551361
	370	0.981514	0.969341	0.993686	-0.547021
	372	0.978634	0.965316	0.991953	-0.332466
	374	0.978436	0.964316	0.992556	-0.652567
	376	0.981353	0.968308	0.994397	-1.01879
	378	0.980982	0.969359	0.992606	-0.907013
	380	0.982418	0.972291	0.992544	-0.480637
	382	0.982676	0.971677	0.993676	-0.707376
	384	0.981501	0.968283	0.994719	-0.240731
	386	0.981875	0.969342	0.994407	-0.291026
	388	0.981898	0.969499	0.994296	-0.230983
	390	0.981145	0.969283	0.993006	-0.652567
	392	0.981861	0.968801	0.994922	-0.75969
	394	0.981746	0.969635	0.993857	-0.573391
	396	0.982173	0.969966	0.99438	-1.01878
	398	0.981878	0.968282	0.995473	-0.488626
	400	0.981864	0.968533	0.995196	-0.245713
	402	0.981308	0.967299	0.995317	-0.212331
	404	0.982059	0.967579	0.99654	-0.122381
	406	0.981473	0.966253	0.996692	-0.230983
	408	0.98296	0.969702	0.996218	-0.119386
	410	0.982413	0.96865	0.996175	-0.106577
	412	0.982493	0.969375	0.995612	-0.133313
	414	0.98234	0.968881	0.995799	-0.207842
	416	0.982949	0.969012	0.996886	-0.296714
	418	0.983253	0.972991	0.993515	-0.277139
	420	0.984216	0.975524	0.992909	-0.0379227
	422	0.983471	0.973671	0.993271	-0.345013
	424	0.98331	0.972911	0.99371	-0.371071
	426	0.983258	0.973664	0.992852	-0.182323
	428	0.984785	0.97684	0.992729	-0.019873
	430	0.984493	0.978654	0.990333	-0.112135
	432	0.985806	0.977682	0.99393	-0.0142437
	434	0.984942	0.976616	0.993267	-0.274419
	436	0.985685	0.978048	0.993323	-0.113558
	438	0.985478	0.978258	0.992699	-0.143245
	440	0.983769	0.973265	0.994273	-0.119386
	442	0.985454	0.976425	0.994482	-0.110725
	444	0.986459	0.979315	0.993604	-0.102545
	446	0.986781	0.980001	0.993562	-0.180304
	448	0.987526	0.980392	0.994659	-0.176315
	450	0.986976	0.980763	0.993188	-0.102547
	452	0.985974	0.980522	0.991427	-0.00707279
	454	0.986057	0.981477	0.990637	-0.0410619
	456	0.98672	0.98186	0.99158	-0.0617881
	458	0.987051	0.981922	0.99218	-0.305389
	460	0.988284	0.983199	0.99337	-0.131708
	462	0.98761	0.982411	0.992809	-0.123902
	464	0.987695	0.982374	0.993016	-0.028667
	466	0.987143	0.981449	0.992836	-0.0986326
	468	0.989216	0.984248	0.994183	-0.0986326
	470	0.989027	0.984274	0.993781	-0.0361331
	472	0.989354	0.98399	0.994718	-0.128543
	474	0.989803	0.98509	0.994517	-0.591422
	476	0.989392	0.985359	0.993424	-0.662321
	478	0.98897	0.985061	0.992879	-0.405486
	480	0.9901	0.986015	0.994184	-0.261095
	482	0.990597	0.986001	0.995192	-0.214602
	484	0.989908	0.985608	0.994209	-0.22859
	486	0.990747	0.986341	0.995153	-0.159152
	488	0.989966	0.985783	0.994149	-0.117908
	490	0.991079	0.987377	0.99478	-0.168529
	492	0.990808	0.986632	0.994984	-0.423476
	494	0.990656	0.986768	0.994544	-0.508984
	496	0.989543	0.985232	0.993855	-1.31154
	498	0.989899	0.985599	0.994199	-1.14561
	500	0.990153	0.985447	0.994858	-1.18758
	502	0.989559	0.983841	0.995277	-1.56539
	504	0.990143	0.984135	0.996151	-0.781288
	506	0.988958	0.980847	0.997068	-0.525666
	508	0.989721	0.981808	0.997634	-0.662321
	510	0.989671	0.982291	0.99705	-0.476675
	512	0.989111	0.981461	0.996761	-1.05127
	514	0.989488	0.980941	0.998034	-0.628588
	516	0.989846	0.982173	0.997519	-0.692147
	518	0.990526	0.983064	0.997988	-0.555722
	520	0.990009	0.983529	0.996489	-0.919032
	522	0.989359	0.981049	0.997669	-0.765053
	524	0.990421	0.983731	0.997112	-1.66759
	526	0.990449	0.983158	0.997741	-1.52395
	528	0.989373	0.980039	0.998706	-1.04471
	530	0.990119	0.982329	0.997909	-1.69376
	532	0.989945	0.981311	0.998579	-0.619157
	534	0.990109	0.982306	0.997911	-1.30404
	536	0.990431	0.98366	0.997202	-0.986921
	538	0.989753	0.983479	0.996027	-1.07772
	540	0.989728	0.982564	0.996892	-0.91301
	542	0.989219	0.981872	0.996566	-1.31906
	544	0.988714	0.979594	0.997835	-1.16647
	546	0.98852	0.980999	0.996042	-1.58216
	548	0.988532	0.982083	0.994982	-1.31154
	550	0.988371	0.98323	0.993512	-0.889173
	552	0.988534	0.981806	0.995262	-0.836968
	554	0.988416	0.981485	0.995347	-0.968103
	556	0.988301	0.980966	0.995636	-0.91301
	558	0.98793	0.98135	0.994511	-0.937251
	560	0.98778	0.981305	0.994255	-1.33419
	562	0.988096	0.98107	0.995122	-1.28169
	564	0.988913	0.983656	0.994169	-0.642904
	566	0.988534	0.98239	0.994679	-1.14908
	568	0.989281	0.984262	0.994299	-1.729
	570	0.989014	0.98345	0.994578	-0.600577
	572	0.988319	0.982925	0.993714	-2.22674
	574	0.987263	0.977234	0.997291	-2.05589
	576	0.988002	0.979745	0.996259	-2.06574
	578	0.988096	0.980845	0.995346	-1.80079
	580	0.987947	0.981879	0.994014	-0.889173
	582	0.986786	0.978101	0.995472	-1.52395
	584	0.985864	0.976082	0.995646	-2.07559
	586	0.984622	0.973446	0.995797	-2.99036
	588	0.984689	0.974832	0.994546	-4.44118
	590	0.984643	0.975712	0.993574	-3.89833
	592	0.98459	0.975207	0.993972	-4.83033
	594	0.984497	0.974294	0.994701	-4.09914
	596	0.984213	0.975521	0.992904	-2.72913
	598	0.985098	0.976286	0.99391	-3.18883
	600	0.984431	0.976279	0.992583	-2.45967
	602	0.98572	0.97937	0.992071	-2.69457
	604	0.982856	0.975356	0.990356	-3.6212
	606	0.984582	0.977734	0.99143	-3.67572
	608	0.983398	0.976965	0.989832	-2.54771
	610	0.983167	0.975396	0.990937	-3.71685
	612	0.982073	0.974652	0.989493	-4.59471
	614	0.983105	0.975214	0.990995	-2.84618
	616	0.982146	0.9733	0.990993	-4.21641
	618	0.982168	0.974718	0.989618	-6.21568
	620	0.980856	0.972389	0.989323	-5.49063
	622	0.979858	0.970911	0.988805	-5.18773
	624	0.979852	0.971523	0.988182	-4.29063
	626	0.980865	0.972423	0.989306	-4.61025
	628	0.981078	0.97197	0.990187	-3.85601
	630	0.979616	0.969227	0.990005	-4.61019
	632	0.979228	0.969242	0.989213	-5.94474
	634	0.979995	0.970296	0.989694	-4.84631
	636	0.979536	0.968457	0.990615	-6.34437
	638	0.979973	0.969448	0.990497	-6.12459
	640	0.976278	0.96341	0.989146	-5.55917
	642	0.978052	0.964489	0.991614	-6.87347
	644	0.976534	0.96537	0.987698	-8.08467
	646	0.97353	0.961987	0.985074	-9.86445
	648	0.974556	0.963384	0.985729	-8.29676
	650	0.974401	0.959733	0.989069	-7.16641
	652	0.974681	0.962839	0.986524	-10.5078
	654	0.974065	0.963019	0.985111	-9.51648
	656	0.972523	0.961907	0.98314	-9.15241
	658	0.974309	0.963677	0.984941	-8.92868
	660	0.97223	0.960188	0.984273	-9.65478
	662	0.972365	0.96063	0.9841	-9.10737
	664	0.971502	0.958805	0.984198	-9.33339
	666	0.970872	0.956666	0.985079	-10.5321
	668	0.969213	0.950696	0.987729	-9.81765
	670	0.968947	0.95479	0.983105	-10.7516
	672	0.970073	0.955881	0.984265	-10.6051
	674	0.968884	0.952896	0.984871	-9.37895
	676	0.97069	0.955639	0.985741	-8.77395
	678	0.968828	0.953834	0.983822	-9.81773
	680	0.970429	0.956078	0.98478	-9.19742
	682	0.967843	0.951451	0.984235	-8.99547
	684	0.966606	0.950101	0.983111	-9.49351
	686	0.96638	0.94982	0.982941	-9.8646
	688	0.966357	0.947835	0.984879	-9.58542
	690	0.965547	0.948983	0.98211	-10.1477
	692	0.965045	0.945013	0.985077	-11.2481
	694	0.964542	0.951071	0.978014	-10.6538
	696	0.964879	0.951017	0.978742	-11.0979
	698	0.963769	0.948871	0.978668	-11.248
	700	0.9632	0.947513	0.978887	-11.5516
	702	0.963905	0.946575	0.981235	-10.85
	704	0.962978	0.944463	0.981494	-10.7272
	706	0.963283	0.945765	0.9808	-11.3994
	708	0.962658	0.947054	0.978261	-10.0292
	710	0.960508	0.938791	0.982225	-9.91152
	712	0.962532	0.942481	0.982582	-10.1478
	714	0.956709	0.933195	0.980224	-11.3235
	716	0.958863	0.936342	0.981384	-10.053
	718	0.959414	0.935762	0.983066	-9.56236
	720	0.955448	0.928792	0.982104	-11.223
	722	0.95731	0.93172	0.9829	-10.339
	724	0.958306	0.935685	0.980928	-9.5855
	726	0.957981	0.933082	0.98288	-10.339
	728	0.961446	0.940073	0.982819	-9.67803
	730	0.96055	0.940816	0.980284	-10.9488
	732	0.96182	0.941335	0.982305	-9.53933
	734	0.95895	0.934061	0.983839	-9.74782
	736	0.959428	0.935391	0.983466	-9.28795
	738	0.956965	0.934049	0.979881	-10.1955
	740	0.956855	0.930459	0.983251	-10.6294
	742	0.957513	0.933844	0.981183	-9.77097
	744	0.956524	0.930117	0.982932	-11.3993
	746	0.958581	0.933008	0.984153	-9.98197
	748	0.955106	0.928797	0.981415	-11.0481
	750	0.957401	0.930203	0.9846	-10.6537
	752	0.957503	0.933674	0.981331	-10.9736
	754	0.954964	0.925965	0.983964	-10.6538
	756	0.952425	0.920773	0.984078	-10.7027
	758	0.956304	0.928506	0.984101	-9.88805
	760	0.954149	0.926208	0.982091	-9.42462
	762	0.953122	0.928277	0.977967	-11.248
	764	0.951468	0.92179	0.981146	-12.3821
	766	0.951602	0.92632	0.976885	-11.8594
	768	0.95018	0.922956	0.977404	-11.9112
	770	0.948713	0.917407	0.980019	-12.3558
	772	0.946535	0.91769	0.975379	-12.8086
	774	0.948912	0.919778	0.978046	-11.1478
	776	0.947564	0.921935	0.973193	-12.4879
	778	0.947397	0.914944	0.97985	-10.9735
	780	0.94521	0.912056	0.978363	-11.2229
	782	0.945082	0.918332	0.971831	-12.3821
	784	0.942195	0.911562	0.972828	-12.9705
	786	0.938582	0.911492	0.965672	-13.5457
	788	0.938229	0.907279	0.96918	-13.3251
	790	0.934384	0.896471	0.972298	-13.1881
	792	0.931584	0.873876	0.989293	-13.3251
	794	0.927475	0.874434	0.980516	-13.1063
	796	0.92823	0.879434	0.977027	-13.2158
	798	0.926903	0.872841	0.980964	-13.1335
	800	0.928809	0.885577	0.972041	-12.5146
	802	0.927494	0.877448	0.977539	-12.5678
	804	0.918381	0.84456	0.992202	-12.3029
	806	0.919987	0.852216	0.987758	-13.4076
	808	0.917475	0.841722	0.993228	-13.0248
	810	0.911933	0.832094	0.991772	-13.2702
	812	0.90784	0.825924	0.989756	-13.3251
	814	0.905135	0.828469	0.981801	-14.5335
	816	0.913503	0.837491	0.989515	-13.9085
	818	0.909208	0.830657	0.98776	-13.9646
	820	0.898992	0.812946	0.985039	-14.5624
	822	0.888813	0.797192	0.980435	-14.9974
	824	0.888826	0.794546	0.983107	-14.3616
	826	0.891906	0.807228	0.976584	-14.1059
	828	0.888806	0.808464	0.969149	-15.1144
	830	0.890391	0.807634	0.973148	-14.9389
	832	0.892879	0.809077	0.976681	-14.5338
	834	0.892768	0.810854	0.974681	-14.3902
	836	0.890986	0.808285	0.973687	-14.3616
	838	0.882915	0.801548	0.964282	-14.8226
	840	0.880202	0.78931	0.971094	-14.3048
	842	0.880065	0.79138	0.96875	-14.7937
	844	0.880562	0.792989	0.968134	-14.7068
	846	0.873689	0.774521	0.972857	-14.7647
	848	0.873796	0.784692	0.9629	-14.9973
	850	0.867586	0.773095	0.962076	-14.4474
	852	0.861658	0.771442	0.951874	-14.7936
	854	0.865119	0.777105	0.953133	-14.5049
	856	0.864252	0.775005	0.953499	-14.3902
	858	0.864533	0.779598	0.949469	-14.9977
	860	0.868752	0.787702	0.949801	-14.8516
	862	0.853022	0.762861	0.943183	-14.8809
	864	0.85089	0.756745	0.945036	-14.9389
	866	0.857038	0.764201	0.949876	-14.6778
	868	0.851213	0.754497	0.94793	-14.6199
	870	0.850683	0.754049	0.947318	-14.4764
	872	0.848986	0.756742	0.94123	-14.4476
	874	0.852531	0.758995	0.946067	-14.1625
	876	0.850524	0.759872	0.941176	-14.2477
	878	0.850258	0.759364	0.941151	-14.021
	880	0.847836	0.759078	0.936593	-14.2477
	882	0.844919	0.755552	0.934287	-14.1907
	884	0.848703	0.765113	0.932293	-14.4188
	886	0.84594	0.760232	0.931648	-14.5912
	888	0.829005	0.732568	0.925442	-15.0853
	890	0.828599	0.740852	0.916346	-15.0265
	892	0.827169	0.735092	0.919246	-14.7647
	894	0.825526	0.73513	0.915922	-14.7646
	896	0.818701	0.723833	0.913568	-14.6778
	898	0.818429	0.724845	0.912013	-15.0265
	900	0.823742	0.729011	0.918473	-14.939
	902	0.80845	0.705842	0.911059	-14.9973
	904	0.809935	0.713947	0.905924	-15.0265
	906	0.808087	0.710529	0.905644	-14.7645
	908	0.808997	0.71513	0.902864	-14.8225
	910	0.811168	0.71812	0.904216	-14.5623
	912	0.794644	0.690367	0.898922	-14.9099
	914	0.791701	0.684617	0.898785	-14.8226
	916	0.791982	0.681255	0.90271	-14.6776
	918	0.790647	0.685333	0.895961	-15.0852
	920	0.788059	0.680521	0.895598	-14.8516
	922	0.785209	0.685294	0.885124	-15.2321
	924	0.778464	0.670564	0.886365	-15.3797
	926	0.785603	0.687281	0.883924	-15.1439
	928	0.787685	0.688388	0.886983	-15.232
	930	0.774022	0.672604	0.87544	-15.2615
	932	0.778407	0.679094	0.87772	-15.3797
	934	0.788124	0.693227	0.883022	-15.0852
	936	0.77836	0.6784	0.87832	-14.9975
	938	0.780769	0.676043	0.885494	-13.9928
	940	0.7742	0.670396	0.878005	-14.8808
	942	0.764234	0.656893	0.871575	-15.0265
	944	0.757222	0.648284	0.86616	-15.0266
	946	0.767702	0.663137	0.872268	-14.8225
	948	0.758513	0.655331	0.861694	-15.0851
	950	0.750726	0.642437	0.859016	-15.232
	952	0.761019	0.660887	0.861151	-15.2615
	954	0.754359	0.658015	0.850703	-15.3207
	956	0.753783	0.65491	0.852656	-15.144
	958	0.755665	0.659453	0.851878	-15.2027
	960	0.752017	0.655889	0.848146	-15.0851
	962	0.765969	0.668273	0.863664	-14.7355
	964	0.752068	0.652428	0.851708	-15.0851
	966	0.736406	0.625636	0.847176	-15.0265
	968	0.737007	0.631328	0.842686	-15.1144
	970	0.733647	0.625677	0.841617	-15.2027
	972	0.720218	0.615	0.825436	-15.0558
	974	0.7216	0.613241	0.829958	-15.2615
	976	0.730404	0.624598	0.836211	-15.1438
	978	0.717283	0.603736	0.83083	-15.0851
	980	0.71591	0.602996	0.828824	-15.232
	982	0.714853	0.59699	0.832717	-15.1439
	984	0.70347	0.583928	0.823013	-15.3205
	986	0.711345	0.587767	0.834923	-15.232
	988	0.704658	0.581598	0.827717	-15.2615
	990	0.706258	0.591542	0.820974	-15.1733
	992	0.707379	0.598434	0.816323	-15.0852
	994	0.70347	0.587845	0.819095	-14.8806
	996	0.707496	0.598631	0.81636	-15.0853
	998	0.713164	0.600717	0.82561	-14.9681
	1000	0.690144	0.572382	0.807905	-15.0851
	1002	0.692317	0.576952	0.807682	-15.0852
	1004	0.691188	0.574767	0.807608	-14.7935
	1006	0.704282	0.59264	0.815924	-14.8516
	1008	0.702963	0.586825	0.8191	-15.1733
	1010	0.706302	0.597618	0.814985	-14.9389
	1012	0.694657	0.588505	0.80081	-15.1144
	1014	0.706605	0.598377	0.814832	-15.0265
	1016	0.70622	0.595815	0.816625	-15.0558
	1018	0.706409	0.599422	0.813396	-14.91
	1020	0.715235	0.610949	0.819521	-15.1144
	1022	0.721375	0.618314	0.824437	-14.9974
	1024	0.709003	0.601795	0.816211	-14.9973
	1026	0.702544	0.588749	0.816339	-15.1439
	1028	0.715456	0.602181	0.828732	-14.9681
	1030	0.708722	0.598643	0.8188	-14.8226
	1032	0.719023	0.616072	0.821974	-15.0265
	1034	0.710547	0.610251	0.810842	-14.8518
	1036	0.708941	0.60633	0.811553	-15.1439
	1038	0.708595	0.599958	0.817232	-14.7067
	1040	0.704719	0.599688	0.80975	-14.7936
	1042	0.708023	0.607512	0.808533	-14.8808
	1044	0.708349	0.607462	0.809237	-14.7355
	1046	0.713908	0.61555	0.812267	-14.7356
	1048	0.713279	0.622585	0.803973	-14.9681
	1050	0.709017	0.605354	0.812679	-14.8516
	1052	0.720223	0.623416	0.817029	-14.3048
	1054	0.714729	0.619262	0.810197	-14.5912
	1056	0.709243	0.614494	0.803992	-14.3902
	1058	0.716506	0.620444	0.812567	-14.7067
	1060	0.707982	0.61032	0.805645	-14.7935
	1062	0.71296	0.622953	0.802966	-14.7935
	1064	0.702356	0.610528	0.794185	-14.6489
	1066	0.71786	0.629103	0.806618	-14.4762
	1068	0.722657	0.633764	0.81155	-14.3332
	1070	0.719246	0.63003	0.808462	-14.4189
	1072	0.710561	0.618137	0.802984	-14.3047
	1074	0.711012	0.617741	0.804282	-14.4474
	1076	0.706485	0.611471	0.8015	-14.2476
	1078	0.720943	0.633368	0.808518	-14.4762
	1080	0.720702	0.634024	0.80738	-14.3048
	1082	0.714916	0.630506	0.799327	-14.276
	1084	0.723782	0.644715	0.802848	-14.021
	1086	0.724686	0.64058	0.808792	-14.4189
	1088	0.724087	0.640837	0.807338	-14.2477
	1090	0.725096	0.644683	0.80551	-14.4476
	1092	0.72074	0.637321	0.804159	-14.0775
	1094	0.720759	0.636005	0.805514	-14.2477
	1096	0.727324	0.647145	0.807503	-13.9928
	1098	0.730024	0.644815	0.815234	-14.0492
	1100	0.721177	0.630254	0.8121	-13.7963
	1102	0.738364	0.661007	0.81572	-13.8804
	1104	0.730687	0.644003	0.817372	-13.9365
	1106	0.728675	0.635074	0.822277	-13.5736
	1108	0.741617	0.653945	0.829289	-13.5181
	1110	0.74063	0.650808	0.830453	-14.0777
	1112	0.739387	0.648515	0.83026	-13.4351
	1114	0.742796	0.662146	0.823445	-13.6847
	1116	0.745328	0.661304	0.829351	-13.7406
	1118	0.735623	0.648182	0.823064	-13.518
	1120	0.74305	0.657812	0.828288	-13.4627
	1122	0.739842	0.659591	0.820094	-13.4627
	1124	0.74464	0.662695	0.826585	-13.9366
	1126	0.743413	0.659966	0.82686	-13.6291
	1128	0.748503	0.669879	0.827127	-13.4627
	1130	0.752537	0.674111	0.830963	-13.6013
	1132	0.752247	0.673575	0.83092	-13.8526
	1134	0.752475	0.670442	0.834507	-13.4627
	1136	0.744341	0.663513	0.82517	-13.8525
	1138	0.757115	0.679803	0.834426	-13.1336
	1140	0.741572	0.659099	0.824045	-13.7965
	1142	0.757938	0.674006	0.84187	-14.0211
	1144	0.764114	0.685582	0.842647	-13.657
	1146	0.76062	0.678625	0.842616	-13.5737
	1148	0.74531	0.660278	0.830343	-13.6012
	1150	0.756029	0.6804	0.831659	-13.9928
	1152	0.74905	0.668266	0.829835	-13.2978
	1154	0.754404	0.672891	0.835918	-12.9434
	1156	0.748601	0.667944	0.829257	-13.4078
	1158	0.749805	0.666909	0.832701	-13.1608
	1160	0.751405	0.670422	0.832387	-13.9646
	1162	0.76026	0.68122	0.8393	-13.1336
	1164	0.755711	0.670391	0.84103	-14.2477
	1166	0.749188	0.668785	0.829592	-14.3902
	1168	0.746183	0.660591	0.831774	-14.4476
	1170	0.749909	0.660823	0.838996	-14.1057
	1172	0.746079	0.661036	0.831122	-14.0492
	1174	0.742677	0.657932	0.827422	-13.9366
	1176	0.759378	0.68021	0.838546	-14.7355
	1178	0.749767	0.670039	0.829495	-14.2477
	1180	0.747181	0.660609	0.833753	-13.8243
	1182	0.751261	0.666136	0.836386	-14.0774
	1184	0.767997	0.691557	0.844437	-13.518
	1186	0.749499	0.666948	0.83205	-13.7404
	1188	0.762655	0.683007	0.842302	-13.4351
	1190	0.750472	0.660921	0.840023	-13.0792
	1192	0.749566	0.65427	0.844861	-13.2703
	1194	0.742695	0.66298	0.82241	-14.1909
	1196	0.759332	0.67202	0.846643	-13.4904
	1198	0.740104	0.648899	0.83131	-13.9084
	1200	0.754035	0.660277	0.847792	-14.134
	1202	0.747706	0.660859	0.834554	-13.1608
	1204	0.741578	0.655742	0.827414	-14.4474
	1206	0.732139	0.631596	0.832683	-13.4078
	1208	0.752618	0.667659	0.837577	-14.4189
	1210	0.735024	0.645162	0.824885	-13.9084
	1212	0.751478	0.653851	0.849106	-13.8522
	1214	0.740101	0.641638	0.838565	-14.2193
	1216	0.736034	0.648436	0.823632	-14.2476
	1218	0.747458	0.654623	0.840294	-13.7962
	1220	0.746175	0.653956	0.838394	-13.9084
	1222	0.746972	0.657851	0.836093	-13.1609
	1224	0.746611	0.660286	0.832935	-13.8242
	1226	0.752592	0.660936	0.844248	-12.7818
	1228	0.75562	0.668625	0.842614	-13.8522
	1230	0.744682	0.651135	0.838229	-13.079
	1232	0.742623	0.642208	0.843038	-13.325
	1234	0.724174	0.624924	0.823424	-13.7404
	1236	0.755261	0.674776	0.835746	-13.6291
	1238	0.729249	0.632629	0.825869	-13.4905
	1240	0.768181	0.684525	0.851837	-13.4628
	1242	0.768275	0.677827	0.858723	-13.4352
	1244	0.741157	0.647461	0.834853	-13.5459
	1246	0.734682	0.640492	0.828871	-13.6848
	1248	0.750177	0.66197	0.838384	-14.3045
	1250	0.750692	0.664404	0.83698	-14.3045
	1252	0.746324	0.664486	0.828162	-13.7685
	1254	0.74642	0.660947	0.831892	-14.2477
	1256	0.747139	0.662385	0.831893	-13.9929
	1258	0.72837	0.630054	0.826685	-14.4476
	1260	0.714416	0.612398	0.816435	-14.4765
	1262	0.743751	0.650682	0.83682	-14.1341
	1264	0.728412	0.630116	0.826709	-13.9366
	1266	0.71676	0.606073	0.827446	-13.7405
	1268	0.73331	0.634351	0.832269	-13.3801
	1270	0.735668	0.642328	0.829007	-14.3616
	1272	0.740704	0.646857	0.834551	-13.6291
	1274	0.756726	0.665374	0.848079	-13.5182
	1276	0.7195	0.6201	0.818901	-13.4904
	1278	0.752888	0.665513	0.840263	-13.8523
	1280	0.732064	0.641202	0.822925	-14.3331
	1282	0.734304	0.631329	0.837278	-13.4351
	1284	0.734275	0.648678	0.819871	-13.8242
	1286	0.75342	0.662277	0.844562	-13.2703
	1288	0.73484	0.642564	0.827116	-14.8226
	1290	0.751121	0.659367	0.842875	-13.4351
	1292	0.745252	0.652717	0.837788	-13.9085
	1294	0.746927	0.656511	0.837343	-14.0492
	1296	0.764248	0.676673	0.851824	-14.7648
	1298	0.739712	0.648194	0.831231	-14.2192
	1300	0.707046	0.601743	0.812348	-14.5338
	1302	0.742222	0.646408	0.838036	-13.2976
	1304	0.712956	0.611041	0.814872	-13.5737
	1306	0.747929	0.653594	0.842264	-12.3292
	1308	0.724549	0.618251	0.830848	-13.5182
	1310	0.733712	0.628577	0.838847	-13.1608
	1312	0.742221	0.64633	0.838112	-14.3903
	1314	0.731344	0.628298	0.83439	-13.6568
	1316	0.758578	0.660766	0.85639	-11.937
	1318	0.736706	0.640947	0.832464	-14.5335
	1320	0.734909	0.631843	0.837974	-13.7963
	1322	0.727578	0.617351	0.837806	-14.0492
	1324	0.739483	0.641087	0.83788	-12.4879
	1326	0.734713	0.641601	0.827824	-13.7686
	1328	0.736028	0.645565	0.826492	-13.9084
	1330	0.724344	0.621514	0.827174	-14.1057
	1332	0.721794	0.619348	0.82424	-14.1059
	1334	0.730514	0.617775	0.843254	-13.5457
	1336	0.700244	0.578146	0.822343	-14.1907
	1338	0.731076	0.625207	0.836945	-11.8854
	1340	0.707452	0.597878	0.817026	-14.3047
	1342	0.726928	0.618916	0.834941	-13.2977
	1344	0.751303	0.651454	0.851152	-13.4352
	1346	0.726095	0.620876	0.831315	-14.134
	1348	0.739404	0.643493	0.835315	-13.9928
	1350	0.705151	0.585895	0.824407	-13.2154
	1352	0.719089	0.614813	0.823365	-14.2192
	1354	0.724746	0.615839	0.833652	-12.8087
	1356	0.726281	0.630335	0.822227	-14.021
	1358	0.705202	0.599992	0.810412	-14.2476
	1360	0.737582	0.632744	0.84242	-13.1064
	1362	0.739698	0.636831	0.842565	-13.1337
	1364	0.727845	0.619535	0.836155	-14.2194
	1366	0.709785	0.593419	0.826152	-13.7125
	1368	0.722861	0.620738	0.824984	-13.5457
	1370	0.708547	0.601452	0.815643	-13.993
	1372	0.706312	0.599345	0.813279	-14.2193
	1374	0.731882	0.633193	0.83057	-12.4085
	1376	0.738839	0.633763	0.843915	-11.5517
	1378	0.71089	0.604983	0.816798	-14.1625
	1380	0.701901	0.594253	0.809548	-13.9085
	1382	0.717816	0.607801	0.827831	-13.7683
	1384	0.719718	0.607237	0.832199	-12.728
	1386	0.713348	0.611184	0.815513	-13.7684
	1388	0.71624	0.607854	0.824627	-13.7683
	1390	0.729792	0.622955	0.836629	-12.8624
	1392	0.714942	0.605462	0.824421	-14.1059
	1394	0.729867	0.617757	0.841976	-12.8086
	1396	0.73546	0.633023	0.837897	-14.2193
	1398	0.726166	0.619918	0.832414	-13.3526
	1400	0.728963	0.61985	0.838076	-12.1978
	1402	0.715935	0.609011	0.822858	-13.7126
	1404	0.697312	0.58373	0.810895	-13.8525
	1406	0.709425	0.60056	0.81829	-12.728
	1408	0.739088	0.633245	0.84493	-12.3292
	1410	0.699154	0.586918	0.81139	-13.518
	1412	0.734791	0.627316	0.842266	-11.4753
	1414	0.726326	0.619605	0.833047	-13.079
	1416	0.731179	0.624074	0.838283	-12.7818
	1418	0.716584	0.611139	0.822029	-11.4499
	1420	0.731485	0.625751	0.837219	-11.7563
	1422	0.722312	0.6092	0.835425	-12.6477
	1424	0.729885	0.621485	0.838285	-12.3557
	1426	0.728216	0.626139	0.830293	-10.9735
	1428	0.723349	0.602133	0.844564	-11.9371
	1430	0.692838	0.572025	0.813651	-13.6012
	1432	0.715493	0.59261	0.838376	-11.9112
	1434	0.716375	0.593666	0.839084	-13.6847
	1436	0.724109	0.611491	0.836728	-11.4755
	1438	0.706029	0.584522	0.827537	-12.5145

## Sheet: Figure 4d
	Figure 4d
	PCPTime (min)	Cosine similarity_average	Cosine similarity_upper	Cosine similarity_lower	ln(p-value)
	0	0.966289	0.952776	0.979802	-0.0695854
	2	0.964501	0.945057	0.983945	-0.104928
	4	0.965867	0.950903	0.980832	-0.061423
	6	0.960765	0.935687	0.985843	-0.0674718
	8	0.966083	0.951634	0.980532	-0.117166
	10	0.972441	0.966809	0.978074	-0.291687
	12	0.974163	0.966978	0.981348	-0.0674718
	14	0.974167	0.967875	0.980459	-0.0674718
	16	0.97516	0.961967	0.988352	-0.00542421
	18	0.969845	0.954423	0.985267	-0.291688
	20	0.968196	0.949235	0.987158	-0.144803
	22	0.965827	0.945062	0.986591	-0.141105
	24	0.964021	0.940253	0.987788	-0.343913
	26	0.963529	0.942904	0.984154	-0.72335
	28	0.971185	0.95942	0.98295	-0.262005
	30	0.973573	0.96542	0.981726	-0.156314
	32	0.971715	0.96311	0.980319	-0.291688
	34	0.970525	0.960766	0.980284	-0.214035
	36	0.967858	0.952335	0.983381	-0.433712
	38	0.964582	0.941728	0.987435	-0.262005
	40	0.9612	0.927505	0.994896	-0.379616
	42	0.966643	0.938184	0.995102	-0.402206
	44	0.969935	0.94913	0.99074	-0.387047
	46	0.971345	0.954334	0.988355	-0.262004
	48	0.970334	0.958046	0.982622	-0.458399
	50	0.966648	0.950515	0.982781	-0.689988
	52	0.962138	0.938298	0.985977	-0.626248
	54	0.96908	0.950264	0.987896	-0.234509
	56	0.965226	0.947544	0.982908	-0.740432
	58	0.968554	0.951101	0.986008	-0.458396
	60	0.972277	0.95863	0.985925	-0.379616
	62	0.975656	0.96387	0.987442	-0.387049
	64	0.973449	0.962689	0.98421	-0.769433
	66	0.967949	0.954171	0.981727	-0.793143
	68	0.969429	0.957823	0.981035	-0.769452
	70	0.966522	0.950907	0.982138	-1.20524
	72	0.970221	0.959148	0.981294	-0.87979
	74	0.970386	0.95861	0.982163	-1.72733
	76	0.970921	0.959815	0.982027	-2.03117
	78	0.973196	0.961145	0.985246	-1.07035
	80	0.969704	0.956336	0.983072	-2.03117
	82	0.971985	0.958993	0.984977	-1.76614
	84	0.975118	0.967168	0.983068	-1.76614
	86	0.973071	0.961568	0.984573	-1.68896
	88	0.969938	0.958179	0.981698	-1.78578
	90	0.968952	0.954705	0.983199	-2.18288
	92	0.969369	0.956998	0.98174	-2.41076
	94	0.969259	0.952581	0.985937	-2.34112
	96	0.97245	0.961211	0.983688	-2.05242
	98	0.971998	0.959319	0.984676	-2.07384
	100	0.976448	0.968506	0.984389	-0.679081
	102	0.974863	0.962694	0.987032	-1.41764
	104	0.976276	0.9677	0.984852	-1.09947
	106	0.97798	0.969609	0.986351	-0.657623
	108	0.977291	0.966317	0.988266	-0.781226
	110	0.977022	0.969635	0.984409	-1.22084
	112	0.975109	0.968005	0.982212	-2.31804
	114	0.977348	0.970393	0.984302	-2.03113
	116	0.975935	0.967044	0.984826	-1.96804
	118	0.976683	0.96895	0.984415	-1.78575
	120	0.976706	0.966342	0.98707	-2.09538
	122	0.977943	0.966622	0.989264	-1.90616
	124	0.979485	0.96954	0.98943	-1.46964
	126	0.980232	0.973782	0.986683	-1.63242
	128	0.982461	0.977819	0.987102	-1.41764
	130	0.979447	0.97132	0.987573	-2.50565
	132	0.980669	0.975097	0.98624	-1.25243
	134	0.98316	0.977444	0.988875	-0.781226
	136	0.981961	0.973054	0.990867	-0.931865
	138	0.9801	0.972201	0.987999	-1.40058
	140	0.979884	0.973794	0.985973	-1.15924
	142	0.981188	0.974684	0.987691	-0.958608
	144	0.982195	0.976449	0.987942	-0.484003
	146	0.982794	0.976103	0.989485	-0.107891
	148	0.983949	0.978652	0.989247	-0.224106
	150	0.985057	0.979522	0.990592	-0.12038
	152	0.985294	0.981057	0.98953	-0.0614249
	154	0.985065	0.979907	0.990223	-0.0654068
	156	0.985335	0.979868	0.990802	-0.0489608
	158	0.985768	0.981147	0.99039	-0.190276
	160	0.984905	0.980022	0.989787	-0.425685
	162	0.983873	0.97792	0.989825	-0.239836
	164	0.9847	0.977708	0.991691	-0.185764
	166	0.985462	0.979925	0.990999	-0.0884171
	168	0.983301	0.978449	0.988152	-0.144803
	170	0.983443	0.978108	0.988778	-0.0833823
	172	0.98289	0.976205	0.989575	-0.616012
	174	0.981546	0.975282	0.987809	-0.905593
	176	0.981572	0.973223	0.989922	-0.337058
	178	0.978204	0.96661	0.989797	-0.712122
	180	0.976913	0.964035	0.989791	-0.746169
	182	0.981316	0.972351	0.99028	-0.781236
	184	0.981213	0.971876	0.99055	-0.636594
	186	0.978025	0.967819	0.988232	-0.945178
	188	0.979663	0.96801	0.991315	-0.867076
	190	0.98113	0.973069	0.989192	-1.08484
	192	0.979868	0.971289	0.988446	-1.63242
	194	0.979146	0.970711	0.987581	-1.30068
	196	0.979042	0.96982	0.988264	-1.72733
	198	0.977968	0.967403	0.988533	-1.54073
	200	0.974353	0.958122	0.990583	-1.5954
	202	0.980858	0.968283	0.993433	-1.35006
	204	0.98036	0.968451	0.99227	-1.94727
	206	0.97987	0.968437	0.991303	-1.74665
	208	0.979223	0.966121	0.992325	-1.68903
	210	0.979301	0.965129	0.993472	-1.3836
	212	0.980708	0.96892	0.992497	-1.48722
	214	0.980688	0.970534	0.990842	-2.38738
	216	0.980967	0.969742	0.992192	-1.57703
	218	0.978458	0.965111	0.991804	-2.29518
	220	0.98045	0.970616	0.990284	-2.20508
	222	0.982185	0.972372	0.991997	-2.22741
	224	0.984036	0.976313	0.991759	-1.88577
	226	0.984187	0.97666	0.991713	-2.13896
	228	0.984007	0.97677	0.991245	-1.96804
	230	0.982407	0.971753	0.993062	-1.65118
	232	0.98363	0.976494	0.990766	-1.38363
	234	0.983943	0.975465	0.992421	-1.96804
	236	0.981958	0.971144	0.992771	-2.24992
	238	0.981516	0.971087	0.991945	-2.36414
	240	0.983302	0.975699	0.990905	-2.16085
	242	0.979744	0.967695	0.991793	-2.27246
	244	0.981562	0.970832	0.992291	-1.61383
	246	0.981459	0.973761	0.989157	-2.41076
	248	0.982178	0.971479	0.992876	-0.905606
	250	0.979741	0.969804	0.989677	-2.27251
	252	0.979749	0.968425	0.991074	-0.905593
	254	0.978446	0.966939	0.989954	-2.85418
	256	0.976695	0.964693	0.988698	-2.29523
	258	0.978109	0.965166	0.991052	-1.15918
	260	0.976337	0.965417	0.987256	-1.70807
	262	0.977158	0.967281	0.987035	-3.60045
	264	0.975381	0.963551	0.987211	-2.65187
	266	0.974745	0.961452	0.988038	-2.13887
	268	0.974757	0.963273	0.986242	-2.80279
	270	0.969278	0.956671	0.981884	-3.34083
	272	0.970512	0.956895	0.984129	-3.01162
	274	0.967866	0.954434	0.981297	-3.80985
	276	0.969403	0.956761	0.982044	-3.36906
	278	0.966412	0.950963	0.981862	-2.77729
	280	0.965326	0.948797	0.981856	-2.80279
	282	0.96298	0.946284	0.979677	-2.57816
	284	0.963065	0.944522	0.981607	-2.55392
	286	0.96603	0.949016	0.983043	-2.41076
	288	0.96632	0.94973	0.982911	-3.48363
	290	0.964825	0.945257	0.984393	-3.28462
	292	0.966135	0.949058	0.983212	-2.90624
	294	0.966792	0.952087	0.981496	-2.62717
	296	0.964465	0.948228	0.980701	-3.09204
	298	0.965604	0.947722	0.983486	-3.03825
	300	0.96283	0.943709	0.981952	-3.54173
	302	0.964489	0.946671	0.982307	-3.71935
	304	0.961155	0.943025	0.979286	-4.64637
	306	0.965866	0.94316	0.988572	-2.38738
	308	0.965866	0.946031	0.9857	-3.25672
	310	0.965203	0.945008	0.985397	-2.62711
	312	0.966551	0.946305	0.986797	-3.25672
	314	0.966286	0.946193	0.98638	-2.4818
	316	0.967017	0.944429	0.989606	-3.22887
	318	0.966902	0.948244	0.98556	-4.44516
	320	0.968831	0.949153	0.988508	-3.77961
	322	0.968097	0.952199	0.983994	-4.15247
	324	0.967721	0.948728	0.986713	-3.31258
	326	0.967653	0.944	0.991306	-2.90624
	328	0.968728	0.949787	0.987669	-3.57098
	330	0.969238	0.950241	0.988235	-2.93226
	332	0.967462	0.951112	0.983811	-3.45487
	334	0.96701	0.948137	0.985883	-2.80279
	336	0.968985	0.954745	0.983224	-2.85431
	338	0.966209	0.947551	0.984867	-2.29518
	340	0.971403	0.960247	0.982558	-2.36419
	342	0.970756	0.956976	0.984537	-2.65187
	344	0.973117	0.963471	0.982763	-2.38744
	346	0.971452	0.960256	0.982647	-3.09211
	348	0.973782	0.963877	0.983688	-2.31809
	350	0.971578	0.959397	0.983758	-1.94735
	352	0.973405	0.963614	0.983197	-2.03117
	354	0.973075	0.96158	0.98457	-1.61389
	356	0.974899	0.964054	0.985744	-1.68896
	358	0.974113	0.964851	0.983375	-1.80556
	360	0.972705	0.961889	0.983521	-1.50496
	362	0.975809	0.965365	0.986254	-2.16085
	364	0.977178	0.967884	0.986471	-2.1609
	366	0.978897	0.968376	0.989419	-1.26842
	368	0.975973	0.964803	0.987143	-1.86552
	370	0.97715	0.965024	0.989276	-1.59537
	372	0.975384	0.965675	0.985094	-1.33352
	374	0.975702	0.965895	0.985509	-1.96808
	376	0.974245	0.961728	0.986762	-3.20146
	378	0.977157	0.964769	0.989545	-1.50493
	380	0.979787	0.970963	0.988611	-1.67002
	382	0.976796	0.965701	0.987891	-2.22741
	384	0.976752	0.965402	0.988103	-1.84539
	386	0.977382	0.96533	0.989434	-1.45218
	388	0.97763	0.967921	0.987338	-1.52279
	390	0.97687	0.967186	0.986554	-2.27251
	392	0.977933	0.966997	0.988868	-2.18288
	394	0.975917	0.964407	0.987427	-2.27251
	396	0.977093	0.965937	0.988249	-3.01162
	398	0.97556	0.964388	0.986731	-3.01162
	400	0.976766	0.964916	0.988616	-1.72736
	402	0.976095	0.96336	0.98883	-1.65121
	404	0.976502	0.964447	0.988558	-1.78582
	406	0.978394	0.969926	0.986862	-1.54073
	408	0.976915	0.967047	0.986783	-2.00997
	410	0.977033	0.965839	0.988226	-1.70807
	412	0.980177	0.970624	0.989729	-0.972157
	414	0.979434	0.968915	0.989952	-1.17443
	416	0.981445	0.973177	0.989714	-1.40056
	418	0.981164	0.972051	0.990277	-0.854478
	420	0.980309	0.970084	0.990534	-0.657616
	422	0.979739	0.967857	0.991621	-0.723358
	424	0.980435	0.969934	0.990937	-0.972157
	426	0.980669	0.968483	0.992854	-0.679088
	428	0.979622	0.970231	0.989013	-0.817322
	430	0.979088	0.96903	0.989146	-1.04169
	432	0.982675	0.977191	0.988159	-1.02756
	434	0.981946	0.971884	0.992007	-0.700999
	436	0.98305	0.975102	0.990999	-0.817322
	438	0.983056	0.973711	0.9924	-0.409931
	440	0.983315	0.97575	0.990879	-0.492745
	442	0.982208	0.973801	0.990616	-0.958622
	444	0.979883	0.969854	0.989911	-1.65124
	446	0.980014	0.969196	0.990832	-2.24992
	448	0.982595	0.973611	0.991579	-1.76614
	450	0.982252	0.974057	0.990447	-1.33347
	452	0.981533	0.972999	0.990066	-0.501595
	454	0.983244	0.976762	0.989726	-0.484003
	456	0.982403	0.975524	0.989283	-1.28453
	458	0.982233	0.974907	0.98956	-1.74669
	460	0.982698	0.973523	0.991873	-1.25243
	462	0.982761	0.975733	0.98979	-1.63242
	464	0.980733	0.970605	0.990861	-1.43485
	466	0.979953	0.969248	0.990658	-1.86552
	468	0.980203	0.968496	0.99191	-2.24992
	470	0.982023	0.969182	0.994863	-1.04172
	472	0.979816	0.96669	0.992942	-2.11706
	474	0.982082	0.970835	0.99333	-2.93226
	476	0.983396	0.973461	0.99333	-1.94731
	478	0.983509	0.975415	0.991603	-2.03113
	480	0.981023	0.968869	0.993178	-2.90617
	482	0.97998	0.964208	0.995751	-3.01155
	484	0.980742	0.969722	0.991762	-3.22887
	486	0.980641	0.967765	0.993517	-3.11921
	488	0.981751	0.970303	0.9932	-2.05246
	490	0.982447	0.971088	0.993805	-2.22741
	492	0.981742	0.970727	0.992757	-3.51278
	494	0.981861	0.97094	0.992782	-2.75199
	496	0.981437	0.969983	0.992891	-3.57115
	498	0.982509	0.972233	0.992785	-3.01162
	500	0.98269	0.972949	0.992431	-3.11921
	502	0.980565	0.967868	0.993262	-3.48363
	504	0.978312	0.960876	0.995748	-4.18454
	506	0.977535	0.959446	0.995625	-2.80279
	508	0.977664	0.959252	0.996075	-3.93263
	510	0.978588	0.960755	0.996422	-3.34083
	512	0.978479	0.960968	0.995989	-3.54181
	514	0.980423	0.965674	0.995171	-3.11921
	516	0.979488	0.961605	0.99737	-2.52969
	518	0.977429	0.954727	1.00013	-2.43433
	520	0.980948	0.965202	0.996695	-2.95856
	522	0.980024	0.96568	0.994368	-3.71926
	524	0.979206	0.96066	0.997752	-3.51261
	526	0.982289	0.96765	0.996928	-2.65187
	528	0.980118	0.964218	0.996018	-2.93226
	530	0.979358	0.960747	0.997969	-3.06515
	532	0.9804	0.961488	0.999313	-2.09538
	534	0.9825	0.967835	0.997164	-2.45797
	536	0.982635	0.968884	0.996387	-2.75199
	538	0.982454	0.967792	0.997116	-2.07392
	540	0.981108	0.960875	1.00134	-1.90612
	542	0.984234	0.968487	0.99998	-1.48722
	544	0.984045	0.970383	0.997707	-1.76614
	546	0.986125	0.973919	0.998331	-1.14409
	548	0.986772	0.976667	0.996878	-1.05597
	550	0.984895	0.969723	1.00007	-0.829594
	552	0.987001	0.976423	0.99758	-0.91867
	554	0.986799	0.977116	0.996482	-1.05595
	556	0.987311	0.979046	0.995576	-1.14407
	558	0.986314	0.973335	0.999293	-0.566468
	560	0.984683	0.968487	1.00088	-0.854466
	562	0.98687	0.976872	0.996867	-0.841972
	564	0.982357	0.963162	1.00155	-0.945178
	566	0.982985	0.960802	1.00517	-0.817332
	568	0.982921	0.960465	1.00538	-1.1291
	570	0.981468	0.959285	1.00365	-0.958622
	572	0.983437	0.964311	1.00256	-0.700991
	574	0.982638	0.961369	1.00391	-0.999612
	576	0.982159	0.960548	1.00377	-1.74672
	578	0.983933	0.968292	0.999574	-1.94731
	580	0.983348	0.966837	0.999859	-0.945191
	582	0.985503	0.971206	0.9998	-0.379617
	584	0.98392	0.965657	1.00218	-0.972172
	586	0.984762	0.971683	0.997842	-1.25247
	588	0.984471	0.969468	0.999474	-1.35006
	590	0.983479	0.965022	1.00194	-0.999642
	592	0.983412	0.967264	0.999561	-1.90612
	594	0.983414	0.965696	1.00113	-1.50496
	596	0.982754	0.963695	1.00181	-0.87979
	598	0.979759	0.95136	1.00816	-1.43487
	600	0.981154	0.952231	1.01008	-0.817322
	602	0.979511	0.947235	1.01179	-1.01352
	604	0.982218	0.960655	1.00378	-0.433714
	606	0.983678	0.964112	1.00324	-0.712131
	608	0.981852	0.957137	1.00657	-0.172691
	610	0.982086	0.956778	1.0074	-0.636594
	612	0.981789	0.957483	1.0061	-0.409933
	614	0.980224	0.949234	1.01121	-1.02756
	616	0.980236	0.949948	1.01052	-0.626261
	618	0.982577	0.958378	1.00678	-0.793153
	620	0.981779	0.959274	1.00428	-1.14409
	622	0.980967	0.957578	1.00436	-0.931865
	624	0.98276	0.964985	1.00053	-0.712131
	626	0.98046	0.951954	1.00897	-0.854478
	628	0.981826	0.956529	1.00712	-0.466832
	630	0.980748	0.956335	1.00516	-0.595868
	632	0.979702	0.952	1.0074	-0.409933
	634	0.980237	0.950504	1.00997	-0.0910211
	636	0.978551	0.944124	1.01298	-0.769433
	638	0.977922	0.940136	1.01571	-0.668293
	640	0.975763	0.936844	1.01468	-0.466829
	642	0.974922	0.933815	1.01603	-1.18979
	644	0.974069	0.93057	1.01757	-1.45221
	646	0.972322	0.929882	1.01476	-1.68896
	648	0.977364	0.950862	1.00387	-1.46964
	650	0.978109	0.954798	1.00142	-1.50499
	652	0.979116	0.957879	1.00035	-1.50493
	654	0.97813	0.952336	1.00392	-1.94735
	656	0.978153	0.954573	1.00173	-1.98898
	658	0.979373	0.961085	0.997661	-2.52963
	660	0.976856	0.955379	0.998332	-3.11914
	662	0.97803	0.961866	0.994194	-2.52963
	664	0.974285	0.946395	1.00217	-2.75193
	666	0.976619	0.952053	1.00119	-3.34075
	668	0.974591	0.957447	0.991736	-3.48363
	670	0.977708	0.961153	0.994263	-3.03825
	672	0.979561	0.965819	0.993303	-2.38744
	674	0.978808	0.965641	0.991975	-2.03113
	676	0.97778	0.960809	0.994751	-2.27251
	678	0.977383	0.958122	0.996644	-2.27251
	680	0.977876	0.963633	0.992119	-2.24987
	682	0.977219	0.966083	0.988355	-3.01155
	684	0.97322	0.957652	0.988788	-4.71465
	686	0.975806	0.963272	0.98834	-3.22902
	688	0.972763	0.956484	0.989042	-3.93254
	690	0.970191	0.94954	0.990842	-4.21654
	692	0.969006	0.945791	0.992221	-4.31376
	694	0.966133	0.943578	0.988689	-4.57875
	696	0.968196	0.951533	0.98486	-5.61277
	698	0.96611	0.954026	0.978195	-6.15348
	700	0.966343	0.949285	0.983401	-5.65049
	702	0.962302	0.943426	0.981178	-6.15364
	704	0.964524	0.940535	0.988514	-5.95741
	706	0.960952	0.939579	0.982325	-6.39367
	708	0.962153	0.948145	0.976161	-5.68836
	710	0.959318	0.94068	0.977956	-6.19346
	712	0.959585	0.933869	0.985301	-6.11411
	714	0.954541	0.929179	0.979902	-6.72131
	716	0.956008	0.936239	0.975777	-7.27334
	718	0.957378	0.933285	0.981472	-6.84653
	720	0.952327	0.923967	0.980686	-7.01561
	722	0.954931	0.930401	0.979461	-6.88873
	724	0.955123	0.938227	0.972018	-6.88873
	726	0.953951	0.935867	0.972034	-6.39351
	728	0.954338	0.940285	0.968392	-7.18674
	730	0.954736	0.934495	0.974977	-7.22968
	732	0.956201	0.937854	0.974548	-6.67985
	734	0.951608	0.927045	0.976172	-6.76327
	736	0.955404	0.934568	0.97624	-6.19313
	738	0.948947	0.92635	0.971544	-6.47497
	740	0.953974	0.933074	0.974874	-6.59752
	742	0.949786	0.924286	0.975286	-6.27287
	744	0.948452	0.918693	0.978211	-6.67985
	746	0.949404	0.918335	0.980474	-6.19313
	748	0.947996	0.92538	0.970612	-6.27303
	750	0.948773	0.922754	0.974791	-6.97299
	752	0.94856	0.927389	0.969731	-6.6387
	754	0.948371	0.927857	0.968885	-6.55647
	756	0.946028	0.927001	0.965055	-7.05819
	758	0.945903	0.929373	0.962434	-7.23007
	760	0.942562	0.920788	0.964335	-7.10071
	762	0.941982	0.921646	0.962317	-7.01543
	764	0.940111	0.918692	0.96153	-6.6387
	766	0.939484	0.915399	0.963569	-6.07457
	768	0.93584	0.902369	0.969311	-6.07473
	770	0.935758	0.900889	0.970627	-7.31675
	772	0.931776	0.88875	0.974802	-6.5563
	774	0.931686	0.889407	0.973966	-6.27287
	776	0.930512	0.88247	0.978553	-6.76291
	778	0.93715	0.890032	0.984268	-6.15348
	780	0.932811	0.875276	0.990345	-5.91843
	782	0.930734	0.873146	0.988322	-6.07473
	784	0.928391	0.871265	0.985517	-6.23293
	786	0.920972	0.851819	0.990126	-6.67985
	788	0.926667	0.870468	0.982866	-6.51556
	790	0.925791	0.857533	0.99405	-6.47463
	792	0.915706	0.828384	1.00303	-6.39367
	794	0.920959	0.851394	0.990523	-6.88854
	796	0.918469	0.856468	0.980469	-7.10147
	798	0.918051	0.849547	0.986555	-6.59734
	800	0.92683	0.868924	0.984735	-6.1933
	802	0.924341	0.875056	0.973627	-6.59752
	804	0.925726	0.880676	0.970777	-7.01561
	806	0.925694	0.889255	0.962132	-6.35315
	808	0.923043	0.874352	0.971733	-6.55647
	810	0.925404	0.886588	0.964221	-6.35315
	812	0.920728	0.873028	0.968428	-6.1933
	814	0.918464	0.873414	0.963515	-6.39351
	816	0.928494	0.889611	0.967377	-6.31311
	818	0.932419	0.903968	0.960869	-6.51539
	820	0.927107	0.890859	0.963355	-6.55647
	822	0.922641	0.890124	0.955158	-6.88873
	824	0.92149	0.8812	0.961781	-6.47463
	826	0.917634	0.880175	0.955092	-6.2732
	828	0.920636	0.88445	0.956822	-6.72131
	830	0.922442	0.890283	0.954601	-7.31635
	832	0.925232	0.891398	0.959066	-6.51574
	834	0.918973	0.876741	0.961205	-6.76291
	836	0.918905	0.873045	0.964766	-5.95726
	838	0.91347	0.867479	0.95946	-7.18674
	840	0.920606	0.880935	0.960277	-6.59769
	842	0.918054	0.87718	0.958928	-6.23326
	844	0.917777	0.885759	0.949795	-6.93107
	846	0.921316	0.891186	0.951446	-6.51574
	848	0.919809	0.890576	0.949042	-7.22968
	850	0.918731	0.887751	0.949711	-6.19313
	852	0.915922	0.882585	0.949259	-6.27303
	854	0.916844	0.885245	0.948443	-6.2331
	856	0.918991	0.891195	0.946788	-6.434
	858	0.91554	0.880784	0.950296	-6.39401
	860	0.911666	0.874648	0.948684	-7.058
	862	0.914264	0.881197	0.947331	-6.93107
	864	0.909663	0.872731	0.946594	-6.67985
	866	0.912925	0.876287	0.949563	-6.15364
	868	0.912382	0.873284	0.951481	-7.01543
	870	0.921241	0.890962	0.951521	-5.68865
	872	0.914279	0.884229	0.944328	-6.27303
	874	0.915981	0.887355	0.944606	-6.1933
	876	0.91743	0.886827	0.948032	-5.87989
	878	0.912452	0.882172	0.942732	-6.15348
	880	0.913934	0.882822	0.945046	-5.84134
	882	0.913065	0.879658	0.946472	-5.38932
	884	0.913786	0.878099	0.949472	-5.46325
	886	0.915384	0.880725	0.950043	-5.76464
	888	0.912005	0.878347	0.945663	-5.99654
	890	0.900789	0.860645	0.940934	-5.87974
	892	0.901909	0.858161	0.945658	-5.57547
	894	0.903731	0.865072	0.942391	-6.11411
	896	0.905666	0.862497	0.948835	-5.31608
	898	0.900604	0.857386	0.943823	-6.11395
	900	0.899989	0.859419	0.94056	-6.43417
	902	0.900047	0.857131	0.942963	-5.80277
	904	0.904245	0.861501	0.946988	-5.31594
	906	0.908425	0.869897	0.946952	-5.61277
	908	0.901726	0.859613	0.943839	-5.31594
	910	0.908563	0.873263	0.943864	-5.87974
	912	0.899955	0.856588	0.943323	-6.39367
	914	0.894794	0.853513	0.936076	-6.07473
	916	0.895846	0.850861	0.940831	-5.95726
	918	0.886991	0.843116	0.930867	-6.39367
	920	0.898161	0.853796	0.942527	-5.65049
	922	0.892029	0.848604	0.935453	-5.84134
	924	0.892151	0.846537	0.937766	-6.59734
	926	0.89222	0.85068	0.933759	-6.43417
	928	0.897386	0.859666	0.935107	-6.07457
	930	0.887089	0.842758	0.931419	-6.35315
	932	0.889416	0.845003	0.93383	-6.47463
	934	0.897195	0.854552	0.939838	-6.1933
	936	0.896066	0.849925	0.942207	-5.65079
	938	0.902165	0.859399	0.944931	-6.03533
	940	0.895131	0.85054	0.939721	-5.76464
	942	0.887537	0.844699	0.930376	-6.15348
	944	0.894774	0.852763	0.936785	-5.20704
	946	0.894253	0.854962	0.933544	-4.99254
	948	0.884944	0.841084	0.928804	-5.65049
	950	0.887523	0.840502	0.934544	-5.46325
	952	0.881604	0.83683	0.926377	-6.07457
	954	0.877281	0.831384	0.923179	-6.1933
	956	0.883813	0.840757	0.926868	-6.11428
	958	0.883446	0.841729	0.925162	-5.99638
	960	0.877073	0.830546	0.9236	-5.95726
	962	0.882908	0.831909	0.933907	-5.2069
	964	0.880008	0.833391	0.926624	-5.80277
	966	0.875846	0.830385	0.921308	-6.434
	968	0.876428	0.832815	0.920041	-6.76291
	970	0.87983	0.83969	0.919971	-6.84671
	972	0.86921	0.817777	0.920643	-6.5563
	974	0.869569	0.818178	0.920961	-6.88854
	976	0.879136	0.834763	0.923509	-6.27287
	978	0.881699	0.837488	0.925911	-5.76449
	980	0.878192	0.835005	0.92138	-6.59734
	982	0.881329	0.832416	0.930242	-6.11411
	984	0.873991	0.822077	0.925905	-5.91843
	986	0.874812	0.828953	0.920671	-6.76291
	988	0.8801	0.832156	0.928044	-6.39351
	990	0.878866	0.826078	0.931654	-5.84134
	992	0.873222	0.819445	0.926998	-6.27303
	994	0.871156	0.819356	0.922955	-6.23293
	996	0.875691	0.82266	0.928722	-6.1538
	998	0.874271	0.83079	0.917753	-6.47463
	1000	0.868737	0.819263	0.918212	-6.47463
	1002	0.866586	0.81728	0.915892	-6.59752
	1004	0.863575	0.81394	0.91321	-6.35315
	1006	0.871002	0.82068	0.921325	-6.35315
	1008	0.875092	0.823225	0.926958	-6.59752
	1010	0.871262	0.81747	0.925054	-6.35315
	1012	0.8627	0.809433	0.915967	-6.72131
	1014	0.865961	0.811247	0.920676	-6.39351
	1016	0.874257	0.822827	0.925687	-6.19313
	1018	0.858818	0.800479	0.917157	-6.47497
	1020	0.874226	0.816532	0.93192	-6.47463
	1022	0.87252	0.82074	0.924301	-6.43417
	1024	0.867068	0.811892	0.922244	-6.35315
	1026	0.868609	0.814228	0.922991	-5.76464
	1028	0.872341	0.816022	0.92866	-6.15348
	1030	0.86748	0.811923	0.923037	-6.15364
	1032	0.860891	0.800219	0.921562	-5.91843
	1034	0.858271	0.796841	0.9197	-5.76479
	1036	0.850206	0.783145	0.917268	-6.1933
	1038	0.857648	0.796299	0.918997	-5.80292
	1040	0.848822	0.792864	0.904781	-6.39367
	1042	0.851062	0.796909	0.905216	-6.43417
	1044	0.859006	0.801669	0.916343	-5.99622
	1046	0.859527	0.803105	0.91595	-6.11411
	1048	0.853357	0.789955	0.916758	-6.23293
	1050	0.860651	0.798244	0.923059	-5.95726
	1052	0.869088	0.816353	0.921823	-5.0637
	1054	0.854863	0.797619	0.912107	-5.76464
	1056	0.856114	0.793867	0.918362	-4.99254
	1058	0.860569	0.803371	0.917768	-5.50057
	1060	0.858677	0.799469	0.917885	-4.99254
	1062	0.856356	0.803987	0.908725	-5.35256
	1064	0.856409	0.803731	0.909088	-5.57533
	1066	0.864081	0.812404	0.915758	-5.3527
	1068	0.85947	0.807761	0.911178	-5.31608
	1070	0.852479	0.802073	0.902885	-5.99638
	1072	0.84551	0.788349	0.90267	-5.7265
	1074	0.851318	0.799607	0.90303	-6.07457
	1076	0.848682	0.792523	0.904841	-5.53774
	1078	0.860344	0.80874	0.911947	-5.53788
	1080	0.857378	0.807274	0.907482	-5.46354
	1082	0.855769	0.803833	0.907705	-5.17083
	1084	0.846546	0.792493	0.900599	-5.38932
	1086	0.852938	0.795456	0.91042	-5.91858
	1088	0.85116	0.790757	0.911562	-5.53788
	1090	0.844365	0.782349	0.90638	-5.84134
	1092	0.854303	0.802067	0.906538	-4.81781
	1094	0.85166	0.798859	0.904461	-5.27959
	1096	0.858182	0.805293	0.911071	-4.81768
	1098	0.850304	0.799976	0.900631	-5.38932
	1100	0.856618	0.805407	0.907829	-4.54515
	1102	0.854968	0.796488	0.913447	-4.64637
	1104	0.8588	0.810845	0.906754	-5.1349
	1106	0.865978	0.817532	0.914424	-4.28136
	1108	0.86029	0.812695	0.907886	-4.81781
	1110	0.862627	0.819708	0.905547	-5.27973
	1112	0.876564	0.835927	0.9172	-4.31365
	1114	0.87038	0.829749	0.91101	-3.77961
	1116	0.872599	0.836821	0.908376	-4.44528
	1118	0.867935	0.82822	0.90765	-4.88721
	1120	0.867209	0.823394	0.911024	-4.61238
	1122	0.853898	0.801639	0.906157	-4.21654
	1124	0.864379	0.819401	0.909357	-4.64637
	1126	0.862243	0.816863	0.907622	-5.02805
	1128	0.852647	0.80133	0.903964	-4.15247
	1130	0.869953	0.827665	0.912242	-3.99479
	1132	0.865716	0.821083	0.910348	-4.85275
	1134	0.862091	0.818389	0.905794	-4.88721
	1136	0.860469	0.815894	0.905045	-4.74894
	1138	0.860131	0.819356	0.900905	-4.88734
	1140	0.860991	0.818047	0.903935	-4.9928
	1142	0.866023	0.822327	0.90972	-5.17097
	1144	0.872667	0.832246	0.913088	-4.88746
	1146	0.873438	0.831257	0.91562	-4.61273
	1148	0.868263	0.826675	0.909851	-3.60036
	1150	0.854129	0.80793	0.900328	-4.81768
	1152	0.858517	0.810466	0.906567	-3.34091
	1154	0.864421	0.819395	0.909447	-4.18444
	1156	0.862673	0.821654	0.903691	-4.44528
	1158	0.85504	0.814753	0.895327	-4.99254
	1160	0.857498	0.809259	0.905737	-5.35256
	1162	0.873434	0.832096	0.914773	-3.36914
	1164	0.868574	0.829928	0.907221	-5.46339
	1166	0.875532	0.833496	0.917569	-4.54504
	1168	0.866554	0.825446	0.907662	-5.46339
	1170	0.877486	0.837211	0.917761	-4.81768
	1172	0.862772	0.818436	0.907108	-5.17083
	1174	0.862994	0.821789	0.9042	-5.06358
	1176	0.872628	0.829669	0.915588	-5.61277
	1178	0.854183	0.809947	0.898419	-5.65064
	1180	0.871512	0.828748	0.914277	-4.41211
	1182	0.87627	0.833983	0.918557	-4.24877
	1184	0.869309	0.816095	0.922524	-4.0574
	1186	0.875748	0.830828	0.920667	-4.0574
	1188	0.877694	0.83257	0.922818	-3.84032
	1190	0.878218	0.831508	0.924928	-3.09211
	1192	0.872261	0.828712	0.915809	-3.90176
	1194	0.858955	0.813716	0.904195	-4.47836
	1196	0.894188	0.854947	0.933429	-3.31258
	1198	0.882799	0.843397	0.922202	-4.12065
	1200	0.89462	0.84859	0.940651	-3.3975
	1202	0.868998	0.822523	0.915472	-3.65954
	1204	0.88651	0.8502	0.92282	-4.71441
	1206	0.88306	0.837498	0.928622	-3.51278
	1208	0.887666	0.83978	0.935552	-3.22895
	1210	0.880454	0.832178	0.92873	-3.3975
	1212	0.898695	0.8621	0.93529	-2.5538
	1214	0.88887	0.849643	0.928097	-3.80994
	1216	0.881808	0.842381	0.921235	-3.60036
	1218	0.897089	0.865719	0.928459	-3.68933
	1220	0.885591	0.838634	0.932547	-4.12065
	1222	0.883837	0.843296	0.924378	-2.98506
	1224	0.882029	0.841485	0.922573	-3.68933
	1226	0.902712	0.86246	0.942964	-1.80553
	1228	0.891611	0.848449	0.934773	-3.28454
	1230	0.879674	0.826295	0.933054	-2.85418
	1232	0.889378	0.845459	0.933297	-3.74932
	1234	0.881887	0.82553	0.938244	-3.80985
	1236	0.8968	0.855625	0.937975	-2.27251
	1238	0.874815	0.827582	0.922048	-3.28462
	1240	0.895394	0.84532	0.945467	-2.16085
	1242	0.898418	0.85669	0.940145	-2.85424
	1244	0.886229	0.848418	0.92404	-3.34091
	1246	0.87179	0.821471	0.922108	-4.15268
	1248	0.884034	0.838709	0.929359	-4.28114
	1250	0.883979	0.841756	0.926202	-3.77952
	1252	0.883879	0.840379	0.92738	-3.84051
	1254	0.888295	0.848239	0.928351	-4.44516
	1256	0.87829	0.833109	0.923471	-4.47836
	1258	0.880321	0.835678	0.924963	-5.17097
	1260	0.883239	0.825712	0.940767	-3.96384
	1262	0.900454	0.854527	0.946382	-3.17381
	1264	0.883906	0.835573	0.932239	-3.99479
	1266	0.886443	0.832307	0.94058	-3.68942
	1268	0.882244	0.829562	0.934926	-3.11921
	1270	0.882558	0.833036	0.93208	-3.90166
	1272	0.882402	0.830412	0.934392	-2.95863
	1274	0.882825	0.832301	0.933348	-3.17389
	1276	0.86047	0.805227	0.915713	-3.87092
	1278	0.891679	0.849481	0.933877	-2.22745
	1280	0.867083	0.808861	0.925305	-4.68026
	1282	0.879459	0.828576	0.930342	-2.98499
	1284	0.865045	0.803305	0.926784	-2.9061
	1286	0.886335	0.845928	0.926742	-1.65118
	1288	0.860111	0.803163	0.91706	-5.3527
	1290	0.882396	0.842568	0.922223	-3.06508
	1292	0.868164	0.821511	0.914816	-4.47836
	1294	0.88938	0.846804	0.931955	-3.54173
	1296	0.877444	0.830889	0.923999	-4.61273
	1298	0.870035	0.826303	0.913767	-5.27946
	1300	0.854632	0.808904	0.900361	-5.46354
	1302	0.878539	0.830168	0.92691	-3.48363
	1304	0.872956	0.824235	0.921677	-3.17396
	1306	0.879888	0.832885	0.926891	-2.27246
	1308	0.881043	0.832909	0.929177	-2.62722
	1310	0.877686	0.839339	0.916033	-3.11914
	1312	0.876084	0.82908	0.923088	-4.34641
	1314	0.890578	0.836241	0.944916	-1.84535
	1316	0.899783	0.858238	0.941329	-1.65114
	1318	0.877422	0.837771	0.917074	-5.68836
	1320	0.886515	0.8385	0.93453	-3.60045
	1322	0.899594	0.856051	0.943137	-2.80279
	1324	0.894224	0.859175	0.929272	-1.90612
	1326	0.873096	0.823098	0.923094	-3.06529
	1328	0.880025	0.832768	0.927283	-3.31258
	1330	0.878322	0.832062	0.924582	-3.96355
	1332	0.88006	0.842425	0.917696	-4.08916
	1334	0.894913	0.860781	0.929045	-4.3463
	1336	0.885866	0.831804	0.939928	-4.412
	1338	0.899065	0.855098	0.943031	-1.08486
	1340	0.875771	0.814779	0.936764	-3.28462
	1342	0.888645	0.846921	0.93037	-3.62997
	1344	0.89791	0.851139	0.94468	-2.03117
	1346	0.882534	0.834497	0.930571	-3.9947
	1348	0.883049	0.827538	0.93856	-2.80279
	1350	0.892215	0.83228	0.952149	-2.38738
	1352	0.86641	0.804279	0.928541	-5.06345
	1354	0.89271	0.842481	0.942939	-1.94731
	1356	0.879565	0.829458	0.929672	-3.20124
	1358	0.87055	0.816474	0.924625	-4.64625
	1360	0.898268	0.853565	0.942971	-2.55386
	1362	0.886237	0.83914	0.933333	-3.09219
	1364	0.885145	0.830895	0.939395	-4.28136
	1366	0.882248	0.826002	0.938494	-3.96355
	1368	0.876601	0.824012	0.92919	-3.57098
	1370	0.866872	0.802367	0.931376	-3.87111
	1372	0.855137	0.791319	0.918955	-4.15258
	1374	0.869467	0.821842	0.917093	-3.28462
	1376	0.890842	0.84405	0.937633	-2.01001
	1378	0.876563	0.824443	0.928682	-4.12075
	1380	0.868709	0.806209	0.931209	-3.74941
	1382	0.887055	0.833204	0.940906	-3.90166
	1384	0.892526	0.837546	0.947506	-1.7273
	1386	0.876379	0.81927	0.933488	-3.39758
	1388	0.882627	0.820386	0.944867	-3.48363
	1390	0.8847	0.831592	0.937808	-2.5538
	1392	0.891317	0.836314	0.94632	-3.51278
	1394	0.895181	0.8421	0.948262	-2.18288
	1396	0.884655	0.825683	0.943626	-4.18454
	1398	0.89613	0.842811	0.949449	-2.27251
	1400	0.891197	0.840923	0.941472	-2.72676
	1402	0.883923	0.828808	0.939038	-3.28462
	1404	0.872951	0.809136	0.936765	-3.34091
	1406	0.887909	0.835306	0.940512	-1.84535
	1408	0.903125	0.854954	0.951295	-2.24987
	1410	0.882878	0.823525	0.942231	-2.31804
	1412	0.889202	0.83824	0.940164	-1.15918
	1414	0.891473	0.837478	0.945469	-2.27246
	1416	0.896049	0.85183	0.940269	-2.34107
	1418	0.887724	0.84258	0.932868	-1.02754
	1420	0.899745	0.861143	0.938347	-1.65114
	1422	0.902705	0.854131	0.95128	-1.98894
	1424	0.894875	0.850201	0.939548	-2.48174
	1426	0.893225	0.860424	0.926025	-1.25241
	1428	0.90775	0.866736	0.948764	-1.86552
	1430	0.889611	0.839132	0.94009	-3.11914
	1432	0.909551	0.8692	0.949903	-2.05246
	1434	0.895912	0.838524	0.9533	-3.84041
	1436	0.895207	0.844975	0.945439	-0.918696
	1438	0.897127	0.84548	0.948774	-1.96804

## Sheet: Figure 4e
	Figure 4e
	FGFTime (min)	Cosine similarity_average	Cosine similarity_upper	Cosine similarity_lower	ln(p-value)
	0	0.958847	0.940072	0.977622	-0.504868
	2	0.959578	0.940884	0.978272	-0.37779
	4	0.954798	0.934381	0.975214	-0.95569
	6	0.955399	0.934446	0.976352	-0.547021
	8	0.957613	0.938199	0.977027	-0.84267
	10	0.958682	0.939292	0.978072	-2.10533
	12	0.962831	0.945558	0.980105	-1.08438
	14	0.961735	0.942373	0.981096	-0.925079
	16	0.967044	0.953131	0.980957	-0.461045
	18	0.967474	0.951907	0.983041	-0.667232
	20	0.967964	0.954436	0.981493	-0.326311
	22	0.964525	0.948528	0.980523	-0.591425
	24	0.966653	0.950979	0.982327	-0.547024
	26	0.96656	0.950465	0.982655	-0.488626
	28	0.970051	0.956933	0.983169	-0.245713
	30	0.969634	0.956922	0.982346	-0.508984
	32	0.967624	0.953159	0.98209	-0.62386
	34	0.967479	0.954795	0.980163	-0.51728
	36	0.966716	0.951578	0.981853	-0.416217
	38	0.967869	0.955353	0.980385	-0.205623
	40	0.968523	0.95407	0.982977	-0.441992
	42	0.971991	0.959595	0.984387	-0.702278
	44	0.972692	0.960315	0.98507	-0.427136
	46	0.970955	0.957063	0.984848	-0.504868
	48	0.969572	0.954922	0.984221	-0.37442
	50	0.970609	0.957791	0.983426	-0.27714
	52	0.969885	0.956342	0.983427	-0.0796429
	54	0.971634	0.960913	0.982354	-0.285415
	56	0.967026	0.953286	0.980765	-0.770442
	58	0.970816	0.958177	0.983455	-0.702275
	60	0.973667	0.963487	0.983847	-0.341846
	62	0.976365	0.967662	0.985069	-0.46492
	64	0.97539	0.9658	0.98498	-0.354633
	66	0.972012	0.960139	0.983886	-0.235822
	68	0.973983	0.964715	0.983251	-0.228589
	70	0.972261	0.962528	0.981994	-0.672167
	72	0.974163	0.964938	0.983388	-0.235822
	74	0.973158	0.96225	0.984067	-1.47508
	76	0.97428	0.963574	0.984987	-1.37247
	78	0.975319	0.965089	0.985548	-1.00596
	80	0.976843	0.966606	0.98708	-0.299586
	82	0.979076	0.970829	0.987323	-0.48462
	84	0.979053	0.969479	0.988626	-0.196917
	86	0.978391	0.967686	0.989095	-0.384589
	88	0.974823	0.963409	0.986236	-0.697201
	90	0.977404	0.96838	0.986428	-0.854148
	92	0.97427	0.962229	0.98631	-0.792228
	94	0.977723	0.968979	0.986466	-0.513122
	96	0.976159	0.966911	0.985407	-1.13182
	98	0.977469	0.96885	0.986088	-0.628586
	100	0.97836	0.970145	0.986575	-0.31127
	102	0.978039	0.969854	0.986224	-0.58688
	104	0.977559	0.969109	0.986009	-0.968103
	106	0.978799	0.970824	0.986775	-0.871551
	108	0.978896	0.970347	0.987446	-0.728015
	110	0.977881	0.968513	0.987248	-0.728015
	112	0.979139	0.970994	0.987283	-0.877397
	114	0.980787	0.972078	0.989496	-0.647723
	116	0.978114	0.968586	0.987642	-1.02522
	118	0.97869	0.970334	0.987047	-1.34179
	120	0.98116	0.973071	0.989249	-1.03819
	122	0.980703	0.972669	0.988738	-1.729
	124	0.979772	0.970763	0.98878	-1.55705
	126	0.98094	0.973027	0.988852	-1.20177
	128	0.981512	0.973838	0.989186	-1.54873
	130	0.982436	0.974843	0.990028	-1.77367
	132	0.981957	0.974545	0.989369	-0.600577
	134	0.981985	0.974535	0.989435	-1.11134
	136	0.980981	0.9734	0.988562	-2.21647
	138	0.98111	0.972934	0.989287	-1.59904
	140	0.979161	0.971652	0.986671	-1.72902
	142	0.980286	0.973041	0.987531	-1.95909
	144	0.980898	0.974812	0.986984	-1.02522
	146	0.982906	0.976582	0.98923	-0.0654556
	148	0.982541	0.977406	0.987676	-0.820008
	150	0.983563	0.976921	0.990206	-0.351407
	152	0.982997	0.976271	0.989722	-0.162856
	154	0.982171	0.975227	0.989115	-0.401951
	156	0.982953	0.976825	0.989081	-0.394945
	158	0.983262	0.976802	0.989722	-0.68712
	160	0.983876	0.977082	0.990671	-0.586881
	162	0.981638	0.973693	0.989584	-0.820011
	164	0.983347	0.976009	0.990686	-0.564511
	166	0.981921	0.974189	0.989653	-0.609822
	168	0.982493	0.975926	0.98906	-0.153713
	170	0.981435	0.973829	0.989041	-0.184359
	172	0.98236	0.973975	0.990744	-0.749036
	174	0.981605	0.972208	0.991003	-0.792228
	176	0.982257	0.973784	0.990729	-0.269033
	178	0.982681	0.974849	0.990513	-0.221517
	180	0.982471	0.975239	0.989704	-0.38459
	182	0.985206	0.979483	0.990929	-0.381179
	184	0.984937	0.977593	0.992282	-0.21689
	186	0.983377	0.974875	0.991878	-0.117909
	188	0.98563	0.97789	0.993369	-0.0948332
	190	0.985828	0.97692	0.994737	-0.0517471
	192	0.984987	0.977629	0.992345	-0.296714
	194	0.985011	0.976951	0.99307	-0.0494506
	196	0.987391	0.98012	0.994661	-0.0281856
	198	0.985855	0.979642	0.992067	-0.0986332
	200	0.985114	0.977652	0.992576	-0.0712725
	202	0.988003	0.981026	0.99498	-0.219195
	204	0.987784	0.981216	0.994351	-0.0545318
	206	0.986296	0.97852	0.994072	-0.0753681
	208	0.986894	0.979258	0.99453	-0.0509714
	210	0.987774	0.979879	0.995669	-0.0608985
	212	0.98842	0.981752	0.995088	-0.0935923
	214	0.988206	0.981486	0.994925	-0.160996
	216	0.987146	0.980722	0.99357	-0.176315
	218	0.98752	0.979262	0.995777	-0.151931
	220	0.987689	0.9797	0.995678	-0.176315
	222	0.988598	0.979994	0.997202	-0.071273
	224	0.988929	0.981018	0.99684	-0.0397816
	226	0.988959	0.980685	0.997233	-0.0591455
	228	0.988496	0.97985	0.997142	-0.0692913
	230	0.988992	0.981434	0.99655	-0.00943828
	232	0.987674	0.979533	0.995815	-0.0626904
	234	0.988855	0.979739	0.997971	-0.110726
	236	0.988827	0.980937	0.996718	-0.134932
	238	0.988688	0.980289	0.997087	-0.0753681
	240	0.988837	0.979607	0.998066	-0.0841014
	242	0.988995	0.979854	0.998135	-0.0732984
	244	0.988155	0.978482	0.997829	-0.0458037
	246	0.988266	0.980311	0.996221	-0.00410462
	248	0.98687	0.978402	0.995337	-0.106577
	250	0.986359	0.976784	0.995935	-0.0887496
	252	0.986209	0.976689	0.99573	-0.0058398
	254	0.986961	0.978071	0.995851	-0.0129439
	256	0.985139	0.974934	0.995344	-0.0529256
	258	0.983164	0.970717	0.99561	-0.084102
	260	0.983687	0.972836	0.994537	-0.0250012
	262	0.984964	0.969194	1.00073	-0.0119774
	264	0.982908	0.966735	0.999081	-0.0525306
	266	0.983199	0.969401	0.996997	-0.0150757
	268	0.982812	0.970205	0.995419	-0.126982
	270	0.982263	0.969783	0.994743	-0.0221187
	272	0.982192	0.969136	0.995248	-0.0217304
	274	0.981891	0.968488	0.995294	-0.0600175
	276	0.98135	0.96678	0.995919	-0.0291546
	278	0.981439	0.968413	0.994465	-0.0106435
	280	0.981359	0.96867	0.994048	-0.0277117
	282	0.978981	0.964694	0.993269	-0.0250009
	284	0.98076	0.968457	0.993063	-0.0948326
	286	0.980658	0.966111	0.995206	-0.0494506
	288	0.981779	0.967996	0.995562	-0.0582856
	290	0.980808	0.965877	0.995739	-0.45336
	292	0.979275	0.961984	0.996567	-0.199067
	294	0.978467	0.961413	0.995521	-0.162856
	296	0.977084	0.95796	0.996209	-0.243214
	298	0.978031	0.957887	0.998175	-0.22859
	300	0.978041	0.958966	0.997116	-0.364435
	302	0.979167	0.964443	0.993892	-0.560105
	304	0.976056	0.959616	0.992495	-1.14561
	306	0.976799	0.959791	0.993806	-0.577864
	308	0.976596	0.95783	0.995363	-0.859927
	310	0.974611	0.956723	0.992498	-1.24497
	312	0.971436	0.948459	0.994413	-1.46703
	314	0.973213	0.952103	0.994323	-1.82817
	316	0.977931	0.959243	0.99662	-2.25771
	318	0.978149	0.961578	0.994721	-2.17568
	320	0.977327	0.960199	0.994455	-1.97824
	322	0.97683	0.959955	0.993706	-1.30403
	324	0.97708	0.960473	0.993688	-1.52394
	326	0.976816	0.961114	0.992518	-2.62623
	328	0.979558	0.965839	0.993276	-1.23771
	330	0.979997	0.967146	0.992848	-0.717648
	332	0.977554	0.966427	0.988681	-1.74679
	334	0.97852	0.967664	0.989376	-1.1387
	336	0.976761	0.964278	0.989244	-1.61603
	338	0.976035	0.964815	0.987256	-1.27429
	340	0.973927	0.95988	0.987975	-1.84654
	342	0.974838	0.958993	0.990684	-2.15544
	344	0.975415	0.961231	0.989599	-2.06573
	346	0.976715	0.96269	0.990741	-1.6503
	348	0.975766	0.961878	0.989654	-2.14536
	350	0.974278	0.961955	0.986601	-1.85578
	352	0.974396	0.961286	0.987505	-2.5145
	354	0.973205	0.959946	0.986465	-2.08549
	356	0.974663	0.961254	0.988072	-2.07558
	358	0.972616	0.958107	0.987125	-2.00717
	360	0.973012	0.959009	0.987016	-1.80079
	362	0.976836	0.964468	0.989204	-2.33097
	364	0.976043	0.963074	0.989011	-3.16365
	366	0.978256	0.968542	0.98797	-3.11357
	368	0.978551	0.966569	0.990532	-1.83734
	370	0.977073	0.963534	0.990611	-2.28894
	372	0.976599	0.965818	0.987379	-1.44304
	374	0.976184	0.965586	0.986783	-2.97816
	376	0.97661	0.965275	0.987945	-4.11372
	378	0.976027	0.965752	0.986301	-3.94084
	380	0.977471	0.966598	0.988344	-3.27796
	382	0.978478	0.969405	0.987552	-3.74445
	384	0.979833	0.970967	0.9887	-1.92115
	386	0.977843	0.96767	0.988016	-2.82253
	388	0.976675	0.966798	0.986553	-2.81077
	390	0.979189	0.969547	0.988831	-2.23705
	392	0.980173	0.971306	0.989041	-2.92975
	394	0.979085	0.969286	0.988884	-2.24737
	396	0.979402	0.968932	0.989871	-2.35215
	398	0.978166	0.967202	0.989129	-3.12602
	400	0.978152	0.9676	0.988703	-2.41635
	402	0.980281	0.971045	0.989518	-1.06444
	404	0.980537	0.970749	0.990326	-0.808829
	406	0.97983	0.97031	0.989349	-1.04471
	408	0.979455	0.970101	0.988809	-1.73787
	410	0.979889	0.971236	0.988541	-1.69375
	412	0.978941	0.969067	0.988816	-1.74678
	414	0.978454	0.968486	0.988422	-2.45969
	416	0.98003	0.970336	0.989724	-2.25771
	418	0.979924	0.970612	0.989237	-1.8008
	420	0.978582	0.969708	0.987456	-2.05589
	422	0.979243	0.969338	0.989148	-2.47059
	424	0.977278	0.96598	0.988577	-3.10108
	426	0.975768	0.963912	0.987625	-3.59409
	428	0.976188	0.96456	0.987816	-2.67167
	430	0.977992	0.967361	0.988623	-1.819
	432	0.98137	0.973548	0.989192	-1.63311
	434	0.981479	0.973316	0.989642	-2.16554
	436	0.981298	0.972774	0.989821	-1.69375
	438	0.982043	0.974432	0.989655	-1.64168
	440	0.98036	0.971525	0.989194	-1.85576
	442	0.983737	0.97703	0.990445	-1.24498
	444	0.982244	0.97384	0.990648	-1.66762
	446	0.983535	0.97645	0.99062	-2.18584
	448	0.983904	0.976048	0.991759	-2.07558
	450	0.982017	0.972305	0.99173	-2.02656
	452	0.981097	0.971707	0.990487	-0.728018
	454	0.981292	0.970996	0.991588	-0.75969
	456	0.983454	0.974887	0.992021	-0.712507
	458	0.983062	0.973395	0.992729	-1.88363
	460	0.984267	0.976707	0.991828	-1.77367
	462	0.983845	0.975968	0.991722	-1.54044
	464	0.984324	0.977525	0.991124	-1.09781
	466	0.983614	0.975601	0.991628	-1.34943
	468	0.985417	0.978648	0.992186	-1.75572
	470	0.985665	0.979279	0.992051	-0.955694
	472	0.987174	0.982019	0.992329	-1.67628
	474	0.987494	0.982424	0.992565	-2.64888
	476	0.98707	0.982003	0.992137	-2.33097
	478	0.986634	0.981627	0.991641	-1.79171
	480	0.987969	0.982466	0.993473	-1.29656
	482	0.98893	0.983238	0.994622	-0.961882
	484	0.987979	0.982512	0.993445	-1.23047
	486	0.988188	0.982746	0.993631	-2.08547
	488	0.988222	0.982477	0.993968	-0.743747
	490	0.988884	0.983375	0.994393	-1.21607
	492	0.989814	0.984555	0.995072	-0.901047
	494	0.988751	0.983912	0.993589	-1.89297
	496	0.988582	0.983267	0.993897	-2.08549
	498	0.989292	0.984268	0.994316	-1.80989
	500	0.989723	0.984697	0.99475	-1.38021
	502	0.990154	0.984513	0.995795	-1.42716
	504	0.99036	0.984391	0.996328	-1.07771
	506	0.990151	0.984893	0.995409	-0.628586
	508	0.991553	0.987579	0.995527	-0.476675
	510	0.991647	0.987741	0.995553	-0.184358
	512	0.991339	0.987348	0.99533	-0.538413
	514	0.991845	0.986962	0.996728	-0.288211
	516	0.991695	0.986586	0.996804	-0.320236
	518	0.992524	0.988406	0.996643	-0.362789
	520	0.992053	0.988512	0.995594	-0.398437
	522	0.992139	0.988678	0.995601	-0.371071
	524	0.992635	0.988504	0.996765	-0.521462
	526	0.992719	0.987952	0.997486	-0.388021
	528	0.99278	0.989337	0.996224	-0.238268
	530	0.993241	0.990708	0.995774	-0.401952
	532	0.993174	0.990824	0.995525	-0.0986332
	534	0.993071	0.990239	0.995904	-0.45336
	536	0.992973	0.989787	0.996159	-0.30832
	538	0.992361	0.98937	0.995352	-0.22859
	540	0.992587	0.989508	0.995665	-0.17239
	542	0.992548	0.989705	0.995391	-0.190563
	544	0.991943	0.988025	0.995861	-0.248231
	546	0.992625	0.989566	0.995683	-0.116444
	548	0.992218	0.989616	0.994819	-0.0385341
	550	0.99146	0.988344	0.994576	-0.0301499
	552	0.992147	0.989349	0.994946	-0.0233186
	554	0.991989	0.989268	0.99471	-0.0636025
	556	0.991858	0.988819	0.994897	-0.036134
	558	0.991812	0.989644	0.99398	-0.0181492
	560	0.991307	0.988058	0.994556	-0.0525306
	562	0.991873	0.988946	0.9948	-0.0591461
	564	0.990697	0.987261	0.994132	-0.103877
	566	0.991132	0.987672	0.994592	-0.15193
	568	0.991329	0.988181	0.994477	-0.609822
	570	0.990894	0.987213	0.994576	-0.0935918
	572	0.990807	0.986479	0.995135	-0.326311
	574	0.989684	0.984856	0.994511	-0.728015
	576	0.988694	0.981839	0.995548	-1.25959
	578	0.989427	0.983145	0.995709	-0.586881
	580	0.989001	0.983626	0.994376	-0.230983
	582	0.988622	0.981622	0.995621	-0.44955
	584	0.987323	0.978729	0.995916	-0.797739
	586	0.986663	0.978888	0.994438	-1.69377
	588	0.987612	0.980254	0.99497	-2.09537
	590	0.986305	0.977377	0.995234	-1.48317
	592	0.98572	0.976529	0.99491	-2.63752
	594	0.985405	0.97639	0.99442	-3.06392
	596	0.984209	0.974388	0.994031	-1.94006
	598	0.983183	0.970656	0.99571	-2.64889
	600	0.982292	0.970455	0.994129	-2.58118
	602	0.982754	0.970252	0.995256	-2.7756
	604	0.979623	0.96539	0.993856	-2.8938
	606	0.982409	0.969309	0.995509	-2.6717
	608	0.981068	0.967202	0.994933	-1.23771
	610	0.982158	0.969005	0.995311	-2.07558
	612	0.982045	0.969334	0.994757	-1.83734
	614	0.982935	0.972356	0.993514	-2.47059
	616	0.980992	0.967503	0.994481	-2.30992
	618	0.980151	0.965403	0.994899	-3.55368
	620	0.980305	0.965609	0.995	-2.97816
	622	0.980649	0.967684	0.993614	-2.25771
	624	0.979229	0.964021	0.994437	-2.19604
	626	0.980539	0.967749	0.993329	-2.6946
	628	0.97966	0.965449	0.993871	-2.88183
	630	0.980171	0.966483	0.99386	-2.36276
	632	0.978528	0.963488	0.993568	-3.01474
	634	0.979153	0.964243	0.994062	-2.0461
	636	0.978972	0.962475	0.99547	-3.17622
	638	0.979334	0.961826	0.996842	-2.52553
	640	0.979006	0.963354	0.994657	-1.49126
	642	0.978966	0.963004	0.994929	-2.54772
	644	0.978839	0.962881	0.994797	-2.79903
	646	0.978865	0.964185	0.993546	-3.21414
	648	0.97879	0.962237	0.995342	-2.41632
	650	0.976471	0.95863	0.994312	-2.25774
	652	0.976229	0.958333	0.994124	-3.55366
	654	0.977956	0.962547	0.993365	-3.25238
	656	0.977948	0.962081	0.993816	-3.00252
	658	0.977165	0.961404	0.992926	-3.63474
	660	0.978701	0.964016	0.993387	-2.44879
	662	0.978953	0.96413	0.993776	-2.2994
	664	0.978179	0.96282	0.993539	-2.18582
	666	0.979599	0.965265	0.993932	-3.03925
	668	0.978832	0.963949	0.993714	-1.98784
	670	0.978828	0.964342	0.993313	-2.6149
	672	0.977631	0.961128	0.994135	-2.84618
	674	0.976553	0.960711	0.992396	-2.8699
	676	0.97822	0.963648	0.992793	-2.76396
	678	0.978171	0.96393	0.992413	-2.84618
	680	0.977759	0.962822	0.992696	-2.66026
	682	0.978374	0.963472	0.993276	-2.01684
	684	0.977633	0.96256	0.992707	-2.02659
	686	0.978424	0.964172	0.992676	-1.72016
	688	0.978229	0.965003	0.991456	-2.30989
	690	0.976947	0.962236	0.991659	-1.78267
	692	0.977786	0.963517	0.992055	-1.5654
	694	0.975756	0.960645	0.990866	-1.729
	696	0.973963	0.956979	0.990947	-2.30989
	698	0.97438	0.957864	0.990897	-3.22684
	700	0.97509	0.960075	0.990104	-3.34896
	702	0.974002	0.95683	0.991174	-3.13853
	704	0.974021	0.957378	0.990664	-2.72915
	706	0.973143	0.956106	0.99018	-2.19602
	708	0.971709	0.953986	0.989432	-2.75231
	710	0.97188	0.953874	0.989886	-2.78733
	712	0.972186	0.953631	0.990741	-2.74072
	714	0.97019	0.949951	0.99043	-2.45967
	716	0.971305	0.95246	0.99015	-1.83735
	718	0.970097	0.949928	0.990267	-3.0639
	720	0.969454	0.948535	0.990373	-3.05158
	722	0.970126	0.950142	0.99011	-2.16554
	724	0.968157	0.946916	0.989399	-2.40557
	726	0.967868	0.946915	0.988821	-3.27794
	728	0.968336	0.947975	0.988697	-3.39459
	730	0.967069	0.944356	0.989782	-3.4208
	732	0.967472	0.946391	0.988553	-3.3815
	734	0.966611	0.943185	0.990037	-2.71762
	736	0.967652	0.94492	0.990384	-2.44879
	738	0.967255	0.945574	0.988936	-3.0887
	740	0.966878	0.945505	0.988251	-4.14287
	742	0.965786	0.94469	0.986883	-3.55366
	744	0.965819	0.943329	0.988309	-4.02672
	746	0.96651	0.944195	0.988824	-3.13851
	748	0.964145	0.941567	0.986723	-4.42603
	750	0.966852	0.944004	0.9897	-4.44118
	752	0.966693	0.944015	0.989372	-2.40557
	754	0.966144	0.943757	0.98853	-1.94007
	756	0.964628	0.942559	0.986697	-2.96602
	758	0.965303	0.943292	0.987313	-3.10112
	760	0.962244	0.938337	0.986151	-3.46036
	762	0.961728	0.938133	0.985323	-3.70309
	764	0.963269	0.939626	0.986912	-4.05563
	766	0.961436	0.935885	0.986987	-2.52553
	768	0.961953	0.936484	0.987422	-2.67168
	770	0.96156	0.936484	0.986636	-3.78611
	772	0.959266	0.933448	0.985085	-4.17216
	774	0.960809	0.936142	0.985477	-2.76394
	776	0.960083	0.935678	0.984488	-4.5792
	778	0.96106	0.939699	0.982422	-3.74445
	780	0.960125	0.937452	0.982797	-2.92975
	782	0.959913	0.936751	0.983075	-3.56712
	784	0.958258	0.933025	0.98349	-3.94084
	786	0.955443	0.93052	0.980367	-4.30551
	788	0.955804	0.929807	0.981802	-4.50227
	790	0.956851	0.93039	0.983313	-4.12822
	792	0.956809	0.931313	0.982305	-3.92665
	794	0.954478	0.927572	0.981384	-4.36552
	796	0.953586	0.925805	0.981366	-4.94267
	798	0.954341	0.926954	0.981727	-3.88415
	800	0.955783	0.932131	0.979434	-4.65692
	802	0.954407	0.927538	0.981275	-4.67254
	804	0.953123	0.926514	0.979732	-5.05618
	806	0.951202	0.924143	0.978261	-5.50769
	808	0.949778	0.920768	0.978789	-5.47356
	810	0.950708	0.924013	0.977403	-5.47352
	812	0.947666	0.920312	0.97502	-5.98048
	814	0.948432	0.9199	0.976963	-5.18773
	816	0.949311	0.921396	0.977227	-5.94474
	818	0.948254	0.920844	0.975664	-6.93147
	820	0.945892	0.917051	0.974733	-7.16636
	822	0.944162	0.912805	0.975519	-7.00933
	824	0.944737	0.913561	0.975913	-7.68962
	826	0.946691	0.916816	0.976566	-5.76779
	828	0.944371	0.914114	0.974629	-6.43712
	830	0.944797	0.914868	0.974727	-8.02153
	832	0.944668	0.915288	0.974047	-7.68974
	834	0.94397	0.914503	0.973436	-8.70798
	836	0.942141	0.912815	0.971467	-7.30524
	838	0.935142	0.901765	0.968519	-8.51193
	840	0.937485	0.907972	0.966997	-9.08507
	842	0.936362	0.905434	0.967289	-8.75202
	844	0.931532	0.897848	0.965216	-9.42477
	846	0.933979	0.900837	0.967122	-9.06266
	848	0.932549	0.897058	0.96804	-7.95872
	850	0.931594	0.894993	0.968195	-9.24263
	852	0.928601	0.892587	0.964614	-8.5336
	854	0.925573	0.888359	0.962786	-10.8254
	856	0.925524	0.888689	0.96236	-9.86445
	858	0.924724	0.8875	0.961948	-11.8855
	860	0.924583	0.889279	0.959887	-11.4499
	862	0.920601	0.885165	0.956038	-11.148
	864	0.919741	0.885084	0.954398	-11.7821
	866	0.921017	0.885348	0.956685	-10.85
	868	0.920722	0.886182	0.955262	-10.315
	870	0.92478	0.8903	0.95926	-10.0767
	872	0.917408	0.881205	0.95361	-10.85
	874	0.916322	0.879416	0.953227	-10.6782
	876	0.920292	0.885789	0.954795	-11.0481
	878	0.917249	0.882393	0.952106	-10.5807
	880	0.915909	0.879194	0.952625	-10.6782
	882	0.915883	0.878246	0.95352	-10.1002
	884	0.910842	0.875314	0.94637	-11.9111
	886	0.914314	0.879042	0.949586	-11.3994
	888	0.910091	0.874487	0.945695	-11.7052
	890	0.904947	0.86628	0.943614	-11.7563
	892	0.909506	0.872877	0.946136	-11.6539
	894	0.908681	0.871272	0.94609	-12.015
	896	0.903584	0.866217	0.940951	-11.7822
	898	0.904366	0.86442	0.944311	-12.3028
	900	0.906581	0.867617	0.945546	-11.5262
	902	0.902087	0.862968	0.941207	-11.2229
	904	0.902655	0.864531	0.940779	-11.1478
	906	0.90427	0.868522	0.940017	-11.5771
	908	0.898473	0.861418	0.935529	-11.6026
	910	0.903333	0.867383	0.939283	-11.2229
	912	0.89919	0.861572	0.936809	-12.1193
	914	0.889674	0.849872	0.929477	-12.4085
	916	0.89473	0.858672	0.930787	-12.1715
	918	0.889367	0.847863	0.930871	-12.6478
	920	0.89357	0.852965	0.934176	-11.4499
	922	0.89465	0.855854	0.933445	-11.0233
	924	0.889998	0.848103	0.931892	-12.041
	926	0.881752	0.838583	0.924921	-12.6478
	928	0.89547	0.854622	0.936317	-11.048
	930	0.892669	0.854851	0.930488	-11.8078
	932	0.894518	0.855678	0.933358	-11.7306
	934	0.893686	0.854731	0.932641	-11.989
	936	0.889526	0.84736	0.931691	-11.5518
	938	0.892522	0.851808	0.933237	-11.4246
	940	0.89319	0.85616	0.93022	-11.8337
	942	0.882392	0.83891	0.925874	-11.6537
	944	0.885523	0.845452	0.925594	-11.4754
	946	0.884307	0.840116	0.928498	-10.6537
	948	0.885754	0.841069	0.930438	-10.1715
	950	0.883648	0.838298	0.928998	-11.1728
	952	0.881647	0.838411	0.924884	-11.5771
	954	0.877082	0.833398	0.920767	-11.9631
	956	0.881677	0.839196	0.924157	-12.0151
	958	0.875343	0.831264	0.919422	-12.0411
	960	0.876532	0.831083	0.921981	-12.1977
	962	0.88623	0.844644	0.927815	-10.267
	964	0.873501	0.830065	0.916936	-12.224
	966	0.87167	0.824163	0.919178	-12.067
	968	0.880728	0.840079	0.921378	-12.541
	970	0.877853	0.838145	0.917562	-12.7281
	972	0.873731	0.830677	0.916786	-12.2765
	974	0.869699	0.82359	0.915807	-12.8355
	976	0.872544	0.829973	0.915115	-12.8086
	978	0.877344	0.838442	0.916245	-12.621
	980	0.874968	0.836145	0.91379	-12.9976
	982	0.876399	0.833786	0.919012	-12.6478
	984	0.873619	0.831348	0.915891	-12.728
	986	0.873645	0.830771	0.916518	-12.9434
	988	0.87908	0.841619	0.916541	-12.728
	990	0.870412	0.826844	0.91398	-12.5944
	992	0.869957	0.826314	0.913599	-12.9977
	994	0.865649	0.823707	0.907591	-12.7012
	996	0.871557	0.826609	0.916506	-12.4616
	998	0.872476	0.829057	0.915896	-12.1453
	1000	0.866014	0.822896	0.909133	-12.7012
	1002	0.864888	0.820466	0.90931	-12.8087
	1004	0.865362	0.822134	0.908589	-11.9889
	1006	0.867131	0.820483	0.91378	-12.3028
	1008	0.874039	0.828886	0.919192	-12.7818
	1010	0.86875	0.827333	0.910167	-12.541
	1012	0.864346	0.818659	0.910033	-12.7817
	1014	0.859821	0.81274	0.906902	-12.4349
	1016	0.870887	0.826771	0.915002	-12.2502
	1018	0.864091	0.815782	0.9124	-11.8338
	1020	0.874453	0.829717	0.919188	-12.224
	1022	0.874708	0.829939	0.919477	-11.6538
	1024	0.868031	0.822743	0.913318	-11.7821
	1026	0.871942	0.825877	0.918008	-11.8079
	1028	0.870216	0.826661	0.913771	-12.621
	1030	0.862565	0.819615	0.905514	-12.6478
	1032	0.858979	0.813163	0.904795	-12.8355
	1034	0.856119	0.808483	0.903755	-11.7565
	1036	0.849185	0.800443	0.897926	-13.052
	1038	0.857736	0.81126	0.904211	-12.3821
	1040	0.855798	0.809503	0.902093	-12.5146
	1042	0.855995	0.808455	0.903535	-12.3557
	1044	0.854957	0.808884	0.901031	-12.4084
	1046	0.860726	0.815252	0.9062	-12.224
	1048	0.859138	0.811031	0.907245	-11.9111
	1050	0.865	0.821544	0.908457	-11.5261
	1052	0.865837	0.823898	0.907776	-10.1004
	1054	0.85576	0.811681	0.899839	-10.9984
	1056	0.848267	0.799194	0.89734	-10.7271
	1058	0.85596	0.812243	0.899678	-11.6282
	1060	0.85915	0.818521	0.899779	-10.9488
	1062	0.856013	0.813361	0.898664	-10.4594
	1064	0.854659	0.809964	0.899355	-10.3871
	1066	0.859569	0.814677	0.90446	-9.81773
	1068	0.857973	0.812655	0.90329	-9.95848
	1070	0.854752	0.812886	0.896618	-10.7517
	1072	0.847431	0.804721	0.890141	-10.9241
	1074	0.857889	0.813792	0.901987	-10.8746
	1076	0.857865	0.814992	0.900738	-9.65478
	1078	0.86159	0.819918	0.903262	-9.81773
	1080	0.85412	0.810695	0.897544	-9.95856
	1082	0.851531	0.807079	0.895983	-9.35615
	1084	0.847409	0.800831	0.893988	-9.63163
	1086	0.853422	0.811275	0.895569	-10.5564
	1088	0.857093	0.811349	0.902838	-10.1003
	1090	0.848325	0.799571	0.897079	-10.6782
	1092	0.858782	0.811475	0.906089	-8.42553
	1094	0.863577	0.819508	0.907647	-8.42553
	1096	0.856612	0.808679	0.904544	-8.55524
	1098	0.862783	0.818676	0.906891	-8.42547
	1100	0.862237	0.817692	0.906781	-7.87545
	1102	0.860289	0.81685	0.903727	-8.66426
	1104	0.865819	0.822936	0.908702	-8.81796
	1106	0.8694	0.824771	0.914029	-7.26551
	1108	0.865436	0.826077	0.904795	-8.68614
	1110	0.872194	0.832772	0.911615	-8.31827
	1112	0.871439	0.831476	0.911401	-8.16911
	1114	0.866135	0.825029	0.90724	-7.10725
	1116	0.868152	0.830713	0.90559	-7.81332
	1118	0.859664	0.820176	0.899152	-8.64234
	1120	0.85603	0.817	0.895059	-9.44751
	1122	0.852672	0.81196	0.893383	-7.97963
	1124	0.85094	0.812685	0.889196	-9.49343
	1126	0.8505	0.807893	0.893108	-9.56244
	1128	0.848395	0.803959	0.89283	-8.06355
	1130	0.859408	0.819549	0.899267	-8.5988
	1132	0.861021	0.821862	0.90018	-8.49042
	1134	0.860684	0.820593	0.900775	-9.12984
	1136	0.863156	0.825035	0.901278	-8.75202
	1138	0.855481	0.808765	0.902196	-8.19038
	1140	0.855866	0.814742	0.896991	-9.24277
	1142	0.865211	0.827348	0.903074	-9.88797
	1144	0.869767	0.829747	0.909788	-8.5771
	1146	0.871303	0.834283	0.908322	-8.42567
	1148	0.857037	0.813634	0.90044	-7.87539
	1150	0.842523	0.799953	0.885094	-9.58542
	1152	0.851657	0.811272	0.892042	-8.00069
	1154	0.862145	0.82052	0.903771	-7.28531
	1156	0.852197	0.812135	0.892259	-9.65493
	1158	0.850613	0.812046	0.889181	-8.44702
	1160	0.85228	0.809209	0.89535	-9.60851
	1162	0.861086	0.821842	0.90033	-7.95879
	1164	0.853815	0.813927	0.893703	-10.9736
	1166	0.8489	0.808563	0.889237	-11.0729
	1168	0.855963	0.813748	0.898178	-10.7517
	1170	0.867085	0.828959	0.905212	-10.6782
	1172	0.854249	0.81062	0.897878	-10.1477
	1174	0.846401	0.803731	0.889071	-10.339
	1176	0.853186	0.80552	0.900852	-11.9889
	1178	0.832504	0.786394	0.878614	-12.015
	1180	0.849033	0.802519	0.895547	-9.93495
	1182	0.852142	0.806254	0.89803	-10.315
	1184	0.850455	0.807641	0.89327	-10.4836
	1186	0.855775	0.811587	0.899962	-9.06252
	1188	0.858482	0.818163	0.898801	-9.12984
	1190	0.861244	0.821873	0.900615	-8.29683
	1192	0.854226	0.81238	0.896072	-9.40184
	1194	0.849452	0.807645	0.891259	-10.339
	1196	0.886479	0.850133	0.922825	-7.75128
	1198	0.864176	0.822475	0.905876	-9.24263
	1200	0.874817	0.833458	0.916175	-10.0292
	1202	0.86962	0.829338	0.909903	-7.04836
	1204	0.880611	0.840882	0.92034	-8.77388
	1206	0.87875	0.837852	0.919649	-7.28542
	1208	0.871145	0.831575	0.910715	-9.53941
	1210	0.880012	0.839211	0.920814	-7.1663
	1212	0.876622	0.83591	0.917333	-8.75188
	1214	0.864319	0.819028	0.909611	-10.3631
	1216	0.86176	0.819288	0.904231	-8.97318
	1218	0.88151	0.843297	0.919724	-8.06355
	1220	0.87067	0.825253	0.916088	-9.08493
	1222	0.869641	0.829823	0.90946	-7.28536
	1224	0.860393	0.814507	0.906278	-8.38245
	1226	0.89152	0.851337	0.931702	-4.59471
	1228	0.870596	0.825728	0.915465	-8.21155
	1230	0.879595	0.835615	0.923575	-5.49059
	1232	0.877148	0.834693	0.919603	-8.00057
	1234	0.866883	0.819405	0.914361	-8.1268
	1236	0.870249	0.827334	0.913164	-7.46585
	1238	0.86821	0.824203	0.912217	-6.16097
	1240	0.871492	0.829757	0.913227	-8.49029
	1242	0.880784	0.839239	0.92233	-8.19038
	1244	0.877689	0.836919	0.918459	-5.55925
	1246	0.867574	0.824015	0.911134	-7.5266
	1248	0.852501	0.800736	0.904266	-9.84103
	1250	0.870367	0.823129	0.917605	-7.0288
	1252	0.863645	0.813742	0.913548	-8.00069
	1254	0.861324	0.808989	0.913658	-9.15241
	1256	0.863022	0.807954	0.918091	-8.06361
	1258	0.865885	0.81293	0.918839	-10.124
	1260	0.873427	0.823653	0.923202	-9.10758
	1262	0.877739	0.828557	0.926921	-7.81326
	1264	0.867222	0.81604	0.918405	-8.42553
	1266	0.876143	0.825179	0.927107	-8.06361
	1268	0.881941	0.836784	0.927098	-5.64559
	1270	0.869751	0.820915	0.918587	-8.23281
	1272	0.887828	0.844465	0.931191	-5.13821
	1274	0.861832	0.813206	0.910458	-8.46874
	1276	0.852756	0.806288	0.899224	-8.25409
	1278	0.868444	0.823722	0.913166	-7.68968
	1280	0.86613	0.816359	0.9159	-9.81765
	1282	0.885729	0.839161	0.932298	-5.42247
	1284	0.871391	0.825906	0.916877	-6.51189
	1286	0.8816	0.840479	0.922722	-4.71958
	1288	0.864928	0.819609	0.910247	-9.085
	1290	0.884419	0.845874	0.922963	-5.54198
	1292	0.86737	0.823598	0.911142	-8.86223
	1294	0.890735	0.848185	0.933284	-6.14274
	1296	0.866512	0.823696	0.909327	-11.2483
	1298	0.874051	0.830978	0.917125	-8.95091
	1300	0.868811	0.821456	0.916165	-8.23293
	1302	0.886528	0.843972	0.929084	-6.08838
	1304	0.876499	0.829406	0.923593	-5.02365
	1306	0.883028	0.844774	0.921283	-4.73529
	1308	0.900368	0.860696	0.94004	-2.8938
	1310	0.881104	0.840084	0.922124	-4.48693
	1312	0.890484	0.845727	0.935241	-5.49063
	1314	0.902226	0.857772	0.946679	-3.15104
	1316	0.905796	0.864872	0.94672	-2.11528
	1318	0.887453	0.844884	0.930023	-8.31814
	1320	0.900502	0.858277	0.942728	-4.20162
	1322	0.911626	0.872527	0.950724	-4.24595
	1324	0.893939	0.856804	0.931073	-2.8699
	1326	0.89274	0.85676	0.928721	-3.87013
	1328	0.896126	0.855065	0.937187	-3.95508
	1330	0.89545	0.854101	0.9368	-4.35047
	1332	0.89408	0.854457	0.933702	-4.30557
	1334	0.901602	0.859986	0.943217	-5.54198
	1336	0.912926	0.871645	0.954208	-4.76685
	1338	0.914307	0.880019	0.948595	-0.582362
	1340	0.897563	0.857353	0.937774	-3.96938
	1342	0.905272	0.863677	0.946868	-2.99032
	1344	0.90513	0.866953	0.943307	-3.77218
	1346	0.897269	0.852618	0.941919	-4.27567
	1348	0.902559	0.863462	0.941656	-3.46036
	1350	0.912699	0.871069	0.954329	-2.94181
	1352	0.888425	0.841948	0.934902	-7.1663
	1354	0.9077	0.864817	0.950584	-1.86503
	1356	0.894961	0.849994	0.939929	-3.91244
	1358	0.892391	0.843795	0.940987	-6.17913
	1360	0.918957	0.88018	0.957734	-1.65894
	1362	0.904876	0.865898	0.943854	-2.85805
	1364	0.921863	0.886405	0.957322	-2.88185
	1366	0.910808	0.869898	0.951719	-3.05156
	1368	0.908909	0.866411	0.951407	-2.26809
	1370	0.9087	0.866302	0.951098	-2.42715
	1372	0.89452	0.847802	0.941238	-4.33549
	1374	0.901859	0.860479	0.94324	-2.0559
	1376	0.917042	0.879373	0.95471	-0.595989
	1378	0.903311	0.860349	0.946274	-4.26083
	1380	0.904814	0.858151	0.951478	-2.85804
	1382	0.908499	0.862268	0.954731	-4.20159
	1384	0.919971	0.880202	0.959739	-0.754351
	1386	0.906436	0.860704	0.952167	-2.89378
	1388	0.916482	0.872319	0.960645	-4.14284
	1390	0.910206	0.861891	0.958522	-2.00715
	1392	0.915772	0.87068	0.960865	-3.55371
	1394	0.93102	0.88255	0.97949	-0.210078
	1396	0.91986	0.874413	0.965308	-3.51353
	1398	0.923977	0.88191	0.966044	-0.775853
	1400	0.922163	0.881257	0.963068	-0.733237
	1402	0.919149	0.874667	0.96363	-1.63311
	1404	0.915338	0.870997	0.959679	-3.0763
	1406	0.918471	0.874871	0.962072	-0.279879
	1408	0.917131	0.876694	0.957567	-1.94956
	1410	0.915481	0.869052	0.961911	-0.797736
	1412	0.914918	0.875249	0.954587	-0.176315
	1414	0.920955	0.875586	0.966323	-0.605186
	1416	0.925234	0.888883	0.961585	-0.508984
	1418	0.912689	0.872462	0.952917	-0.0663994
	1420	0.918871	0.87871	0.959033	-0.496702
	1422	0.930147	0.886933	0.973361	-0.299587
	1424	0.926277	0.890699	0.961854	-0.551361
	1426	0.915565	0.873086	0.958043	-0.0195178
	1428	0.930623	0.889845	0.971401	-0.170451
	1430	0.92288	0.873015	0.972745	-2.39481
	1432	0.937985	0.895436	0.980534	-0.250767
	1434	0.932003	0.887518	0.976489	-1.41928
	1436	0.922187	0.882867	0.961507	-0.075367
	1438	0.93388	0.890353	0.977408	-0.0591466

## Sheet: Figure 4f
	Figure 4f
	ShhTime (min)	Cosine similarity_average	Cosine similarity_upper	Cosine similarity_lower	ln(p-value)
	0	0.95864	0.940852	0.976428	-0.595989
	2	0.96164	0.94444	0.97884	-0.271717
	4	0.958695	0.9401	0.977291	-0.652567
	6	0.956054	0.932455	0.979652	-0.351406
	8	0.958279	0.937068	0.97949	-0.525666
	10	0.962401	0.94177	0.983032	-1.31154
	12	0.962651	0.945408	0.979895	-1.21607
	14	0.961718	0.942534	0.980903	-1.40356
	16	0.96348	0.945482	0.981478	-1.01878
	18	0.967008	0.950392	0.983625	-1.04471
	20	0.966242	0.947948	0.984536	-0.351406
	22	0.966922	0.946101	0.987744	-0.226214
	24	0.966825	0.941845	0.991805	-0.464921
	26	0.96423	0.933177	0.995283	-0.441992
	28	0.963848	0.933795	0.993901	-0.871548
	30	0.963763	0.935892	0.991635	-1.41928
	32	0.963379	0.94485	0.981907	-2.01684
	34	0.965498	0.951715	0.979281	-0.980621
	36	0.966084	0.953112	0.979056	-1.0382
	38	0.965466	0.951078	0.979855	-0.534141
	40	0.966688	0.945896	0.98748	-0.568938
	42	0.968367	0.951593	0.985141	-1.81901
	44	0.967411	0.948466	0.986357	-1.59903
	46	0.966911	0.948698	0.985124	-1.79173
	48	0.965069	0.947509	0.982629	-1.55705
	50	0.966238	0.952069	0.980407	-1.44304
	52	0.966706	0.95194	0.981473	-0.488626
	54	0.9712	0.95959	0.982809	-0.329379
	56	0.969214	0.956208	0.98222	-0.441993
	58	0.970375	0.957059	0.983692	-1.09781
	60	0.971195	0.958627	0.983762	-0.974349
	62	0.973319	0.960735	0.985902	-1.44304
	64	0.974298	0.964189	0.984407	-0.71765
	66	0.970201	0.959149	0.981253	-0.786745
	68	0.971799	0.962816	0.980781	-0.919043
	70	0.970667	0.959679	0.981654	-1.08438
	72	0.972668	0.96369	0.981647	-0.60982
	74	0.974871	0.962819	0.986923	-0.73848
	76	0.973777	0.959418	0.988137	-1.19466
	78	0.974204	0.960786	0.987623	-1.23047
	80	0.975136	0.965026	0.985246	-0.968107
	82	0.976857	0.967521	0.986193	-1.20177
	84	0.976802	0.968298	0.985306	-1.36476
	86	0.975907	0.968227	0.983587	-2.07558
	88	0.974955	0.964589	0.985321	-1.01878
	90	0.977867	0.968912	0.986823	-0.614477
	92	0.975031	0.965024	0.985039	-0.77585
	94	0.977294	0.966847	0.98774	-0.517282
	96	0.976869	0.967584	0.986154	-0.955686
	98	0.976306	0.96551	0.987101	-0.72282
	100	0.976207	0.966615	0.985799	-0.814404
	102	0.975293	0.964521	0.986066	-1.25226
	104	0.977611	0.968827	0.986394	-0.803267
	106	0.977779	0.968068	0.98749	-0.937251
	108	0.979231	0.969819	0.988643	-0.662319
	110	0.978634	0.96953	0.987739	-0.504867
	112	0.977808	0.967302	0.988314	-0.865723
	114	0.97892	0.969534	0.988305	-1.44303
	116	0.979625	0.971066	0.988183	-0.662319
	118	0.980011	0.971844	0.988177	-0.825637
	120	0.981775	0.974376	0.989173	-0.854148
	122	0.982194	0.975401	0.988986	-1.09781
	124	0.982263	0.975262	0.989263	-1.39575
	126	0.982116	0.975638	0.988593	-0.999585
	128	0.982476	0.975731	0.98922	-1.4114
	130	0.982494	0.97398	0.991008	-1.69376
	132	0.981394	0.972739	0.99005	-0.765055
	134	0.98276	0.974494	0.991027	-0.803267
	136	0.982544	0.975053	0.990034	-1.01877
	138	0.982026	0.9738	0.990253	-0.95569
	140	0.981317	0.974385	0.988249	-0.707383
	142	0.982096	0.975362	0.988829	-0.865723
	144	0.981918	0.975578	0.988258	-0.51728
	146	0.982038	0.973819	0.990258	-0.120876
	148	0.982523	0.974607	0.990439	-0.434522
	150	0.98321	0.976485	0.989935	-0.484623
	152	0.982693	0.975848	0.989539	-0.235822
	154	0.982374	0.975539	0.989209	-0.367743
	156	0.982055	0.973889	0.990222	-0.398438
	158	0.98193	0.973341	0.99052	-0.85993
	160	0.982619	0.975494	0.989744	-1.17349
	162	0.98108	0.97306	0.989099	-0.931154
	164	0.980771	0.971641	0.989901	-1.44304
	166	0.980269	0.97156	0.988977	-1.23771
	168	0.980123	0.971661	0.988585	-0.652565
	170	0.979736	0.971005	0.988467	-0.419835
	172	0.982061	0.973594	0.990528	-0.90104
	174	0.98153	0.973535	0.989525	-0.999585
	176	0.979984	0.969107	0.990861	-0.999589
	178	0.980613	0.96931	0.991917	-0.667234
	180	0.981184	0.972642	0.989727	-0.80327
	182	0.982807	0.974954	0.990659	-0.974354
	184	0.981473	0.971984	0.990963	-1.11134
	186	0.979654	0.969464	0.989844	-0.968103
	188	0.980448	0.970717	0.990178	-2.00716
	190	0.981191	0.973631	0.988752	-2.2994
	192	0.982685	0.975145	0.990226	-1.44303
	194	0.981083	0.972206	0.989959	-1.20177
	196	0.981548	0.973293	0.989802	-2.10533
	198	0.98049	0.969923	0.991057	-1.14561
	200	0.979205	0.968157	0.990252	-1.4994
	202	0.981052	0.971014	0.991089	-2.63752
	204	0.980593	0.969956	0.99123	-2.33096
	206	0.979083	0.968859	0.989307	-3.1636
	208	0.98035	0.968893	0.991808	-1.96867
	210	0.98116	0.970265	0.992056	-2.54771
	212	0.981873	0.972281	0.991465	-2.81076
	214	0.980595	0.969571	0.991618	-3.44714
	216	0.980581	0.968961	0.992201	-2.47058
	218	0.981887	0.970097	0.993677	-2.32041
	220	0.983478	0.972253	0.994703	-1.74678
	222	0.983381	0.972428	0.994334	-2.37342
	224	0.982328	0.971099	0.993557	-2.52555
	226	0.981674	0.970568	0.99278	-4.29063
	228	0.981914	0.969263	0.994564	-3.1636
	230	0.981967	0.970229	0.993705	-2.21648
	232	0.982925	0.97229	0.99356	-1.50755
	234	0.98375	0.973416	0.994084	-3.01472
	236	0.983098	0.972691	0.993504	-2.74072
	238	0.984154	0.973573	0.994734	-1.85576
	240	0.984178	0.975154	0.993202	-1.94957
	242	0.984031	0.973707	0.994356	-2.34153
	244	0.984175	0.973742	0.994608	-1.18051
	246	0.983673	0.973033	0.994312	-0.72282
	248	0.983664	0.97483	0.992499	-1.13871
	250	0.983356	0.974124	0.992588	-1.21607
	252	0.982566	0.973476	0.991656	-0.542705
	254	0.982115	0.972125	0.992105	-1.36476
	256	0.981633	0.971337	0.991928	-1.13871
	258	0.980692	0.969185	0.992199	-0.521462
	260	0.980589	0.970536	0.990642	-0.591422
	262	0.978901	0.96638	0.991423	-2.72915
	264	0.980729	0.969217	0.992241	-1.04472
	266	0.979394	0.967239	0.991549	-0.91301
	268	0.980078	0.967497	0.99266	-1.43508
	270	0.976343	0.962008	0.990679	-1.51574
	272	0.976331	0.961586	0.991075	-1.69376
	274	0.975024	0.960209	0.989839	-2.52553
	276	0.974915	0.958132	0.991697	-1.65893
	278	0.974597	0.957312	0.991881	-1.05126
	280	0.974082	0.957206	0.990958	-1.50754
	282	0.968942	0.94808	0.989803	-1.81901
	284	0.970501	0.952005	0.988997	-2.18585
	286	0.96931	0.949877	0.988744	-3.02697
	288	0.967736	0.947361	0.988112	-4.62572
	290	0.970536	0.950898	0.990175	-4.87828
	292	0.965876	0.943363	0.988388	-5.08894
	294	0.964057	0.940408	0.987706	-5.02357
	296	0.965373	0.942287	0.988459	-4.65688
	298	0.962762	0.936942	0.988581	-6.14274
	300	0.96542	0.94251	0.988329	-6.38136
	302	0.965781	0.943909	0.987654	-7.34526
	304	0.963351	0.937899	0.988803	-7.5875
	306	0.96567	0.944031	0.987308	-6.07032
	308	0.964281	0.942315	0.986248	-6.73904
	310	0.964327	0.941868	0.986786	-5.96255
	312	0.964336	0.939167	0.989505	-7.02886
	314	0.964696	0.942268	0.987124	-7.00938
	316	0.969194	0.946976	0.991413	-7.50622
	318	0.970184	0.949721	0.990647	-7.81326
	320	0.970175	0.948776	0.991574	-6.16097
	322	0.971583	0.954835	0.988331	-6.34433
	324	0.971015	0.952608	0.989422	-5.47352
	326	0.972184	0.952353	0.992015	-4.17222
	328	0.975369	0.959045	0.991694	-2.70606
	330	0.974108	0.959609	0.988608	-3.36845
	332	0.975431	0.963147	0.987716	-2.34154
	334	0.976416	0.963596	0.989236	-1.67628
	336	0.97438	0.959671	0.98909	-1.84655
	338	0.975806	0.964831	0.98678	-1.34179
	340	0.974334	0.961178	0.98749	-1.40357
	342	0.974499	0.960108	0.98889	-2.15544
	344	0.973788	0.96153	0.986046	-2.94182
	346	0.97352	0.95818	0.988861	-2.70608
	348	0.974928	0.962766	0.98709	-2.72915
	350	0.974401	0.962471	0.98633	-1.82817
	352	0.974253	0.961108	0.987398	-2.07559
	354	0.971127	0.956453	0.9858	-2.59242
	356	0.972716	0.958372	0.987059	-2.48151
	358	0.971079	0.956288	0.98587	-2.58121
	360	0.9724	0.959397	0.985402	-2.23705
	362	0.973606	0.959366	0.987847	-4.02675
	364	0.971907	0.954527	0.989287	-4.29063
	366	0.971169	0.951215	0.991123	-4.04119
	368	0.971755	0.955684	0.987825	-4.71958
	370	0.96965	0.950312	0.988988	-5.66292
	372	0.968821	0.950496	0.987145	-3.3166
	374	0.971089	0.950811	0.991368	-3.01474
	376	0.972824	0.955129	0.990519	-4.18695
	378	0.972913	0.954843	0.990984	-3.01472
	380	0.971222	0.951429	0.991015	-3.60762
	382	0.970184	0.949808	0.990561	-4.23113
	384	0.968552	0.94376	0.993345	-3.52688
	386	0.971125	0.951048	0.991203	-2.95389
	388	0.973964	0.956374	0.991554	-2.48153
	390	0.972398	0.952326	0.992471	-3.31658
	392	0.973994	0.955959	0.992029	-3.6076
	394	0.974153	0.953372	0.994934	-2.11529
	396	0.975443	0.955291	0.995595	-2.82255
	398	0.975181	0.953924	0.996439	-2.39483
	400	0.974126	0.953894	0.994357	-1.84655
	402	0.973172	0.952852	0.993492	-2.34156
	404	0.972151	0.952073	0.99223	-3.01476
	406	0.970421	0.949054	0.991789	-3.10108
	408	0.971292	0.949395	0.993189	-3.74445
	410	0.970788	0.948692	0.992885	-4.11364
	412	0.973924	0.95578	0.992068	-2.89376
	414	0.975263	0.958499	0.992026	-2.83435
	416	0.97387	0.955906	0.991834	-4.53293
	418	0.972657	0.956004	0.98931	-4.76692
	420	0.972948	0.953547	0.992349	-2.70606
	422	0.972142	0.952517	0.991767	-4.67254
	424	0.974368	0.957297	0.991438	-4.50224
	426	0.975424	0.958863	0.991985	-3.18883
	428	0.97582	0.959861	0.991778	-2.24736
	430	0.976336	0.96104	0.991631	-2.55884
	432	0.971441	0.951614	0.991269	-4.21638
	434	0.972039	0.949769	0.99431	-4.24598
	436	0.971444	0.952223	0.990665	-5.08887
	438	0.973199	0.952671	0.993727	-4.38059
	440	0.973555	0.957238	0.989872	-3.5671
	442	0.973648	0.95626	0.991036	-4.64132
	444	0.973284	0.953425	0.993143	-4.61029
	446	0.974362	0.953729	0.994995	-4.84631
	448	0.971765	0.949509	0.994022	-5.85584
	450	0.971869	0.949885	0.993853	-5.02354
	452	0.970248	0.948017	0.992478	-3.5806
	454	0.969665	0.945144	0.994185	-3.98365
	456	0.969657	0.946118	0.993195	-4.50233
	458	0.969922	0.945112	0.994731	-4.5176
	460	0.968228	0.943493	0.992964	-5.76775
	462	0.969013	0.942723	0.995303	-4.68816
	464	0.969583	0.94358	0.995586	-4.20159
	466	0.968697	0.939903	0.99749	-4.61022
	468	0.968004	0.93692	0.999088	-5.69777
	470	0.969612	0.943017	0.996207	-5.17126
	472	0.969771	0.94048	0.999062	-4.91033
	474	0.971489	0.945203	0.997775	-5.32117
	476	0.972129	0.948319	0.99594	-5.57643
	478	0.970781	0.946265	0.995297	-5.54198
	480	0.971528	0.949808	0.993247	-6.21568
	482	0.972364	0.94974	0.994988	-5.64555
	484	0.972547	0.953	0.992094	-6.606
	486	0.97242	0.950001	0.994838	-6.7009
	488	0.973735	0.953297	0.994173	-5.03986
	490	0.974833	0.954329	0.995337	-5.78527
	492	0.974696	0.952807	0.996585	-6.75821
	494	0.974631	0.952375	0.996886	-5.45651
	496	0.976687	0.958067	0.995308	-6.05237
	498	0.976577	0.951025	1.00213	-5.57643
	500	0.977778	0.958238	0.997318	-5.90911
	502	0.977485	0.958448	0.996521	-5.43946
	504	0.977502	0.957306	0.997698	-5.82054
	506	0.974299	0.949981	0.998617	-6.289
	508	0.976022	0.953807	0.998236	-7.068
	510	0.974757	0.953582	0.995932	-6.60605
	512	0.978667	0.961838	0.995496	-5.92691
	514	0.976844	0.957301	0.996386	-6.71996
	516	0.975627	0.953108	0.998146	-6.7773
	518	0.978173	0.959175	0.997172	-6.12464
	520	0.980558	0.963482	0.997633	-5.59364
	522	0.978345	0.95945	0.99724	-5.98044
	524	0.979599	0.961485	0.997713	-5.69773
	526	0.980461	0.963271	0.997651	-5.64559
	528	0.979826	0.962584	0.997068	-5.68031
	530	0.981311	0.965357	0.997265	-5.8382
	532	0.980898	0.965366	0.99643	-5.45647
	534	0.981591	0.967053	0.996128	-6.07036
	536	0.982772	0.968056	0.997488	-5.22095
	538	0.983901	0.970477	0.997325	-3.0887
	540	0.983282	0.968526	0.998038	-2.55884
	542	0.983603	0.967498	0.999709	-2.69457
	544	0.981607	0.964775	0.998439	-3.4208
	546	0.983333	0.97023	0.996436	-3.22686
	548	0.983104	0.970259	0.995948	-2.85804
	550	0.982528	0.967803	0.997253	-2.29941
	552	0.982129	0.966179	0.99808	-2.41632
	554	0.982056	0.96528	0.998832	-2.60363
	556	0.981811	0.965895	0.997727	-2.5366
	558	0.98295	0.970604	0.995296	-2.40557
	560	0.98242	0.968714	0.996126	-2.82255
	562	0.982802	0.969972	0.995632	-2.70608
	564	0.98325	0.971213	0.995287	-2.64888
	566	0.984937	0.974624	0.995251	-2.68312
	568	0.9841	0.971903	0.996297	-3.01474
	570	0.982383	0.968952	0.995813	-2.57001
	572	0.984467	0.973785	0.995148	-2.6831
	574	0.97999	0.964673	0.995307	-4.21635
	576	0.981158	0.965166	0.99715	-4.42606
	578	0.981712	0.967205	0.99622	-4.15751
	580	0.984629	0.973971	0.995287	-1.90234
	582	0.984013	0.973669	0.994356	-2.83435
	584	0.984198	0.973826	0.994569	-2.3099
	586	0.98398	0.972273	0.995687	-2.68315
	588	0.985406	0.975343	0.995469	-2.43794
	590	0.985246	0.975276	0.995215	-2.26812
	592	0.984955	0.973442	0.996468	-2.55884
	594	0.983931	0.971541	0.996322	-2.78731
	596	0.981982	0.969568	0.994397	-2.3841
	598	0.983993	0.971873	0.996114	-2.72915
	600	0.983244	0.971135	0.995353	-2.06572
	602	0.982936	0.969791	0.996081	-2.28894
	604	0.982639	0.969303	0.995974	-1.11815
	606	0.982684	0.969303	0.996065	-2.44882
	608	0.982727	0.970718	0.994735	-1.04471
	610	0.98354	0.972486	0.994594	-1.97823
	612	0.985067	0.976696	0.993438	-1.01236
	614	0.984599	0.974689	0.994509	-1.31154
	616	0.984098	0.973711	0.994485	-1.90234
	618	0.982955	0.97114	0.994771	-3.39459
	620	0.983482	0.972749	0.994215	-2.39483
	622	0.984077	0.974511	0.993643	-1.54044
	624	0.983778	0.97144	0.996116	-0.722825
	626	0.983923	0.97251	0.995336	-1.46704
	628	0.984103	0.974707	0.993498	-1.42717
	630	0.984326	0.975051	0.9936	-1.33418
	632	0.982682	0.971699	0.993666	-2.26811
	634	0.98266	0.970229	0.995092	-1.26693
	636	0.983223	0.972672	0.993774	-2.77562
	638	0.982965	0.970582	0.995347	-2.03631
	640	0.981706	0.969503	0.99391	-1.20177
	642	0.983039	0.972349	0.993729	-2.34154
	644	0.98354	0.973403	0.993677	-1.99749
	646	0.982687	0.972923	0.992451	-2.59239
	648	0.983404	0.973303	0.993505	-1.80078
	650	0.982161	0.971904	0.992418	-1.81902
	652	0.982132	0.971052	0.993213	-2.59239
	654	0.981834	0.971236	0.992432	-2.82257
	656	0.981212	0.969724	0.992701	-2.72915
	658	0.980731	0.969103	0.992358	-3.74445
	660	0.980242	0.969312	0.991173	-3.96935
	662	0.981394	0.971471	0.991316	-2.79901
	664	0.979966	0.968355	0.991578	-2.6831
	666	0.98033	0.967572	0.993088	-4.24595
	668	0.978835	0.96617	0.991501	-3.64835
	670	0.978978	0.96636	0.991597	-4.53293
	672	0.978508	0.965503	0.991513	-4.08458
	674	0.978373	0.96517	0.991576	-2.70606
	676	0.978385	0.965312	0.991458	-2.83435
	678	0.978852	0.967202	0.990503	-3.42082
	680	0.97886	0.967437	0.990283	-3.48687
	682	0.978357	0.966127	0.990586	-2.7756
	684	0.97629	0.962897	0.989684	-3.44719
	686	0.977192	0.966029	0.988354	-3.92668
	688	0.977904	0.968222	0.987586	-3.92662
	690	0.975614	0.963102	0.988126	-4.14284
	692	0.975797	0.963883	0.987711	-4.76689
	694	0.971529	0.956495	0.986563	-5.49063
	696	0.971619	0.956459	0.986779	-5.73266
	698	0.972005	0.956461	0.987549	-6.38136
	700	0.972282	0.956669	0.987894	-5.69773
	702	0.971565	0.955768	0.987361	-6.17918
	704	0.971689	0.955215	0.988162	-5.85588
	706	0.972089	0.956629	0.987549	-4.8943
	708	0.970218	0.954311	0.986124	-4.68816
	710	0.971507	0.958844	0.984169	-5.94478
	712	0.971212	0.957448	0.984977	-6.4745
	714	0.968852	0.953592	0.984112	-6.41851
	716	0.968165	0.952256	0.984075	-6.03437
	718	0.969303	0.953174	0.985433	-6.32586
	720	0.967765	0.953232	0.982297	-8.16918
	722	0.96861	0.954678	0.982541	-7.10725
	724	0.967309	0.952123	0.982496	-5.90911
	726	0.967133	0.951325	0.982941	-6.83486
	728	0.965855	0.948885	0.982826	-6.98983
	730	0.966249	0.951371	0.981128	-9.26527
	732	0.968892	0.955518	0.982266	-7.54677
	734	0.966324	0.949795	0.982853	-6.77736
	736	0.9657	0.949179	0.982221	-7.68962
	738	0.965224	0.946349	0.9841	-7.60793
	740	0.966059	0.946876	0.985241	-8.38251
	742	0.963392	0.93947	0.987315	-7.18606
	744	0.962619	0.938432	0.986807	-7.95872
	746	0.965115	0.944416	0.985813	-7.40537
	748	0.964103	0.945748	0.982458	-8.25416
	750	0.966579	0.948405	0.984752	-7.66912
	752	0.964009	0.945045	0.982972	-7.28536
	754	0.962334	0.939812	0.984856	-6.05233
	756	0.962424	0.940544	0.984303	-6.10652
	758	0.961362	0.935926	0.986797	-6.32595
	760	0.959234	0.937608	0.98086	-6.91209
	762	0.959445	0.938536	0.980354	-7.40537
	764	0.960217	0.938416	0.982018	-6.7773
	766	0.959311	0.938558	0.980063	-6.85412
	768	0.960357	0.938701	0.982013	-6.83491
	770	0.957849	0.932569	0.983128	-7.79265
	772	0.958281	0.93627	0.980292	-8.55524
	774	0.959316	0.938604	0.980027	-6.64385
	776	0.957255	0.931789	0.982721	-7.8132
	778	0.960671	0.940593	0.98075	-6.39992
	780	0.959337	0.937161	0.981513	-5.62822
	782	0.961129	0.939679	0.982579	-5.27095
	784	0.957797	0.933804	0.981789	-6.73899
	786	0.955656	0.930276	0.981037	-6.81563
	788	0.955457	0.928099	0.982814	-5.68035
	790	0.954528	0.925979	0.983077	-6.54945
	792	0.95649	0.929461	0.983518	-5.28768
	794	0.955231	0.927119	0.983342	-5.15466
	796	0.952553	0.923835	0.981271	-6.6062
	798	0.954702	0.928402	0.981002	-5.64555
	800	0.955317	0.928881	0.981754	-5.69777
	802	0.95448	0.928168	0.980792	-5.38863
	804	0.953854	0.924976	0.982731	-6.12464
	806	0.955734	0.929379	0.982089	-5.85584
	808	0.952608	0.924303	0.980912	-6.97037
	810	0.95183	0.923708	0.979953	-6.66282
	812	0.949674	0.91605	0.983298	-5.7327
	814	0.9476	0.915103	0.980097	-6.54945
	816	0.952153	0.920072	0.984234	-6.23398
	818	0.952115	0.921516	0.982714	-6.19737
	820	0.948039	0.915287	0.98079	-6.21568
	822	0.944571	0.909237	0.979906	-6.41856
	824	0.946906	0.913792	0.980019	-6.98978
	826	0.944609	0.910799	0.978419	-6.87352
	828	0.946861	0.91531	0.978411	-6.10647
	830	0.947806	0.91356	0.982051	-6.97031
	832	0.947796	0.915443	0.98015	-6.77736
	834	0.948221	0.915057	0.981384	-6.79643
	836	0.94511	0.911586	0.978634	-6.45577
	838	0.944973	0.908776	0.981171	-7.02886
	840	0.94726	0.915365	0.979156	-7.04846
	842	0.946038	0.915041	0.977036	-6.91219
	844	0.944848	0.91272	0.976977	-6.62501
	846	0.949014	0.918944	0.979083	-5.89138
	848	0.946132	0.916169	0.976095	-6.83486
	850	0.9428	0.908742	0.976858	-7.8339
	852	0.939631	0.901779	0.977482	-6.7009
	854	0.943576	0.906171	0.980982	-7.18612
	856	0.942017	0.903743	0.980291	-6.75811
	858	0.943729	0.907878	0.979581	-7.24569
	860	0.942606	0.90527	0.979942	-6.83486
	862	0.937649	0.896156	0.979142	-6.27071
	864	0.93868	0.896551	0.980808	-6.64385
	866	0.937155	0.896947	0.977363	-7.10725
	868	0.936652	0.893587	0.979718	-6.66287
	870	0.941376	0.905652	0.9771	-6.43722
	872	0.935245	0.893747	0.976743	-6.45582
	874	0.935908	0.894913	0.976903	-6.89279
	876	0.937716	0.897979	0.977452	-7.73075
	878	0.934906	0.892939	0.976873	-6.19737
	880	0.937605	0.899302	0.975908	-5.66296
	882	0.934712	0.895861	0.973563	-6.70085
	884	0.938736	0.903224	0.974248	-5.30439
	886	0.93796	0.903477	0.972442	-6.08842
	888	0.935791	0.897854	0.973727	-6.19746
	890	0.931423	0.89396	0.968886	-7.30524
	892	0.935545	0.898708	0.972382	-6.38145
	894	0.938345	0.905938	0.970752	-6.60605
	896	0.933362	0.898582	0.968143	-6.27066
	898	0.932897	0.89425	0.971544	-7.04836
	900	0.932334	0.893835	0.970832	-7.36528
	902	0.932183	0.895714	0.968652	-6.289
	904	0.931384	0.894269	0.968499	-6.30741
	906	0.933437	0.89675	0.970124	-5.64555
	908	0.929617	0.891506	0.967729	-5.40552
	910	0.932442	0.898228	0.966655	-5.62822
	912	0.930168	0.892231	0.968106	-5.49063
	914	0.926045	0.887674	0.964416	-5.87359
	916	0.929824	0.893048	0.9666	-5.07249
	918	0.926443	0.888721	0.964165	-6.23398
	920	0.924913	0.883095	0.966732	-4.94253
	922	0.924037	0.884425	0.963649	-5.27095
	924	0.923079	0.883593	0.962565	-6.17913
	926	0.92334	0.886222	0.960458	-6.7009
	928	0.924161	0.883842	0.964479	-6.34433
	930	0.920792	0.878486	0.963099	-6.03428
	932	0.924016	0.883992	0.96404	-5.42247
	934	0.9249	0.884968	0.964832	-5.37173
	936	0.924647	0.885074	0.96422	-4.61025
	938	0.927277	0.885628	0.968926	-3.98365
	940	0.926855	0.885188	0.968522	-4.2906
	942	0.919607	0.878376	0.960838	-4.95867
	944	0.92198	0.880197	0.963764	-3.99801
	946	0.922109	0.878798	0.965421	-3.58057
	948	0.922768	0.882815	0.962722	-3.54024
	950	0.918104	0.874865	0.961344	-4.94253
	952	0.916381	0.874474	0.958288	-4.65688
	954	0.917255	0.874834	0.959676	-4.26083
	956	0.917037	0.877568	0.956506	-4.70391
	958	0.914803	0.872889	0.956717	-4.33549
	960	0.912889	0.869049	0.956728	-4.35047
	962	0.918462	0.875682	0.961242	-3.23957
	964	0.912683	0.865171	0.960195	-3.63474
	966	0.91418	0.869348	0.959012	-4.78268
	968	0.915524	0.870755	0.960292	-4.61019
	970	0.914054	0.867816	0.960292	-4.91036
	972	0.910645	0.863957	0.957334	-5.32117
	974	0.908769	0.860878	0.95666	-5.75017
	976	0.91154	0.864599	0.958481	-4.91033
	978	0.909478	0.862354	0.956602	-5.08887
	980	0.907678	0.859425	0.955931	-6.07032
	982	0.909286	0.860057	0.958516	-6.97037
	984	0.904449	0.854724	0.954174	-6.12459
	986	0.910551	0.862076	0.959026	-6.25226
	988	0.908928	0.857818	0.960038	-5.38859
	990	0.905549	0.85684	0.954257	-5.62826
	992	0.900865	0.853014	0.948717	-7.02886
	994	0.900852	0.85298	0.948724	-6.47445
	996	0.905473	0.859077	0.951869	-6.07041
	998	0.907912	0.863426	0.952397	-6.53065
	1000	0.902259	0.85479	0.949727	-6.89274
	1002	0.903392	0.859095	0.947688	-7.40542
	1004	0.897868	0.848368	0.947368	-6.289
	1006	0.901154	0.851327	0.950981	-6.08838
	1008	0.910467	0.863779	0.957155	-6.87347
	1010	0.909742	0.864807	0.954676	-6.39992
	1012	0.905254	0.854258	0.956249	-6.10647
	1014	0.904019	0.852283	0.955754	-5.89129
	1016	0.9098	0.860011	0.959589	-5.52482
	1018	0.904274	0.853905	0.954644	-5.55925
	1020	0.913997	0.868557	0.959437	-4.95867
	1022	0.912797	0.866406	0.959188	-5.03986
	1024	0.906749	0.858289	0.955209	-4.27567
	1026	0.905169	0.856201	0.954138	-4.97488
	1028	0.906298	0.859067	0.953528	-5.78527
	1030	0.906657	0.860352	0.952963	-5.28768
	1032	0.904508	0.856721	0.952296	-4.92641
	1034	0.901711	0.850528	0.952893	-5.08894
	1036	0.899376	0.847941	0.950811	-6.01635
	1038	0.901537	0.853188	0.949885	-5.66296
	1040	0.901144	0.851711	0.950577	-5.4395
	1042	0.902996	0.857374	0.948618	-5.10531
	1044	0.904801	0.857956	0.951646	-4.75106
	1046	0.903852	0.858802	0.948903	-5.50773
	1048	0.907135	0.863546	0.950724	-5.15466
	1050	0.906028	0.860532	0.951524	-4.20159
	1052	0.908297	0.867957	0.948638	-3.29083
	1054	0.905744	0.865614	0.945874	-3.75831
	1056	0.907179	0.867538	0.94682	-3.35544
	1058	0.910526	0.871549	0.949503	-2.97816
	1060	0.905693	0.861438	0.949948	-2.03631
	1062	0.906732	0.863164	0.950299	-1.65893
	1064	0.904463	0.860461	0.948465	-2.37343
	1066	0.911138	0.872988	0.949289	-1.65894
	1068	0.909924	0.869234	0.950614	-2.42713
	1070	0.907392	0.862427	0.952358	-2.59241
	1072	0.903396	0.859192	0.947599	-2.27851
	1074	0.911431	0.871796	0.951065	-2.43794
	1076	0.908714	0.867865	0.949563	-1.72014
	1078	0.912958	0.873083	0.952834	-1.89297
	1080	0.909744	0.868277	0.95121	-2.43797
	1082	0.911264	0.87307	0.949458	-1.75571
	1084	0.905636	0.863615	0.947658	-2.06572
	1086	0.905223	0.864214	0.946233	-2.82255
	1088	0.909996	0.86845	0.951542	-2.48153
	1090	0.906785	0.866745	0.946825	-3.06392
	1092	0.913667	0.875045	0.952289	-1.57377
	1094	0.913473	0.874708	0.952237	-1.08439
	1096	0.909802	0.871433	0.94817	-1.43508
	1098	0.911166	0.87394	0.948391	-1.27429
	1100	0.91203	0.875206	0.948854	-2.09539
	1102	0.911097	0.874631	0.947563	-1.729
	1104	0.914823	0.876784	0.952862	-1.65893
	1106	0.915608	0.883192	0.948024	-0.90702
	1108	0.914425	0.881421	0.94743	-1.19466
	1110	0.91784	0.887625	0.948056	-1.44304
	1112	0.918611	0.88492	0.952302	-0.999585
	1114	0.913464	0.882703	0.944225	-0.712502
	1116	0.915972	0.884706	0.947238	-0.937255
	1118	0.914318	0.883261	0.945376	-2.04609
	1120	0.908456	0.877277	0.939636	-1.67628
	1122	0.909339	0.876431	0.942247	-0.803267
	1124	0.907477	0.874927	0.940026	-1.75572
	1126	0.909352	0.876394	0.94231	-2.32042
	1128	0.90262	0.872352	0.932888	-1.22325
	1130	0.912181	0.882662	0.9417	-1.20891
	1132	0.909062	0.883346	0.934778	-1.92117
	1134	0.908998	0.882254	0.935742	-1.89295
	1136	0.91099	0.876081	0.945898	-1.63311
	1138	0.905923	0.875813	0.936033	-2.20624
	1140	0.906563	0.873591	0.939534	-2.40558
	1142	0.914276	0.882913	0.945638	-1.88363
	1144	0.916324	0.886491	0.946157	-0.925086
	1146	0.915372	0.88623	0.944513	-1.3571
	1148	0.904525	0.871915	0.937134	-0.949515
	1150	0.898126	0.864385	0.931868	-1.61601
	1152	0.90285	0.868145	0.937555	-0.797742
	1154	0.90992	0.878254	0.941587	-1.01235
	1156	0.903768	0.869439	0.938097	-1.19467
	1158	0.901008	0.867371	0.934645	-0.854148
	1160	0.905512	0.871531	0.939494	-1.66759
	1162	0.909021	0.878361	0.939682	-0.754353
	1164	0.906076	0.876252	0.9359	-2.28895
	1166	0.902085	0.866625	0.937546	-2.51448
	1168	0.907285	0.871801	0.94277	-2.79903
	1170	0.915709	0.883849	0.94757	-1.77366
	1172	0.906974	0.868834	0.945113	-1.94006
	1174	0.898742	0.861265	0.936219	-2.78731
	1176	0.905218	0.869158	0.941277	-5.10527
	1178	0.891881	0.854603	0.92916	-4.62576
	1180	0.903449	0.86676	0.940139	-2.11529
	1182	0.90293	0.865268	0.940592	-2.50347
	1184	0.898144	0.859019	0.937269	-3.15104
	1186	0.903857	0.866037	0.941677	-2.04609
	1188	0.902673	0.862858	0.942488	-2.39481
	1190	0.903294	0.868874	0.937713	-2.25773
	1192	0.901032	0.86168	0.940385	-2.3099
	1194	0.892875	0.850442	0.935308	-3.27796
	1196	0.915527	0.882419	0.948636	-1.86502
	1198	0.905733	0.867452	0.944013	-2.70606
	1200	0.915858	0.880681	0.951035	-2.55884
	1202	0.909995	0.873643	0.946348	-1.12497
	1204	0.912252	0.874193	0.950312	-2.33096
	1206	0.913414	0.877605	0.949222	-2.01687
	1208	0.907915	0.870408	0.945421	-2.69458
	1210	0.907342	0.866748	0.947937	-2.55884
	1212	0.911295	0.871584	0.951006	-1.23047
	1214	0.906195	0.860438	0.951951	-2.37343
	1216	0.897939	0.855485	0.940394	-2.70606
	1218	0.911953	0.876793	0.947114	-2.28894
	1220	0.91404	0.877728	0.950352	-2.97814
	1222	0.909253	0.875677	0.942828	-1.57377
	1224	0.899561	0.858468	0.940654	-2.12528
	1226	0.917243	0.885261	0.949226	-0.999589
	1228	0.908178	0.869078	0.947277	-2.41632
	1230	0.908979	0.872679	0.945278	-1.61601
	1232	0.913346	0.879194	0.947498	-1.85576
	1234	0.900341	0.854339	0.946342	-2.92975
	1236	0.909552	0.872531	0.946573	-1.6503
	1238	0.900167	0.857557	0.942777	-1.47508
	1240	0.910317	0.871469	0.949165	-1.68501
	1242	0.915916	0.878871	0.95296	-1.85577
	1244	0.90838	0.873831	0.942929	-1.01236
	1246	0.904402	0.863819	0.944986	-1.94008
	1248	0.901817	0.85698	0.946655	-3.08865
	1250	0.907561	0.869341	0.945781	-1.62454
	1252	0.904213	0.859895	0.948531	-2.55887
	1254	0.907759	0.866003	0.949514	-2.41634
	1256	0.901314	0.855274	0.947355	-2.92977
	1258	0.898746	0.850899	0.946593	-4.8943
	1260	0.902467	0.855348	0.949587	-3.50024
	1262	0.904347	0.858617	0.950076	-3.27796
	1264	0.899316	0.850697	0.947936	-3.64838
	1266	0.908275	0.86569	0.95086	-3.30368
	1268	0.908944	0.86798	0.949909	-1.50755
	1270	0.906771	0.863016	0.950526	-2.25771
	1272	0.917184	0.877035	0.957334	-0.697201
	1274	0.903229	0.85915	0.947309	-1.54875
	1276	0.892886	0.842708	0.943064	-2.18582
	1278	0.905938	0.860894	0.950982	-1.01878
	1280	0.902332	0.852235	0.952429	-2.67167
	1282	0.912889	0.8734	0.952379	-0.925079
	1284	0.899351	0.85329	0.945411	-1.8743
	1286	0.910686	0.876671	0.944702	-0.305389
	1288	0.89474	0.841386	0.948094	-2.35215
	1290	0.908815	0.867452	0.950177	-0.662319
	1292	0.903102	0.857235	0.948968	-1.76468
	1294	0.916336	0.877641	0.955032	-1.43508
	1296	0.906481	0.858848	0.954114	-2.66031
	1298	0.902678	0.850697	0.954658	-2.30989
	1300	0.900583	0.847352	0.953814	-1.60752
	1302	0.91127	0.865298	0.957241	-1.34179
	1304	0.903572	0.853375	0.953769	-0.913021
	1306	0.908245	0.866897	0.949593	-0.263723
	1308	0.916005	0.878112	0.953897	-0.31127
	1310	0.901936	0.854916	0.948955	-0.476674
	1312	0.909273	0.865017	0.953529	-1.18758
	1314	0.917689	0.879024	0.956353	-0.55572
	1316	0.921256	0.889497	0.953015	-0.468816
	1318	0.910425	0.860202	0.960648	-1.95909
	1320	0.917466	0.8725	0.962433	-0.628588
	1322	0.922261	0.88191	0.962613	-1.30403
	1324	0.909308	0.868812	0.949805	-0.438246
	1326	0.906006	0.860801	0.951212	-0.712507
	1328	0.914531	0.870654	0.958408	-0.605186
	1330	0.910411	0.85965	0.961172	-0.577864
	1332	0.907196	0.853175	0.961217	-0.586883
	1334	0.916031	0.865067	0.966995	-0.728015
	1336	0.917486	0.866565	0.968408	-1.55705
	1338	0.918239	0.881492	0.954986	-0.146674
	1340	0.908232	0.861162	0.955303	-0.931154
	1342	0.917772	0.875785	0.959759	-0.877401
	1344	0.917312	0.877714	0.956909	-0.814407
	1346	0.908037	0.860939	0.955135	-1.33418
	1348	0.912591	0.867016	0.958166	-1.05784
	1350	0.916352	0.875268	0.957435	-1.31153
	1352	0.904876	0.849042	0.96071	-2.02656
	1354	0.918957	0.880993	0.956921	-0.345013
	1356	0.908641	0.862806	0.954476	-1.24497
	1358	0.90663	0.854735	0.958526	-2.28894
	1360	0.921696	0.885913	0.957479	-0.901044
	1362	0.914565	0.870647	0.958483	-0.672172
	1364	0.92294	0.882434	0.963446	-1.45102
	1366	0.913346	0.863738	0.962955	-1.08438
	1368	0.910862	0.863259	0.958466	-1.08438
	1370	0.907601	0.855129	0.960073	-1.01878
	1372	0.902996	0.84593	0.960063	-1.63311
	1374	0.909924	0.859553	0.960294	-0.461045
	1376	0.920612	0.88187	0.959354	-0.27714
	1378	0.914382	0.862406	0.966358	-1.2743
	1380	0.909406	0.856323	0.962488	-1.34943
	1382	0.915448	0.867039	0.963857	-1.98784
	1384	0.921246	0.879157	0.963336	-0.317228
	1386	0.91365	0.867152	0.960148	-1.11134
	1388	0.923765	0.883053	0.964478	-2.26809
	1390	0.920175	0.880879	0.959471	-0.529892
	1392	0.922645	0.883437	0.961853	-1.53219
	1394	0.931705	0.898963	0.964448	-0.338699
	1396	0.927324	0.884907	0.96974	-1.85577
	1398	0.926729	0.892817	0.96064	-0.667234
	1400	0.92152	0.885066	0.957974	-0.765055
	1402	0.920676	0.880541	0.96081	-1.2743
	1404	0.9114	0.859541	0.96326	-2.19604
	1406	0.917017	0.877425	0.95661	-0.214602
	1408	0.924103	0.878159	0.970048	-0.619157
	1410	0.916193	0.86892	0.963466	-0.464919
	1412	0.920965	0.887807	0.954124	-0.0465153
	1414	0.922583	0.880741	0.964425	-0.345013
	1416	0.928268	0.892285	0.964251	-0.159152
	1418	0.91414	0.880654	0.947626	-0.0600175
	1420	0.91829	0.880182	0.956399	-0.38802
	1422	0.925377	0.888754	0.962	-0.58688
	1424	0.922723	0.88412	0.961326	-0.609822
	1426	0.917315	0.886758	0.947872	-0.0229129
	1428	0.922496	0.883166	0.961826	-0.831294
	1430	0.919036	0.867472	0.970599	-1.95909
	1432	0.931269	0.896569	0.965969	-0.73848
	1434	0.931559	0.894482	0.968637	-1.38021
	1436	0.92109	0.886464	0.955716	-0.085245
	1438	0.930345	0.89977	0.960921	-0.288211

## Sheet: Figure 4g
	Figure 4g
	NodalTime (min)	Cosine similarity_average	Cosine similarity_upper	Cosine similarity_lower	ln(p-value)
	0	0.959446	0.942235	0.976656	-0.647725
	2	0.962882	0.948606	0.977158	-0.335573
	4	0.959818	0.945371	0.974264	-0.591424
	6	0.958071	0.941845	0.974296	-0.488626
	8	0.959583	0.943319	0.975848	-0.808823
	10	0.957488	0.933717	0.981258	-1.77367
	12	0.962926	0.944754	0.981098	-0.877397
	14	0.961287	0.939989	0.982585	-0.961882
	16	0.967781	0.952268	0.983293	-0.329379
	18	0.970986	0.958687	0.983286	-0.427136
	20	0.970449	0.957663	0.983234	-0.10123
	22	0.97083	0.961904	0.979756	-0.0887491
	24	0.971897	0.96293	0.980863	-0.201235
	26	0.968672	0.957747	0.979597	-0.591422
	28	0.970427	0.959857	0.980997	-0.391472
	30	0.969116	0.95772	0.980513	-0.704827
	32	0.968114	0.95557	0.980658	-0.859923
	34	0.9693	0.959227	0.979372	-0.384589
	36	0.972459	0.961931	0.982987	-0.0574339
	38	0.971524	0.961749	0.981299	-0.0451007
	40	0.972348	0.95936	0.985336	-0.0692913
	42	0.974301	0.964225	0.984377	-0.441993
	44	0.97221	0.958724	0.985695	-0.51728
	46	0.968804	0.950678	0.986929	-0.775853
	48	0.968349	0.950183	0.986515	-0.46492
	50	0.969881	0.955481	0.984282	-0.394945
	52	0.968765	0.955288	0.982241	-0.205623
	54	0.972215	0.962199	0.982231	-0.199068
	56	0.970112	0.957654	0.98257	-0.293861
	58	0.971426	0.959528	0.983324	-0.738478
	60	0.972327	0.961359	0.983294	-0.733235
	62	0.9757	0.964174	0.987226	-0.364435
	64	0.976084	0.965664	0.986505	-0.192664
	66	0.972813	0.962867	0.98276	-0.235822
	68	0.974236	0.964321	0.984151	-0.166621
	70	0.972167	0.962158	0.982176	-0.662319
	72	0.972865	0.962987	0.982743	-0.551359
	74	0.97579	0.966566	0.985014	-0.652567
	76	0.976576	0.967371	0.98578	-0.728018
	78	0.97531	0.964795	0.985824	-0.814407
	80	0.975463	0.965367	0.985559	-0.609822
	82	0.976467	0.966098	0.986836	-1.23771
	84	0.977604	0.968744	0.986464	-0.738478
	86	0.97735	0.968983	0.985716	-0.980621
	88	0.974557	0.965442	0.983672	-1.58216
	90	0.977214	0.969375	0.985053	-1.24497
	92	0.975981	0.967589	0.984373	-0.949515
	94	0.978444	0.970545	0.986343	-0.517282
	96	0.977895	0.97037	0.98542	-0.84267
	98	0.977545	0.970182	0.984908	-1.17348
	100	0.979758	0.97372	0.985797	-0.245713
	102	0.978224	0.971229	0.985219	-0.749036
	104	0.979374	0.972824	0.985923	-0.647723
	106	0.977686	0.968223	0.987149	-1.41141
	108	0.978909	0.969637	0.98818	-0.803267
	110	0.97879	0.971469	0.986111	-0.937247
	112	0.98042	0.972778	0.988063	-0.662319
	114	0.980222	0.971124	0.98932	-1.03169
	116	0.979035	0.972026	0.986044	-1.35708
	118	0.980327	0.973801	0.986852	-1.06443
	120	0.982736	0.976804	0.988667	-0.808823
	122	0.981524	0.975107	0.987941	-1.80989
	124	0.981764	0.975338	0.98819	-1.83733
	126	0.980747	0.97402	0.987473	-1.78267
	128	0.981772	0.974176	0.989368	-1.56539
	130	0.981166	0.972178	0.990153	-2.44881
	132	0.981371	0.974538	0.988204	-1.05784
	134	0.982377	0.975733	0.98902	-1.23771
	136	0.981822	0.974093	0.98955	-1.60751
	138	0.982112	0.974816	0.989408	-1.18758
	140	0.980674	0.9737	0.987648	-0.937259
	142	0.981406	0.974495	0.988318	-1.09781
	144	0.981834	0.975584	0.988084	-0.628586
	146	0.982654	0.976846	0.988461	-0.119385
	148	0.983353	0.978155	0.988551	-0.453359
	150	0.982707	0.976047	0.989366	-0.682116
	152	0.982876	0.975968	0.989784	-0.205623
	154	0.982086	0.974473	0.989699	-0.338699
	156	0.982235	0.974966	0.989504	-0.430819
	158	0.981717	0.974188	0.989245	-1.1595
	160	0.982248	0.97508	0.989415	-1.24498
	162	0.980536	0.972837	0.988235	-1.44304
	164	0.981602	0.973895	0.989308	-1.39576
	166	0.980163	0.971635	0.988691	-1.38021
	168	0.982141	0.976096	0.988186	-0.269033
	170	0.980706	0.973681	0.987732	-0.438246
	172	0.981536	0.975108	0.987965	-1.72014
	174	0.982766	0.976397	0.989135	-0.749036
	176	0.981468	0.973657	0.989279	-0.591424
	178	0.980783	0.973755	0.987811	-1.05784
	180	0.981497	0.974041	0.988953	-0.461045
	182	0.982721	0.975241	0.9902	-1.12497
	184	0.982818	0.975737	0.989899	-0.781286
	186	0.980027	0.971813	0.988241	-0.949515
	188	0.982195	0.974754	0.989637	-1.01236
	190	0.982498	0.974387	0.990608	-0.907013
	192	0.983049	0.976021	0.990076	-1.14561
	194	0.981286	0.973357	0.989215	-1.09781
	196	0.983878	0.976495	0.991261	-0.667234
	198	0.983166	0.976421	0.98991	-0.662319
	200	0.981466	0.972971	0.989961	-0.871551
	202	0.983929	0.974831	0.993026	-1.31153
	204	0.982962	0.973607	0.992318	-0.968103
	206	0.981832	0.971897	0.991768	-1.03169
	208	0.981144	0.970029	0.992258	-0.949523
	210	0.981685	0.96985	0.99352	-0.743745
	212	0.982507	0.971326	0.993689	-0.854148
	214	0.981342	0.969094	0.99359	-1.59058
	216	0.982786	0.972431	0.993141	-1.00596
	218	0.98015	0.966682	0.993619	-1.73787
	220	0.98255	0.970542	0.994559	-0.77044
	222	0.981502	0.968847	0.994156	-1.59058
	224	0.983136	0.971963	0.994308	-1.08439
	226	0.983222	0.971324	0.995119	-1.17349
	228	0.982873	0.970751	0.994994	-0.980621
	230	0.982451	0.96982	0.995082	-0.831294
	232	0.982249	0.970546	0.993953	-1.28169
	234	0.981475	0.96739	0.99556	-2.60363
	236	0.982972	0.970507	0.995437	-1.37247
	238	0.981447	0.967596	0.995299	-1.43508
	240	0.98109	0.96799	0.994189	-2.07559
	242	0.980219	0.964745	0.995693	-1.25958
	244	0.979711	0.965161	0.99426	-1.90232
	246	0.979941	0.966352	0.99353	-1.38796
	248	0.978621	0.965298	0.991944	-2.74072
	250	0.978935	0.964472	0.993399	-1.73788
	252	0.978281	0.964379	0.992183	-1.38796
	254	0.978198	0.962757	0.99364	-1.37247
	256	0.978768	0.965262	0.992273	-1.1595
	258	0.97761	0.964597	0.990622	-1.19466
	260	0.975593	0.959386	0.9918	-1.1387
	262	0.975521	0.957124	0.993919	-1.74679
	264	0.975778	0.959399	0.992156	-1.67629
	266	0.973865	0.955383	0.992347	-1.18051
	268	0.973837	0.954667	0.993007	-1.44303
	270	0.97239	0.95206	0.99272	-1.01878
	272	0.970739	0.950271	0.991206	-1.92115
	274	0.970368	0.948974	0.991762	-1.685
	276	0.970411	0.948434	0.992387	-1.16647
	278	0.966924	0.941873	0.991976	-1.21607
	280	0.965949	0.94014	0.991757	-1.41927
	282	0.961695	0.932336	0.991053	-0.842673
	284	0.963185	0.933908	0.992462	-1.11815
	286	0.962571	0.932483	0.99266	-1.09108
	288	0.963389	0.931962	0.994816	-0.814404
	290	0.961319	0.928257	0.994381	-2.02657
	292	0.960904	0.925978	0.995829	-1.18758
	294	0.957957	0.919906	0.996008	-0.993242
	296	0.959472	0.92348	0.995463	-1.02522
	298	0.958338	0.920338	0.996339	-1.21607
	300	0.959538	0.925138	0.993937	-1.64168
	302	0.958122	0.920917	0.995328	-1.48316
	304	0.955663	0.916573	0.994753	-1.84654
	306	0.954353	0.913396	0.99531	-1.35708
	308	0.958489	0.92031	0.996668	-1.45901
	310	0.95446	0.912249	0.996671	-1.70252
	312	0.95593	0.915253	0.996608	-1.61602
	314	0.955506	0.914404	0.996609	-2.82257
	316	0.963727	0.930012	0.997441	-2.36276
	318	0.965321	0.934435	0.996207	-2.42713
	320	0.962916	0.929528	0.996305	-2.42713
	322	0.964709	0.933262	0.996155	-1.94006
	324	0.961557	0.926898	0.996217	-2.71758
	326	0.963826	0.933821	0.99383	-3.84199
	328	0.969507	0.944621	0.994393	-2.48151
	330	0.972462	0.948678	0.996245	-1.26692
	332	0.969074	0.944491	0.993656	-1.729
	334	0.972211	0.950748	0.993673	-1.28911
	336	0.971393	0.950772	0.992014	-1.62456
	338	0.9725	0.954696	0.990305	-1.09108
	340	0.972064	0.953296	0.990831	-1.07771
	342	0.972391	0.953943	0.99084	-2.53662
	344	0.97546	0.958889	0.992031	-1.60751
	346	0.975503	0.959395	0.991612	-1.6503
	348	0.974515	0.959712	0.989318	-1.99749
	350	0.976977	0.965699	0.988254	-0.831297
	352	0.97836	0.969024	0.987697	-1.40357
	354	0.977076	0.965884	0.988268	-0.8951
	356	0.978714	0.966822	0.990606	-0.814404
	358	0.979589	0.970069	0.989109	-0.314239
	360	0.978975	0.968837	0.989114	-0.332466
	362	0.980702	0.968818	0.992587	-0.786748
	364	0.979911	0.969089	0.990732	-1.59905
	366	0.982009	0.972449	0.991568	-0.808829
	368	0.980983	0.970494	0.991472	-0.937251
	370	0.980991	0.96834	0.993642	-0.542705
	372	0.981787	0.972635	0.990939	-0.0617886
	374	0.981683	0.972538	0.990828	-0.320236
	376	0.983018	0.974368	0.991669	-0.786753
	378	0.982253	0.973096	0.99141	-0.667232
	380	0.981977	0.971007	0.992948	-0.71765
	382	0.982997	0.975367	0.990627	-1.11814
	384	0.984273	0.977301	0.991245	-0.31127
	386	0.983021	0.973563	0.992478	-0.261095
	388	0.982339	0.973813	0.990866	-0.416217
	390	0.982987	0.975404	0.990569	-0.672169
	392	0.983519	0.974885	0.992153	-1.05784
	394	0.983543	0.976057	0.99103	-0.633337
	396	0.983658	0.975832	0.991485	-1.05784
	398	0.983622	0.976067	0.991176	-0.854151
	400	0.982087	0.974465	0.98971	-0.955694
	402	0.982922	0.976041	0.989803	-0.573393
	404	0.984735	0.979137	0.990334	-0.174343
	406	0.983961	0.978256	0.989665	-0.282638
	408	0.98375	0.976917	0.990583	-0.441992
	410	0.98425	0.978717	0.989783	-0.449549
	412	0.983895	0.97694	0.99085	-0.302478
	414	0.984175	0.978454	0.989896	-0.476675
	416	0.985133	0.979055	0.991211	-0.614477
	418	0.984884	0.97826	0.991508	-0.226214
	420	0.984676	0.978976	0.990375	-0.084102
	422	0.985501	0.980338	0.990663	-0.3387
	424	0.984575	0.978838	0.990313	-0.707376
	426	0.983215	0.976672	0.989758	-0.707378
	428	0.983627	0.977406	0.989848	-0.240732
	430	0.983216	0.975655	0.990776	-0.194782
	432	0.986078	0.981226	0.990931	-0.0451002
	434	0.986445	0.980811	0.99208	-0.103877
	436	0.986257	0.981372	0.991142	-0.243214
	438	0.986146	0.980678	0.991614	-0.133313
	440	0.986615	0.981967	0.991263	-0.0254372
	442	0.987694	0.983172	0.992217	-0.0263274
	444	0.986886	0.981479	0.992294	-0.143244
	446	0.987435	0.982812	0.992057	-0.182323
	448	0.988735	0.984199	0.993271	-0.105221
	450	0.987093	0.981475	0.992711	-0.116445
	452	0.985683	0.979603	0.991763	-0.0073756
	454	0.98684	0.981447	0.992233	-0.00223855
	456	0.987974	0.983261	0.992688	-0.00208148
	458	0.987256	0.981764	0.992748	-0.212331
	460	0.988482	0.983155	0.993808	-0.131708
	462	0.987158	0.98126	0.993056	-0.243214
	464	0.987568	0.981275	0.993862	-0.0171767
	466	0.988379	0.983416	0.993341	-0.0106433
	468	0.989842	0.985748	0.993937	-0.0663989
	470	0.989542	0.985293	0.993791	-0.0181489
	472	0.989375	0.983573	0.995177	-0.0764198
	474	0.990068	0.984207	0.995929	-0.271717
	476	0.989886	0.984386	0.995387	-0.176314
	478	0.989685	0.984866	0.994503	-0.0663994
	480	0.990458	0.985629	0.995287	-0.0702762
	482	0.990738	0.985261	0.996215	-0.0899424
	484	0.989634	0.984122	0.995145	-0.159152
	486	0.990654	0.985553	0.995756	-0.110725
	488	0.989935	0.984501	0.99537	-0.0367221
	490	0.990625	0.984887	0.996363	-0.0973541
	492	0.990757	0.985881	0.995633	-0.341847
	494	0.990451	0.98529	0.995611	-0.305389
	496	0.990145	0.984971	0.995318	-0.560107
	498	0.990319	0.984281	0.996358	-0.279879
	500	0.990646	0.984779	0.996513	-0.496703
	502	0.991268	0.984865	0.997672	-0.282638
	504	0.991267	0.983935	0.998599	-0.176314
	506	0.990946	0.984329	0.997563	-0.0494506
	508	0.991417	0.983318	0.999517	-0.0663989
	510	0.990805	0.983451	0.998158	-0.102546
	512	0.990979	0.983022	0.998937	-0.153713
	514	0.991271	0.982356	1.00019	-0.102546
	516	0.991542	0.983589	0.999496	-0.143245
	518	0.99158	0.981349	1.00181	-0.263722
	520	0.99091	0.981411	1.00041	-0.412619
	522	0.991948	0.986287	0.99761	-0.144952
	524	0.992642	0.986509	0.998776	-0.192664
	526	0.992795	0.987439	0.998151	-0.329379
	528	0.992515	0.988838	0.996192	-0.291026
	530	0.992373	0.988611	0.996135	-0.591424
	532	0.992619	0.988913	0.996325	-0.131709
	534	0.9918	0.986263	0.997338	-0.682111
	536	0.991748	0.985908	0.997587	-0.682111
	538	0.991102	0.985792	0.996411	-0.623864
	540	0.991612	0.985819	0.997405	-0.282638
	542	0.990913	0.983358	0.998468	-0.51728
	544	0.991018	0.9847	0.997336	-0.381179
	546	0.990883	0.983864	0.997901	-0.31127
	548	0.99041	0.983471	0.99735	-0.351406
	550	0.990279	0.983062	0.997497	-0.0645238
	552	0.990283	0.983515	0.99705	-0.230983
	554	0.99051	0.984412	0.996608	-0.223857
	556	0.990527	0.98473	0.996324	-0.182323
	558	0.990117	0.986208	0.994026	-0.285415
	560	0.990163	0.98509	0.995236	-0.302478
	562	0.990576	0.985643	0.995509	-0.274419
	564	0.989634	0.983337	0.995932	-0.248231
	566	0.990015	0.984654	0.995375	-0.555722
	568	0.989964	0.982425	0.997503	-0.647725
	570	0.989982	0.983655	0.996309	-0.164731
	572	0.990498	0.984675	0.99632	-0.18641
	574	0.989675	0.984021	0.99533	-0.628586
	576	0.989966	0.980859	0.999073	-0.423476
	578	0.990079	0.979823	1.00033	-0.398438
	580	0.989991	0.981012	0.99897	-0.0217304
	582	0.989693	0.980526	0.99886	-0.114994
	584	0.989001	0.980134	0.997867	-0.405487
	586	0.989475	0.981558	0.997392	-0.391473
	588	0.98964	0.98234	0.99694	-0.993238
	590	0.989512	0.982366	0.996658	-0.326312
	592	0.989372	0.979289	0.999454	-0.697198
	594	0.988952	0.977573	1.00033	-0.82564
	596	0.988069	0.980179	0.995959	-0.647723
	598	0.989501	0.981545	0.997458	-0.441993
	600	0.988968	0.982215	0.995721	-0.37442
	602	0.989815	0.982155	0.997474	-0.0785571
	604	0.987946	0.981339	0.994553	-0.269033
	606	0.988565	0.980189	0.99694	-0.457193
	608	0.987745	0.979595	0.995894	-0.0864021
	610	0.988222	0.976725	0.999719	-0.22859
	612	0.987246	0.978941	0.99555	-0.416217
	614	0.986934	0.974375	0.999493	-0.647725
	616	0.986957	0.9771	0.996813	-0.582365
	618	0.987001	0.977912	0.99609	-2.26811
	620	0.986881	0.975373	0.998389	-1.20177
	622	0.985674	0.974667	0.996682	-1.15254
	624	0.984605	0.968733	1.00048	-1.0382
	626	0.985554	0.968821	1.00229	-0.90702
	628	0.984746	0.969762	0.999731	-1.40357
	630	0.984701	0.969304	1.0001	-1.13182
	632	0.98518	0.971521	0.998838	-1.26693
	634	0.984185	0.968164	1.00021	-1.92115
	636	0.983851	0.967199	1.0005	-2.68312
	638	0.985222	0.97048	0.999964	-1.96865
	640	0.983602	0.971104	0.996099	-1.29656
	642	0.984638	0.971527	0.997749	-1.9591
	644	0.983956	0.972553	0.99536	-2.52555
	646	0.981888	0.968778	0.994997	-3.59407
	648	0.982543	0.971589	0.993497	-3.39457
	650	0.982579	0.970929	0.994228	-1.96867
	652	0.981635	0.968263	0.995006	-3.98365
	654	0.980996	0.969316	0.992676	-4.26086
	656	0.980815	0.967296	0.994333	-3.99801
	658	0.981188	0.970244	0.992132	-4.33545
	660	0.980399	0.967798	0.993	-4.11364
	662	0.980046	0.969754	0.990338	-4.38059
	664	0.979101	0.965591	0.992611	-3.94084
	666	0.981085	0.969862	0.992307	-4.15748
	668	0.980498	0.97061	0.990385	-3.50017
	670	0.978906	0.966881	0.99093	-4.50224
	672	0.979523	0.967842	0.991204	-4.14287
	674	0.978583	0.96589	0.991276	-3.32949
	676	0.979928	0.969328	0.990527	-3.77218
	678	0.977374	0.963564	0.991185	-4.75109
	680	0.976836	0.959881	0.993791	-3.96935
	682	0.976314	0.961327	0.991302	-3.39457
	684	0.975265	0.961377	0.989153	-4.64136
	686	0.975936	0.96214	0.989731	-4.48699
	688	0.976656	0.963149	0.990163	-4.11364
	690	0.975804	0.961419	0.99019	-3.77216
	692	0.977149	0.965134	0.989164	-3.47362
	694	0.974914	0.962537	0.987292	-4.09911
	696	0.974388	0.95987	0.988906	-4.3957
	698	0.973421	0.959814	0.987028	-5.80287
	700	0.974604	0.960501	0.988708	-5.00728
	702	0.97485	0.961004	0.988696	-5.49063
	704	0.974986	0.961296	0.988675	-5.0889
	706	0.974338	0.958992	0.989683	-3.85601
	708	0.973402	0.958131	0.988673	-3.54024
	710	0.972671	0.958643	0.9867	-5.00735
	712	0.974158	0.958318	0.989998	-3.98368
	714	0.973241	0.959454	0.987027	-4.20899
	716	0.972832	0.958677	0.986987	-4.23119
	718	0.973475	0.959751	0.987199	-4.65688
	720	0.973088	0.958675	0.9875	-4.86228
	722	0.973054	0.960032	0.986077	-4.21638
	724	0.971971	0.957799	0.986144	-4.14287
	726	0.974792	0.961998	0.987586	-3.73063
	728	0.974146	0.960327	0.987964	-2.99032
	730	0.97302	0.959267	0.986774	-5.33798
	732	0.974625	0.961599	0.987652	-3.3815
	734	0.973938	0.959354	0.988523	-3.3037
	736	0.973896	0.960535	0.987257	-3.25233
	738	0.972927	0.958096	0.987757	-3.81399
	740	0.970879	0.954428	0.98733	-5.20435
	742	0.970917	0.954126	0.987708	-3.62115
	744	0.97168	0.956113	0.987247	-4.5792
	746	0.973631	0.95782	0.989442	-3.20146
	748	0.970875	0.955328	0.986421	-5.42251
	750	0.971115	0.95302	0.989211	-5.03983
	752	0.97361	0.958976	0.988244	-3.62118
	754	0.972149	0.954909	0.98939	-3.32951
	756	0.97321	0.958263	0.988158	-2.37343
	758	0.972615	0.955108	0.990122	-2.11531
	760	0.970221	0.950746	0.989697	-2.51448
	762	0.969783	0.952369	0.987198	-3.44714
	764	0.971485	0.954823	0.988147	-3.44717
	766	0.968343	0.950924	0.985763	-3.31656
	768	0.970849	0.954134	0.987565	-2.78731
	770	0.972128	0.957138	0.987118	-4.47172
	772	0.970062	0.952319	0.987806	-3.35544
	774	0.970313	0.953816	0.986811	-2.01684
	776	0.972105	0.95745	0.986761	-2.89376
	778	0.971514	0.957029	0.985999	-2.06572
	780	0.970796	0.956591	0.985001	-1.49939
	782	0.971282	0.956414	0.986149	-2.03632
	784	0.971461	0.955399	0.987523	-2.6149
	786	0.967826	0.950594	0.985058	-3.03925
	788	0.969508	0.953271	0.985745	-2.14536
	790	0.970793	0.955424	0.986162	-2.2785
	792	0.971154	0.957152	0.985156	-2.06573
	794	0.970722	0.955335	0.986109	-1.49126
	796	0.97023	0.953799	0.986661	-1.99753
	798	0.970238	0.954538	0.985938	-1.46702
	800	0.969316	0.954079	0.984553	-2.19602
	802	0.96961	0.952995	0.986226	-2.17568
	804	0.970428	0.953097	0.98776	-1.94957
	806	0.96915	0.951154	0.987147	-2.92975
	808	0.969096	0.951169	0.987023	-2.44881
	810	0.968292	0.948968	0.987616	-1.91171
	812	0.969055	0.950337	0.987773	-1.19466
	814	0.967484	0.948891	0.986077	-1.82815
	816	0.969001	0.951006	0.986995	-1.84654
	818	0.968906	0.951268	0.986543	-1.57376
	820	0.969819	0.953319	0.986319	-1.45901
	822	0.968773	0.95351	0.984035	-2.25773
	824	0.970466	0.95587	0.985062	-2.60363
	826	0.971699	0.958939	0.984458	-1.20892
	828	0.970284	0.955106	0.985463	-1.19466
	830	0.969743	0.95277	0.986715	-2.34153
	832	0.967299	0.949277	0.98532	-2.17569
	834	0.969353	0.952174	0.986532	-2.15543
	836	0.96847	0.952755	0.984184	-1.6331
	838	0.965912	0.948839	0.982985	-3.06392
	840	0.966817	0.951127	0.982507	-2.42715
	842	0.966074	0.950254	0.981894	-2.22676
	844	0.966015	0.949677	0.982352	-1.84655
	846	0.967185	0.951801	0.98257	-2.06574
	848	0.965384	0.949285	0.981484	-2.35213
	850	0.96593	0.950363	0.981497	-2.72913
	852	0.963268	0.94549	0.981046	-2.37343
	854	0.963767	0.946042	0.981492	-3.80001
	856	0.964166	0.946928	0.981404	-2.58118
	858	0.964094	0.946018	0.98217	-3.73071
	860	0.963326	0.946614	0.980037	-4.30551
	862	0.96265	0.946781	0.978519	-3.15108
	864	0.962537	0.946389	0.978685	-3.92662
	866	0.961914	0.945175	0.978654	-3.64838
	868	0.96075	0.943223	0.978276	-3.64835
	870	0.960535	0.943911	0.977158	-3.60765
	872	0.959314	0.941576	0.977052	-3.03927
	874	0.958789	0.94119	0.976388	-3.47362
	876	0.961128	0.943302	0.978954	-4.01236
	878	0.958383	0.938032	0.978733	-2.41632
	880	0.956862	0.935998	0.977727	-2.60365
	882	0.956324	0.93543	0.977217	-2.40555
	884	0.958915	0.941749	0.97608	-2.16553
	886	0.958951	0.941962	0.97594	-2.08547
	888	0.958555	0.94017	0.976939	-2.6717
	890	0.954387	0.934123	0.974652	-3.31656
	892	0.956465	0.935349	0.977582	-3.56715
	894	0.956563	0.93614	0.976986	-4.08458
	896	0.956222	0.93643	0.976013	-2.42713
	898	0.956737	0.935097	0.978377	-3.78606
	900	0.956995	0.937164	0.976827	-2.91774
	902	0.956201	0.936132	0.97627	-2.48151
	904	0.955693	0.937488	0.973899	-2.59239
	906	0.956846	0.939775	0.973916	-2.18582
	908	0.952643	0.932292	0.972993	-2.03631
	910	0.95652	0.938839	0.974201	-1.41927
	912	0.9544	0.935063	0.973737	-2.26811
	914	0.948471	0.924957	0.971984	-2.3099
	916	0.952902	0.932904	0.9729	-1.61601
	918	0.949347	0.927017	0.971677	-2.72915
	920	0.951464	0.931985	0.970942	-1.11134
	922	0.953895	0.934972	0.972818	-0.623862
	924	0.951912	0.931997	0.971826	-1.30403
	926	0.948842	0.926239	0.971446	-1.92115
	928	0.950992	0.930368	0.971616	-1.71132
	930	0.948184	0.926166	0.970201	-2.03631
	932	0.949743	0.926802	0.972684	-1.76467
	934	0.951637	0.927533	0.97574	-1.2743
	936	0.948108	0.923629	0.972587	-1.28912
	938	0.950401	0.928582	0.972221	-1.34942
	940	0.951492	0.930008	0.972977	-1.3418
	942	0.946852	0.923168	0.970536	-0.980621
	944	0.948032	0.927125	0.968939	-1.07106
	946	0.947276	0.925617	0.968934	-1.15254
	948	0.947677	0.924976	0.970378	-0.707376
	950	0.947397	0.925491	0.969303	-1.23771
	952	0.946111	0.92502	0.967202	-0.733235
	954	0.943917	0.92049	0.967343	-0.961886
	956	0.942162	0.916772	0.967552	-0.925086
	958	0.939308	0.914011	0.964605	-1.05784
	960	0.941021	0.915781	0.96626	-1.07771
	962	0.943807	0.920724	0.966891	-0.600575
	964	0.941231	0.9183	0.964161	-0.77585
	966	0.940797	0.91622	0.965374	-1.32661
	968	0.942178	0.917989	0.966366	-1.15602
	970	0.942855	0.919649	0.966061	-1.39576
	972	0.939183	0.913393	0.964972	-1.37247
	974	0.936646	0.906757	0.966534	-1.73787
	976	0.939558	0.912979	0.966137	-1.46702
	978	0.941798	0.919726	0.963871	-1.08438
	980	0.942229	0.916365	0.968093	-1.03819
	982	0.941988	0.917284	0.966692	-2.24737
	984	0.939115	0.915447	0.962783	-1.98784
	986	0.941572	0.918103	0.96504	-2.06572
	988	0.943741	0.921854	0.965628	-1.57376
	990	0.939946	0.916237	0.963655	-1.729
	992	0.935868	0.909516	0.962221	-2.22675
	994	0.936675	0.909857	0.963494	-2.71758
	996	0.937231	0.911929	0.962533	-2.61493
	998	0.936862	0.912406	0.961317	-3.05156
	1000	0.936001	0.912313	0.959689	-3.66199
	1002	0.936858	0.91194	0.961775	-3.06392
	1004	0.933808	0.907679	0.959936	-3.10108
	1006	0.934598	0.910077	0.95912	-3.64835
	1008	0.937374	0.910253	0.964496	-5.05618
	1010	0.936311	0.9092	0.963423	-4.73529
	1012	0.934501	0.909997	0.959005	-4.4564
	1014	0.935542	0.909336	0.961747	-3.85598
	1016	0.934981	0.910097	0.959864	-3.88415
	1018	0.92847	0.902211	0.954729	-4.65695
	1020	0.935767	0.910281	0.961253	-3.17619
	1022	0.935512	0.912144	0.958879	-4.18689
	1024	0.931029	0.908055	0.954003	-3.79999
	1026	0.933229	0.911551	0.954907	-3.5002
	1028	0.934266	0.912821	0.95571	-4.75106
	1030	0.930802	0.90857	0.953033	-4.39573
	1032	0.926763	0.899098	0.954429	-4.87824
	1034	0.928071	0.900555	0.955587	-4.59474
	1036	0.922117	0.898135	0.946098	-6.83491
	1038	0.924462	0.902624	0.9463	-6.21568
	1040	0.922821	0.897031	0.94861	-5.85588
	1042	0.920835	0.893667	0.948003	-6.16097
	1044	0.9223	0.900695	0.943906	-6.95087
	1046	0.925896	0.902587	0.949204	-5.49063
	1048	0.926356	0.904233	0.948479	-5.40552
	1050	0.926398	0.904612	0.948184	-4.15748
	1052	0.925339	0.903825	0.946853	-2.76398
	1054	0.91384	0.892649	0.935031	-5.12174
	1056	0.914754	0.892815	0.936693	-4.20159
	1058	0.916792	0.895326	0.938258	-5.02357
	1060	0.914788	0.891506	0.938069	-2.966
	1062	0.916286	0.894754	0.937817	-2.94181
	1064	0.913983	0.894344	0.933622	-4.79857
	1066	0.913168	0.890043	0.936292	-3.75831
	1068	0.912958	0.886557	0.939359	-4.21638
	1070	0.913632	0.891199	0.936066	-5.02357
	1072	0.912285	0.885812	0.938758	-3.38152
	1074	0.91631	0.891496	0.941124	-4.18686
	1076	0.91321	0.889706	0.936714	-3.6076
	1078	0.912737	0.889756	0.935717	-4.47168
	1080	0.915217	0.894364	0.93607	-4.533
	1082	0.914319	0.894093	0.934545	-3.77216
	1084	0.907415	0.883089	0.931741	-4.47165
	1086	0.911251	0.889026	0.933476	-4.15751
	1088	0.912049	0.889708	0.93439	-5.33802
	1090	0.906717	0.883799	0.929635	-6.17918
	1092	0.915728	0.892705	0.938752	-3.62118
	1094	0.917826	0.897155	0.938498	-2.38412
	1096	0.916166	0.897159	0.935173	-2.2994
	1098	0.915595	0.896493	0.934696	-2.44879
	1100	0.919158	0.899375	0.93894	-2.89378
	1102	0.911319	0.891917	0.930721	-3.63476
	1104	0.919118	0.900545	0.93769	-3.39457
	1106	0.914105	0.89227	0.935939	-2.06574
	1108	0.913457	0.890196	0.936718	-2.63754
	1110	0.923966	0.902531	0.945402	-1.34943
	1112	0.918959	0.89681	0.941109	-2.04609
	1114	0.914809	0.893645	0.935973	-1.11815
	1116	0.92541	0.905696	0.945125	-0.500776
	1118	0.912024	0.88837	0.935678	-3.79999
	1120	0.910305	0.88868	0.931929	-2.35213
	1122	0.908188	0.883956	0.93242	-1.71132
	1124	0.907126	0.882787	0.931466	-2.69458
	1126	0.905232	0.882038	0.928426	-4.79857
	1128	0.895409	0.869384	0.921435	-2.92975
	1130	0.908385	0.88445	0.932319	-2.35215
	1132	0.904951	0.881076	0.928826	-2.72918
	1134	0.909988	0.885891	0.934085	-2.15543
	1136	0.913193	0.891284	0.935102	-2.5035
	1138	0.903286	0.878862	0.927711	-3.31658
	1140	0.907483	0.883224	0.931742	-3.3037
	1142	0.913651	0.891105	0.936198	-2.92977
	1144	0.915188	0.895516	0.93486	-2.03633
	1146	0.914765	0.894444	0.935087	-2.68315
	1148	0.906599	0.885665	0.927534	-1.22325
	1150	0.900729	0.874447	0.927011	-1.80988
	1152	0.905275	0.879242	0.931309	-0.889176
	1154	0.915074	0.891566	0.938581	-0.90104
	1156	0.906265	0.880206	0.932324	-1.8008
	1158	0.900319	0.874489	0.926148	-1.71132
	1160	0.90689	0.881785	0.931994	-2.25771
	1162	0.906753	0.880204	0.933302	-1.37247
	1164	0.906365	0.881839	0.930892	-2.86992
	1166	0.903694	0.876362	0.931027	-3.44714
	1168	0.908538	0.878408	0.938667	-3.25235
	1170	0.917485	0.89363	0.94134	-2.2994
	1172	0.912244	0.884836	0.939651	-2.35213
	1174	0.909653	0.87665	0.942657	-1.58216
	1176	0.915571	0.887132	0.94401	-3.87005
	1178	0.895844	0.85929	0.932397	-4.33549
	1180	0.905227	0.874801	0.935653	-2.86992
	1182	0.90871	0.877274	0.940146	-2.3841
	1184	0.901462	0.87321	0.929713	-4.4564
	1186	0.912435	0.88033	0.94454	-1.41927
	1188	0.91404	0.881319	0.946762	-1.54873
	1190	0.912891	0.880014	0.945767	-1.46703
	1192	0.913238	0.880267	0.946208	-1.39576
	1194	0.907412	0.873478	0.941347	-2.25773
	1196	0.926514	0.897095	0.955933	-0.803267
	1198	0.917546	0.885827	0.949266	-2.01684
	1200	0.920903	0.888063	0.953742	-2.44879
	1202	0.921959	0.891162	0.952755	-0.416216
	1204	0.925633	0.893603	0.957663	-0.895092
	1206	0.931159	0.901141	0.961177	-0.484622
	1208	0.917381	0.88371	0.951051	-2.08547
	1210	0.926602	0.891236	0.961969	-0.943368
	1212	0.922884	0.894124	0.951644	-0.628586
	1214	0.919602	0.881697	0.957507	-1.83734
	1216	0.90786	0.868901	0.946819	-2.66026
	1218	0.923932	0.888594	0.959271	-1.08438
	1220	0.925262	0.889437	0.961087	-2.2994
	1222	0.917931	0.876713	0.95915	-0.647725
	1224	0.909704	0.86431	0.955097	-1.2089
	1226	0.925278	0.887865	0.96269	-0.279879
	1228	0.912829	0.868975	0.956682	-2.36276
	1230	0.921821	0.885178	0.958464	-0.792228
	1232	0.919189	0.88555	0.952828	-1.6331
	1234	0.913818	0.871972	0.955665	-2.54771
	1236	0.915155	0.876955	0.953354	-1.25959
	1238	0.916294	0.875534	0.957053	-0.405487
	1240	0.915389	0.874966	0.955812	-1.50755
	1242	0.919285	0.882625	0.955944	-2.17568
	1244	0.917219	0.878294	0.956145	-0.388021
	1246	0.914431	0.87161	0.957252	-1.52395
	1248	0.903656	0.86207	0.945243	-4.54833
	1250	0.914684	0.873726	0.955641	-1.55705
	1252	0.910836	0.870288	0.951384	-3.27798
	1254	0.913078	0.871183	0.954973	-2.77562
	1256	0.908918	0.862954	0.954882	-3.11355
	1258	0.916905	0.871655	0.962154	-4.15751
	1260	0.924206	0.879014	0.969399	-1.54046
	1262	0.92031	0.875944	0.964676	-2.36277
	1264	0.913749	0.86641	0.961087	-3.20148
	1266	0.919496	0.875183	0.963809	-3.26514
	1268	0.922589	0.880452	0.964727	-0.63811
	1270	0.917784	0.875812	0.959756	-2.39481
	1272	0.92675	0.893471	0.960029	-0.647725
	1274	0.902909	0.862051	0.943766	-3.10112
	1276	0.904276	0.860698	0.947854	-2.70606
	1278	0.91446	0.879929	0.948991	-1.22326
	1280	0.912463	0.869901	0.955025	-3.48687
	1282	0.924505	0.891087	0.957922	-0.48462
	1284	0.916553	0.879636	0.95347	-0.980621
	1286	0.913101	0.886333	0.939869	-0.31127
	1288	0.907401	0.865519	0.949283	-2.82255
	1290	0.918905	0.891538	0.946272	-0.476674
	1292	0.911067	0.875986	0.946148	-2.15544
	1294	0.92726	0.900164	0.954356	-1.06443
	1296	0.910558	0.877011	0.944106	-4.62582
	1298	0.921177	0.888476	0.953877	-2.10531
	1300	0.920063	0.883997	0.95613	-0.986925
	1302	0.925371	0.893933	0.95681	-0.937247
	1304	0.923647	0.88616	0.961134	-0.261094
	1306	0.918802	0.892885	0.94472	-0.0764198
	1308	0.929418	0.903893	0.954944	-0.0565921
	1310	0.919104	0.88975	0.948458	-0.0683167
	1312	0.924084	0.898551	0.949618	-0.775853
	1314	0.932239	0.907132	0.957345	-0.0673527
	1316	0.925191	0.902819	0.947562	-0.547021
	1318	0.923669	0.896307	0.95103	-2.97814
	1320	0.932658	0.90587	0.959446	-0.266369
	1322	0.940128	0.9142	0.966056	-0.201236
	1324	0.91778	0.890792	0.944767	-0.253322
	1326	0.920055	0.892552	0.947557	-0.496705
	1328	0.922732	0.896946	0.948519	-0.961882
	1330	0.923978	0.895918	0.952038	-0.90104
	1332	0.924651	0.895765	0.953536	-0.329379
	1334	0.932355	0.910488	0.954221	-1.35708
	1336	0.943149	0.919457	0.96684	-0.733235
	1338	0.929781	0.913196	0.946366	-0.0385341
	1340	0.927119	0.898156	0.956082	-0.35788
	1342	0.931304	0.907227	0.95538	-0.534142
	1344	0.930359	0.909237	0.95148	-0.605188
	1346	0.927254	0.899083	0.955424	-0.480636
	1348	0.926397	0.902179	0.950615	-0.937247
	1350	0.937493	0.914169	0.960816	-0.361147
	1352	0.921245	0.891183	0.951307	-3.54024
	1354	0.930546	0.907028	0.954064	-0.174344
	1356	0.918643	0.887035	0.950251	-1.35708
	1358	0.928899	0.89771	0.960087	-1.83733
	1360	0.940246	0.920914	0.959578	-0.0712725
	1362	0.925879	0.902624	0.949133	-0.647727
	1364	0.941681	0.919463	0.963898	-0.457193
	1366	0.932844	0.907476	0.958212	-0.480636
	1368	0.931147	0.903315	0.958979	-0.305389
	1370	0.932243	0.907165	0.95732	-0.207841
	1372	0.924774	0.893234	0.956314	-1.02523
	1374	0.921428	0.892735	0.950121	-0.577865
	1376	0.933264	0.912799	0.953728	-0.184358
	1378	0.929676	0.901551	0.957802	-1.20177
	1380	0.932372	0.900801	0.963943	-0.409042
	1382	0.932883	0.907536	0.95823	-1.31153
	1384	0.936228	0.919557	0.952898	-0.122382
	1386	0.931527	0.907123	0.95593	-0.692147
	1388	0.941291	0.917429	0.965152	-0.84267
	1390	0.930178	0.905988	0.954368	-0.293861
	1392	0.936746	0.914951	0.958541	-1.08439
	1394	0.946057	0.930555	0.961559	-0.00801517
	1396	0.940151	0.91423	0.966072	-1.16648
	1398	0.94392	0.925001	0.962838	-0.0106433
	1400	0.937767	0.919858	0.955676	-0.138213
	1402	0.93697	0.915861	0.958078	-0.3387
	1404	0.940594	0.91575	0.965438	-0.472736
	1406	0.930202	0.908966	0.951439	-0.0574344
	1408	0.936738	0.913813	0.959663	-0.35788
	1410	0.935116	0.914186	0.956047	-0.0645244
	1412	0.925354	0.906503	0.944205	-0.0509724
	1414	0.9368	0.918439	0.955162	-0.107947
	1416	0.93288	0.918676	0.947084	-0.44955
	1418	0.924337	0.907768	0.940906	-0.0112938
	1420	0.927016	0.908175	0.945857	-0.529892
	1422	0.940257	0.923679	0.956836	-0.136565
	1424	0.93449	0.915152	0.953828	-0.214602
	1426	0.928943	0.911347	0.946539	-0.000133153
	1428	0.937859	0.919793	0.955926	-0.15193
	1430	0.941875	0.918073	0.965677	-0.60982
	1432	0.948008	0.933614	0.962402	-0.0818485
	1434	0.947279	0.928694	0.965864	-0.285415
	1436	0.928694	0.91246	0.944928	-0.0479642
	1438	0.946127	0.934168	0.958086	-0.0042932

## Sheet: Figure 4h
	Figure 4h
	RATime (min)	Cosine similarity_average	Cosine similarity_upper	Cosine similarity_lower	ln(p-value)
	0	0.962116	0.945327	0.978905	-0.153713
	2	0.963723	0.948031	0.979415	-0.110725
	4	0.961127	0.942628	0.979626	-0.15551
	6	0.960701	0.945107	0.976295	-0.160996
	8	0.962945	0.946904	0.978985	-0.255895
	10	0.965369	0.951011	0.979727	-0.931154
	12	0.968602	0.954453	0.982752	-0.274419
	14	0.968958	0.955676	0.98224	-0.219195
	16	0.971891	0.960505	0.983277	-0.0451002
	18	0.972377	0.956813	0.987942	-0.10123
	20	0.973428	0.963736	0.983121	-0.0145168
	22	0.970838	0.960952	0.980723	-0.0636014
	24	0.97386	0.964589	0.983131	-0.0333041
	26	0.971968	0.959579	0.984357	-0.0864021
	28	0.974156	0.964648	0.983664	-0.0404179
	30	0.973779	0.964928	0.98263	-0.103877
	32	0.970643	0.957643	0.983644	-0.180304
	34	0.971921	0.960798	0.983044	-0.0423746
	36	0.972048	0.960045	0.984052	-0.0272435
	38	0.971638	0.961387	0.981888	-0.0316957
	40	0.974426	0.963481	0.985371	-0.0171767
	42	0.974549	0.962184	0.986914	-0.255894
	44	0.975215	0.963811	0.986619	-0.180304
	46	0.973699	0.962657	0.984741	-0.326312
	48	0.97496	0.96489	0.985029	-0.0367221
	50	0.974356	0.965598	0.983115	-0.0626904
	52	0.971927	0.960356	0.983499	-0.0217307
	54	0.973551	0.96154	0.985563	-0.0338559
	56	0.973354	0.96261	0.984097	-0.0373183
	58	0.975805	0.966085	0.985524	-0.0654567
	60	0.97612	0.966452	0.985788	-0.0663994
	62	0.978924	0.970869	0.986978	-0.0841014
	64	0.977366	0.970152	0.98458	-0.205623
	66	0.974599	0.966716	0.982482	-0.107947
	68	0.974838	0.96777	0.981905	-0.240731
	70	0.974784	0.967203	0.982365	-0.250768
	72	0.975931	0.969358	0.982503	-0.0923634
	74	0.976301	0.967109	0.985493	-0.538413
	76	0.977509	0.968776	0.986242	-0.508984
	78	0.979019	0.970556	0.987481	-0.119385
	80	0.9793	0.971864	0.986736	-0.0732979
	82	0.979937	0.97318	0.986694	-0.371071
	84	0.979734	0.972922	0.986545	-0.302478
	86	0.978381	0.96841	0.988351	-0.391472
	88	0.976791	0.967746	0.985837	-0.461045
	90	0.979303	0.972284	0.986322	-0.504867
	92	0.977378	0.968663	0.986092	-0.261095
	94	0.980559	0.972987	0.988131	-0.0673517
	96	0.980153	0.972447	0.987858	-0.102547
	98	0.979583	0.971213	0.987953	-0.155511
	100	0.979738	0.971347	0.988129	-0.0654567
	102	0.980219	0.971495	0.988942	-0.116445
	104	0.981006	0.971709	0.990303	-0.0600175
	106	0.980615	0.972062	0.989167	-0.326312
	108	0.980688	0.971718	0.989657	-0.240732
	110	0.980372	0.972468	0.988277	-0.253322
	112	0.982336	0.975317	0.989355	-0.133313
	114	0.983384	0.976403	0.990364	-0.212332
	116	0.981596	0.973607	0.989585	-0.230983
	118	0.981937	0.973577	0.990297	-0.230983
	120	0.984051	0.977544	0.990557	-0.261095
	122	0.983931	0.97703	0.990833	-0.367743
	124	0.982741	0.975327	0.990156	-1.05126
	126	0.983825	0.976677	0.990973	-0.230983
	128	0.983964	0.977091	0.990836	-0.702275
	130	0.983785	0.976829	0.990741	-1.25227
	132	0.983074	0.97698	0.989168	-0.488626
	134	0.983855	0.97664	0.991069	-0.468816
	136	0.982595	0.975385	0.989806	-1.39575
	138	0.982167	0.975963	0.988372	-1.73788
	140	0.981646	0.973885	0.989406	-0.50487
	142	0.982785	0.975485	0.990085	-0.468816
	144	0.982094	0.974006	0.990183	-0.266369
	146	0.9835	0.975943	0.991057	-0.0153613
	148	0.983283	0.974788	0.991779	-0.163791
	150	0.984857	0.978182	0.991531	-0.112134
	152	0.983295	0.976523	0.990068	-0.144952
	154	0.982864	0.974589	0.991139	-0.174344
	156	0.983126	0.974685	0.991567	-0.15551
	158	0.983886	0.975346	0.992427	-0.341846
	160	0.984518	0.977174	0.991863	-0.296714
	162	0.982992	0.975156	0.990829	-0.302478
	164	0.983571	0.975287	0.991856	-0.341846
	166	0.982193	0.973146	0.99124	-0.351406
	168	0.982672	0.975498	0.989845	-0.0864021
	170	0.98177	0.97459	0.98895	-0.103877
	172	0.983559	0.976013	0.991106	-0.332466
	174	0.983499	0.975543	0.991455	-0.188478
	176	0.98272	0.974393	0.991048	-0.113558
	178	0.982281	0.974748	0.989814	-0.364435
	180	0.98226	0.974541	0.989978	-0.409042
	182	0.984156	0.976855	0.991456	-0.582362
	184	0.984057	0.978729	0.989385	-0.77044
	186	0.984019	0.978575	0.989464	-0.153713
	188	0.985269	0.979749	0.990789	-0.3482
	190	0.986051	0.980958	0.991144	-0.17239
	192	0.985818	0.979931	0.991705	-0.223857
	194	0.984947	0.978567	0.991327	-0.110726
	196	0.986466	0.980722	0.99221	-0.266369
	198	0.985363	0.979904	0.990822	-0.210078
	200	0.985315	0.979325	0.991304	-0.053324
	202	0.987968	0.98195	0.993986	-0.326311
	204	0.98708	0.980555	0.993605	-0.130119
	206	0.985969	0.979755	0.992184	-0.178301
	208	0.986778	0.981238	0.992319	-0.184358
	210	0.98787	0.982053	0.993688	-0.141553
	212	0.989015	0.983186	0.994843	-0.0472358
	214	0.988197	0.981354	0.99504	-0.130119
	216	0.987369	0.979853	0.994884	-0.0636025
	218	0.987958	0.980778	0.995138	-0.134932
	220	0.988978	0.983292	0.994664	-0.0410619
	222	0.988948	0.982825	0.995071	-0.139876
	224	0.989329	0.982855	0.995803	-0.0349795
	226	0.988706	0.981902	0.995511	-0.30832
	228	0.989079	0.983422	0.994736	-0.170451
	230	0.988744	0.983177	0.99431	-0.0565926
	232	0.988693	0.984313	0.993072	-0.0852455
	234	0.989157	0.984428	0.993886	-0.55572
	236	0.9894	0.984295	0.994505	-0.168528
	238	0.989425	0.98413	0.994721	-0.182323
	240	0.989277	0.982772	0.995782	-0.122382
	242	0.98936	0.983201	0.995519	-0.122382
	244	0.988805	0.982285	0.995324	-0.0608985
	246	0.98828	0.981604	0.994956	-0.00737577
	248	0.987616	0.980409	0.994824	-0.0451002
	250	0.98746	0.979309	0.995611	-0.0124525
	252	0.987052	0.980174	0.99393	-0.00184199
	254	0.987266	0.980699	0.993833	-0.0217307
	256	0.987284	0.979663	0.994906	-0.00123219
	258	0.986963	0.980124	0.993803	-0.000325046
	260	0.984994	0.976534	0.993454	-0.00596687
	262	0.987249	0.980334	0.994165	-0.00410451
	264	0.985738	0.97693	0.994546	-0.00622808
	266	0.985578	0.977332	0.993824	-0.000925937
	268	0.98568	0.976162	0.995198	-0.0026463
	270	0.984222	0.975451	0.992994	-0.00358179
	272	0.98433	0.975998	0.992663	-0.00490527
	274	0.98407	0.973785	0.994355	-0.00290787
	276	0.982909	0.972301	0.993517	-0.0134513
	278	0.983085	0.972595	0.993574	-0.00102825
	280	0.98286	0.971361	0.994359	-0.00277435
	282	0.979488	0.966568	0.992409	-0.0245711
	284	0.981212	0.966897	0.995528	-0.0139749
	286	0.981899	0.968781	0.995016	-0.00469334
	288	0.981947	0.967999	0.995894	-0.0322249
	290	0.980612	0.963948	0.997276	-0.288211
	292	0.979981	0.965142	0.99482	-0.186409
	294	0.97701	0.958397	0.995623	-0.160996
	296	0.977856	0.960268	0.995443	-0.296714
	298	0.976737	0.955907	0.997566	-0.266369
	300	0.977702	0.959603	0.995802	-0.381179
	302	0.977663	0.960012	0.995313	-0.354633
	304	0.975904	0.956216	0.995592	-0.434522
	306	0.974579	0.951629	0.997529	-0.58236
	308	0.97571	0.955391	0.996029	-1.45901
	310	0.973425	0.952273	0.994577	-1.30403
	312	0.971234	0.946599	0.99587	-1.59059
	314	0.971736	0.950806	0.992666	-2.57003
	316	0.975734	0.95427	0.997199	-3.23957
	318	0.974728	0.954078	0.995378	-3.62118
	320	0.9735	0.951996	0.995004	-2.62622
	322	0.975239	0.955398	0.995079	-2.24736
	324	0.972712	0.950579	0.994846	-2.64888
	326	0.972417	0.950437	0.994397	-3.16365
	328	0.974338	0.954267	0.994408	-1.8743
	330	0.976096	0.959589	0.992602	-1.58216
	332	0.974757	0.958968	0.990545	-1.61602
	334	0.976324	0.962758	0.98989	-1.36476
	336	0.975049	0.959728	0.990371	-1.37248
	338	0.975503	0.960454	0.990553	-0.504867
	340	0.972072	0.953712	0.990431	-0.937251
	342	0.971279	0.95238	0.990179	-1.74679
	344	0.974021	0.958738	0.989305	-1.82816
	346	0.974585	0.959855	0.989315	-2.00716
	348	0.974398	0.958608	0.990188	-1.75572
	350	0.974091	0.958404	0.989779	-1.05127
	352	0.975538	0.962595	0.988482	-2.06573
	354	0.975297	0.962195	0.988398	-1.1595
	356	0.976012	0.963711	0.988314	-1.6331
	358	0.976803	0.964601	0.989005	-0.808829
	360	0.974805	0.960687	0.988922	-0.82564
	362	0.978687	0.966592	0.990781	-1.70253
	364	0.97803	0.964849	0.991211	-1.72016
	366	0.981504	0.971097	0.99191	-0.68712
	368	0.980539	0.96915	0.991928	-0.854151
	370	0.978746	0.966144	0.991349	-1.67628
	372	0.978493	0.968172	0.988813	-0.831297
	374	0.976785	0.964579	0.98899	-2.05591
	376	0.980667	0.969071	0.992264	-1.52396
	378	0.979069	0.967317	0.990821	-1.94956
	380	0.981225	0.971126	0.991325	-1.33419
	382	0.980958	0.969953	0.991963	-1.3802
	384	0.981669	0.972229	0.991108	-0.859927
	386	0.981981	0.972389	0.991572	-0.707376
	388	0.98178	0.973377	0.990183	-0.786748
	390	0.982434	0.972913	0.991954	-0.595989
	392	0.982725	0.972933	0.992516	-1.10456
	394	0.981561	0.97116	0.991962	-0.937251
	396	0.982908	0.973506	0.99231	-1.07106
	398	0.982276	0.973604	0.990948	-1.729
	400	0.982761	0.974037	0.991486	-0.538414
	402	0.983502	0.976456	0.990549	-0.291026
	404	0.98474	0.978063	0.991418	-0.110725
	406	0.984965	0.978576	0.991353	-0.0818491
	408	0.984382	0.976997	0.991767	-0.176315
	410	0.984675	0.977637	0.991713	-0.162856
	412	0.983605	0.976304	0.990906	-0.293861
	414	0.983078	0.975356	0.990801	-0.573391
	416	0.983491	0.974676	0.992305	-0.62386
	418	0.984619	0.977266	0.991971	-0.186409
	420	0.983169	0.975689	0.990649	-0.248231
	422	0.984416	0.977065	0.991768	-0.427137
	424	0.983371	0.974881	0.991861	-0.58688
	426	0.981532	0.972668	0.990397	-0.859927
	428	0.982883	0.975058	0.990708	-0.240732
	430	0.983694	0.977428	0.98996	-0.291026
	432	0.985571	0.978776	0.992365	-0.0391538
	434	0.985626	0.980247	0.991006	-0.349801
	436	0.985519	0.979358	0.99168	-0.282638
	438	0.985595	0.979222	0.991967	-0.199068
	440	0.985095	0.978436	0.991754	-0.151931
	442	0.987203	0.981791	0.992615	-0.0626904
	444	0.985922	0.979032	0.992812	-0.151929
	446	0.9872	0.981526	0.992873	-0.0923628
	448	0.988036	0.98203	0.994042	-0.120877
	450	0.987081	0.981494	0.992667	-0.0999249
	452	0.986117	0.980455	0.99178	-0.00342111
	454	0.986352	0.981012	0.991692	-0.00870182
	456	0.987528	0.98298	0.992076	-0.0205986
	458	0.987552	0.981946	0.993158	-0.113558
	460	0.988326	0.983243	0.99341	-0.138213
	462	0.987326	0.981592	0.993059	-0.146674
	464	0.987266	0.981188	0.993344	-0.0404179
	466	0.987798	0.981766	0.993829	-0.0191676
	468	0.989319	0.983584	0.995054	-0.053324
	470	0.988548	0.982541	0.994556	-0.0361331
	472	0.98952	0.984119	0.994922	-0.0692913
	474	0.989577	0.984718	0.994437	-0.831291
	476	0.989743	0.984943	0.994542	-0.31127
	478	0.988828	0.982958	0.994697	-0.212332
	480	0.989843	0.9843	0.995386	-0.148411
	482	0.990771	0.985599	0.995943	-0.0829696
	484	0.989957	0.983824	0.99609	-0.0626909
	486	0.990116	0.984109	0.996123	-0.274419
	488	0.988886	0.98273	0.995041	-0.416217
	490	0.990518	0.984471	0.996565	-0.174344
	492	0.990719	0.985024	0.996414	-0.361148
	494	0.990051	0.984319	0.995782	-0.496703
	496	0.989368	0.982466	0.996269	-0.781291
	498	0.989877	0.982124	0.997631	-0.398438
	500	0.989845	0.982955	0.996735	-0.836971
	502	0.990096	0.983007	0.997184	-0.647723
	504	0.990726	0.983958	0.997494	-0.652567
	506	0.990418	0.98377	0.997066	-0.279879
	508	0.991229	0.984804	0.997654	-0.427137
	510	0.991191	0.984026	0.998356	-0.0948332
	512	0.991342	0.985714	0.99697	-0.258485
	514	0.991774	0.984524	0.999025	-0.159152
	516	0.991818	0.98621	0.997426	-0.323264
	518	0.992315	0.987024	0.997606	-0.233393
	520	0.991748	0.987008	0.996489	-0.371071
	522	0.99185	0.987607	0.996092	-0.441992
	524	0.992472	0.989011	0.995933	-0.786745
	526	0.992725	0.989471	0.99598	-0.728018
	528	0.992456	0.98913	0.995781	-0.449549
	530	0.992411	0.989002	0.995819	-0.667234
	532	0.991937	0.987842	0.996033	-0.269033
	534	0.99242	0.988655	0.996185	-0.595989
	536	0.992713	0.989639	0.995786	-0.555722
	538	0.990907	0.986626	0.995188	-0.697203
	540	0.99178	0.988104	0.995456	-0.434522
	542	0.991432	0.987781	0.995083	-0.743745
	544	0.991453	0.987914	0.994992	-0.677127
	546	0.991212	0.987353	0.99507	-0.728018
	548	0.991437	0.987965	0.994909	-0.123901
	550	0.990336	0.986947	0.993725	-0.184358
	552	0.990451	0.985968	0.994934	-0.221518
	554	0.990931	0.986905	0.994957	-0.235822
	556	0.990478	0.986156	0.9948	-0.255895
	558	0.990291	0.986176	0.994406	-0.196916
	560	0.990836	0.987524	0.994147	-0.130118
	562	0.990298	0.985169	0.995427	-0.341846
	564	0.989842	0.985344	0.994341	-0.354633
	566	0.990748	0.985985	0.995512	-0.168528
	568	0.991227	0.987316	0.995139	-0.419836
	570	0.99034	0.986036	0.994645	-0.245713
	572	0.990269	0.985872	0.994666	-0.430818
	574	0.990331	0.986748	0.993914	-0.525666
	576	0.990898	0.987298	0.994499	-0.484622
	578	0.991426	0.98805	0.994802	-0.226215
	580	0.990386	0.986569	0.994203	-0.0999244
	582	0.990275	0.98618	0.994369	-0.21689
	584	0.990193	0.985864	0.994522	-0.117908
	586	0.990577	0.986285	0.994868	-0.0796412
	588	0.991279	0.987227	0.995331	-0.143245
	590	0.990474	0.985963	0.994985	-0.110725
	592	0.991477	0.987731	0.995224	-0.122382
	594	0.990795	0.986845	0.994744	-0.279879
	596	0.990175	0.986189	0.99416	-0.036134
	598	0.990999	0.987579	0.994419	-0.201236
	600	0.990584	0.986913	0.994256	-0.0796429
	602	0.990647	0.987398	0.993897	-0.0960876
	604	0.989085	0.984987	0.993183	-0.0608975
	606	0.990014	0.986512	0.993516	-0.240731
	608	0.989459	0.985427	0.993492	-0.00737577
	610	0.989886	0.985472	0.994299	-0.106577
	612	0.989035	0.984682	0.993389	-0.0796423
	614	0.989133	0.984176	0.99409	-0.21689
	616	0.988925	0.983626	0.994223	-0.117907
	618	0.989586	0.984464	0.994708	-0.35788
	620	0.98925	0.984293	0.994208	-0.245713
	622	0.988897	0.984498	0.993296	-0.120877
	624	0.98879	0.98428	0.9933	-0.0911456
	626	0.989446	0.985556	0.993337	-0.194781
	628	0.98926	0.985293	0.993226	-0.162856
	630	0.988848	0.984719	0.992977	-0.176315
	632	0.988949	0.983639	0.994259	-0.139875
	634	0.989422	0.985311	0.993532	-0.025879
	636	0.988927	0.984342	0.993513	-0.56894
	638	0.988939	0.983773	0.994106	-0.423475
	640	0.98746	0.982048	0.992871	-0.119386
	642	0.988743	0.984352	0.993135	-0.279879
	644	0.988235	0.982473	0.993998	-0.381179
	646	0.987503	0.982005	0.993001	-0.642904
	648	0.987655	0.982041	0.993268	-0.472734
	650	0.986931	0.981085	0.992777	-0.277139
	652	0.987429	0.981862	0.992995	-0.51728
	654	0.98688	0.979474	0.994286	-0.357881
	656	0.986442	0.979613	0.993271	-0.871551
	658	0.986083	0.977248	0.994917	-0.836968
	660	0.987005	0.980029	0.99398	-0.409042
	662	0.986099	0.977675	0.994522	-0.595987
	664	0.985124	0.976725	0.993523	-0.749036
	666	0.986629	0.978078	0.99518	-1.09108
	668	0.98655	0.979467	0.993633	-0.500774
	670	0.986302	0.978405	0.994199	-0.786745
	672	0.98716	0.980074	0.994246	-0.31127
	674	0.986441	0.978804	0.994078	-0.182323
	676	0.986855	0.980871	0.992838	-0.367743
	678	0.986235	0.979089	0.993381	-0.44955
	680	0.986473	0.979584	0.993363	-0.207842
	682	0.98585	0.978853	0.992847	-0.0774828
	684	0.985249	0.977751	0.992747	-0.296714
	686	0.984773	0.9774	0.992146	-0.423476
	688	0.984532	0.977198	0.991866	-0.702275
	690	0.984426	0.976665	0.992187	-0.261095
	692	0.983951	0.97481	0.993091	-0.31127
	694	0.983274	0.974133	0.992415	-0.233393
	696	0.983164	0.973861	0.992467	-0.320236
	698	0.984051	0.976122	0.991981	-0.733235
	700	0.983732	0.97535	0.992114	-0.682109
	702	0.983801	0.975958	0.991645	-0.80327
	704	0.983151	0.973717	0.992585	-0.667234
	706	0.983181	0.975122	0.991241	-0.31127
	708	0.982782	0.973753	0.991812	-0.18641
	710	0.981344	0.971269	0.99142	-0.638112
	712	0.983011	0.97459	0.991433	-0.667234
	714	0.98112	0.970459	0.991781	-0.332466
	716	0.981649	0.972368	0.99093	-0.409043
	718	0.982847	0.974494	0.9912	-0.441992
	720	0.982812	0.973586	0.992038	-0.405487
	722	0.982342	0.973176	0.991508	-0.172389
	724	0.982369	0.973839	0.9909	-0.219195
	726	0.981802	0.972445	0.991158	-0.595987
	728	0.981503	0.971586	0.991421	-0.190563
	730	0.981883	0.972788	0.990977	-0.687115
	732	0.982993	0.974447	0.991539	-0.21689
	734	0.982163	0.972863	0.991462	-0.207841
	736	0.981649	0.972228	0.99107	-0.320236
	738	0.981028	0.972165	0.989891	-0.638112
	740	0.979929	0.970318	0.989541	-1.25959
	742	0.980473	0.971346	0.989599	-0.398437
	744	0.980574	0.971076	0.990071	-0.907013
	746	0.981125	0.971362	0.990889	-0.430818
	748	0.979049	0.970073	0.988024	-1.6503
	750	0.980283	0.970268	0.990298	-1.96865
	752	0.980024	0.970794	0.989255	-0.692147
	754	0.978143	0.967919	0.988368	-1.09781
	756	0.979864	0.971135	0.988593	-0.44955
	758	0.979565	0.970593	0.988537	-0.542708
	760	0.977859	0.968508	0.98721	-0.820008
	762	0.976506	0.967249	0.985762	-1.6331
	764	0.978385	0.968483	0.988288	-1.21607
	766	0.977388	0.966209	0.988566	-0.441992
	768	0.977718	0.968305	0.987132	-0.901044
	770	0.980511	0.97081	0.990211	-0.538414
	772	0.977885	0.968805	0.986964	-1.03169
	774	0.9768	0.966468	0.987131	-0.480636
	776	0.977047	0.96599	0.988103	-1.20177
	778	0.97584	0.964804	0.986875	-0.682109
	780	0.974744	0.961576	0.987912	-0.258486
	782	0.974358	0.960979	0.987738	-0.657432
	784	0.974791	0.961211	0.98837	-1.36476
	786	0.972333	0.958141	0.986524	-1.20177
	788	0.973548	0.959191	0.987906	-1.09109
	790	0.974519	0.961514	0.987524	-1.10456
	792	0.974329	0.960611	0.988047	-0.797739
	794	0.975034	0.962492	0.987575	-0.412619
	796	0.974451	0.96114	0.987761	-0.743755
	798	0.973974	0.961519	0.98643	-0.58236
	800	0.973064	0.960392	0.985736	-1.0382
	802	0.973207	0.962214	0.984199	-1.74679
	804	0.973038	0.960922	0.985154	-1.65894
	806	0.972659	0.96071	0.984607	-1.6331
	808	0.973823	0.961742	0.985904	-1.2743
	810	0.972309	0.960913	0.983704	-1.30403
	812	0.973251	0.961446	0.985055	-0.614479
	814	0.973291	0.961677	0.984904	-0.427136
	816	0.973082	0.961756	0.984409	-1.38021
	818	0.973256	0.961794	0.984717	-0.895092
	820	0.971488	0.958569	0.984407	-1.18052
	822	0.970247	0.955108	0.985386	-1.46703
	824	0.972574	0.959596	0.985552	-1.6331
	826	0.973671	0.960482	0.98686	-0.492655
	828	0.971188	0.956263	0.986112	-0.937247
	830	0.971039	0.956105	0.985973	-2.28894
	832	0.969213	0.954801	0.983626	-2.5035
	834	0.971032	0.956731	0.985333	-2.44879
	836	0.970318	0.956144	0.984492	-1.59058
	838	0.967582	0.953003	0.982162	-2.61492
	840	0.966798	0.951948	0.981648	-3.02701
	842	0.966371	0.952015	0.980728	-2.99034
	844	0.967408	0.953453	0.981363	-2.20625
	846	0.96842	0.954235	0.982604	-2.05591
	848	0.967508	0.953861	0.981156	-2.12528
	850	0.966747	0.952509	0.980985	-3.23957
	852	0.968262	0.95446	0.982063	-1.31154
	854	0.968738	0.955364	0.982111	-2.45969
	856	0.965331	0.949459	0.981202	-3.58057
	858	0.964505	0.948887	0.980123	-5.7503
	860	0.962484	0.945171	0.979797	-5.52482
	862	0.964036	0.948339	0.979732	-2.78733
	864	0.964344	0.947923	0.980765	-3.54024
	866	0.961642	0.944499	0.978784	-3.88418
	868	0.963995	0.947596	0.980394	-2.69457
	870	0.962298	0.946283	0.978313	-3.58062
	872	0.959556	0.944301	0.974811	-4.3205
	874	0.962327	0.948619	0.976034	-3.18883
	876	0.963783	0.948815	0.978751	-3.5806
	878	0.961179	0.944302	0.978056	-2.32041
	880	0.959795	0.945799	0.973791	-3.91246
	882	0.957841	0.941289	0.974393	-3.84194
	884	0.959941	0.945196	0.974687	-2.9903
	886	0.959675	0.946156	0.973194	-3.15106
	888	0.957946	0.941953	0.973939	-3.70314
	890	0.952636	0.93456	0.970713	-5.17118
	892	0.957519	0.942257	0.97278	-4.48699
	894	0.958827	0.943356	0.974298	-3.64838
	896	0.955575	0.935592	0.975558	-2.94182
	898	0.957688	0.940813	0.974564	-3.74445
	900	0.957282	0.940673	0.97389	-3.46038
	902	0.954645	0.936515	0.972775	-3.44714
	904	0.955998	0.939538	0.972458	-3.26512
	906	0.955851	0.937416	0.974287	-2.58118
	908	0.952238	0.933035	0.97144	-2.41632
	910	0.95637	0.939611	0.973128	-1.49126
	912	0.95421	0.934864	0.973556	-2.28895
	914	0.946906	0.925925	0.967887	-3.75831
	916	0.949477	0.929501	0.969454	-2.88182
	918	0.945029	0.924903	0.965155	-5.20435
	920	0.947056	0.926754	0.967358	-2.59239
	922	0.948426	0.9282	0.968652	-1.92115
	924	0.947887	0.927539	0.968235	-2.55884
	926	0.945577	0.92474	0.966415	-3.35546
	928	0.947719	0.928166	0.967271	-3.13851
	930	0.94244	0.922585	0.962295	-4.48693
	932	0.947317	0.92678	0.967854	-2.966
	934	0.947039	0.927869	0.966209	-3.44717
	936	0.945144	0.927148	0.963141	-3.12604
	938	0.948153	0.929522	0.966785	-2.44879
	940	0.946752	0.928749	0.964754	-3.43398
	942	0.939817	0.918103	0.961531	-3.22684
	944	0.945026	0.92687	0.963182	-2.33097
	946	0.943335	0.92173	0.964941	-2.15543
	948	0.944029	0.925239	0.962819	-1.73787
	950	0.940752	0.920393	0.961111	-3.15104
	952	0.935999	0.913274	0.958724	-3.4208
	954	0.934171	0.91161	0.956731	-3.66202
	956	0.932831	0.910243	0.955419	-3.68942
	958	0.932973	0.907034	0.958913	-2.59241
	960	0.935	0.911393	0.958608	-2.76394
	962	0.934808	0.915151	0.954464	-3.20146
	964	0.933941	0.911797	0.956084	-2.71758
	966	0.927257	0.903982	0.950532	-5.35482
	968	0.929004	0.904769	0.953238	-4.53293
	970	0.930758	0.90419	0.957327	-4.21638
	972	0.927332	0.901613	0.953051	-4.99105
	974	0.92348	0.897736	0.949225	-7.00928
	976	0.926431	0.899954	0.952909	-5.18773
	978	0.92877	0.900207	0.957333	-4.04113
	980	0.926794	0.899493	0.954095	-5.10527
	982	0.924391	0.894881	0.9539	-7.32526
	984	0.923796	0.895465	0.952126	-6.16092
	986	0.923876	0.89599	0.951761	-7.44562
	988	0.92931	0.898639	0.959981	-4.62572
	990	0.922568	0.892838	0.952298	-5.89133
	992	0.918861	0.88695	0.950772	-6.95093
	994	0.921688	0.888067	0.955309	-6.75811
	996	0.918757	0.883517	0.953998	-6.77736
	998	0.916783	0.887837	0.945728	-8.36098
	1000	0.914759	0.886058	0.943461	-8.62052
	1002	0.914577	0.885254	0.943901	-8.36105
	1004	0.911045	0.881839	0.940252	-8.7959
	1006	0.913075	0.882289	0.943861	-8.95091
	1008	0.920342	0.891281	0.949403	-8.97325
	1010	0.916217	0.886663	0.945771	-9.26527
	1012	0.911198	0.876537	0.945859	-9.19742
	1014	0.910853	0.875471	0.946236	-9.19742
	1016	0.914082	0.888305	0.939859	-8.99547
	1018	0.902892	0.874806	0.930978	-9.56251
	1020	0.909525	0.882344	0.936706	-10.0292
	1022	0.906171	0.877459	0.934883	-10.339
	1024	0.909489	0.87916	0.939819	-8.51186
	1026	0.90726	0.877797	0.936722	-9.28802
	1028	0.909563	0.881587	0.937539	-9.84103
	1030	0.902244	0.873182	0.931307	-10.0293
	1032	0.898259	0.866455	0.930063	-10.124
	1034	0.899058	0.871105	0.92701	-10.2433
	1036	0.887343	0.852662	0.922023	-11.9112
	1038	0.897268	0.868457	0.926078	-10.3871
	1040	0.895386	0.865221	0.925551	-9.98204
	1042	0.895611	0.867785	0.923438	-10.6782
	1044	0.894133	0.868714	0.919551	-11.1979
	1046	0.893541	0.868145	0.918938	-11.1479
	1048	0.898241	0.87325	0.923232	-10.2192
	1050	0.895585	0.87188	0.91929	-11.1478
	1052	0.899729	0.877537	0.921922	-7.87551
	1054	0.883246	0.856123	0.910368	-9.98204
	1056	0.88613	0.85929	0.91297	-8.51186
	1058	0.887786	0.859126	0.916446	-9.91144
	1060	0.887233	0.861946	0.912521	-8.81796
	1062	0.885997	0.859785	0.91221	-8.16911
	1064	0.885006	0.860945	0.909067	-8.57704
	1066	0.891998	0.869777	0.914218	-8.29683
	1068	0.891588	0.868026	0.915149	-8.25416
	1070	0.891238	0.866526	0.915949	-9.1975
	1072	0.887995	0.859362	0.916628	-7.44568
	1074	0.892993	0.865483	0.920502	-8.31814
	1076	0.886564	0.859959	0.913169	-7.60781
	1078	0.891964	0.867094	0.916835	-7.66918
	1080	0.890343	0.863967	0.916719	-7.60793
	1082	0.89254	0.864868	0.920212	-5.90906
	1084	0.886051	0.857355	0.914747	-7.06794
	1086	0.884943	0.857885	0.912001	-8.81803
	1088	0.890152	0.862263	0.918042	-8.23287
	1090	0.883912	0.858241	0.909583	-9.04021
	1092	0.894847	0.872303	0.91739	-6.41856
	1094	0.89431	0.870151	0.918469	-6.25231
	1096	0.890798	0.867569	0.914027	-6.53065
	1098	0.892612	0.869404	0.91582	-6.45577
	1100	0.895567	0.870941	0.920192	-5.49063
	1102	0.890527	0.865399	0.915656	-6.21568
	1104	0.900133	0.876866	0.923399	-5.99836
	1106	0.897937	0.877767	0.918107	-5.30447
	1108	0.898514	0.876061	0.920967	-5.61095
	1110	0.909938	0.890286	0.929589	-3.95513
	1112	0.903932	0.881345	0.926519	-5.05614
	1114	0.902151	0.881973	0.922329	-3.66202
	1116	0.909245	0.888153	0.930337	-2.75235
	1118	0.901858	0.880484	0.923231	-5.92686
	1120	0.895739	0.871481	0.919997	-5.38859
	1122	0.890457	0.866565	0.91435	-4.84627
	1124	0.893823	0.872352	0.915294	-5.89133
	1126	0.889297	0.863256	0.915338	-7.44568
	1128	0.878037	0.852831	0.903243	-5.57639
	1130	0.893822	0.869416	0.918228	-5.10531
	1132	0.893954	0.870678	0.917229	-5.50781
	1134	0.901009	0.876667	0.92535	-4.05558
	1136	0.90363	0.879586	0.927675	-4.18692
	1138	0.887087	0.864514	0.90966	-6.83491
	1140	0.895723	0.870093	0.921353	-5.50777
	1142	0.905789	0.882512	0.929066	-4.45644
	1144	0.903704	0.879936	0.927473	-4.48699
	1146	0.90249	0.880505	0.924476	-5.18784
	1148	0.894902	0.869773	0.920032	-3.10108
	1150	0.893792	0.866573	0.921012	-3.3815
	1152	0.897407	0.872964	0.92185	-2.14537
	1154	0.907425	0.885571	0.929279	-2.36276
	1156	0.90008	0.874807	0.925354	-3.02701
	1158	0.892646	0.868774	0.916519	-3.5135
	1160	0.896863	0.867856	0.92587	-4.27567
	1162	0.898985	0.875257	0.922712	-2.60365
	1164	0.900316	0.878597	0.922035	-5.32121
	1166	0.899108	0.873998	0.924218	-5.22092
	1168	0.906015	0.882537	0.929492	-4.95871
	1170	0.914537	0.891841	0.937234	-3.36845
	1172	0.905965	0.879119	0.932811	-3.54024
	1174	0.90448	0.87629	0.932669	-3.13853
	1176	0.912543	0.888835	0.93625	-5.07249
	1178	0.886521	0.857846	0.915196	-7.77195
	1180	0.900045	0.875285	0.924806	-4.56378
	1182	0.901684	0.875079	0.928289	-4.11364
	1184	0.900483	0.876432	0.924535	-5.00728
	1186	0.90305	0.876592	0.929509	-3.85598
	1188	0.912416	0.889619	0.935213	-2.67167
	1190	0.910763	0.888331	0.933194	-2.79903
	1192	0.909982	0.885919	0.934044	-2.54772
	1194	0.905007	0.882021	0.927993	-3.74447
	1196	0.927142	0.910054	0.94423	-1.52394
	1198	0.914642	0.889563	0.93972	-3.13851
	1200	0.920321	0.898738	0.941903	-3.74445
	1202	0.91777	0.892458	0.943082	-0.848397
	1204	0.923904	0.901761	0.946048	-1.91171
	1206	0.924937	0.900992	0.948881	-1.45102
	1208	0.915475	0.890151	0.9408	-3.15106
	1210	0.929456	0.906349	0.952563	-0.865723
	1212	0.922972	0.903957	0.941987	-1.17348
	1214	0.919707	0.898036	0.941377	-2.91774
	1216	0.906597	0.883359	0.929836	-4.05558
	1218	0.925684	0.904804	0.946564	-1.52394
	1220	0.922862	0.899022	0.946701	-3.85598
	1222	0.916911	0.892002	0.941821	-1.23047
	1224	0.912165	0.886273	0.938057	-2.47058
	1226	0.930142	0.909766	0.950519	-0.345013
	1228	0.912001	0.888503	0.935498	-4.47165
	1230	0.924276	0.906694	0.941858	-1.05784
	1232	0.92126	0.900159	0.942362	-2.35213
	1234	0.915856	0.890344	0.941368	-3.75829
	1236	0.915912	0.894044	0.93778	-2.15544
	1238	0.915027	0.890188	0.939866	-1.02523
	1240	0.915926	0.893521	0.938332	-2.62622
	1242	0.922243	0.899913	0.944572	-2.62622
	1244	0.920082	0.8995	0.940665	-0.60519
	1246	0.915019	0.894846	0.935192	-3.18886
	1248	0.903841	0.878256	0.929426	-6.45577
	1250	0.917731	0.89358	0.941882	-1.85576
	1252	0.912855	0.889996	0.935713	-4.20165
	1254	0.913302	0.892104	0.9345	-5.0889
	1256	0.913739	0.889715	0.937764	-4.14287
	1258	0.915448	0.890134	0.940763	-6.62496
	1260	0.923864	0.89571	0.952018	-2.94186
	1262	0.922122	0.900151	0.944093	-3.81397
	1264	0.919104	0.893367	0.94484	-4.05561
	1266	0.921409	0.899751	0.943068	-4.73532
	1268	0.925947	0.904502	0.947393	-1.08439
	1270	0.916515	0.891329	0.941702	-4.12822
	1272	0.92888	0.905299	0.95246	-0.609822
	1274	0.904777	0.881928	0.927626	-4.15754
	1276	0.900052	0.87303	0.927074	-4.54833
	1278	0.910987	0.885892	0.936082	-2.11529
	1280	0.908127	0.878527	0.937728	-6.25226
	1282	0.924157	0.902885	0.945429	-0.836968
	1284	0.91522	0.890779	0.939662	-1.59058
	1286	0.915589	0.896038	0.935139	-0.291026
	1288	0.908015	0.879828	0.936203	-3.80001
	1290	0.921712	0.902019	0.941404	-0.409042
	1292	0.908635	0.882944	0.934326	-3.25235
	1294	0.924171	0.903105	0.945238	-1.99748
	1296	0.905936	0.879954	0.931917	-7.12703
	1298	0.92015	0.89655	0.94375	-3.44714
	1300	0.915584	0.889041	0.942128	-2.75235
	1302	0.922129	0.900922	0.943335	-2.12528
	1304	0.918863	0.891361	0.946364	-0.999597
	1306	0.9167	0.893475	0.939924	-0.190563
	1308	0.934206	0.916241	0.952171	-0.0129434
	1310	0.914675	0.889963	0.939387	-0.296714
	1312	0.924904	0.903966	0.945842	-0.82564
	1314	0.930925	0.909947	0.951903	-0.210078
	1316	0.929454	0.909593	0.949315	-0.230983
	1318	0.916411	0.892982	0.93984	-5.71518
	1320	0.931419	0.90937	0.953469	-0.457192
	1322	0.940432	0.9204	0.960465	-0.384589
	1324	0.91928	0.897932	0.940627	-0.314239
	1326	0.919662	0.89903	0.940295	-0.692152
	1328	0.921618	0.898956	0.94428	-1.40356
	1330	0.922417	0.898523	0.946312	-1.35708
	1332	0.921737	0.898316	0.945157	-0.86573
	1334	0.928893	0.907841	0.949946	-1.819
	1336	0.936311	0.913488	0.959134	-1.94956
	1338	0.930904	0.914697	0.947111	-0.0174957
	1340	0.925209	0.902733	0.947685	-0.677129
	1342	0.926522	0.904087	0.948956	-1.24498
	1344	0.928605	0.908553	0.948656	-0.871551
	1346	0.922206	0.897752	0.94666	-1.54873
	1348	0.924203	0.900989	0.947417	-1.13182
	1350	0.935303	0.914746	0.95586	-0.652565
	1352	0.913932	0.887878	0.939985	-5.8205
	1354	0.929255	0.906739	0.951771	-0.263722
	1356	0.917216	0.892269	0.942162	-1.88361
	1358	0.917739	0.886708	0.948771	-3.74445
	1360	0.940486	0.923677	0.957295	-0.0864016
	1362	0.922329	0.90252	0.942137	-1.25959
	1364	0.941947	0.923367	0.960527	-0.453361
	1366	0.931287	0.910157	0.952416	-0.865723
	1368	0.929742	0.907349	0.952135	-0.384589
	1370	0.931253	0.911742	0.950765	-0.388021
	1372	0.919931	0.895684	0.944178	-1.9591
	1374	0.920867	0.899987	0.941746	-0.907016
	1376	0.936486	0.920875	0.952097	-0.0864016
	1378	0.923441	0.901751	0.945131	-2.99032
	1380	0.926041	0.901442	0.950639	-1.46703
	1382	0.929358	0.908638	0.950078	-2.41632
	1384	0.936966	0.919234	0.954698	-0.0692913
	1386	0.927815	0.905982	0.949648	-0.993242
	1388	0.937749	0.91799	0.957508	-1.56539
	1390	0.930471	0.910272	0.95067	-0.341846
	1392	0.932659	0.915937	0.949382	-2.48154
	1394	0.948242	0.936033	0.96045	-0.00175326
	1396	0.933201	0.912822	0.95358	-3.27796
	1398	0.941511	0.925762	0.957261	-0.0683161
	1400	0.935337	0.920051	0.950622	-0.367743
	1402	0.932033	0.911389	0.952678	-0.895096
	1404	0.93047	0.908014	0.952925	-2.02659
	1406	0.93259	0.914289	0.95089	-0.028186
	1408	0.935091	0.9166	0.953582	-0.682109
	1410	0.932561	0.912855	0.952267	-0.123902
	1412	0.927337	0.907578	0.947097	-0.0233186
	1414	0.935008	0.91473	0.955287	-0.162856
	1416	0.93461	0.91825	0.950971	-0.226215
	1418	0.924081	0.907754	0.940407	-0.00852558
	1420	0.931346	0.913236	0.949455	-0.192664
	1422	0.945667	0.931671	0.959664	-0.00596687
	1424	0.941644	0.92599	0.957298	-0.0338554
	1426	0.933033	0.919663	0.946402	-3.67532e-06
	1428	0.941336	0.925566	0.957106	-0.0344138
	1430	0.936998	0.915332	0.958664	-1.451
	1432	0.948713	0.934702	0.962724	-0.0344138
	1434	0.943791	0.92625	0.961331	-0.712502
	1436	0.932753	0.916973	0.948534	-0.00258411
	1438	0.945742	0.930983	0.9605	-0.00297674

## Sheet: Figure 4i
	Figure 4i
	WntTime (min)	Cosine similarity_average	Cosine similarity_upper	Cosine similarity_lower	ln(p-value)
	0	0.9651	0.952349	0.977852	-0.119307
	2	0.964087	0.95265	0.975523	-0.234393
	4	0.962108	0.947039	0.977177	-0.267488
	6	0.960717	0.94858	0.972854	-0.325891
	8	0.964686	0.949545	0.979826	-0.142929
	10	0.967119	0.952173	0.982064	-0.386116
	12	0.969172	0.952898	0.985446	-0.108656
	14	0.968991	0.957029	0.980952	-0.33738
	16	0.971479	0.962547	0.98041	-0.20025
	18	0.971725	0.961428	0.982022	-0.512683
	20	0.97065	0.958284	0.983016	-0.0873235
	22	0.964249	0.952813	0.975685	-1.03421
	24	0.968812	0.956885	0.980739	-0.432498
	26	0.966336	0.954052	0.978621	-0.799725
	28	0.971753	0.962145	0.98136	-0.238934
	30	0.969365	0.9584	0.98033	-0.701148
	32	0.967691	0.957482	0.977899	-1.09563
	34	0.967938	0.95622	0.979657	-0.460606
	36	0.9681	0.957106	0.979093	-0.585161
	38	0.963575	0.950801	0.976348	-0.820439
	40	0.968292	0.956882	0.979703	-0.560299
	42	0.970212	0.957513	0.982912	-0.895606
	44	0.973124	0.964386	0.981862	-0.610723
	46	0.970287	0.961977	0.978598	-1.3779
	48	0.968642	0.956624	0.980659	-0.799733
	50	0.969701	0.956089	0.983314	-0.392525
	52	0.971074	0.960547	0.9816	-0.106109
	54	0.969721	0.959563	0.979878	-0.619403
	56	0.966719	0.955566	0.977872	-1.21178
	58	0.971479	0.961212	0.981746	-0.799725
	60	0.973246	0.963718	0.982775	-0.512683
	62	0.976939	0.968983	0.984895	-0.418882
	64	0.975549	0.966813	0.984286	-0.337381
	66	0.971956	0.961152	0.98276	-0.293044
	68	0.973794	0.964483	0.983105	-0.272469
	70	0.975967	0.967201	0.984733	-0.083052
	72	0.975581	0.967642	0.98352	-0.11125
	74	0.975832	0.967291	0.984374	-0.691742
	76	0.976502	0.968755	0.984248	-0.917844
	78	0.976949	0.968662	0.985236	-0.552173
	80	0.976755	0.966771	0.986739	-0.309166
	82	0.979584	0.972215	0.986953	-0.343228
	84	0.98026	0.973237	0.987284	-0.293044
	86	0.97869	0.971417	0.985964	-0.576792
	88	0.977136	0.969779	0.984493	-0.52825
	90	0.980065	0.975148	0.984982	-0.568506
	92	0.97717	0.971123	0.983217	-0.664006
	94	0.980333	0.975031	0.985635	-0.293044
	96	0.979104	0.971829	0.98638	-0.325891
	98	0.979132	0.971668	0.986597	-0.343228
	100	0.978987	0.971921	0.986054	-0.343228
	102	0.980704	0.973812	0.987597	-0.149339
	104	0.980184	0.973206	0.987161	-0.282626
	106	0.980905	0.974251	0.987559	-0.298351
	108	0.98156	0.973673	0.989447	-0.116575
	110	0.981499	0.974602	0.988397	-0.10115
	112	0.981319	0.973762	0.988876	-0.216844
	114	0.982721	0.975754	0.989688	-0.331601
	116	0.979974	0.971814	0.988135	-0.628164
	118	0.982103	0.974775	0.989431	-0.18842
	120	0.985053	0.980172	0.989934	-0.169835
	122	0.984775	0.980242	0.989307	-0.337381
	124	0.984232	0.978108	0.990355	-0.399005
	126	0.983514	0.975605	0.991424	-0.173441
	128	0.984268	0.977021	0.991514	-0.293044
	130	0.984798	0.978377	0.99122	-0.467822
	132	0.983007	0.97608	0.989934	-0.243536
	134	0.982605	0.974028	0.991181	-0.475108
	136	0.982966	0.97335	0.992583	-0.293044
	138	0.982683	0.973771	0.991594	-0.576796
	140	0.982444	0.973254	0.991633	-0.0830472
	142	0.984113	0.976032	0.992194	-0.0809774
	144	0.983897	0.977425	0.99037	-0.083052
	146	0.983908	0.977914	0.989902	-0.0352436
	148	0.986596	0.9814	0.991791	-0.0131239
	150	0.986187	0.979836	0.992538	-0.0311871
	152	0.98527	0.980389	0.990152	-0.0433634
	154	0.983906	0.976834	0.990978	-0.113889
	156	0.983276	0.977084	0.989468	-0.287802
	158	0.984387	0.978189	0.990584	-0.418884
	160	0.984869	0.979164	0.990574	-0.320248
	162	0.983059	0.976365	0.989753	-0.361188
	164	0.984118	0.976813	0.991423	-0.349146
	166	0.984194	0.976074	0.992314	-0.101149
	168	0.985347	0.979559	0.991135	-0.00546982
	170	0.984038	0.977687	0.990389	-0.0156551
	172	0.983541	0.975459	0.991623	-0.373509
	174	0.983554	0.975363	0.991746	-0.331601
	176	0.984627	0.978561	0.990694	-0.0769464
	178	0.982382	0.975548	0.989217	-0.399006
	180	0.982445	0.975954	0.988936	-0.367314
	182	0.983639	0.976192	0.991086	-0.602126
	184	0.983523	0.976539	0.990506	-0.497425
	186	0.982603	0.973942	0.991265	-0.113889
	188	0.983722	0.976567	0.990877	-0.453469
	190	0.985588	0.978625	0.99255	-0.225497
	192	0.983563	0.975531	0.991594	-0.46782
	194	0.982618	0.973815	0.99142	-0.482472
	196	0.983374	0.973198	0.993551	-0.489914
	198	0.984711	0.97727	0.992152	-0.238934
	200	0.983291	0.975185	0.991397	-0.325891
	202	0.987245	0.979608	0.994882	-0.33738
	204	0.984391	0.976669	0.992113	-0.739584
	206	0.984681	0.976503	0.992859	-0.355131
	208	0.985292	0.977265	0.993319	-0.320249
	210	0.98611	0.978055	0.994165	-0.560299
	212	0.98502	0.976384	0.993656	-0.873698
	214	0.986158	0.975298	0.997018	-0.287802
	216	0.986402	0.979738	0.993066	-0.386114
	218	0.984887	0.974342	0.995432	-0.664006
	220	0.98641	0.976666	0.996154	-0.277516
	222	0.985662	0.976343	0.994981	-1.01022
	224	0.986068	0.974434	0.997701	-0.446404
	226	0.986502	0.974867	0.998136	-0.769296
	228	0.986206	0.97654	0.995872	-0.820439
	230	0.986781	0.97557	0.997992	-0.20431
	232	0.986929	0.9771	0.996758	-0.192305
	234	0.986371	0.976523	0.996219	-0.81004
	236	0.987656	0.979785	0.995528	-0.325891
	238	0.988775	0.980377	0.997172	-0.0809774
	240	0.988281	0.980197	0.996366	-0.169834
	242	0.988892	0.978681	0.999103	-0.0311905
	244	0.987626	0.976347	0.998905	-0.106109
	246	0.98729	0.976495	0.998085	-0.033168
	248	0.986682	0.97482	0.998543	-0.034193
	250	0.986682	0.976502	0.996861	-0.0544013
	252	0.985685	0.971651	0.999719	-0.00427655
	254	0.985647	0.968584	1.00271	-0.00445793
	256	0.986058	0.971845	1.00027	-0.00195249
	258	0.985488	0.972021	0.998956	-0.000831356
	260	0.984448	0.968432	1.00046	-0.000585087
	262	0.984651	0.970491	0.998811	-0.0675496
	264	0.985012	0.971607	0.998418	-0.00780195
	266	0.984403	0.969156	0.99965	-0.00116858
	268	0.984461	0.970141	0.99878	-0.0131239
	270	0.983239	0.965613	1.00086	-0.00195249
	272	0.983894	0.965872	1.00192	-0.00087327
	274	0.9834	0.965422	1.00138	-0.00116858
	276	0.981757	0.961955	1.00156	-0.00810827
	278	0.979512	0.957907	1.00112	-0.0219597
	280	0.982647	0.961891	1.0034	-0.000175652
	282	0.979264	0.953919	1.00461	-0.00162491
	284	0.981858	0.960079	1.00364	-0.00101102
	286	0.982062	0.963413	1.00071	-0.00244466
	288	0.982642	0.965361	0.999923	-0.0145973
	290	0.981541	0.963397	0.999685	-0.192305
	292	0.982863	0.964672	1.00105	-0.0105512
	294	0.981856	0.962345	1.00137	-0.00569428
	296	0.981422	0.961503	1.00134	-0.0258273
	298	0.978416	0.951797	1.00504	-0.169835
	300	0.980299	0.958014	1.00258	-0.0675512
	302	0.982061	0.96177	1.00235	-0.0205526
	304	0.982272	0.961903	1.00264	-0.00170181
	306	0.980074	0.959016	1.00113	-0.10115
	308	0.982443	0.966803	0.998083	-0.124917
	310	0.980887	0.960437	1.00134	-0.0500288
	312	0.980454	0.960654	1.00025	-0.0590717
	314	0.981478	0.961948	1.00101	-0.13072
	316	0.984567	0.968271	1.00086	-0.287802
	318	0.983887	0.968619	0.999154	-0.208428
	320	0.983352	0.970165	0.996539	-0.212606
	322	0.98315	0.964868	1.00143	-0.0397184
	324	0.982864	0.970595	0.995133	-0.180818
	326	0.985602	0.978247	0.992958	-0.091758
	328	0.984965	0.975372	0.994558	-0.0529124
	330	0.985156	0.978075	0.992237	-0.0590732
	332	0.982281	0.970627	0.993936	-0.108655
	334	0.984842	0.977362	0.992323	-0.0234448
	336	0.983438	0.974922	0.991953	-0.0205516
	338	0.983176	0.974607	0.991745	-0.00722062
	340	0.980705	0.969018	0.992392	-0.0179642
	342	0.983262	0.974575	0.99195	-0.0409036
	344	0.984519	0.976007	0.993031	-0.0250109
	346	0.984701	0.977641	0.991761	-0.0421184
	348	0.985897	0.980858	0.990936	-0.0234438
	350	0.985381	0.981451	0.989311	-0.00427587
	352	0.9844	0.977224	0.991577	-0.0293091
	354	0.983087	0.975555	0.99062	-0.0258252
	356	0.984811	0.978531	0.991091	-0.0258273
	358	0.984365	0.979183	0.989546	-0.0135989
	360	0.982824	0.976881	0.988766	-0.052911
	362	0.986309	0.981196	0.991422	-0.0590717
	364	0.986212	0.980904	0.99152	-0.113886
	366	0.987225	0.981559	0.992892	-0.0397158
	368	0.986682	0.980949	0.992415	-0.0250109
	370	0.985333	0.97645	0.994217	-0.0293102
	372	0.984938	0.979581	0.990295	-0.012212
	374	0.983441	0.977746	0.989136	-0.243536
	376	0.987213	0.981656	0.992769	-0.0675465
	378	0.984724	0.97756	0.991889	-0.238934
	380	0.987287	0.982064	0.992509	-0.0331668
	382	0.987014	0.978782	0.995247	-0.0409049
	384	0.986762	0.980592	0.992933	-0.0284043
	386	0.986776	0.980217	0.993335	-0.021247
	388	0.986804	0.981584	0.992024	-0.012661
	390	0.986284	0.981524	0.991044	-0.116573
	392	0.987853	0.983033	0.992673	-0.0640531
	394	0.985648	0.977376	0.99392	-0.0500274
	396	0.987777	0.981074	0.99448	-0.016207
	398	0.986411	0.980503	0.992319	-0.0987359
	400	0.986273	0.980921	0.991624	-0.0409023
	402	0.986357	0.981692	0.991023	-0.0385571
	404	0.988532	0.985643	0.991422	-0.0023378
	406	0.986598	0.982262	0.990934	-0.0311905
	408	0.987501	0.983094	0.991909	-0.0145973
	410	0.987242	0.984252	0.990233	-0.0433634
	412	0.986142	0.981177	0.991108	-0.0730752
	414	0.986176	0.980932	0.991421	-0.0987359
	416	0.987262	0.983456	0.991068	-0.155957
	418	0.985952	0.980777	0.991127	-0.155954
	420	0.984073	0.978565	0.989581	-0.212607
	422	0.986402	0.982053	0.99075	-0.180817
	424	0.986559	0.982038	0.99108	-0.173441
	426	0.984569	0.979117	0.99002	-0.355132
	428	0.986358	0.982691	0.990025	-0.0316745
	430	0.986663	0.981542	0.991784	-0.00780246
	432	0.987435	0.983175	0.991694	-0.0131232
	434	0.986734	0.979403	0.994064	-0.052911
	436	0.985976	0.977601	0.994352	-0.122089
	438	0.985131	0.977956	0.992305	-0.309166
	440	0.985762	0.979567	0.991957	-0.0851672
	442	0.986654	0.98054	0.992768	-0.1398
	444	0.985021	0.978202	0.991841	-0.528256
	446	0.987063	0.980154	0.993973	-0.216843
	448	0.988391	0.981303	0.995479	-0.106109
	450	0.985747	0.977363	0.994132	-0.173441
	452	0.985069	0.978312	0.991826	-0.0446348
	454	0.985997	0.978167	0.993828	-0.0219597
	456	0.988008	0.981368	0.994649	-0.00255469
	458	0.98797	0.981372	0.994567	-0.0640515
	460	0.987998	0.980731	0.995266	-0.155956
	462	0.988078	0.981673	0.994483	-0.065784
	464	0.987172	0.978435	0.995908	-0.0311905
	466	0.987167	0.977249	0.997085	-0.0156543
	468	0.989067	0.981175	0.996958	-0.0559245
	470	0.988023	0.978567	0.99748	-0.0409023
	472	0.989079	0.983278	0.99488	-0.155957
	474	0.988679	0.979883	0.997475	-0.439412
	476	0.989075	0.981117	0.997033	-0.20431
	478	0.988308	0.980537	0.99608	-0.208429
	480	0.987997	0.979622	0.996372	-0.610727
	482	0.990565	0.983783	0.997348	-0.106109
	484	0.988952	0.981943	0.995961	-0.367313
	486	0.990116	0.983515	0.996716	-0.180817
	488	0.989292	0.982061	0.996524	-0.142928
	490	0.989679	0.982367	0.996991	-0.314673
	492	0.990895	0.984738	0.997051	-0.184588
	494	0.988876	0.979997	0.997755	-0.759306
	496	0.990113	0.983391	0.996836	-0.520433
	498	0.990969	0.984047	0.997891	-0.0730736
	500	0.991315	0.984217	0.998414	-0.20431
	502	0.991657	0.984733	0.998581	-0.0987375
	504	0.991807	0.983915	0.999698	-0.0258262
	506	0.990614	0.980106	1.00112	-0.0275236
	508	0.991936	0.983584	1.00029	-0.0250109
	510	0.991094	0.980106	1.00208	-0.0101681
	512	0.99138	0.981761	1.001	-0.0131232
	514	0.99207	0.984924	0.999215	-0.043362
	516	0.99245	0.985495	0.999404	-0.0302373
	518	0.992026	0.98205	1.002	-0.0258262
	520	0.99282	0.987326	0.998315	-0.0226922
	522	0.99275	0.987087	0.998413	-0.036324
	524	0.992435	0.987974	0.996897	-0.392524
	526	0.993445	0.989374	0.997516	-0.15262
	528	0.992053	0.985762	0.998344	-0.208429
	530	0.992762	0.98603	0.999493	-0.124917
	532	0.992157	0.985316	0.998998	-0.133699
	534	0.991826	0.984278	0.999374	-0.309166
	536	0.992264	0.984603	0.999924	-0.216843
	538	0.99146	0.986194	0.996726	-0.267488
	540	0.991498	0.985148	0.997848	-0.252928
	542	0.991258	0.985091	0.997425	-0.386114
	544	0.990996	0.984058	0.997935	-0.41888
	546	0.990461	0.981334	0.999589	-0.282626
	548	0.990003	0.981796	0.998211	-0.267488
	550	0.990013	0.982576	0.99745	-0.0895197
	552	0.98898	0.98062	0.99734	-0.432495
	554	0.989281	0.980854	0.997709	-0.298351
	556	0.990319	0.98339	0.997248	-0.0675512
	558	0.989383	0.982002	0.996764	-0.196248
	560	0.990075	0.984741	0.995408	-0.229914
	562	0.989893	0.983146	0.99664	-0.489914
	564	0.990316	0.985468	0.995164	-0.155957
	566	0.990266	0.985559	0.994973	-0.298351
	568	0.990803	0.985942	0.995664	-0.325891
	570	0.989883	0.984439	0.995327	-0.243536
	572	0.990727	0.987045	0.994409	-0.386114
	574	0.990082	0.985253	0.994911	-0.257718
	576	0.98991	0.98398	0.99584	-0.482477
	578	0.990502	0.984412	0.996593	-0.225497
	580	0.989443	0.984502	0.994384	-0.277515
	582	0.989515	0.985234	0.993796	-0.460608
	584	0.98833	0.982655	0.994005	-0.602126
	586	0.987856	0.98178	0.993932	-0.862906
	588	0.988571	0.982486	0.994656	-1.07079
	590	0.987946	0.98173	0.994161	-1.05853
	592	0.989026	0.984316	0.993736	-1.6197
	594	0.988343	0.983232	0.993453	-1.49588
	596	0.987375	0.981499	0.993251	-0.691736
	598	0.988719	0.982506	0.994933	-0.664012
	600	0.988671	0.982542	0.9948	-0.349145
	602	0.988069	0.982592	0.993545	-0.906672
	604	0.987657	0.982552	0.992763	-0.439415
	606	0.987474	0.980009	0.994939	-0.820456
	608	0.985076	0.975619	0.994533	-0.309166
	610	0.985402	0.976702	0.994102	-1.27941
	612	0.984212	0.975489	0.992935	-1.30711
	614	0.985533	0.977577	0.993489	-0.895606
	616	0.985544	0.977958	0.993131	-1.18537
	618	0.985353	0.976477	0.994229	-1.8507
	620	0.983998	0.974475	0.993521	-1.78284
	622	0.984426	0.97559	0.993263	-0.862877
	624	0.984017	0.975589	0.992445	-0.963362
	626	0.986667	0.979906	0.993428	-0.779361
	628	0.98657	0.977961	0.995178	-0.379778
	630	0.985481	0.976689	0.994272	-0.645924
	632	0.986373	0.978211	0.994535	-0.664012
	634	0.986139	0.978337	0.993941	-0.460608
	636	0.985922	0.977858	0.993985	-1.29322
	638	0.986513	0.979347	0.993678	-1.37788
	640	0.984303	0.973548	0.995059	-0.512683
	642	0.986298	0.977864	0.994732	-0.505019
	644	0.984581	0.975151	0.99401	-1.43616
	646	0.984651	0.975394	0.993908	-1.30709
	648	0.984345	0.974852	0.993837	-1.17226
	650	0.983254	0.970327	0.996182	-0.67318
	652	0.983724	0.972263	0.995185	-1.33513
	654	0.98365	0.973853	0.993447	-1.61975
	656	0.981938	0.970896	0.99298	-2.04504
	658	0.98286	0.972257	0.993464	-1.57257
	660	0.982685	0.97036	0.99501	-1.30709
	662	0.982698	0.973087	0.992309	-1.63559
	664	0.981979	0.970728	0.993229	-1.36354
	666	0.982033	0.970619	0.993447	-2.08157
	668	0.98348	0.9742	0.992759	-0.998373
	670	0.982153	0.970874	0.993432	-1.43614
	672	0.982412	0.971025	0.993798	-1.09564
	674	0.982828	0.967647	0.998009	-0.412183
	676	0.983675	0.972227	0.995123	-0.637009
	678	0.982087	0.971235	0.992939	-1.15928
	680	0.980278	0.966675	0.993881	-1.51102
	682	0.978888	0.964376	0.993401	-1.25208
	684	0.978881	0.964256	0.993506	-1.76614
	686	0.979039	0.961816	0.996262	-0.951856
	688	0.980397	0.967506	0.993287	-1.15926
	690	0.977748	0.961955	0.993541	-1.10818
	692	0.977238	0.961042	0.993435	-1.48081
	694	0.974972	0.960872	0.989071	-2.28948
	696	0.976247	0.963418	0.989077	-2.80494
	698	0.977062	0.96523	0.988893	-2.61243
	700	0.977015	0.961887	0.992142	-2.21252
	702	0.97871	0.96573	0.99169	-2.10003
	704	0.979034	0.965136	0.992931	-1.92005
	706	0.976448	0.959864	0.993032	-1.48081
	708	0.975447	0.960438	0.990456	-1.81656
	710	0.975881	0.961564	0.990198	-2.5708
	712	0.977304	0.961465	0.993143	-1.8679
	714	0.97325	0.958887	0.987614	-3.0509
	716	0.972357	0.956016	0.988698	-2.59161
	718	0.974691	0.95989	0.989492	-2.67573
	720	0.978054	0.965403	0.990705	-1.66768
	722	0.977246	0.964395	0.990096	-1.12083
	724	0.977024	0.965418	0.98863	-1.3779
	726	0.976224	0.960842	0.991606	-1.7329
	728	0.97713	0.963942	0.990318	-1.0708
	730	0.97647	0.957642	0.995298	-1.15926
	732	0.980293	0.966284	0.994303	-0.392524
	734	0.978431	0.96432	0.992542	-0.593609
	736	0.976062	0.958729	0.993394	-0.841489
	738	0.976924	0.96153	0.992318	-0.951856
	740	0.977524	0.963917	0.991131	-0.951845
	742	0.977482	0.965381	0.989584	-0.76928
	744	0.977301	0.963468	0.991133	-1.0463
	746	0.976399	0.963138	0.989659	-1.51102
	748	0.976513	0.964801	0.988224	-1.74948
	750	0.979513	0.966932	0.992094	-1.09563
	752	0.977396	0.963707	0.991085	-0.799733
	754	0.976855	0.966218	0.987493	-1.21178
	756	0.976572	0.962022	0.991123	-0.673174
	758	0.977994	0.966299	0.989689	-0.568515
	760	0.973201	0.957598	0.988804	-1.0585
	762	0.973933	0.960311	0.987555	-1.46582
	764	0.97629	0.961835	0.990745	-0.862887
	766	0.97559	0.960463	0.990717	-0.505016
	768	0.976147	0.960283	0.99201	-0.520429
	770	0.978411	0.964365	0.992457	-0.568515
	772	0.976147	0.959099	0.993195	-0.619403
	774	0.974009	0.957875	0.990142	-0.593599
	776	0.975809	0.960592	0.991026	-0.691736
	778	0.973739	0.960277	0.987202	-0.759299
	780	0.971637	0.954436	0.988837	-0.505016
	782	0.974709	0.961347	0.988071	-0.602126
	784	0.974291	0.96141	0.987172	-1.66766
	786	0.974339	0.959979	0.9887	-0.432495
	788	0.974785	0.960952	0.988619	-0.379778
	790	0.973036	0.953482	0.99259	-0.432495
	792	0.974366	0.960748	0.987984	-0.593604
	794	0.970498	0.956017	0.984978	-1.63559
	796	0.972184	0.954957	0.989411	-1.02221
	798	0.973463	0.961699	0.985226	-0.906672
	800	0.971817	0.955142	0.988493	-1.08318
	802	0.971063	0.95507	0.987056	-1.49588
	804	0.969809	0.952469	0.98715	-1.76611
	806	0.97025	0.954397	0.986103	-1.78282
	808	0.969435	0.947863	0.991008	-1.40685
	810	0.968551	0.947275	0.989828	-1.58819
	812	0.970134	0.950768	0.989501	-0.841499
	814	0.969316	0.950333	0.988299	-0.820439
	816	0.968377	0.946054	0.9907	-1.23857
	818	0.969572	0.949677	0.989468	-0.929081
	820	0.965931	0.943152	0.988709	-1.73293
	822	0.967757	0.951272	0.984242	-1.51104
	824	0.96942	0.952209	0.986631	-1.81656
	826	0.967654	0.946198	0.98911	-1.19854
	828	0.967804	0.950466	0.985142	-1.51102
	830	0.968189	0.947615	0.988762	-2.13712
	832	0.966121	0.947285	0.984958	-2.32855
	834	0.967937	0.948287	0.987586	-2.00883
	836	0.965922	0.946248	0.985595	-2.19353
	838	0.964751	0.948381	0.981121	-2.61248
	840	0.965271	0.950232	0.98031	-2.46819
	842	0.963442	0.94348	0.983404	-2.42781
	844	0.967294	0.946964	0.987625	-0.820456
	846	0.968634	0.954065	0.983203	-1.54166
	848	0.967296	0.949439	0.985153	-1.17226
	850	0.969316	0.955058	0.983575	-1.57257
	852	0.966041	0.946292	0.98579	-0.998385
	854	0.966021	0.948216	0.983825	-1.8507
	856	0.965371	0.949252	0.98149	-1.93759
	858	0.965118	0.943578	0.986658	-2.04511
	860	0.963854	0.940744	0.986965	-1.97302
	862	0.964596	0.947711	0.981481	-1.57262
	864	0.959872	0.9337	0.986045	-2.44786
	866	0.959138	0.935982	0.982294	-2.36793
	868	0.9611	0.9381	0.984099	-2.11851
	870	0.962012	0.94138	0.982644	-1.7495
	872	0.958665	0.938148	0.979183	-2.30895
	874	0.958899	0.940222	0.977575	-2.67578
	876	0.960902	0.943646	0.978159	-3.16666
	878	0.958817	0.939082	0.978551	-2.04501
	880	0.956027	0.932374	0.97968	-2.42777
	882	0.956759	0.939601	0.973916	-2.63343
	884	0.957746	0.936945	0.978546	-1.48079
	886	0.958854	0.933871	0.983836	-1.02218
	888	0.95424	0.929384	0.979096	-2.55009
	890	0.951756	0.928134	0.975377	-3.19003
	892	0.954636	0.933293	0.975979	-3.12015
	894	0.953892	0.933139	0.974645	-3.4298
	896	0.952229	0.927865	0.976593	-2.30895
	898	0.956281	0.934978	0.977584	-2.63343
	900	0.955552	0.934903	0.976202	-2.5089
	902	0.954677	0.931976	0.977379	-1.90254
	904	0.95479	0.938014	0.971566	-2.59152
	906	0.954076	0.929251	0.9789	-1.51102
	908	0.947932	0.923178	0.972686	-2.04501
	910	0.952865	0.929055	0.976675	-1.30709
	912	0.954911	0.932514	0.977308	-1.40685
	914	0.948205	0.923468	0.972942	-1.76611
	916	0.951569	0.931623	0.971515	-1.63559
	918	0.948973	0.925218	0.972728	-1.93763
	920	0.948214	0.913239	0.98319	-0.576792
	922	0.949565	0.924832	0.974297	-0.729857
	924	0.944105	0.908377	0.979833	-1.09563
	926	0.944989	0.916191	0.973787	-1.54163
	928	0.949167	0.925542	0.972792	-1.43614
	930	0.94231	0.908481	0.97614	-1.86787
	932	0.94835	0.919817	0.976883	-1.13354
	934	0.949988	0.922414	0.977562	-0.917844
	936	0.947485	0.919166	0.975804	-0.929103
	938	0.950599	0.92461	0.976589	-0.820439
	940	0.95075	0.928655	0.972845	-1.15928
	942	0.943754	0.917395	0.970113	-1.14636
	944	0.946304	0.922985	0.969624	-0.929092
	946	0.947107	0.924524	0.96969	-0.862877
	948	0.946797	0.931233	0.962361	-1.08316
	950	0.94539	0.92229	0.968489	-1.18534
	952	0.945388	0.92768	0.963095	-1.0463
	954	0.940035	0.908323	0.971746	-1.13356
	956	0.941411	0.911335	0.971487	-0.799741
	958	0.939457	0.916442	0.962473	-1.0708
	960	0.937768	0.910155	0.965381	-1.37788
	962	0.942197	0.920873	0.963521	-0.76928
	964	0.93846	0.912883	0.964038	-0.862877
	966	0.939036	0.921631	0.95644	-1.7329
	968	0.938582	0.908757	0.968408	-1.25208
	970	0.939645	0.920122	0.959169	-1.71648
	972	0.93919	0.915889	0.962491	-1.46582
	974	0.93667	0.91557	0.95777	-2.09999
	976	0.942078	0.923529	0.960626	-1.40683
	978	0.939772	0.920054	0.95949	-1.2932
	980	0.938603	0.916635	0.960571	-1.55704
	982	0.939842	0.918809	0.960876	-1.99091
	984	0.938411	0.918128	0.958695	-1.86787
	986	0.935826	0.90606	0.965592	-2.30891
	988	0.944365	0.925808	0.962922	-1.27941
	990	0.938498	0.922809	0.954187	-2.10003
	992	0.937393	0.919398	0.955388	-1.8507
	994	0.932794	0.911429	0.954159	-2.84879
	996	0.937601	0.917924	0.957278	-2.23168
	998	0.93751	0.916412	0.958608	-2.06324
	1000	0.935589	0.912194	0.958984	-2.15583
	1002	0.933709	0.910834	0.956585	-2.55004
	1004	0.934961	0.911468	0.958455	-1.74945
	1006	0.93873	0.918225	0.959235	-1.99088
	1008	0.9433	0.925002	0.961598	-2.61248
	1010	0.944076	0.925337	0.962815	-2.11851
	1012	0.9383	0.916105	0.960496	-2.04501
	1014	0.938053	0.917886	0.958219	-2.63343
	1016	0.938658	0.919101	0.958215	-2.36788
	1018	0.929288	0.90731	0.951266	-3.21368
	1020	0.935007	0.914663	0.955351	-2.84879
	1022	0.936318	0.916941	0.955695	-2.76154
	1024	0.930586	0.908505	0.952667	-2.38773
	1026	0.932135	0.9084	0.955869	-1.8679
	1028	0.931008	0.907538	0.954478	-2.34813
	1030	0.929646	0.904688	0.954604	-2.04504
	1032	0.922971	0.898329	0.947613	-3.02806
	1034	0.921309	0.890715	0.951904	-3.07396
	1036	0.918249	0.892374	0.944125	-4.07211
	1038	0.917709	0.890503	0.944915	-3.62864
	1040	0.917295	0.894722	0.939869	-4.09909
	1042	0.919467	0.898304	0.94063	-3.62864
	1044	0.918814	0.898037	0.939591	-4.5728
	1046	0.920069	0.898316	0.941823	-4.48719
	1048	0.92168	0.901592	0.941767	-3.85978
	1050	0.917336	0.897263	0.937409	-4.18053
	1052	0.914012	0.896261	0.931763	-3.57841
	1054	0.904484	0.882159	0.926809	-4.37432
	1056	0.906691	0.884855	0.928526	-3.65386
	1058	0.909584	0.889546	0.929623	-4.07211
	1060	0.907262	0.886539	0.927986	-3.30866
	1062	0.902814	0.880491	0.925138	-3.62856
	1064	0.902494	0.87724	0.927747	-4.26303
	1066	0.909432	0.890866	0.927999	-3.65393
	1068	0.90718	0.888014	0.926346	-3.91233
	1070	0.906479	0.886689	0.92627	-4.57289
	1072	0.907074	0.890486	0.923661	-3.62864
	1074	0.909902	0.893447	0.926357	-4.43047
	1076	0.90735	0.886476	0.928224	-3.38101
	1078	0.904168	0.882586	0.925749	-4.51566
	1080	0.903187	0.882622	0.923752	-4.04532
	1082	0.905404	0.890715	0.920094	-3.47885
	1084	0.902641	0.881725	0.923556	-3.40532
	1086	0.900558	0.884483	0.916633	-4.86504
	1088	0.902588	0.877836	0.92734	-4.15334
	1090	0.900149	0.876585	0.923712	-4.51566
	1092	0.901877	0.877179	0.926575	-3.57834
	1094	0.905232	0.882428	0.928036	-3.00536
	1096	0.900368	0.874788	0.925947	-2.87086
	1098	0.896315	0.877833	0.914798	-4.15326
	1100	0.906709	0.887727	0.925692	-2.71846
	1102	0.898066	0.879432	0.9167	-3.65393
	1104	0.908736	0.889759	0.927713	-3.14326
	1106	0.90556	0.887058	0.924062	-2.71851
	1108	0.908718	0.894045	0.923391	-3.05096
	1110	0.918692	0.900624	0.936759	-1.71651
	1112	0.914337	0.897529	0.931144	-2.44786
	1114	0.909011	0.887967	0.930054	-1.60392
	1116	0.917431	0.89669	0.938171	-1.02219
	1118	0.911608	0.890767	0.93245	-2.93764
	1120	0.904707	0.882748	0.926667	-2.40768
	1122	0.900567	0.880985	0.92015	-2.32847
	1124	0.903153	0.880542	0.925764	-2.61248
	1126	0.900982	0.875161	0.926803	-3.38108
	1128	0.893431	0.874456	0.912405	-2.30891
	1130	0.906792	0.882942	0.930641	-1.93763
	1132	0.906486	0.886157	0.926814	-2.1001
	1134	0.911663	0.890251	0.933075	-1.45093
	1136	0.915858	0.897836	0.933879	-1.7495
	1138	0.901343	0.877637	0.92505	-2.5089
	1140	0.90867	0.884346	0.932995	-2.2126
	1142	0.915286	0.891346	0.939226	-1.61972
	1144	0.910151	0.889079	0.931222	-2.11858
	1146	0.918386	0.896146	0.940626	-1.27946
	1148	0.908335	0.884359	0.932312	-0.673168
	1150	0.911569	0.883917	0.939221	-0.343228
	1152	0.90485	0.874857	0.934842	-0.528253
	1154	0.913662	0.890218	0.937107	-0.917834
	1156	0.911333	0.886202	0.936464	-1.04633
	1158	0.908437	0.885403	0.931472	-0.520426
	1160	0.909302	0.888111	0.930492	-1.71645
	1162	0.91236	0.891178	0.933543	-0.749407
	1164	0.910475	0.884972	0.935978	-1.34931
	1166	0.909916	0.880642	0.93919	-1.32107
	1168	0.911409	0.884557	0.93826	-2.19356
	1170	0.920113	0.896641	0.943585	-1.15926
	1172	0.91668	0.891593	0.941767	-1.21177
	1174	0.913913	0.886297	0.941529	-1.05851
	1176	0.922762	0.898474	0.94705	-2.00883
	1178	0.905538	0.875767	0.935309	-2.40772
	1180	0.912026	0.886926	0.937127	-1.32109
	1182	0.914318	0.887714	0.940921	-1.43614
	1184	0.907863	0.87998	0.935746	-2.04501
	1186	0.915502	0.89091	0.940093	-1.13354
	1188	0.925068	0.901675	0.94846	-0.560299
	1190	0.921012	0.89569	0.946333	-0.520429
	1192	0.922512	0.901111	0.943913	-0.628169
	1194	0.919317	0.896675	0.941959	-0.940425
	1196	0.933277	0.915351	0.951204	-0.453467
	1198	0.927095	0.90245	0.95174	-0.7494
	1200	0.932135	0.910573	0.953697	-0.841489
	1202	0.927569	0.908339	0.946799	-0.298351
	1204	0.932594	0.910987	0.954201	-0.453467
	1206	0.935505	0.919818	0.951192	-0.460611
	1208	0.929588	0.909634	0.949542	-0.544121
	1210	0.936902	0.920121	0.953683	-0.379776
	1212	0.934865	0.916965	0.952764	-0.0730752
	1214	0.929986	0.906777	0.953194	-0.610727
	1216	0.919111	0.894314	0.943909	-0.873698
	1218	0.933348	0.912575	0.954121	-0.331601
	1220	0.937326	0.917188	0.957465	-0.830922
	1222	0.922801	0.902902	0.9427	-0.610727
	1224	0.917882	0.898034	0.937729	-1.15926
	1226	0.935828	0.913012	0.958645	-0.0987359
	1228	0.924049	0.901161	0.946936	-1.32107
	1230	0.9298	0.907166	0.952434	-0.293044
	1232	0.930786	0.906355	0.955216	-0.33738
	1234	0.926786	0.898986	0.954586	-0.963339
	1236	0.919894	0.894987	0.944801	-0.884614
	1238	0.922374	0.900249	0.9445	-0.309166
	1240	0.923498	0.900713	0.946284	-0.654931
	1242	0.921376	0.89634	0.946411	-1.58821
	1244	0.925647	0.904488	0.946805	-0.13072
	1246	0.919335	0.894544	0.944126	-1.14639
	1248	0.912438	0.88623	0.938645	-2.63343
	1250	0.925988	0.89696	0.955017	-0.298351
	1252	0.921517	0.88897	0.954064	-1.03421
	1254	0.921391	0.893464	0.949319	-1.26572
	1256	0.929046	0.898791	0.959301	-0.56851
	1258	0.930207	0.902349	0.958066	-2.11855
	1260	0.936895	0.906654	0.967136	-0.425656
	1262	0.938317	0.906925	0.96971	-0.238934
	1264	0.929735	0.906132	0.953339	-1.33515
	1266	0.933404	0.903819	0.962989	-0.929092
	1268	0.934321	0.912697	0.955944	-0.1771
	1270	0.935604	0.910657	0.96055	-0.136725
	1272	0.937839	0.916681	0.958997	-0.108655
	1274	0.923676	0.897256	0.950097	-0.349146
	1276	0.920826	0.893294	0.948358	-0.951833
	1278	0.930374	0.905361	0.955387	-0.0769464
	1280	0.930629	0.901704	0.959555	-0.884604
	1282	0.936817	0.916001	0.957634	-0.0459386
	1284	0.927519	0.900695	0.954342	-0.22114
	1286	0.927097	0.904136	0.950058	-0.00546942
	1288	0.931376	0.910254	0.952498	-0.238934
	1290	0.93252	0.910723	0.954318	-0.0250119
	1292	0.925836	0.903701	0.947971	-0.446404
	1294	0.938847	0.921009	0.956684	-0.142929
	1296	0.932441	0.907877	0.957006	-0.460613
	1298	0.938214	0.913046	0.963381	-0.234394
	1300	0.935754	0.911078	0.96043	-0.0749891
	1302	0.937287	0.911502	0.963072	-0.0675512
	1304	0.936822	0.914517	0.959126	-0.040901
	1306	0.934712	0.920832	0.948593	-0.00101125
	1308	0.939961	0.926205	0.953717	-0.00267007
	1310	0.928998	0.907147	0.950848	-0.00943704
	1312	0.938685	0.91999	0.957379	-0.0179642
	1314	0.939442	0.915217	0.963668	-0.00410168
	1316	0.934631	0.909761	0.9595	-0.036324
	1318	0.934924	0.908424	0.961425	-0.576792
	1320	0.946389	0.92277	0.970007	-0.00267031
	1322	0.948486	0.921259	0.975713	-0.0105524
	1324	0.928395	0.911424	0.945366	-0.0514546
	1326	0.934364	0.919353	0.949376	-0.0185825
	1328	0.939425	0.92067	0.958179	-0.0266644
	1330	0.940959	0.919924	0.961994	-0.0117786
	1332	0.937061	0.916907	0.957215	-0.0219578
	1334	0.940076	0.90843	0.971722	-0.0693551
	1336	0.953442	0.928018	0.978865	-0.0122133
	1338	0.932587	0.909531	0.955642	-0.0122127
	1340	0.934227	0.908702	0.959751	-0.0574812
	1342	0.936254	0.907947	0.96456	-0.101149
	1344	0.936496	0.91356	0.959432	-0.0657824
	1346	0.939183	0.915152	0.963215	-0.0275236
	1348	0.934648	0.902601	0.966695	-0.0749922
	1350	0.943946	0.911438	0.976455	-0.00875098
	1352	0.933444	0.901371	0.965516	-0.475108
	1354	0.935563	0.906592	0.964534	-0.021246
	1356	0.935659	0.904219	0.9671	-0.0574827
	1358	0.936366	0.894277	0.978456	-0.142929
	1360	0.944592	0.919518	0.969667	-0.00546942
	1362	0.940012	0.917447	0.962577	-0.0192212
	1364	0.945112	0.912975	0.977249	-0.0543998
	1366	0.941397	0.911355	0.971439	-0.0179651
	1368	0.946531	0.925579	0.967483	-0.00525274
	1370	0.941716	0.919521	0.963912	-0.00750567
	1372	0.939231	0.913964	0.964499	-0.119307
	1374	0.93687	0.910972	0.962768	-0.0113564
	1376	0.939342	0.91331	0.965373	-0.0156543
	1378	0.942983	0.913989	0.971977	-0.0730736
	1380	0.938681	0.900979	0.976383	-0.034193
	1382	0.939002	0.906475	0.97153	-0.136725
	1384	0.939245	0.90857	0.96992	-0.011357
	1386	0.939202	0.911037	0.967368	-0.043362
	1388	0.950062	0.918396	0.981728	-0.021247
	1390	0.943014	0.92148	0.964548	-0.00525274
	1392	0.944819	0.911437	0.978201	-0.0363215
	1394	0.942518	0.901718	0.983318	-0.00464604
	1396	0.945897	0.912711	0.979083	-0.196248
	1398	0.947853	0.925207	0.970499	-0.00233802
	1400	0.943575	0.919812	0.967338	-0.0173616
	1402	0.944132	0.922432	0.965832	-0.0749907
	1404	0.945335	0.918131	0.97254	-0.111246
	1406	0.938397	0.918499	0.958294	-0.00393314
	1408	0.945937	0.923034	0.968839	-0.0234448
	1410	0.941553	0.918991	0.964116	-0.00667672
	1412	0.936763	0.922026	0.951499	-0.00244466
	1414	0.942206	0.920998	0.963415	-0.0140914
	1416	0.940999	0.921191	0.960807	-0.0258262
	1418	0.933861	0.917532	0.950189	-0.000280475
	1420	0.934377	0.908429	0.960325	-0.0544027
	1422	0.941271	0.910724	0.971819	-0.019223
	1424	0.94105	0.910611	0.97149	-0.0293091
	1426	0.926338	0.889189	0.963487	-0.000386433
	1428	0.941576	0.909976	0.973176	-0.0101681
	1430	0.944692	0.906229	0.983155	-0.0711963
	1432	0.94661	0.91827	0.974949	-0.0242169
	1434	0.951911	0.93084	0.972981	-0.0302373
	1436	0.932737	0.904673	0.9608	-0.00291431
	1438	0.938688	0.904124	0.973252	-0.0374284

## Sheet: Figure 4j
	Figure 4j
	# embryos per sample	Mean Accuracy BMP	Std Accuracy BMP	Mean Accuracy PCP	Std Accuracy PCP	Mean Accuracy FGF	Std Accuracy FGF	Mean Accuracy Shh	Std Accuracy Shh	Mean Accuracy Nodal	Std Accuracy Nodal	Mean Accuracy RA	Std Accuracy RA	Mean Accuracy Wnt	Std Accuracy Wnt
	3	0	0	0	0	0	0	0	0	0	0	0	0	0	0
	4	0	0	0	0	0	0	0	0	0	0	0	0	0	0
	5	0.68	0.0927362	0.29	0.0489898	0.04	0.0374166	0.03	0.04	0	0	0	0	0.01	0.02
	6	0.82	0.0509902	0.26	0.08	0.08	0.0678233	0.01	0.02	0.01	0.02	0	0	0	0
	7	0.96	0.0374166	0.56	0.174356	0.17	0.087178	0.13	0.06	0	0	0.01	0.02	0	0
	8	1	0	0.68	0.102956	0.37	0.0244949	0.1	0.0547723	0.01	0.02	0	0	0	0
	9	0.99	0.02	0.84	0.0374166	0.42	0.116619	0.17	0.087178	0.02	0.0244949	0.02	0.0244949	0.01	0.02
	10	1	0	0.99	0.02	0.47	0.087178	0.25	0.0948683	0.01	0.02	0.02	0.04	0	0
	11	1	0	0.98	0.0244949	0.68	0.174929	0.2	0.114018	0	0	0	0	0	0
	12	1	0	0.99	0.02	0.74	0.10198	0.39	0.111355	0.05	0.0547723	0.01	0.02	0	0
	13	1	0	1	0	0.77	0.0678233	0.37	0.0678233	0.03	0.0244949	0.01	0.02	0	0
	14	1	0	1	0	0.89	0.0860233	0.49	0.149666	0.06	0.0374166	0.05	0.0547723	0.01	0.02
	15	1	0	1	0	0.95	0.0447214	0.5	0.083666	0.07	0.0678233	0.02	0.0244949	0.01	0.02
	16	1	0	1	0	0.95	0.0447214	0.65	0.0447214	0.06	0.0583095	0.07	0.0244949	0	0
	17	1	0	1	0	0.97	0.0244949	0.71	0.106771	0.03	0.04	0.05	0.0316228	0.01	0.02
	18	1	0	1	0	1	0	0.64	0.10198	0.1	0.0632456	0.05	0.0547723	0	0
	19	1	0	1	0	1	0	0.8	0.0447214	0.04	0.0374166	0.06	0.0583095	0	0
	20	1	0	1	0	0.99	0.02	0.79	0.0489898	0.09	0.0583095	0.08	0.04	0	0
	21	1	0	1	0	1	0	0.85	0.0948683	0.09	0.08	0.09	0.0489898	0	0
	22	1	0	1	0	1	0	0.89	0.0583095	0.11	0.12	0.05	0.0447214	0	0
	23	1	0	1	0	1	0	0.87	0.0678233	0.16	0.08	0.09	0.0583095	0	0
	24	1	0	1	0	1	0	0.91	0.0374166	0.2	0.0948683	0.12	0.0927362	0	0
	25	1	0	1	0	1	0	0.96	0.0489898	0.14	0.0374166	0.13	0.06	0	0
	26	1	0	1	0	1	0	0.99	0.02	0.2	0.126491	0.17	0.107703	0	0
	27	1	0	1	0	1	0	0.98	0.0244949	0.27	0.06	0.11	0.0583095	0	0
	28	1	0	1	0	1	0	0.98	0.04	0.35	0.126491	0.15	0.0547723	0	0
	29	1	0	1	0	1	0	1	0	0.29	0.08	0.36	0.115758	0	0
	30	1	0	1	0	1	0	1	0	0.38	0.150333	0.27	0.0509902	0	0
	31	1	0	1	0	1	0	1	0	0.34	0.0583095	0.17	0.0979796	0	0
	32	1	0	1	0	1	0	1	0	0.33	0.06	0.28	0.128841	0	0
	33	1	0	1	0	1	0	1	0	0.36	0.0860233	0.28	0.0509902	0	0
	34	1	0	1	0	1	0	1	0	0.47	0.0812404	0.26	0.0374166	0	0
	35	1	0	1	0	1	0	1	0	0.5	0.0894427	0.33	0.128841	0	0
	36	1	0	1	0	1	0	1	0	0.61	0.12	0.33	0.0927362	0	0
	37	1	0	1	0	1	0	1	0	0.61	0.0489898	0.42	0.116619	0	0
	38	1	0	1	0	1	0	1	0	0.66	0.106771	0.51	0.135647	0	0
	39	1	0	1	0	1	0	1	0	0.65	0.104881	0.58	0.06	0	0
	40	1	0	1	0	1	0	1	0	0.78	0.0748331	0.59	0.0734847	0	0
	41	1	0	1	0	1	0	1	0	0.78	0.0812404	0.62	0.186011	0	0
	42	1	0	1	0	1	0	1	0	0.79	0.10198	0.84	0.0489898	0	0
	43	1	0	1	0	1	0	1	0	0.94	0.0489898	0.89	0.0860233	0	0
	44	1	0	1	0	1	0	1	0	0.97	0.0244949	1	0	0	0
