# Supplementary material for: Uncovering developmental time and tempo using deep learning
Source: Nat Methods. 2023 Nov 23;20(12):2000–10. doi: 10.1038/s41592-023-02083-8 (PMC10703695; doi:10.1038/s41592-023-02083-8)
Supplement: Supplementary file 26 — Numerical data. [file 41592_2023_2083_MOESM26_ESM.xlsx]

## Sheet: Figure 5b
	Figure 5b
	Time (min)	0	4.03361	8.06723	12.1008	16.1345	20.1681	24.2017	28.2353	32.2689	36.3025	40.3361	44.3697	48.4034	52.437	56.4706	60.5042	64.5378	68.5714	72.605	76.6387	80.6723	84.7059	88.7395	92.7731	96.8067	100.84	104.874	108.908	112.941	116.975	121.008	125.042	129.076	133.109	137.143	141.176	145.21	149.244	153.277	157.311	161.345	165.378	169.412	173.445	177.479	181.513	185.546	189.58
	0	0.972428	0.896167	0.911536	0.89336	0.85044	0.864759	0.883631	0.86244	0.771954	0.728311	0.717438	0.688424	0.666654	0.648823	0.630892	0.65575	0.661158	0.630029	0.680529	0.673339	0.632239	0.633605	0.649811	0.647418	0.643621	0.640272	0.652793	0.647692	0.631416	0.637257	0.641082	0.640644	0.634817	0.646955	0.632414	0.640028	0.63336	0.635739	0.621977	0.622362	0.612016	0.62177	0.61727	0.620571	0.617202	0.609877	0.602791	0.598689
	4.03361	0.896167	0.937763	0.948641	0.943264	0.907086	0.92308	0.938135	0.922185	0.86021	0.804094	0.798862	0.772828	0.753906	0.728344	0.692274	0.714805	0.734067	0.700667	0.739864	0.727356	0.667682	0.653276	0.678934	0.677133	0.67569	0.679052	0.693137	0.690177	0.656133	0.666184	0.673312	0.668238	0.663673	0.675388	0.657113	0.665334	0.653165	0.659977	0.635055	0.63961	0.623946	0.637332	0.630437	0.638021	0.63097	0.622179	0.612263	0.605364
	8.06723	0.911536	0.948641	0.981465	0.969262	0.95182	0.94601	0.951534	0.961847	0.881194	0.803805	0.798877	0.773803	0.764735	0.734724	0.688846	0.7125	0.734465	0.700487	0.738732	0.723235	0.672656	0.652407	0.671036	0.670031	0.669841	0.674602	0.676227	0.681573	0.646912	0.658001	0.665464	0.652735	0.648911	0.661291	0.647035	0.65173	0.642359	0.649285	0.629464	0.629652	0.619119	0.630291	0.625146	0.629733	0.624225	0.617425	0.611891	0.604373
	12.1008	0.89336	0.943264	0.969262	0.969685	0.957474	0.960992	0.968336	0.966512	0.88832	0.818616	0.811173	0.790575	0.775452	0.750327	0.704354	0.724521	0.748078	0.713436	0.76035	0.739953	0.689998	0.670599	0.692766	0.692034	0.692095	0.699035	0.706139	0.705487	0.673433	0.683504	0.690811	0.681236	0.676885	0.688042	0.671746	0.67778	0.669216	0.675865	0.651698	0.656827	0.642873	0.653284	0.647617	0.656153	0.64815	0.641512	0.632062	0.62239
	16.1345	0.85044	0.907086	0.95182	0.957474	0.981803	0.974285	0.981381	0.978765	0.92258	0.861714	0.859127	0.840359	0.833425	0.807605	0.756778	0.780317	0.805264	0.774437	0.805638	0.790692	0.741893	0.719589	0.740725	0.742161	0.741787	0.750215	0.757074	0.760412	0.723976	0.737246	0.745531	0.730656	0.728833	0.739547	0.723034	0.727743	0.716992	0.723606	0.699415	0.705616	0.691792	0.700687	0.697727	0.705778	0.695994	0.690666	0.681456	0.674322
	20.1681	0.864759	0.92308	0.94601	0.960992	0.974285	0.987419	0.972351	0.989045	0.932413	0.889003	0.883428	0.862798	0.861958	0.839918	0.789572	0.814492	0.83404	0.805388	0.84575	0.82365	0.782018	0.763364	0.7796	0.77749	0.777694	0.786121	0.785993	0.791044	0.759125	0.770066	0.777391	0.76315	0.760466	0.771105	0.759357	0.761969	0.753996	0.759651	0.741734	0.741638	0.732259	0.740492	0.737031	0.742915	0.735022	0.730248	0.725158	0.71573
	24.2017	0.883631	0.938135	0.951534	0.968336	0.981381	0.972351	0.975906	0.990873	0.933245	0.89857	0.891807	0.865433	0.856224	0.832319	0.782809	0.806736	0.829145	0.798211	0.847788	0.822669	0.772657	0.756431	0.778136	0.775383	0.775132	0.783072	0.790156	0.788849	0.755927	0.766815	0.774174	0.763635	0.759246	0.770834	0.755778	0.759498	0.752289	0.757711	0.735183	0.7385	0.726318	0.736931	0.731959	0.739543	0.731294	0.725017	0.716718	0.709467
	28.2353	0.86244	0.922185	0.961847	0.966512	0.978765	0.989045	0.990873	0.977496	0.959916	0.908636	0.90346	0.878014	0.869972	0.842211	0.804787	0.828449	0.846121	0.812652	0.853914	0.84205	0.793399	0.77191	0.79295	0.795034	0.790924	0.794351	0.799687	0.802408	0.772227	0.781748	0.790276	0.776832	0.772836	0.785806	0.769392	0.776327	0.7677	0.771764	0.754082	0.757953	0.746358	0.753469	0.751799	0.757961	0.749886	0.744822	0.735991	0.732366
	32.2689	0.771954	0.86021	0.881194	0.88832	0.92258	0.932413	0.933245	0.959916	0.939731	0.889605	0.88407	0.862816	0.857292	0.83497	0.786393	0.811991	0.831197	0.799252	0.840694	0.820515	0.769732	0.749691	0.769476	0.768396	0.767381	0.775528	0.779558	0.781361	0.748785	0.759599	0.766944	0.755036	0.752241	0.762887	0.748759	0.753943	0.744495	0.749672	0.729828	0.731993	0.721111	0.729403	0.725574	0.732058	0.724707	0.719219	0.711778	0.703803
	36.3025	0.728311	0.804094	0.803805	0.818616	0.861714	0.889003	0.89857	0.908636	0.889605	0.970368	0.971612	0.960723	0.95631	0.936301	0.912026	0.92595	0.93989	0.915913	0.934458	0.927709	0.880172	0.848841	0.870689	0.871546	0.870606	0.876893	0.874737	0.880914	0.849456	0.857393	0.864214	0.85177	0.850028	0.858601	0.846568	0.853495	0.841285	0.847016	0.829006	0.832603	0.821801	0.829442	0.825869	0.833614	0.825843	0.821081	0.813114	0.807935
	40.3361	0.717438	0.798862	0.798877	0.811173	0.859127	0.883428	0.891807	0.90346	0.88407	0.971612	0.998453	0.984505	0.980429	0.967176	0.960385	0.968322	0.976961	0.961615	0.984859	0.979619	0.950543	0.932913	0.949633	0.948088	0.947987	0.950708	0.949288	0.952532	0.931681	0.936325	0.940857	0.934163	0.931446	0.938096	0.931042	0.933862	0.927063	0.931157	0.917118	0.919219	0.910825	0.91953	0.91511	0.921084	0.915311	0.910711	0.905032	0.900211
	44.3697	0.688424	0.772828	0.773803	0.790575	0.840359	0.862798	0.865433	0.878014	0.862816	0.960723	0.984505	0.989734	0.986183	0.974243	0.964385	0.971584	0.981623	0.968782	0.98284	0.977832	0.945664	0.924233	0.942369	0.940777	0.941887	0.946913	0.945268	0.949455	0.924923	0.93093	0.935417	0.927659	0.926248	0.931738	0.924475	0.927366	0.918179	0.923297	0.906868	0.910098	0.900343	0.909709	0.904854	0.912296	0.905299	0.900582	0.894319	0.888404
	48.4034	0.666654	0.753906	0.764735	0.775452	0.833425	0.861958	0.856224	0.869972	0.857292	0.95631	0.980429	0.986183	0.99543	0.992108	0.979155	0.979636	0.993602	0.98499	0.983614	0.97841	0.947823	0.920613	0.940788	0.939372	0.9453	0.956373	0.955309	0.958956	0.931289	0.939091	0.941998	0.935518	0.937073	0.937815	0.930607	0.933965	0.920369	0.928616	0.903719	0.912327	0.898841	0.908583	0.9018	0.913823	0.904332	0.899774	0.890754	0.879988
	52.437	0.648823	0.728344	0.734724	0.750327	0.807605	0.839918	0.832319	0.842211	0.83497	0.936301	0.967176	0.974243	0.992108	0.993216	0.975806	0.980871	0.993508	0.983439	0.979814	0.97635	0.949363	0.922534	0.93903	0.939152	0.943982	0.953459	0.94994	0.958543	0.930169	0.939137	0.942828	0.932837	0.935372	0.937072	0.930375	0.933465	0.918806	0.927058	0.905454	0.911559	0.900138	0.908099	0.903423	0.912677	0.903833	0.900123	0.893328	0.883754
	56.4706	0.630892	0.692274	0.688846	0.704354	0.756778	0.789572	0.782809	0.804787	0.786393	0.912026	0.960385	0.964385	0.979155	0.975806	0.985346	0.987793	0.996328	0.994986	0.981479	0.976409	0.952922	0.926999	0.942954	0.940133	0.94726	0.961591	0.957327	0.963268	0.937413	0.945456	0.947323	0.940045	0.944225	0.941995	0.938357	0.940499	0.925094	0.933018	0.911237	0.917566	0.905803	0.912999	0.907368	0.919558	0.908946	0.906001	0.899076	0.885313
	60.5042	0.65575	0.714805	0.7125	0.724521	0.780317	0.814492	0.806736	0.828449	0.811991	0.92595	0.968322	0.971584	0.979636	0.980871	0.987793	0.995097	0.992402	0.993552	0.985555	0.989555	0.978604	0.957899	0.968607	0.966014	0.971034	0.977881	0.967906	0.973292	0.962137	0.963677	0.963031	0.960895	0.962951	0.960576	0.961661	0.963937	0.953912	0.958533	0.946889	0.949804	0.942991	0.948775	0.943288	0.951823	0.946329	0.943865	0.939382	0.928753
	64.5378	0.661158	0.734067	0.734465	0.748078	0.805264	0.83404	0.829145	0.846121	0.831197	0.93989	0.976961	0.981623	0.993602	0.993508	0.996328	0.992402	0.994498	0.992452	0.988709	0.99219	0.977492	0.959326	0.968878	0.96662	0.968863	0.974531	0.965662	0.972342	0.960127	0.963064	0.963564	0.958483	0.960472	0.960733	0.960197	0.963269	0.952573	0.955719	0.947614	0.947922	0.942335	0.946384	0.943379	0.950011	0.9441	0.942104	0.938527	0.93011
	68.5714	0.630029	0.700667	0.700487	0.713436	0.774437	0.805388	0.798211	0.812652	0.799252	0.915913	0.961615	0.968782	0.98499	0.983439	0.994986	0.993552	0.992452	0.995511	0.99011	0.989964	0.969471	0.947177	0.961507	0.960084	0.964802	0.973956	0.969535	0.974878	0.954627	0.960616	0.962239	0.956289	0.958738	0.958409	0.954789	0.957387	0.945044	0.951095	0.933472	0.938854	0.929002	0.935754	0.930933	0.940465	0.932497	0.929442	0.923002	0.912863
	72.605	0.680529	0.739864	0.738732	0.76035	0.805638	0.84575	0.847788	0.853914	0.840694	0.934458	0.984859	0.98284	0.983614	0.979814	0.981479	0.985555	0.988709	0.99011	0.983003	0.981988	0.96497	0.942398	0.955992	0.951975	0.958821	0.971454	0.964976	0.970055	0.95015	0.955618	0.956114	0.951191	0.955015	0.951696	0.951245	0.952125	0.939163	0.945422	0.928156	0.932802	0.922911	0.930052	0.924249	0.93575	0.926361	0.923733	0.918202	0.904815
	76.6387	0.673339	0.727356	0.723235	0.739953	0.790692	0.82365	0.822669	0.84205	0.820515	0.927709	0.979619	0.977832	0.97841	0.97635	0.976409	0.989555	0.99219	0.989964	0.981988	0.996127	0.981803	0.96908	0.980762	0.977226	0.979844	0.984518	0.979688	0.981384	0.969852	0.972266	0.973342	0.970582	0.969371	0.971757	0.969535	0.970927	0.965252	0.968511	0.956822	0.958643	0.951997	0.958698	0.95387	0.960885	0.955418	0.952212	0.947425	0.939285
	80.6723	0.632239	0.667682	0.672656	0.689998	0.741893	0.782018	0.772657	0.793399	0.769732	0.880172	0.950543	0.945664	0.947823	0.949363	0.952922	0.978604	0.977492	0.969471	0.96497	0.981803	0.989858	0.977647	0.986886	0.986047	0.986749	0.987775	0.981896	0.985382	0.978035	0.979401	0.980226	0.977213	0.976294	0.978956	0.977143	0.97942	0.974183	0.976176	0.968277	0.969994	0.964816	0.96974	0.966586	0.971469	0.967725	0.965148	0.960806	0.955279
	84.7059	0.633605	0.653276	0.652407	0.670599	0.719589	0.763364	0.756431	0.77191	0.749691	0.848841	0.932913	0.924233	0.920613	0.922534	0.926999	0.957899	0.959326	0.947177	0.942398	0.96908	0.977647	0.995373	0.99658	0.996453	0.996887	0.99392	0.983742	0.989543	0.992996	0.991327	0.99073	0.988984	0.987941	0.989554	0.992269	0.992352	0.991203	0.991744	0.990761	0.989929	0.988578	0.990967	0.989274	0.991202	0.989654	0.988666	0.987449	0.981714
	88.7395	0.649811	0.678934	0.671036	0.692766	0.740725	0.7796	0.778136	0.79295	0.769476	0.870689	0.949633	0.942369	0.940788	0.93903	0.942954	0.968607	0.968878	0.961507	0.955992	0.980762	0.986886	0.99658	0.997478	0.996659	0.995484	0.989131	0.979997	0.984269	0.994334	0.991051	0.989922	0.990073	0.987716	0.990482	0.99441	0.993399	0.995777	0.99433	0.998029	0.994814	0.995834	0.997264	0.996588	0.996041	0.996059	0.995432	0.995819	0.991673
	92.7731	0.647418	0.677133	0.670031	0.692034	0.742161	0.77749	0.775383	0.795034	0.768396	0.871546	0.948088	0.940777	0.939372	0.939152	0.940133	0.966014	0.96662	0.960084	0.951975	0.977226	0.986047	0.996453	0.996659	0.998843	0.998728	0.995104	0.989583	0.991633	0.99625	0.994376	0.993922	0.994347	0.992059	0.994559	0.995928	0.995816	0.996172	0.996188	0.993963	0.993884	0.991589	0.994743	0.992741	0.995067	0.993024	0.991526	0.989353	0.984281
	96.8067	0.643621	0.67569	0.669841	0.692095	0.741787	0.777694	0.775132	0.790924	0.767381	0.870606	0.947987	0.941887	0.9453	0.943982	0.94726	0.971034	0.968863	0.964802	0.958821	0.979844	0.986749	0.996887	0.995484	0.998728	0.998881	0.99384	0.989221	0.99204	0.997129	0.995654	0.99561	0.99507	0.993016	0.996003	0.996227	0.996849	0.997092	0.996886	0.994667	0.99595	0.993453	0.995652	0.994715	0.996354	0.994669	0.993457	0.990611	0.986965
	100.84	0.640272	0.679052	0.674602	0.699035	0.750215	0.786121	0.783072	0.794351	0.775528	0.876893	0.950708	0.946913	0.956373	0.953459	0.961591	0.977881	0.974531	0.973956	0.971454	0.984518	0.987775	0.99392	0.989131	0.995104	0.99384	0.99737	0.992605	0.995062	0.997968	0.997163	0.996607	0.996732	0.995307	0.99679	0.997457	0.997431	0.996654	0.997864	0.992249	0.994724	0.990961	0.994502	0.992078	0.995347	0.992917	0.991325	0.988005	0.982185
	104.874	0.652793	0.693137	0.676227	0.706139	0.757074	0.785993	0.790156	0.799687	0.779558	0.874737	0.949288	0.945268	0.955309	0.94994	0.957327	0.967906	0.965662	0.969535	0.964976	0.979688	0.981896	0.983742	0.979997	0.989583	0.989221	0.992605	0.996573	0.997696	0.99578	0.99665	0.996047	0.996047	0.996033	0.995337	0.995798	0.995251	0.99224	0.994916	0.984325	0.988959	0.982744	0.987243	0.983532	0.990062	0.98512	0.983398	0.978689	0.969553
	108.908	0.647692	0.690177	0.681573	0.705487	0.760412	0.791044	0.788849	0.802408	0.781361	0.880914	0.952532	0.949455	0.958956	0.958543	0.963268	0.973292	0.972342	0.974878	0.970055	0.981384	0.985382	0.989543	0.984269	0.991633	0.99204	0.995062	0.997696	0.997842	0.992908	0.995466	0.99576	0.996326	0.996407	0.995848	0.992932	0.993176	0.989107	0.992383	0.976555	0.985166	0.975673	0.980645	0.976965	0.985491	0.978486	0.976355	0.968753	0.959852
	112.941	0.631416	0.656133	0.646912	0.673433	0.723976	0.759125	0.755927	0.772227	0.748785	0.849456	0.931681	0.924923	0.931289	0.930169	0.937413	0.962137	0.960127	0.954627	0.95015	0.969852	0.978035	0.992996	0.994334	0.99625	0.997129	0.997968	0.99578	0.992908	0.99426	0.997099	0.997825	0.996046	0.99668	0.996661	0.994568	0.994819	0.98961	0.993348	0.979909	0.986344	0.978244	0.982538	0.979755	0.986601	0.980137	0.978374	0.972592	0.96403
	116.975	0.637257	0.666184	0.658001	0.683504	0.737246	0.770066	0.766815	0.781748	0.759599	0.857393	0.936325	0.93093	0.939091	0.939137	0.945456	0.963677	0.963064	0.960616	0.955618	0.972266	0.979401	0.991327	0.991051	0.994376	0.995654	0.997163	0.99665	0.995466	0.997099	0.999042	0.998196	0.998976	0.99831	0.998688	0.999584	0.99949	0.998953	0.999497	0.994287	0.998002	0.993996	0.995821	0.994435	0.998139	0.994951	0.994197	0.99033	0.983997
	121.008	0.641082	0.673312	0.665464	0.690811	0.745531	0.777391	0.774174	0.790276	0.766944	0.864214	0.940857	0.935417	0.941998	0.942828	0.947323	0.963031	0.963564	0.962239	0.956114	0.973342	0.980226	0.99073	0.989922	0.993922	0.99561	0.996607	0.996047	0.99576	0.997825	0.998196	0.999615	0.999072	0.999177	0.999443	0.998926	0.998897	0.996668	0.998168	0.989862	0.995076	0.989484	0.991848	0.990417	0.995124	0.990688	0.989736	0.984944	0.978066
	125.042	0.640644	0.668238	0.652735	0.681236	0.730656	0.76315	0.763635	0.776832	0.755036	0.85177	0.934163	0.927659	0.935518	0.932837	0.940045	0.960895	0.958483	0.956289	0.951191	0.970582	0.977213	0.988984	0.990073	0.994347	0.99507	0.996732	0.996047	0.996326	0.996046	0.998976	0.999072	0.998544	0.998579	0.999437	0.99807	0.998282	0.99564	0.997344	0.988605	0.993952	0.987963	0.990197	0.98916	0.993852	0.988879	0.987935	0.982976	0.97641
	129.076	0.634817	0.663673	0.648911	0.676885	0.728833	0.760466	0.759246	0.772836	0.752241	0.850028	0.931446	0.926248	0.937073	0.935372	0.944225	0.962951	0.960472	0.958738	0.955015	0.969371	0.976294	0.987941	0.987716	0.992059	0.993016	0.995307	0.996033	0.996407	0.99668	0.99831	0.999177	0.998579	0.9995	0.999482	0.998934	0.999008	0.99746	0.998992	0.98986	0.995611	0.989663	0.992508	0.990324	0.9954	0.991197	0.989923	0.984659	0.977633
	133.109	0.646955	0.675388	0.661291	0.688042	0.739547	0.771105	0.770834	0.785806	0.762887	0.858601	0.938096	0.931738	0.937815	0.937072	0.941995	0.960576	0.960733	0.958409	0.951696	0.971757	0.978956	0.989554	0.990482	0.994559	0.996003	0.99679	0.995337	0.995848	0.996661	0.998688	0.999443	0.999437	0.999482	0.999021	0.998563	0.998606	0.995769	0.997757	0.987539	0.994016	0.987478	0.990086	0.987981	0.993733	0.988832	0.987768	0.982247	0.974327
	137.143	0.632414	0.657113	0.647035	0.671746	0.723034	0.759357	0.755778	0.769392	0.748759	0.846568	0.931042	0.924475	0.930607	0.930375	0.938357	0.961661	0.960197	0.954789	0.951245	0.969535	0.977143	0.992269	0.99441	0.995928	0.996227	0.997457	0.995798	0.992932	0.994568	0.999584	0.998926	0.99807	0.998934	0.998563	0.998578	0.999091	0.997016	0.99839	0.989914	0.995263	0.989444	0.991851	0.990519	0.994934	0.990613	0.989433	0.984295	0.978251
	141.176	0.640028	0.665334	0.65173	0.67778	0.727743	0.761969	0.759498	0.776327	0.753943	0.853495	0.933862	0.927366	0.933965	0.933465	0.940499	0.963937	0.963269	0.957387	0.952125	0.970927	0.97942	0.992352	0.993399	0.995816	0.996849	0.997431	0.995251	0.993176	0.994819	0.99949	0.998897	0.998282	0.999008	0.998606	0.999091	0.999381	0.998544	0.99934	0.994041	0.997158	0.993345	0.995446	0.993843	0.997355	0.994181	0.993368	0.990054	0.983171
	145.21	0.63336	0.653165	0.642359	0.669216	0.716992	0.753996	0.752289	0.7677	0.744495	0.841285	0.927063	0.918179	0.920369	0.918806	0.925094	0.953912	0.952573	0.945044	0.939163	0.965252	0.974183	0.991203	0.995777	0.996172	0.997092	0.996654	0.99224	0.989107	0.98961	0.998953	0.996668	0.99564	0.99746	0.995769	0.997016	0.998544	0.998231	0.999026	0.993451	0.997092	0.992831	0.994472	0.993251	0.996849	0.993512	0.992667	0.988667	0.982525
	149.244	0.635739	0.659977	0.649285	0.675865	0.723606	0.759651	0.757711	0.771764	0.749672	0.847016	0.931157	0.923297	0.928616	0.927058	0.933018	0.958533	0.955719	0.951095	0.945422	0.968511	0.976176	0.991744	0.99433	0.996188	0.996886	0.997864	0.994916	0.992383	0.993348	0.999497	0.998168	0.997344	0.998992	0.997757	0.99839	0.99934	0.999026	0.999216	0.997011	0.999402	0.997055	0.998362	0.997389	0.999429	0.997836	0.997174	0.994082	0.989198
	153.277	0.621977	0.635055	0.629464	0.651698	0.699415	0.741734	0.735183	0.754082	0.729828	0.829006	0.917118	0.906868	0.903719	0.905454	0.911237	0.946889	0.947614	0.933472	0.928156	0.956822	0.968277	0.990761	0.998029	0.993963	0.994667	0.992249	0.984325	0.976555	0.979909	0.994287	0.989862	0.988605	0.98986	0.987539	0.989914	0.994041	0.993451	0.997011	0.994454	0.997988	0.9942	0.996563	0.994672	0.997861	0.995382	0.994316	0.990663	0.984478
	157.311	0.622362	0.63961	0.629652	0.656827	0.705616	0.741638	0.7385	0.757953	0.731993	0.832603	0.919219	0.910098	0.912327	0.911559	0.917566	0.949804	0.947922	0.938854	0.932802	0.958643	0.969994	0.989929	0.994814	0.993884	0.99595	0.994724	0.988959	0.985166	0.986344	0.998002	0.995076	0.993952	0.995611	0.994016	0.995263	0.997158	0.997092	0.999402	0.997988	0.997619	0.999217	0.998749	0.999247	0.997974	0.998553	0.998654	0.998727	0.995463
	161.345	0.612016	0.623946	0.619119	0.642873	0.691792	0.732259	0.726318	0.746358	0.721111	0.821801	0.910825	0.900343	0.898841	0.900138	0.905803	0.942991	0.942335	0.929002	0.922911	0.951997	0.964816	0.988578	0.995834	0.991589	0.993453	0.990961	0.982744	0.975673	0.978244	0.993996	0.989484	0.987963	0.989663	0.987478	0.989444	0.993345	0.992831	0.997055	0.9942	0.999217	0.998367	0.998597	0.998456	0.99973	0.998711	0.998512	0.995634	0.991567
	165.378	0.62177	0.637332	0.630291	0.653284	0.700687	0.740492	0.736931	0.753469	0.729403	0.829442	0.91953	0.909709	0.908583	0.908099	0.912999	0.948775	0.946384	0.935754	0.930052	0.958698	0.96974	0.990967	0.997264	0.994743	0.995652	0.994502	0.987243	0.980645	0.982538	0.995821	0.991848	0.990197	0.992508	0.990086	0.991851	0.995446	0.994472	0.998362	0.996563	0.998749	0.998597	0.998942	0.999733	0.998309	0.99943	0.999791	0.999131	0.996848
	169.412	0.61727	0.630437	0.625146	0.647617	0.697727	0.737031	0.731959	0.751799	0.725574	0.825869	0.91511	0.904854	0.9018	0.903423	0.907368	0.943288	0.943379	0.930933	0.924249	0.95387	0.966586	0.989274	0.996588	0.992741	0.994715	0.992078	0.983532	0.976965	0.979755	0.994435	0.990417	0.98916	0.990324	0.987981	0.990519	0.993843	0.993251	0.997389	0.994672	0.999247	0.998456	0.999733	0.999218	0.99886	0.999694	0.999173	0.998054	0.994575
	173.445	0.620571	0.638021	0.629733	0.656153	0.705778	0.742915	0.739543	0.757961	0.732058	0.833614	0.921084	0.912296	0.913823	0.912677	0.919558	0.951823	0.950011	0.940465	0.93575	0.960885	0.971469	0.991202	0.996041	0.995067	0.996354	0.995347	0.990062	0.985491	0.986601	0.998139	0.995124	0.993852	0.9954	0.993733	0.994934	0.997355	0.996849	0.999429	0.997861	0.997974	0.99973	0.998309	0.99886	0.998509	0.999484	0.999594	0.998856	0.996887
	177.479	0.617202	0.63097	0.624225	0.64815	0.695994	0.735022	0.731294	0.749886	0.724707	0.825843	0.915311	0.905299	0.904332	0.903833	0.908946	0.946329	0.9441	0.932497	0.926361	0.955418	0.967725	0.989654	0.996059	0.993024	0.994669	0.992917	0.98512	0.978486	0.980137	0.994951	0.990688	0.988879	0.991197	0.988832	0.990613	0.994181	0.993512	0.997836	0.995382	0.998553	0.998711	0.99943	0.999694	0.999484	0.998807	0.998581	0.99604	0.991642
	181.513	0.609877	0.622179	0.617425	0.641512	0.690666	0.730248	0.725017	0.744822	0.719219	0.821081	0.910711	0.900582	0.899774	0.900123	0.906001	0.943865	0.942104	0.929442	0.923733	0.952212	0.965148	0.988666	0.995432	0.991526	0.993457	0.991325	0.983398	0.976355	0.978374	0.994197	0.989736	0.987935	0.989923	0.987768	0.989433	0.993368	0.992667	0.997174	0.994316	0.998654	0.998512	0.999791	0.999173	0.999594	0.998581	0.999782	0.998446	0.995696
	185.546	0.602791	0.612263	0.611891	0.632062	0.681456	0.725158	0.716718	0.735991	0.711778	0.813114	0.905032	0.894319	0.890754	0.893328	0.899076	0.939382	0.938527	0.923002	0.918202	0.947425	0.960806	0.987449	0.995819	0.989353	0.990611	0.988005	0.978689	0.968753	0.972592	0.99033	0.984944	0.982976	0.984659	0.982247	0.984295	0.990054	0.988667	0.994082	0.990663	0.998727	0.995634	0.999131	0.998054	0.998856	0.99604	0.998446	0.998946	0.996472
	189.58	0.598689	0.605364	0.604373	0.62239	0.674322	0.71573	0.709467	0.732366	0.703803	0.807935	0.900211	0.888404	0.879988	0.883754	0.885313	0.928753	0.93011	0.912863	0.904815	0.939285	0.955279	0.981714	0.991673	0.984281	0.986965	0.982185	0.969553	0.959852	0.96403	0.983997	0.978066	0.97641	0.977633	0.974327	0.978251	0.983171	0.982525	0.989198	0.984478	0.995463	0.991567	0.996848	0.994575	0.996887	0.991642	0.995696	0.996472	0.997875
	193.613	0.603658	0.612601	0.610322	0.63185	0.679381	0.721743	0.714719	0.735425	0.709726	0.812692	0.904123	0.893177	0.88974	0.890939	0.896113	0.938801	0.936794	0.921264	0.915681	0.946274	0.960428	0.986765	0.994803	0.98871	0.990402	0.987625	0.977664	0.967869	0.971044	0.989755	0.983941	0.981746	0.984039	0.981312	0.983459	0.988958	0.987937	0.99382	0.990181	0.998141	0.995687	0.998985	0.998084	0.998674	0.995947	0.998787	0.999116	0.999669
	197.647	0.627066	0.644813	0.635118	0.660419	0.71068	0.745955	0.743462	0.76292	0.735745	0.835498	0.922552	0.913307	0.912898	0.913008	0.916676	0.947948	0.947427	0.938765	0.931669	0.959181	0.970656	0.989968	0.995479	0.994486	0.996766	0.995012	0.988338	0.984847	0.986506	0.997574	0.994998	0.994229	0.995184	0.993263	0.995434	0.996805	0.996658	0.999182	0.997672	0.997681	0.999637	0.998137	0.99864	0.998793	0.999454	0.998578	0.998223	0.995577
	201.681	0.606972	0.616941	0.614642	0.636159	0.685904	0.727788	0.72166	0.741998	0.715469	0.817876	0.908688	0.897726	0.893024	0.894676	0.899361	0.939313	0.939212	0.924064	0.918052	0.949351	0.962686	0.987471	0.995797	0.990371	0.991923	0.988733	0.979089	0.97042	0.973432	0.990898	0.985629	0.983938	0.985539	0.982743	0.985463	0.990147	0.989282	0.994787	0.991121	0.998751	0.996278	0.999411	0.998206	0.999314	0.996649	0.998789	0.999238	0.999587
	205.714	0.595176	0.603748	0.601925	0.624974	0.672941	0.713576	0.708652	0.729952	0.701546	0.806517	0.899664	0.887771	0.883904	0.884192	0.887528	0.931788	0.928391	0.914302	0.907083	0.94116	0.955805	0.983078	0.991732	0.986022	0.988488	0.985431	0.974479	0.965788	0.968069	0.987725	0.981584	0.979519	0.982336	0.979011	0.981555	0.986398	0.98545	0.992411	0.988686	0.995972	0.994635	0.998061	0.996933	0.997709	0.994571	0.997929	0.998324	0.998282
	209.748	0.599811	0.609347	0.608094	0.629047	0.67859	0.720648	0.713589	0.733347	0.70816	0.810958	0.903453	0.892644	0.88977	0.891577	0.896649	0.93803	0.936041	0.92143	0.915866	0.945793	0.959821	0.986375	0.99453	0.988461	0.9903	0.987752	0.978137	0.968829	0.972042	0.990153	0.984732	0.982631	0.98477	0.982256	0.984213	0.989597	0.988351	0.994082	0.990675	0.997926	0.995866	0.999157	0.998146	0.998844	0.996032	0.998803	0.999237	0.999714
	213.782	0.597437	0.605413	0.605046	0.627191	0.675794	0.717688	0.711026	0.732584	0.704688	0.808041	0.900467	0.888669	0.883796	0.885281	0.889023	0.932215	0.93041	0.915191	0.908514	0.941938	0.956446	0.984166	0.993193	0.986766	0.989017	0.985608	0.974699	0.965418	0.96846	0.988093	0.982065	0.980163	0.982229	0.979076	0.981832	0.986969	0.985905	0.992682	0.988701	0.997217	0.994909	0.998635	0.997174	0.998372	0.995046	0.998094	0.99867	0.999191
	217.815	0.596399	0.604764	0.604566	0.624248	0.675408	0.718373	0.709063	0.730724	0.705128	0.808662	0.900602	0.889891	0.886236	0.89001	0.895466	0.93659	0.936341	0.919816	0.914739	0.943298	0.958053	0.985782	0.994333	0.987173	0.989122	0.985902	0.975892	0.965878	0.97041	0.988872	0.983376	0.981555	0.982832	0.980621	0.982786	0.988523	0.987451	0.992681	0.988985	0.998099	0.994827	0.998859	0.996854	0.998437	0.994975	0.997564	0.998439	0.999698
	221.849	0.596706	0.60534	0.602875	0.62599	0.67599	0.71573	0.710202	0.732502	0.704488	0.8086	0.900118	0.888636	0.885473	0.886928	0.890764	0.932859	0.931161	0.916788	0.909372	0.941751	0.95685	0.983367	0.991805	0.986106	0.989078	0.985651	0.975156	0.96727	0.969808	0.988824	0.983293	0.981468	0.983605	0.980833	0.983301	0.987631	0.98707	0.993152	0.989326	0.996524	0.995515	0.998744	0.996843	0.998313	0.995226	0.998076	0.99877	0.998462
	225.882	0.6118	0.625305	0.621821	0.647513	0.695154	0.735566	0.730887	0.747739	0.723506	0.821799	0.911897	0.901282	0.901148	0.900574	0.906584	0.942487	0.939825	0.929235	0.923425	0.953431	0.964566	0.988169	0.995208	0.992007	0.99348	0.992069	0.985033	0.978802	0.979977	0.994961	0.990735	0.989035	0.991375	0.989018	0.99049	0.994211	0.993045	0.997895	0.995546	0.998135	0.998695	0.999272	0.999289	0.999097	0.998811	0.999547	0.99956	0.998117
	229.916	0.593614	0.601839	0.602008	0.622495	0.672402	0.714581	0.707806	0.72811	0.70144	0.804373	0.898356	0.886409	0.881715	0.884308	0.887314	0.929973	0.928086	0.913484	0.90635	0.939766	0.954397	0.982664	0.992147	0.985369	0.987736	0.984518	0.973367	0.964179	0.96769	0.986953	0.981084	0.979264	0.981423	0.978354	0.981035	0.986288	0.985046	0.991675	0.988045	0.996267	0.993805	0.998034	0.996461	0.997707	0.993674	0.99721	0.997836	0.998707
	233.95	0.589611	0.59393	0.596998	0.614726	0.663307	0.708349	0.700465	0.721576	0.69433	0.7974	0.892291	0.879401	0.870331	0.873532	0.87555	0.922762	0.921913	0.903798	0.896531	0.933429	0.949009	0.978992	0.990085	0.981167	0.983126	0.978747	0.96535	0.953405	0.95772	0.980123	0.972893	0.97071	0.972897	0.968991	0.972695	0.979316	0.9778	0.986221	0.981266	0.993939	0.988751	0.995256	0.993315	0.994995	0.989088	0.994291	0.995037	0.997543
	237.983	0.583417	0.588231	0.59272	0.611953	0.662569	0.707636	0.698635	0.719813	0.692896	0.797472	0.891995	0.87999	0.87337	0.876231	0.881139	0.926876	0.925845	0.907693	0.902478	0.935672	0.950757	0.980818	0.991004	0.982399	0.984093	0.980217	0.968607	0.956832	0.960737	0.98264	0.975773	0.973451	0.975378	0.97217	0.97494	0.981797	0.9801	0.987948	0.983006	0.994982	0.990503	0.996431	0.994105	0.995877	0.991109	0.995258	0.996336	0.998402
	242.017	0.578454	0.582587	0.586119	0.605033	0.656132	0.700195	0.69133	0.71361	0.686491	0.791768	0.88674	0.874332	0.868306	0.872101	0.875907	0.922462	0.921158	0.903195	0.896646	0.930437	0.946771	0.977735	0.988247	0.979254	0.981825	0.977659	0.965179	0.953877	0.958144	0.980571	0.973616	0.971405	0.973543	0.970402	0.97319	0.979795	0.978461	0.986174	0.981348	0.993307	0.989174	0.995542	0.992575	0.994757	0.989159	0.99395	0.995209	0.997259
	246.05	0.592779	0.600745	0.599922	0.62107	0.67216	0.713463	0.705573	0.728577	0.700852	0.806332	0.898511	0.887446	0.883834	0.886665	0.891312	0.93392	0.932791	0.916785	0.910795	0.940955	0.9564	0.984291	0.992823	0.986032	0.988613	0.985119	0.974539	0.96519	0.969019	0.988277	0.982552	0.980706	0.982318	0.979824	0.982164	0.987413	0.986592	0.99238	0.988471	0.997257	0.994894	0.998792	0.996622	0.998334	0.994856	0.997687	0.998588	0.999252
	250.084	0.578883	0.583085	0.585798	0.604611	0.657165	0.697935	0.691656	0.715932	0.684574	0.791005	0.886322	0.873287	0.86433	0.86803	0.867954	0.915027	0.914312	0.89756	0.888422	0.92624	0.943667	0.974043	0.98524	0.976705	0.980462	0.975257	0.960961	0.95108	0.955028	0.9777	0.970913	0.969156	0.970846	0.96699	0.971112	0.976328	0.97533	0.983895	0.97871	0.990599	0.987242	0.993504	0.990549	0.993321	0.987005	0.992195	0.993328	0.994808
	254.118	0.593652	0.599123	0.601017	0.621501	0.671731	0.71571	0.707186	0.730151	0.701769	0.804276	0.896089	0.883507	0.875656	0.879515	0.882879	0.925969	0.92728	0.909269	0.902147	0.937268	0.952219	0.981126	0.991713	0.983738	0.985959	0.981157	0.969067	0.958986	0.963254	0.984061	0.977623	0.976174	0.977294	0.973959	0.977656	0.983114	0.982273	0.98924	0.984446	0.996192	0.991763	0.997182	0.994187	0.996776	0.991926	0.995239	0.996432	0.998169
	258.151	0.562456	0.559578	0.566088	0.582612	0.632023	0.676504	0.670758	0.69579	0.662131	0.769451	0.867035	0.851462	0.83551	0.83861	0.836233	0.892023	0.891521	0.870212	0.859614	0.906555	0.92504	0.957961	0.972257	0.961032	0.964175	0.957098	0.938784	0.925421	0.92925	0.957734	0.948207	0.94585	0.948686	0.942804	0.948743	0.955753	0.954448	0.96685	0.959511	0.977781	0.970783	0.981128	0.97736	0.98072	0.971064	0.97955	0.980917	0.984538
	262.185	0.540016	0.532077	0.544568	0.556647	0.607123	0.656805	0.646817	0.671816	0.641692	0.750345	0.848791	0.833287	0.816418	0.821815	0.822631	0.882575	0.883317	0.856409	0.848448	0.892823	0.91269	0.948941	0.964315	0.949564	0.95194	0.944229	0.925219	0.907686	0.913181	0.945278	0.934378	0.931201	0.934015	0.928532	0.933944	0.94383	0.942037	0.955195	0.946466	0.970258	0.959836	0.9734	0.967983	0.972196	0.960575	0.970661	0.972862	0.978861
	266.218	0.525885	0.511327	0.520326	0.534411	0.581532	0.627915	0.619499	0.64989	0.613249	0.722072	0.82092	0.802928	0.78176	0.786181	0.781877	0.849412	0.848765	0.820999	0.808625	0.862364	0.885009	0.922929	0.940386	0.924581	0.928538	0.918951	0.895505	0.877773	0.88242	0.919106	0.906323	0.903011	0.907149	0.899861	0.90702	0.916538	0.915357	0.931599	0.92152	0.948162	0.937429	0.953283	0.947039	0.951968	0.937527	0.950653	0.952914	0.959143
	270.252	0.562204	0.557362	0.559607	0.579121	0.632632	0.674595	0.663487	0.69512	0.661355	0.768973	0.862043	0.847983	0.837343	0.843622	0.845068	0.897538	0.899575	0.876338	0.866838	0.905556	0.926355	0.959596	0.972355	0.960541	0.965163	0.957574	0.94099	0.928723	0.933801	0.961593	0.953093	0.95105	0.952561	0.948754	0.953308	0.959918	0.959808	0.96929	0.961915	0.980251	0.974258	0.984088	0.977695	0.982792	0.973698	0.980712	0.983186	0.986243
	274.286	0.532446	0.517735	0.527673	0.544206	0.593472	0.639584	0.62978	0.65993	0.622844	0.727818	0.825773	0.807977	0.786987	0.791501	0.78832	0.852133	0.852969	0.826154	0.814347	0.867669	0.889003	0.926187	0.943754	0.928412	0.932182	0.922637	0.900622	0.883916	0.887839	0.923535	0.911539	0.908467	0.911815	0.904804	0.911909	0.920965	0.919421	0.935675	0.925401	0.951258	0.941158	0.956352	0.949916	0.955163	0.941586	0.953588	0.956055	0.961765
	278.319	0.515586	0.497264	0.511981	0.523489	0.57089	0.621967	0.60959	0.638315	0.603454	0.709153	0.809475	0.791208	0.767254	0.772866	0.770176	0.839112	0.839574	0.808911	0.798865	0.852814	0.874562	0.914795	0.933738	0.915582	0.918068	0.908317	0.884689	0.863741	0.869251	0.907853	0.894216	0.890459	0.894284	0.88675	0.89402	0.905751	0.903358	0.921083	0.910038	0.940485	0.926751	0.944772	0.938296	0.943367	0.927801	0.941763	0.944341	0.952581
	282.353	0.516242	0.492905	0.502089	0.517288	0.563212	0.610725	0.598686	0.63272	0.593919	0.696295	0.792697	0.773265	0.747463	0.752811	0.748197	0.818947	0.821077	0.789258	0.776	0.834597	0.858069	0.89681	0.916559	0.898353	0.902191	0.890681	0.865242	0.845472	0.849898	0.890657	0.876522	0.872887	0.876954	0.868822	0.877179	0.887776	0.886508	0.905178	0.892881	0.924912	0.911547	0.930491	0.922602	0.928846	0.912029	0.927085	0.929978	0.937641
	286.387	0.527496	0.50988	0.517975	0.529474	0.57711	0.625343	0.614269	0.645153	0.60876	0.715177	0.814009	0.796088	0.771835	0.777668	0.773336	0.841646	0.842972	0.812675	0.8011	0.854949	0.877354	0.914606	0.932922	0.915851	0.918703	0.908641	0.884523	0.864686	0.87031	0.907481	0.894252	0.890779	0.894639	0.887078	0.894808	0.905483	0.90393	0.920557	0.90987	0.939426	0.925986	0.943707	0.937374	0.9425	0.926641	0.940742	0.94305	0.9509
	290.42	0.52236	0.504211	0.515497	0.527973	0.575274	0.624046	0.614937	0.643247	0.606761	0.709897	0.809012	0.790036	0.763819	0.768541	0.763312	0.830881	0.832545	0.803286	0.790704	0.849039	0.870124	0.907119	0.926627	0.909837	0.912507	0.902155	0.877868	0.858781	0.863021	0.900834	0.887492	0.884095	0.888135	0.879846	0.888221	0.898497	0.896553	0.914703	0.903505	0.933016	0.919846	0.937834	0.931537	0.936748	0.920743	0.935039	0.937357	0.944914
	294.454	0.519605	0.504454	0.516382	0.528196	0.57878	0.627369	0.617799	0.645122	0.610309	0.717318	0.817552	0.800012	0.777437	0.782619	0.779803	0.845187	0.846151	0.817711	0.807198	0.859753	0.880676	0.917566	0.935629	0.919423	0.921953	0.912639	0.890287	0.871608	0.876219	0.912156	0.899622	0.896183	0.899956	0.892739	0.899848	0.910248	0.908186	0.924699	0.914322	0.941907	0.929708	0.946724	0.940442	0.945442	0.930587	0.943761	0.946223	0.953369
	298.487	0.534851	0.513894	0.517086	0.532274	0.57609	0.620954	0.61344	0.645435	0.605208	0.703303	0.799229	0.778899	0.749792	0.753992	0.744549	0.813004	0.81569	0.787136	0.770313	0.834914	0.85679	0.89115	0.911487	0.895511	0.899149	0.887547	0.861055	0.843595	0.847014	0.885267	0.871687	0.868688	0.873203	0.86386	0.873788	0.882457	0.881526	0.900353	0.888808	0.918385	0.905519	0.923797	0.917458	0.922976	0.905764	0.921215	0.923183	0.93022
	302.521	0.549781	0.538727	0.537729	0.553415	0.601261	0.641513	0.635996	0.668521	0.628119	0.736791	0.834639	0.817326	0.796196	0.799919	0.791879	0.856287	0.855572	0.831705	0.816769	0.870903	0.893471	0.926637	0.942793	0.929883	0.934524	0.92524	0.901753	0.887126	0.891239	0.924081	0.912659	0.910014	0.914061	0.906603	0.914433	0.921527	0.921105	0.935875	0.92706	0.949609	0.940964	0.954794	0.949982	0.954308	0.940559	0.953085	0.954513	0.95924
	306.555	0.520032	0.500789	0.508224	0.522114	0.567939	0.614065	0.607193	0.636612	0.5986	0.701837	0.80027	0.780917	0.754693	0.757984	0.751351	0.820844	0.821409	0.792924	0.778647	0.83929	0.861067	0.896525	0.915879	0.899841	0.903054	0.892525	0.867448	0.849156	0.852238	0.890697	0.877064	0.873445	0.87845	0.8697	0.8783	0.887962	0.886468	0.905194	0.893831	0.922683	0.910443	0.928557	0.922402	0.927397	0.911009	0.926267	0.928367	0.935262
	310.588	0.54349	0.522188	0.521994	0.535962	0.575557	0.621657	0.619349	0.647941	0.607463	0.703333	0.796377	0.775659	0.74046	0.740972	0.730717	0.800398	0.804966	0.774619	0.757548	0.827797	0.846697	0.874241	0.894921	0.880704	0.881806	0.869631	0.842723	0.824372	0.825718	0.863726	0.849302	0.845983	0.851443	0.840368	0.852002	0.860539	0.859749	0.879922	0.867372	0.898598	0.883445	0.902719	0.897866	0.902455	0.884991	0.90122	0.902366	0.909814
	314.622	0.544907	0.522741	0.524047	0.533946	0.581534	0.628695	0.617275	0.652528	0.613185	0.712242	0.804225	0.785405	0.753014	0.761372	0.753639	0.819712	0.828905	0.794447	0.779603	0.838876	0.861438	0.893291	0.913499	0.896037	0.898655	0.88549	0.858932	0.83936	0.845803	0.88287	0.869634	0.867129	0.869388	0.860875	0.871601	0.880954	0.880796	0.897223	0.884898	0.919078	0.902183	0.922037	0.914227	0.921365	0.902991	0.917747	0.920267	0.929326
	318.655	0.458996	0.425043	0.423947	0.433417	0.469153	0.514643	0.51059	0.547572	0.5011	0.610252	0.702694	0.682088	0.643408	0.642126	0.633433	0.721172	0.721861	0.681997	0.668083	0.737399	0.761103	0.791626	0.812435	0.794356	0.794585	0.780774	0.749511	0.723855	0.725866	0.772618	0.753487	0.748154	0.756274	0.74391	0.75552	0.768343	0.76788	0.791363	0.775982	0.816992	0.796983	0.822602	0.815801	0.820967	0.799342	0.820662	0.82262	0.833267
	322.689	0.519158	0.491039	0.493966	0.505893	0.54883	0.596939	0.588245	0.623419	0.581205	0.680813	0.771695	0.751627	0.715135	0.718891	0.711975	0.785316	0.793015	0.755609	0.74133	0.806988	0.828755	0.859478	0.880655	0.862929	0.864157	0.85017	0.822331	0.800472	0.804062	0.845761	0.830182	0.826557	0.830697	0.820386	0.831909	0.842536	0.842043	0.862227	0.847727	0.885615	0.867234	0.889413	0.881644	0.888402	0.869197	0.885994	0.888495	0.897966
	326.723	0.501546	0.469191	0.477371	0.484316	0.524853	0.577958	0.565844	0.599774	0.56176	0.659393	0.750957	0.730375	0.692111	0.697928	0.691895	0.769531	0.777532	0.736004	0.722927	0.788458	0.811374	0.845731	0.868337	0.847217	0.847874	0.833474	0.804078	0.778261	0.783714	0.828707	0.811727	0.807406	0.811817	0.801453	0.812856	0.826055	0.824988	0.846253	0.830871	0.873492	0.851823	0.876736	0.868313	0.875285	0.853984	0.872768	0.875586	0.887456
	330.756	0.522671	0.493772	0.499404	0.50886	0.553114	0.605672	0.591633	0.627202	0.589709	0.689005	0.778235	0.759367	0.724894	0.731672	0.729261	0.801152	0.811361	0.769946	0.758868	0.81765	0.83983	0.872202	0.892884	0.873143	0.873689	0.859726	0.833302	0.809108	0.814966	0.856723	0.84128	0.837486	0.840499	0.831632	0.842062	0.854378	0.853889	0.872211	0.857521	0.897972	0.877456	0.900261	0.891281	0.898703	0.879624	0.895576	0.898714	0.909573
	334.79	0.491904	0.458045	0.460815	0.470108	0.508435	0.559817	0.549039	0.585362	0.545125	0.647754	0.737636	0.717778	0.68088	0.683695	0.679881	0.761311	0.767366	0.724353	0.712752	0.776578	0.79954	0.831317	0.85233	0.832395	0.832185	0.818098	0.789252	0.762687	0.766755	0.812479	0.794556	0.789552	0.795389	0.784799	0.795631	0.809274	0.808733	0.830001	0.814317	0.857096	0.835485	0.860682	0.852428	0.858749	0.838011	0.857189	0.859889	0.871379
	338.824	0.492274	0.459672	0.462677	0.472547	0.511222	0.562784	0.553161	0.587761	0.547998	0.65117	0.741384	0.721825	0.685481	0.687142	0.684292	0.764828	0.770453	0.728153	0.717326	0.780684	0.802509	0.833063	0.853651	0.83457	0.833744	0.820163	0.79231	0.766068	0.769327	0.814279	0.796531	0.791419	0.797515	0.786905	0.797477	0.811055	0.810308	0.831543	0.816019	0.857768	0.836561	0.861336	0.853523	0.859415	0.83939	0.858144	0.860718	0.871845
	342.857	0.507365	0.480316	0.488482	0.495408	0.539742	0.591118	0.58325	0.614834	0.575213	0.677831	0.77017	0.750781	0.712429	0.716296	0.710668	0.784865	0.793203	0.753775	0.74181	0.805768	0.826768	0.857273	0.878556	0.86007	0.859938	0.846114	0.818514	0.794541	0.798745	0.84062	0.824703	0.820713	0.824646	0.814286	0.825816	0.837734	0.836617	0.857039	0.842168	0.881979	0.861651	0.884863	0.877454	0.884001	0.864472	0.881511	0.883998	0.894637
	346.891	0.475607	0.444383	0.450148	0.457102	0.49741	0.548865	0.540964	0.574286	0.532113	0.641134	0.734256	0.715371	0.676833	0.677187	0.673716	0.756316	0.760406	0.718204	0.709274	0.772084	0.793247	0.823655	0.843959	0.825188	0.823291	0.810129	0.782047	0.754526	0.757791	0.802487	0.784323	0.779008	0.785181	0.773988	0.784841	0.79908	0.797558	0.819648	0.804137	0.846339	0.824345	0.849496	0.842805	0.848076	0.828088	0.847018	0.849297	0.860962
	350.924	0.504067	0.473211	0.482091	0.490953	0.53183	0.585855	0.573198	0.6077	0.568637	0.669899	0.761456	0.741417	0.704502	0.709361	0.705731	0.782847	0.79043	0.748467	0.737416	0.800586	0.82257	0.857118	0.878827	0.858381	0.858337	0.844336	0.816294	0.790377	0.795685	0.840051	0.823044	0.818804	0.822985	0.812882	0.823796	0.83716	0.836075	0.856732	0.841556	0.883696	0.862186	0.88625	0.87785	0.884671	0.864761	0.882132	0.885072	0.896659
	354.958	0.483466	0.452076	0.458779	0.466239	0.50826	0.560675	0.55029	0.584483	0.543518	0.650356	0.74271	0.723765	0.686229	0.688736	0.686095	0.766068	0.772051	0.729378	0.720315	0.781723	0.803197	0.834808	0.855456	0.835987	0.834614	0.821116	0.793484	0.766459	0.77064	0.814952	0.79734	0.792432	0.797668	0.78715	0.797832	0.811892	0.810565	0.83173	0.816278	0.858719	0.836673	0.861672	0.853953	0.860056	0.840059	0.85824	0.860967	0.872737
	358.992	0.461767	0.428596	0.43434	0.442677	0.484861	0.534934	0.524869	0.559987	0.516632	0.625074	0.719455	0.700192	0.663372	0.665061	0.661304	0.743804	0.746989	0.705782	0.696341	0.758712	0.780753	0.813546	0.834343	0.814918	0.813884	0.800783	0.77251	0.745593	0.749126	0.794313	0.776177	0.771019	0.777283	0.766377	0.776789	0.791067	0.789419	0.811627	0.796355	0.838139	0.816858	0.842527	0.834873	0.840684	0.82003	0.839329	0.842081	0.85375
	363.025	0.460802	0.426063	0.432784	0.438761	0.479594	0.531038	0.519655	0.555817	0.512928	0.620635	0.714711	0.694962	0.656279	0.659524	0.654561	0.738855	0.742924	0.699866	0.689789	0.753216	0.776402	0.81081	0.832438	0.811525	0.810766	0.796944	0.767109	0.738889	0.74381	0.790267	0.771605	0.766506	0.772459	0.761383	0.772338	0.787164	0.785657	0.808083	0.792479	0.836558	0.813757	0.840421	0.832391	0.838623	0.816765	0.836845	0.839675	0.852379
	367.059	0.477399	0.44432	0.455188	0.464427	0.502327	0.557143	0.545149	0.576975	0.539409	0.641185	0.73628	0.715385	0.680429	0.683369	0.68003	0.761978	0.7647	0.723954	0.713168	0.778178	0.800149	0.837388	0.859546	0.838492	0.838177	0.825354	0.796877	0.769741	0.7739	0.820601	0.802317	0.797145	0.803601	0.792956	0.802873	0.817671	0.815757	0.83833	0.823348	0.865032	0.843976	0.869241	0.861339	0.867002	0.846387	0.865757	0.86858	0.880445
	371.092	0.460025	0.426265	0.437473	0.4446	0.482286	0.533617	0.525739	0.557383	0.515572	0.619428	0.716116	0.695024	0.655874	0.656569	0.649125	0.73474	0.735699	0.696327	0.684268	0.753623	0.77612	0.81203	0.834591	0.814049	0.813918	0.800747	0.770242	0.74288	0.745881	0.793613	0.774812	0.769306	0.776343	0.764358	0.775489	0.789935	0.787549	0.81244	0.796846	0.838908	0.8181	0.843927	0.837408	0.842524	0.821029	0.841992	0.844203	0.855915
	375.126	0.450741	0.417913	0.43418	0.439601	0.480954	0.534655	0.525496	0.555276	0.515517	0.62022	0.718166	0.697178	0.658673	0.66132	0.65544	0.738519	0.740894	0.700971	0.690097	0.757426	0.779401	0.81697	0.840083	0.818771	0.818435	0.805254	0.775604	0.748231	0.752085	0.799324	0.780893	0.775725	0.781927	0.770522	0.781318	0.796131	0.793448	0.817712	0.802221	0.844744	0.823381	0.849651	0.84208	0.847971	0.826339	0.846555	0.849369	0.861601
	379.16	0.474596	0.441835	0.452303	0.465811	0.505776	0.555863	0.546293	0.578639	0.537588	0.636613	0.73208	0.710445	0.676028	0.677771	0.671931	0.751507	0.753381	0.716964	0.703524	0.772288	0.794205	0.831034	0.85359	0.834001	0.835266	0.822324	0.793881	0.770154	0.772247	0.818496	0.801083	0.796305	0.802754	0.79179	0.802066	0.814869	0.812913	0.836544	0.821601	0.860195	0.842387	0.866383	0.858444	0.864414	0.844316	0.863381	0.866217	0.876154
	383.193	0.415221	0.37496	0.383357	0.395071	0.426073	0.476853	0.468226	0.501418	0.45974	0.563492	0.658956	0.636724	0.601578	0.59938	0.594572	0.687254	0.682953	0.642589	0.630971	0.701481	0.724548	0.762699	0.785159	0.764052	0.7637	0.751204	0.720423	0.691761	0.692859	0.744622	0.723533	0.716893	0.727155	0.714702	0.724336	0.740417	0.738216	0.764782	0.748869	0.791661	0.771197	0.79899	0.791436	0.795897	0.773594	0.796815	0.79944	0.811266
	387.227	0.393096	0.352582	0.360719	0.369068	0.400984	0.451246	0.442879	0.476804	0.432615	0.541713	0.638429	0.616931	0.579709	0.577324	0.571943	0.667106	0.661929	0.620378	0.610496	0.679392	0.702412	0.740169	0.762318	0.741098	0.739673	0.727272	0.695837	0.665507	0.667405	0.718949	0.697192	0.690464	0.700852	0.687962	0.697892	0.714832	0.712327	0.739053	0.723219	0.767425	0.745281	0.774208	0.767122	0.771322	0.748302	0.772076	0.774594	0.787527
	391.261	0.377205	0.338054	0.345654	0.354583	0.384394	0.431363	0.428673	0.459076	0.415179	0.52412	0.621276	0.599759	0.563354	0.557247	0.550379	0.647126	0.63853	0.600336	0.589286	0.660749	0.683253	0.718631	0.740117	0.720673	0.719487	0.707975	0.676643	0.647628	0.646862	0.698493	0.676717	0.669328	0.681412	0.667862	0.677549	0.693779	0.691027	0.719168	0.703464	0.744855	0.725087	0.753288	0.747666	0.750578	0.728107	0.752908	0.754759	0.766249
	395.294	0.260273	0.214085	0.209981	0.211119	0.228815	0.267482	0.268306	0.301064	0.253859	0.366443	0.456988	0.437611	0.399142	0.388252	0.378853	0.488255	0.471623	0.431292	0.422994	0.490388	0.513926	0.544322	0.563188	0.544239	0.540574	0.530319	0.496272	0.462313	0.461223	0.514374	0.489281	0.480082	0.496486	0.481222	0.490493	0.50947	0.506856	0.536375	0.521016	0.565151	0.542119	0.574215	0.570887	0.571106	0.545836	0.575742	0.576462	0.59035
	399.328	0.224981	0.176813	0.164166	0.167276	0.180901	0.214075	0.21662	0.253999	0.204205	0.320284	0.404664	0.386598	0.350807	0.337449	0.329276	0.441918	0.423137	0.381733	0.374085	0.437646	0.462435	0.489324	0.505741	0.488257	0.484723	0.474517	0.440683	0.406934	0.404784	0.458158	0.432351	0.422664	0.440443	0.425319	0.433878	0.452555	0.451268	0.479848	0.464463	0.508258	0.486044	0.51811	0.514452	0.514382	0.489505	0.519898	0.520581	0.533706
	403.361	0.311733	0.26942	0.26468	0.266881	0.291651	0.329401	0.330785	0.365181	0.31608	0.430631	0.523515	0.504383	0.465139	0.456121	0.44512	0.550001	0.537052	0.498056	0.48775	0.555739	0.580241	0.60941	0.62836	0.61016	0.607999	0.596892	0.563006	0.531532	0.530782	0.582033	0.558791	0.55036	0.564724	0.550033	0.56014	0.577107	0.574891	0.603319	0.587864	0.630436	0.60905	0.639307	0.635822	0.637056	0.612529	0.640845	0.641562	0.654146
	407.395	0.284955	0.241277	0.229799	0.233754	0.246539	0.284759	0.289507	0.321652	0.274348	0.386285	0.473163	0.453658	0.414621	0.400835	0.39143	0.49998	0.483941	0.443801	0.434397	0.504192	0.525872	0.550918	0.568726	0.552418	0.547735	0.53751	0.504039	0.471368	0.468767	0.520188	0.495069	0.486028	0.503244	0.487336	0.497208	0.514908	0.513348	0.541999	0.526967	0.569477	0.546688	0.577496	0.57522	0.57455	0.550515	0.579683	0.57968	0.592595
	411.429	0.179459	0.132792	0.111743	0.107418	0.120021	0.144189	0.151005	0.185998	0.137301	0.251275	0.326409	0.31268	0.277325	0.261242	0.254553	0.363077	0.343742	0.303348	0.300054	0.352461	0.374629	0.390993	0.403417	0.389434	0.383039	0.374681	0.343889	0.310172	0.307587	0.354578	0.329826	0.319855	0.338262	0.323732	0.331356	0.349942	0.348873	0.374354	0.360441	0.401592	0.378548	0.410343	0.408682	0.406976	0.383058	0.413033	0.412909	0.426282
	415.462	0.317649	0.27891	0.269463	0.2767	0.306359	0.341553	0.345564	0.380156	0.331488	0.452192	0.541589	0.524942	0.491777	0.479875	0.475645	0.575887	0.563885	0.525022	0.517882	0.578018	0.600881	0.623721	0.639265	0.624549	0.621559	0.611359	0.582268	0.553376	0.549913	0.598132	0.576214	0.567537	0.582025	0.568799	0.577106	0.592894	0.591637	0.617388	0.602041	0.641027	0.622359	0.650513	0.646265	0.647545	0.626259	0.651841	0.652972	0.663131
	419.496	0.299897	0.254717	0.247627	0.257211	0.277347	0.317869	0.316467	0.354866	0.304362	0.424571	0.513407	0.494617	0.459757	0.447541	0.444433	0.552612	0.538103	0.494749	0.488843	0.552626	0.575831	0.605469	0.622591	0.604975	0.601012	0.590238	0.55888	0.525815	0.523853	0.577019	0.552057	0.543102	0.558638	0.544327	0.552824	0.571248	0.569796	0.597509	0.581533	0.625609	0.603536	0.63382	0.62885	0.630015	0.60759	0.634292	0.635762	0.64819
	423.529	0.232697	0.185251	0.173506	0.170814	0.188769	0.218175	0.221706	0.258249	0.207537	0.325146	0.407749	0.392436	0.35497	0.340503	0.334194	0.444534	0.426838	0.3848	0.381267	0.43764	0.461272	0.484081	0.498683	0.482247	0.476869	0.46748	0.435607	0.400735	0.399112	0.449281	0.424369	0.414502	0.431345	0.416799	0.425005	0.444274	0.442324	0.469556	0.454423	0.498025	0.474694	0.506509	0.50408	0.503465	0.479496	0.508873	0.509271	0.522921
	427.563	0.250174	0.204691	0.196815	0.199482	0.217101	0.253729	0.255905	0.290102	0.241584	0.359164	0.447097	0.429492	0.393035	0.379522	0.373247	0.483535	0.466001	0.424676	0.418967	0.481695	0.504828	0.531653	0.548181	0.530837	0.526273	0.51655	0.484263	0.450053	0.4477	0.500121	0.474969	0.465211	0.482129	0.467226	0.475672	0.494753	0.492531	0.521255	0.505705	0.549205	0.526744	0.558148	0.555188	0.554854	0.531109	0.560295	0.560906	0.574029
	431.597	0.201583	0.15322	0.140058	0.135637	0.147941	0.178034	0.182575	0.216104	0.168852	0.282995	0.362198	0.347139	0.310076	0.294249	0.288896	0.400292	0.381135	0.338523	0.336042	0.391566	0.413762	0.43476	0.448882	0.432698	0.425947	0.417274	0.385804	0.349754	0.347684	0.397756	0.372079	0.361736	0.37993	0.365082	0.372839	0.393009	0.391038	0.418295	0.403447	0.447366	0.422878	0.455512	0.453663	0.45207	0.427871	0.458127	0.458232	0.47258
	435.63	0.293437	0.248482	0.24103	0.245444	0.267516	0.307641	0.304937	0.344023	0.292181	0.414262	0.50387	0.486276	0.448329	0.437565	0.43296	0.541513	0.527907	0.483424	0.478976	0.540167	0.563632	0.592476	0.609408	0.591147	0.586368	0.575536	0.543431	0.508526	0.508346	0.560369	0.535501	0.526598	0.541272	0.526874	0.535953	0.555113	0.553176	0.580569	0.564691	0.610426	0.586274	0.617343	0.613248	0.614259	0.590998	0.61808	0.619254	0.633076
	439.664	0.310814	0.26763	0.259428	0.263814	0.286849	0.327075	0.326456	0.364159	0.313843	0.43456	0.523944	0.505835	0.467692	0.457484	0.451862	0.558193	0.546269	0.502529	0.496066	0.559287	0.582705	0.610126	0.627472	0.609796	0.605589	0.594353	0.562127	0.52882	0.528368	0.579591	0.555342	0.546805	0.561255	0.546893	0.556416	0.574464	0.573054	0.599889	0.584116	0.628872	0.605369	0.636005	0.631615	0.633	0.609622	0.636494	0.637637	0.650873
	443.697	0.322171	0.27802	0.265023	0.269514	0.295568	0.334706	0.330173	0.374343	0.32061	0.445182	0.53247	0.515492	0.477188	0.469457	0.464875	0.570374	0.561264	0.514598	0.509284	0.567833	0.592683	0.619568	0.636065	0.617976	0.613886	0.601743	0.569517	0.535705	0.537278	0.587544	0.563569	0.555576	0.568544	0.554938	0.564652	0.582627	0.582066	0.606862	0.591004	0.63754	0.612717	0.643497	0.637937	0.640478	0.616971	0.642788	0.644392	0.658232
	447.731	0.240657	0.197406	0.183367	0.186514	0.205144	0.237042	0.242173	0.278829	0.226591	0.349648	0.434757	0.418747	0.382801	0.367487	0.361279	0.470854	0.453074	0.412278	0.407381	0.466796	0.489733	0.511988	0.526392	0.511455	0.506536	0.496951	0.465502	0.432558	0.429493	0.479551	0.454823	0.445253	0.462197	0.447361	0.455848	0.473781	0.472369	0.499688	0.484554	0.526381	0.504799	0.535174	0.532682	0.53212	0.509418	0.537695	0.538045	0.55022
	451.765	0.311335	0.268231	0.258038	0.262666	0.287367	0.327631	0.325544	0.364567	0.314097	0.436528	0.524624	0.50749	0.470364	0.460595	0.457157	0.562182	0.551346	0.506332	0.501576	0.561085	0.584148	0.610219	0.626695	0.609329	0.60447	0.593338	0.562293	0.528723	0.528622	0.578795	0.55478	0.546297	0.560361	0.546547	0.555644	0.573915	0.572732	0.598359	0.582656	0.627647	0.603605	0.634241	0.629419	0.631029	0.608116	0.634206	0.635584	0.648989
	455.798	0.300772	0.25906	0.243006	0.251107	0.271737	0.308161	0.310386	0.350048	0.297033	0.422901	0.507437	0.491366	0.455867	0.44113	0.439087	0.545805	0.532206	0.488205	0.484574	0.542905	0.564774	0.5862	0.60025	0.58582	0.580086	0.569751	0.540048	0.507308	0.504665	0.553939	0.529588	0.52059	0.536104	0.52187	0.530508	0.548089	0.547466	0.572994	0.557455	0.600161	0.57774	0.606915	0.603402	0.603682	0.582747	0.608298	0.609061	0.620924
	459.832	0.382548	0.342302	0.337349	0.347228	0.375943	0.422037	0.416742	0.454792	0.406772	0.524109	0.614769	0.595734	0.559421	0.552726	0.550571	0.648476	0.642464	0.598137	0.591286	0.654498	0.676555	0.705962	0.724425	0.70648	0.702759	0.690786	0.66093	0.629896	0.630368	0.679884	0.657382	0.650106	0.661918	0.648862	0.658387	0.675264	0.674182	0.698938	0.683202	0.727159	0.70419	0.732903	0.726632	0.729736	0.708103	0.731404	0.733411	0.745902
	463.866	0.348286	0.30678	0.298918	0.306127	0.330174	0.37473	0.371666	0.408747	0.359952	0.478972	0.568308	0.549863	0.512105	0.502861	0.500011	0.602202	0.59324	0.548411	0.542862	0.605781	0.627172	0.654419	0.672072	0.654701	0.649497	0.63819	0.607672	0.574765	0.574711	0.624515	0.600789	0.592842	0.606281	0.592328	0.601864	0.61977	0.61847	0.644044	0.628452	0.673115	0.648833	0.678667	0.673771	0.67553	0.653332	0.678167	0.67957	0.692872
	467.899	0.243478	0.19884	0.179849	0.178091	0.195545	0.219869	0.226955	0.265164	0.210601	0.331217	0.409577	0.395985	0.358211	0.340693	0.334936	0.443047	0.425529	0.384372	0.38221	0.435426	0.457357	0.473891	0.486051	0.472985	0.466323	0.457407	0.427174	0.393756	0.391114	0.437563	0.413284	0.403757	0.420563	0.405912	0.414314	0.43224	0.431021	0.456473	0.442067	0.48323	0.46052	0.490593	0.489414	0.488038	0.465951	0.493627	0.493439	0.506029
	471.933	0.301944	0.260674	0.245621	0.250695	0.273048	0.310362	0.311546	0.351523	0.297888	0.424925	0.510488	0.494606	0.456899	0.443854	0.440683	0.546987	0.534725	0.48982	0.486526	0.544365	0.566369	0.588255	0.602781	0.587672	0.581624	0.570935	0.540526	0.506963	0.505786	0.554464	0.530184	0.521529	0.536205	0.521902	0.531135	0.548992	0.548193	0.573401	0.557948	0.601934	0.578038	0.607788	0.604318	0.604922	0.583261	0.608794	0.609568	0.622405
	475.966	0.345577	0.304575	0.297693	0.304065	0.32941	0.374214	0.370636	0.410138	0.358553	0.483679	0.572997	0.555402	0.516565	0.507043	0.505247	0.608986	0.600398	0.553518	0.549975	0.610477	0.632268	0.659707	0.676616	0.659136	0.653444	0.641793	0.611281	0.57717	0.577829	0.627825	0.603769	0.595842	0.608578	0.594675	0.604375	0.622709	0.621484	0.646774	0.630823	0.677017	0.651814	0.681591	0.676664	0.678662	0.656952	0.681034	0.682546	0.69621
	480	0.295278	0.25431	0.244538	0.246951	0.271309	0.31166	0.31215	0.349736	0.298397	0.426219	0.51358	0.497592	0.459282	0.447515	0.44527	0.551162	0.539766	0.493767	0.491485	0.548754	0.570445	0.593991	0.609281	0.593063	0.586599	0.57586	0.545572	0.511034	0.510612	0.559725	0.535355	0.526701	0.540948	0.526822	0.535968	0.554629	0.553362	0.578708	0.563064	0.608336	0.583342	0.61392	0.609965	0.610936	0.588792	0.614336	0.615435	0.629101
	484.034	0.303151	0.260648	0.255495	0.257019	0.282964	0.326426	0.322859	0.360259	0.310012	0.435236	0.52534	0.508753	0.469723	0.460344	0.458138	0.563722	0.553109	0.506461	0.504541	0.562205	0.584224	0.611672	0.628349	0.610097	0.603809	0.592932	0.562208	0.526426	0.527391	0.577552	0.553158	0.544589	0.558032	0.544123	0.553268	0.572916	0.570848	0.596791	0.580952	0.627795	0.60175	0.633031	0.628667	0.630079	0.60723	0.632928	0.634343	0.64904
	488.067	0.325775	0.282776	0.284894	0.286136	0.31778	0.365411	0.356988	0.396205	0.346583	0.472475	0.5657	0.548341	0.509109	0.504117	0.502788	0.606352	0.59912	0.550523	0.5485	0.605792	0.629369	0.662258	0.680649	0.659778	0.654763	0.64274	0.611608	0.575504	0.578709	0.630194	0.606292	0.598367	0.609632	0.596606	0.605919	0.62589	0.623627	0.649225	0.63281	0.681932	0.655186	0.686802	0.680416	0.683737	0.660326	0.685	0.687407	0.702796
	492.101	0.309314	0.266967	0.261638	0.264914	0.292509	0.33649	0.332568	0.370325	0.321373	0.446968	0.53617	0.519639	0.482721	0.473821	0.473652	0.577616	0.568164	0.520949	0.519084	0.575369	0.597514	0.624669	0.641103	0.623012	0.617053	0.606012	0.576284	0.541385	0.542042	0.592115	0.568063	0.559584	0.572853	0.559559	0.568204	0.587528	0.585937	0.611024	0.595062	0.641526	0.616119	0.64717	0.641702	0.643728	0.621292	0.646325	0.648189	0.662364
	496.134	0.233607	0.183418	0.162258	0.152921	0.16707	0.183855	0.191562	0.229128	0.178381	0.286962	0.356297	0.344231	0.306105	0.288478	0.28289	0.389438	0.372471	0.330741	0.329476	0.377081	0.399458	0.412398	0.423639	0.410307	0.403097	0.394709	0.364929	0.330804	0.329095	0.373747	0.349853	0.340007	0.357274	0.343348	0.351035	0.369605	0.368587	0.392463	0.378576	0.419991	0.396053	0.427317	0.426215	0.424534	0.401242	0.430178	0.42986	0.443479
	500.168	0.225065	0.179522	0.161076	0.156087	0.170288	0.196161	0.203163	0.238405	0.18751	0.304726	0.381353	0.368118	0.329745	0.312069	0.306894	0.415714	0.397829	0.35566	0.354601	0.406758	0.427825	0.443402	0.455524	0.441915	0.434115	0.425676	0.395544	0.360451	0.358076	0.404586	0.379846	0.369857	0.387306	0.372537	0.380694	0.399741	0.398187	0.423775	0.409402	0.451637	0.427363	0.458418	0.457818	0.455753	0.433115	0.461712	0.461277	0.474903
	504.202	0.303078	0.261622	0.247773	0.249085	0.27038	0.312141	0.311863	0.348086	0.300152	0.424308	0.50738	0.492324	0.454207	0.441924	0.442495	0.546797	0.536937	0.488817	0.488457	0.542552	0.562414	0.582151	0.596475	0.580863	0.572463	0.562184	0.533429	0.497758	0.497471	0.544987	0.520557	0.511687	0.526272	0.512426	0.521181	0.540548	0.539585	0.56347	0.54803	0.593887	0.567042	0.59794	0.594324	0.594691	0.572969	0.59816	0.59905	0.613447
	508.235	0.324895	0.282614	0.272953	0.277232	0.303722	0.348025	0.342789	0.381737	0.332855	0.456428	0.543603	0.527228	0.490194	0.481832	0.482155	0.584347	0.576396	0.528501	0.526648	0.582193	0.603602	0.629	0.645143	0.627558	0.621015	0.609889	0.58062	0.545895	0.546999	0.595738	0.571896	0.563738	0.576755	0.563577	0.572398	0.591473	0.590322	0.614276	0.59863	0.64504	0.61888	0.649714	0.644231	0.646259	0.624031	0.648473	0.650251	0.664631
	512.269	0.317693	0.275857	0.271082	0.273942	0.30084	0.347176	0.342374	0.381665	0.331704	0.461269	0.549347	0.533261	0.49499	0.48589	0.487532	0.592462	0.584349	0.534155	0.534204	0.588933	0.610721	0.637664	0.653621	0.635355	0.628394	0.616904	0.587378	0.551006	0.552487	0.602726	0.578183	0.569795	0.582418	0.569111	0.578035	0.597927	0.596605	0.62112	0.604781	0.65326	0.626175	0.65723	0.651647	0.653855	0.631996	0.656057	0.658	0.672805
	516.303	0.270529	0.232645	0.210241	0.214917	0.237189	0.266213	0.274181	0.308737	0.257767	0.379801	0.46176	0.44796	0.414044	0.397434	0.393339	0.495026	0.479911	0.441343	0.437436	0.492036	0.512083	0.525621	0.537568	0.526515	0.520253	0.511669	0.483872	0.453867	0.449248	0.493444	0.470883	0.461676	0.478158	0.464131	0.472223	0.488262	0.487443	0.511792	0.497662	0.535055	0.514953	0.543043	0.541617	0.540396	0.519998	0.546015	0.545851	0.55639
	520.336	0.262033	0.218129	0.204957	0.205361	0.223246	0.253588	0.260499	0.295065	0.24447	0.36235	0.445432	0.429241	0.391706	0.37594	0.369273	0.476962	0.460328	0.419863	0.414542	0.474656	0.496722	0.517381	0.532151	0.5176	0.512159	0.502659	0.471406	0.43885	0.435897	0.484711	0.460326	0.450976	0.467869	0.452952	0.46172	0.479427	0.478002	0.504857	0.49003	0.531424	0.509322	0.539754	0.537562	0.536854	0.513945	0.542161	0.542328	0.55473
	524.37	0.335562	0.289157	0.285908	0.286251	0.315081	0.34619	0.345793	0.383666	0.331612	0.44588	0.53335	0.517089	0.479214	0.467723	0.463124	0.565795	0.553502	0.512412	0.508382	0.56558	0.589146	0.615945	0.632356	0.615133	0.611054	0.600912	0.570747	0.538267	0.537707	0.586537	0.563878	0.555241	0.568737	0.555439	0.563919	0.581991	0.579401	0.605721	0.590371	0.632833	0.610921	0.640688	0.636866	0.638149	0.615655	0.641679	0.642919	0.65562
	528.403	0.276565	0.218423	0.206167	0.192737	0.211633	0.225243	0.22664	0.269237	0.216324	0.318297	0.388659	0.376234	0.335911	0.321388	0.315488	0.423157	0.407769	0.364228	0.363568	0.409315	0.435173	0.455127	0.468189	0.450929	0.445364	0.436127	0.404945	0.368874	0.370049	0.417176	0.393508	0.383731	0.399036	0.38602	0.393579	0.413602	0.41153	0.436134	0.421445	0.466112	0.44117	0.473583	0.471161	0.470984	0.446199	0.475564	0.476049	0.491061
	532.437	0.266589	0.204624	0.199105	0.182717	0.19864	0.21248	0.213295	0.254073	0.203104	0.300668	0.369294	0.356367	0.315286	0.299972	0.295546	0.404944	0.388436	0.343619	0.344603	0.390038	0.415457	0.438215	0.452039	0.433381	0.427069	0.418117	0.386918	0.349097	0.350753	0.399394	0.374827	0.364778	0.380505	0.367403	0.37449	0.396025	0.393313	0.418701	0.403866	0.450209	0.423932	0.457486	0.454739	0.454449	0.429197	0.459023	0.459796	0.475918
	536.471	0.39103	0.33843	0.339561	0.331437	0.365355	0.382358	0.38278	0.426565	0.369665	0.476787	0.556908	0.542968	0.501754	0.489645	0.484249	0.584929	0.575006	0.533495	0.531048	0.581004	0.607727	0.63342	0.648598	0.630963	0.628114	0.617418	0.587338	0.555053	0.556419	0.603351	0.582287	0.573938	0.585064	0.573034	0.581529	0.599141	0.596455	0.621215	0.605661	0.648493	0.627002	0.655915	0.652093	0.654362	0.632035	0.657107	0.658478	0.671094
	540.504	0.34159	0.280018	0.27775	0.261984	0.281555	0.295289	0.296056	0.339336	0.285311	0.382418	0.452989	0.439029	0.394697	0.380121	0.374273	0.482079	0.468886	0.423677	0.4229	0.471935	0.49828	0.52261	0.537641	0.51865	0.513357	0.503177	0.471128	0.434283	0.4368	0.485477	0.461674	0.452398	0.466244	0.453106	0.461446	0.481881	0.479307	0.504646	0.489342	0.536139	0.510101	0.54244	0.539481	0.540177	0.515352	0.543762	0.544583	0.560234
	544.538	0.285221	0.216648	0.210685	0.186948	0.198981	0.20205	0.204083	0.247549	0.196637	0.283321	0.339337	0.328623	0.285955	0.268372	0.265797	0.373862	0.358509	0.311695	0.315494	0.353127	0.379011	0.397825	0.409683	0.391421	0.384174	0.375452	0.345406	0.306653	0.309434	0.355901	0.331707	0.321562	0.336856	0.324637	0.331107	0.353123	0.350868	0.374069	0.35951	0.406574	0.379004	0.412543	0.409991	0.40956	0.384642	0.413982	0.414661	0.431446
	548.571	0.414767	0.362794	0.36689	0.3583	0.386176	0.411496	0.409766	0.44866	0.395427	0.494616	0.578359	0.561725	0.516181	0.505614	0.497167	0.597884	0.588679	0.547334	0.542734	0.601293	0.625715	0.654529	0.672741	0.653526	0.649586	0.638787	0.60682	0.572935	0.575426	0.623256	0.601398	0.593418	0.60466	0.591244	0.601183	0.619616	0.616003	0.642491	0.627204	0.671644	0.647495	0.677164	0.67463	0.676101	0.65261	0.678507	0.679249	0.693582
	552.605	0.373037	0.309999	0.309644	0.292819	0.314381	0.326807	0.325857	0.37128	0.316306	0.411198	0.481194	0.467474	0.422035	0.408348	0.402516	0.509487	0.497983	0.452016	0.451393	0.499363	0.526775	0.552105	0.567318	0.547521	0.542792	0.532155	0.499974	0.462863	0.46634	0.515078	0.491794	0.482665	0.495336	0.482648	0.491162	0.511595	0.508902	0.533956	0.518323	0.565912	0.539721	0.571677	0.568543	0.569767	0.545054	0.572933	0.573867	0.589619
	556.639	0.314481	0.236545	0.233742	0.197927	0.212125	0.196434	0.19471	0.243199	0.191872	0.258559	0.296968	0.291618	0.248666	0.230778	0.232064	0.331812	0.31936	0.271995	0.282577	0.301021	0.327738	0.342462	0.350744	0.332349	0.324335	0.31682	0.290739	0.251178	0.25702	0.297518	0.276	0.266025	0.278366	0.2691	0.273609	0.296433	0.293545	0.312384	0.298781	0.345262	0.316954	0.349228	0.347025	0.346894	0.323476	0.35042	0.351339	0.369001
	560.672	0.349199	0.281798	0.281807	0.254817	0.277862	0.279056	0.278585	0.325682	0.270744	0.360846	0.420275	0.411007	0.365437	0.350328	0.34763	0.452369	0.441284	0.39366	0.398878	0.432709	0.460487	0.480673	0.492538	0.473296	0.467041	0.457447	0.427741	0.388923	0.393749	0.43889	0.416541	0.406934	0.41879	0.407648	0.414724	0.436309	0.433388	0.455764	0.440555	0.488531	0.46106	0.4933	0.490701	0.491608	0.467448	0.494765	0.495713	0.512398
	564.706	0.220388	0.150696	0.140917	0.111942	0.127844	0.121118	0.121184	0.166524	0.115675	0.19981	0.248625	0.242462	0.203832	0.187071	0.1866	0.290137	0.273803	0.228559	0.236889	0.259902	0.28625	0.300794	0.309087	0.291784	0.284233	0.277065	0.249967	0.211397	0.214939	0.257096	0.234549	0.224085	0.238718	0.228414	0.232888	0.255201	0.252664	0.273131	0.259604	0.304573	0.277894	0.311085	0.308769	0.308117	0.283872	0.312702	0.313548	0.330333
	568.739	0.269134	0.191864	0.18371	0.147426	0.162791	0.141316	0.139628	0.187711	0.138128	0.201733	0.235084	0.232226	0.193875	0.175934	0.178813	0.274236	0.260756	0.215848	0.228097	0.238575	0.264738	0.275243	0.281092	0.264371	0.256293	0.250085	0.226551	0.188607	0.193692	0.230891	0.210643	0.200478	0.213155	0.205083	0.208056	0.230333	0.22764	0.244511	0.231884	0.275207	0.248655	0.280217	0.278092	0.277566	0.254964	0.281545	0.282496	0.299315
	572.773	0.240546	0.16402	0.157883	0.122568	0.137257	0.116008	0.116489	0.165295	0.113932	0.185408	0.218362	0.215832	0.178462	0.15847	0.16325	0.261757	0.24659	0.200314	0.214195	0.223542	0.249864	0.260734	0.265662	0.249426	0.241067	0.234772	0.211496	0.173088	0.17737	0.215891	0.194744	0.184305	0.19752	0.189282	0.191903	0.214464	0.212112	0.229302	0.21626	0.260228	0.23395	0.265532	0.262939	0.262476	0.240594	0.266802	0.268023	0.284476
	576.807	0.206553	0.133934	0.123835	0.0896237	0.105563	0.0881465	0.0884051	0.136117	0.0843112	0.161779	0.200062	0.197157	0.159684	0.141568	0.143473	0.242803	0.226791	0.181815	0.194085	0.206094	0.232306	0.243119	0.248559	0.232448	0.224265	0.217961	0.193423	0.155189	0.159527	0.197916	0.176595	0.166259	0.179888	0.171002	0.174258	0.196506	0.194087	0.211892	0.199155	0.242793	0.216401	0.248546	0.246428	0.245721	0.222836	0.25008	0.251021	0.267706
	580.84	0.255428	0.17793	0.171638	0.133521	0.148553	0.130071	0.128021	0.176475	0.126518	0.193266	0.22992	0.225826	0.185205	0.169184	0.169226	0.268007	0.25451	0.208464	0.21887	0.233286	0.260976	0.27443	0.281835	0.26343	0.256107	0.248971	0.222822	0.183796	0.190034	0.229449	0.208346	0.198271	0.210948	0.202214	0.206125	0.228778	0.226119	0.244146	0.231099	0.276734	0.248985	0.281918	0.279377	0.279357	0.254943	0.282949	0.283977	0.301764
	584.874	0.254424	0.178481	0.175845	0.138344	0.152463	0.140555	0.137872	0.184076	0.134147	0.205821	0.247594	0.242611	0.200049	0.183562	0.183992	0.285738	0.271439	0.224063	0.235497	0.253254	0.279724	0.295394	0.30378	0.284627	0.276092	0.269011	0.242271	0.201203	0.207444	0.248534	0.226359	0.216021	0.228985	0.219381	0.223758	0.247596	0.244175	0.263796	0.250316	0.297736	0.268415	0.301988	0.300138	0.299576	0.275145	0.303369	0.30422	0.322878
	588.908	0.253343	0.174607	0.165969	0.129992	0.145103	0.121702	0.119691	0.170271	0.119291	0.184162	0.216389	0.213507	0.175963	0.158387	0.160839	0.257756	0.243624	0.198388	0.210156	0.22002	0.247667	0.259326	0.265029	0.247869	0.240709	0.234119	0.209889	0.172108	0.177445	0.215623	0.195106	0.184949	0.197702	0.189776	0.192617	0.214782	0.212487	0.229357	0.216585	0.260357	0.234256	0.266082	0.263207	0.263173	0.240142	0.26709	0.26832	0.285017
	592.941	0.297524	0.222771	0.21693	0.186647	0.210717	0.192679	0.190593	0.243968	0.187264	0.266288	0.310193	0.305608	0.266971	0.250566	0.251702	0.350863	0.337833	0.292612	0.302168	0.318418	0.347707	0.363252	0.370549	0.353038	0.347488	0.339588	0.313906	0.277205	0.282083	0.322621	0.302146	0.292374	0.304066	0.295623	0.29961	0.320779	0.318411	0.336879	0.323078	0.367227	0.342581	0.373807	0.370152	0.371313	0.348452	0.374697	0.376306	0.391893
	596.975	0.2607	0.184045	0.178004	0.139869	0.155761	0.136263	0.135255	0.183745	0.132682	0.200496	0.236961	0.233038	0.192097	0.175516	0.175591	0.27355	0.260223	0.214586	0.225248	0.239411	0.266686	0.279477	0.286638	0.268882	0.261388	0.254289	0.228485	0.189993	0.196075	0.234707	0.213814	0.20395	0.216407	0.207643	0.21167	0.233946	0.231338	0.249081	0.236199	0.281231	0.253738	0.286241	0.283814	0.283813	0.25983	0.287249	0.288255	0.305774
	601.008	0.262482	0.184924	0.178601	0.141089	0.158761	0.133705	0.133546	0.184755	0.131722	0.200138	0.232222	0.229806	0.19108	0.172961	0.175481	0.271868	0.258531	0.21299	0.225428	0.234303	0.262094	0.273249	0.278592	0.261955	0.254783	0.247887	0.223825	0.186438	0.191971	0.229457	0.209227	0.199366	0.211371	0.203513	0.206661	0.22838	0.22621	0.242656	0.229808	0.273563	0.247586	0.278926	0.275968	0.276315	0.253772	0.279814	0.281137	0.29758
	605.042	0.342349	0.259112	0.259171	0.218779	0.234561	0.206561	0.203981	0.255751	0.204978	0.258565	0.28475	0.282121	0.241128	0.222643	0.227146	0.320431	0.310247	0.263206	0.276574	0.284212	0.311934	0.324426	0.330489	0.312488	0.305162	0.298046	0.274911	0.236769	0.243557	0.280829	0.26134	0.251648	0.262152	0.255084	0.258102	0.280387	0.277761	0.293587	0.280415	0.325308	0.298384	0.328971	0.325969	0.326641	0.304816	0.329601	0.331016	0.347951
	609.076	0.38932	0.310433	0.311258	0.27206	0.291682	0.269638	0.267326	0.318119	0.265427	0.324705	0.35875	0.354807	0.309969	0.292722	0.294649	0.387931	0.379921	0.332893	0.344371	0.358281	0.385495	0.398746	0.406443	0.388373	0.380948	0.373055	0.348538	0.310393	0.317571	0.354931	0.335635	0.326417	0.335946	0.327978	0.332668	0.35437	0.351398	0.368182	0.35467	0.400164	0.372498	0.402726	0.400562	0.401337	0.379325	0.403747	0.404758	0.421815
	613.109	0.389634	0.303226	0.302408	0.262027	0.273433	0.239002	0.238426	0.288718	0.242427	0.279345	0.295291	0.292652	0.253437	0.233195	0.239543	0.326638	0.318527	0.272983	0.285264	0.291377	0.317948	0.32701	0.332494	0.315871	0.308788	0.302038	0.281097	0.245638	0.251534	0.286365	0.268205	0.258864	0.26934	0.263211	0.265508	0.286493	0.284635	0.298462	0.285925	0.328019	0.302616	0.331591	0.32821	0.328893	0.308315	0.331816	0.333221	0.348948
	617.143	0.390334	0.303483	0.307001	0.265593	0.275454	0.244445	0.243906	0.292613	0.246793	0.28423	0.302608	0.29867	0.257382	0.237321	0.24286	0.332095	0.323667	0.277247	0.289134	0.298943	0.325242	0.337018	0.343934	0.326216	0.318826	0.311759	0.289603	0.253003	0.259371	0.295843	0.276823	0.26753	0.278172	0.271364	0.274218	0.295896	0.293658	0.308679	0.295892	0.339603	0.31297	0.3428	0.339391	0.340093	0.318776	0.342804	0.344243	0.360811
	621.176	0.33382	0.247773	0.246306	0.205309	0.21832	0.186033	0.185096	0.236774	0.189161	0.23481	0.255415	0.252239	0.213398	0.195303	0.199175	0.291014	0.281068	0.234942	0.245775	0.253587	0.282523	0.294321	0.300536	0.282503	0.276631	0.269243	0.245854	0.209605	0.216055	0.253467	0.234287	0.224712	0.235873	0.229303	0.231875	0.253272	0.251605	0.266615	0.253695	0.29751	0.271879	0.302685	0.298396	0.299659	0.277007	0.30258	0.304306	0.320632
	625.21	0.386445	0.296943	0.301667	0.260672	0.269271	0.235053	0.23428	0.285891	0.238967	0.275508	0.290086	0.286412	0.246331	0.225574	0.232358	0.32261	0.313799	0.266432	0.278836	0.286528	0.314147	0.326965	0.333272	0.315225	0.308585	0.301202	0.279157	0.242651	0.249103	0.286565	0.267343	0.25799	0.268514	0.262167	0.26453	0.286213	0.284438	0.299129	0.286053	0.330258	0.304235	0.33383	0.329528	0.330753	0.309786	0.333478	0.3353	0.351516
	629.244	0.313827	0.230667	0.230676	0.19084	0.203073	0.180019	0.177789	0.227385	0.178465	0.234253	0.263504	0.259364	0.217904	0.199727	0.20296	0.300107	0.288298	0.240572	0.25253	0.264881	0.292516	0.306806	0.314138	0.295214	0.287696	0.280415	0.255595	0.216305	0.222857	0.262497	0.241645	0.231631	0.243508	0.235502	0.23888	0.261916	0.259262	0.276593	0.263195	0.309517	0.281565	0.313672	0.310591	0.310932	0.287722	0.314262	0.315597	0.3333
	633.277	0.349633	0.26085	0.26807	0.227407	0.237781	0.209997	0.206171	0.25744	0.209117	0.254377	0.277178	0.27293	0.232009	0.212756	0.218783	0.313926	0.302917	0.254523	0.267907	0.277571	0.305576	0.322589	0.330022	0.310145	0.303078	0.295769	0.272209	0.233055	0.240141	0.280239	0.259725	0.249894	0.260862	0.253786	0.256332	0.279725	0.276897	0.293697	0.280152	0.326758	0.29925	0.330572	0.326505	0.327491	0.305295	0.330422	0.332329	0.349882
	637.311	0.308949	0.223462	0.222799	0.181497	0.193483	0.16578	0.1643	0.216466	0.16657	0.218239	0.244944	0.23981	0.19806	0.181815	0.181589	0.278218	0.266989	0.220352	0.228861	0.243164	0.273106	0.288915	0.297224	0.277645	0.272253	0.264002	0.237252	0.199794	0.207311	0.247283	0.226687	0.217357	0.228959	0.221052	0.224962	0.246792	0.244978	0.261879	0.248776	0.294868	0.267765	0.300263	0.29585	0.297359	0.272564	0.299877	0.301567	0.3191
	641.345	0.352287	0.270461	0.269187	0.231417	0.246913	0.222983	0.22216	0.275806	0.221363	0.281961	0.314958	0.309109	0.264924	0.24802	0.24707	0.344894	0.334684	0.287645	0.295649	0.314148	0.343667	0.359657	0.36842	0.349618	0.343952	0.335097	0.3078	0.270475	0.277617	0.317836	0.297166	0.288143	0.299056	0.290391	0.295466	0.316679	0.314796	0.332432	0.318879	0.365162	0.338049	0.36964	0.365903	0.367427	0.343474	0.369745	0.37116	0.388185
	645.378	0.448471	0.375416	0.373346	0.347772	0.379052	0.359703	0.359436	0.417377	0.356153	0.430796	0.478366	0.470063	0.427316	0.413648	0.409658	0.503274	0.497306	0.454006	0.455425	0.483294	0.515296	0.534189	0.544896	0.52728	0.52589	0.514997	0.486906	0.45563	0.461302	0.501977	0.483637	0.475973	0.484376	0.475929	0.482608	0.499619	0.498526	0.51661	0.502255	0.544902	0.523178	0.551512	0.546141	0.550081	0.527418	0.551226	0.553204	0.566453
	649.412	0.430838	0.352376	0.35349	0.321732	0.347256	0.326549	0.323175	0.378923	0.321066	0.384518	0.427109	0.41956	0.375047	0.361155	0.358243	0.452217	0.445179	0.400632	0.405212	0.429284	0.459903	0.479536	0.490348	0.471168	0.467794	0.457962	0.430281	0.395775	0.402986	0.443268	0.424277	0.416163	0.424934	0.416543	0.422581	0.441957	0.439708	0.457904	0.443996	0.488583	0.463898	0.493727	0.489335	0.49224	0.468812	0.493537	0.495279	0.510802
	653.445	0.380091	0.301798	0.296942	0.264632	0.28498	0.262197	0.261075	0.314767	0.258565	0.321994	0.359792	0.353737	0.311292	0.294568	0.293576	0.388307	0.378594	0.334223	0.3411	0.361203	0.389808	0.404675	0.413385	0.396102	0.390799	0.382282	0.356145	0.321084	0.326937	0.365623	0.346022	0.337297	0.347947	0.339382	0.344473	0.364402	0.362404	0.37988	0.366646	0.410043	0.384961	0.415156	0.411706	0.413175	0.390295	0.415536	0.416856	0.432468
	657.479	0.347261	0.265109	0.264483	0.233085	0.249991	0.228784	0.226079	0.280815	0.224912	0.289419	0.32715	0.320171	0.279012	0.261816	0.262236	0.361879	0.349632	0.303465	0.311059	0.331873	0.36164	0.380986	0.39031	0.37122	0.366265	0.3576	0.330569	0.293791	0.299666	0.342038	0.320871	0.311609	0.32325	0.314518	0.318956	0.34033	0.338191	0.357093	0.34325	0.388852	0.363321	0.394859	0.390316	0.392011	0.368436	0.394758	0.396618	0.412852
	661.513	0.397171	0.323139	0.319501	0.295725	0.321081	0.304601	0.304338	0.359917	0.299879	0.377815	0.424855	0.417089	0.376329	0.359215	0.358831	0.456803	0.446601	0.402077	0.407121	0.433153	0.462819	0.480839	0.490329	0.473323	0.469436	0.459975	0.433186	0.399412	0.403516	0.445328	0.425218	0.416484	0.427208	0.418152	0.423657	0.442674	0.441052	0.460153	0.445845	0.489064	0.466163	0.495542	0.491055	0.493326	0.471316	0.495898	0.497653	0.511569
	665.546	0.446086	0.368582	0.372601	0.343608	0.37513	0.350957	0.348316	0.406128	0.347184	0.41437	0.455288	0.449291	0.408763	0.393709	0.39498	0.48617	0.480017	0.435672	0.442172	0.460581	0.492093	0.511009	0.520006	0.501841	0.499502	0.489745	0.46475	0.432118	0.438117	0.477824	0.460087	0.451861	0.45961	0.45269	0.457442	0.475953	0.474045	0.491029	0.476643	0.519425	0.497603	0.525541	0.519991	0.523777	0.502622	0.525171	0.527583	0.541124
	669.58	0.3871	0.306542	0.307393	0.27312	0.293904	0.271035	0.269841	0.323795	0.269177	0.331667	0.36795	0.361823	0.319428	0.302838	0.30338	0.399276	0.390335	0.344036	0.351471	0.370524	0.400517	0.417405	0.426397	0.407747	0.403081	0.39404	0.367762	0.331925	0.338201	0.37873	0.358937	0.349955	0.360187	0.352116	0.35687	0.377373	0.375429	0.393087	0.379092	0.424177	0.398936	0.429497	0.425056	0.427233	0.40421	0.42948	0.431261	0.447029
	673.613	0.34108	0.262292	0.261444	0.229045	0.250677	0.229332	0.228196	0.281529	0.226538	0.296278	0.334623	0.329448	0.289697	0.272173	0.274561	0.372262	0.360899	0.314706	0.324112	0.340545	0.369998	0.386205	0.394011	0.376002	0.370672	0.362391	0.337079	0.300681	0.305881	0.34669	0.326416	0.31686	0.328053	0.32	0.323901	0.345012	0.342866	0.360842	0.34684	0.39146	0.366675	0.397538	0.393238	0.394878	0.372339	0.39787	0.39972	0.415268
	677.647	0.374242	0.294158	0.292335	0.26174	0.283308	0.260233	0.259903	0.314709	0.25987	0.324993	0.362434	0.355729	0.316062	0.299496	0.299967	0.396476	0.386617	0.341329	0.347009	0.367496	0.398363	0.415417	0.424378	0.406184	0.402666	0.393469	0.367063	0.332794	0.337926	0.379341	0.359509	0.350459	0.361452	0.35346	0.357882	0.377616	0.376267	0.394068	0.380003	0.423882	0.400396	0.430888	0.425538	0.428079	0.404919	0.430613	0.432672	0.447404
	681.681	0.390403	0.308524	0.311087	0.276824	0.298007	0.273815	0.272276	0.326452	0.272949	0.333444	0.367754	0.362055	0.321086	0.304161	0.306456	0.401681	0.392926	0.346291	0.354509	0.37135	0.401708	0.418753	0.427312	0.408469	0.404065	0.39514	0.369731	0.33401	0.340066	0.380819	0.361276	0.352094	0.3622	0.354713	0.358816	0.37947	0.377555	0.394882	0.380685	0.425647	0.400972	0.431289	0.426366	0.428761	0.406202	0.431136	0.433175	0.448623
	685.714	0.391295	0.312871	0.311559	0.282834	0.305152	0.283989	0.283442	0.339125	0.281359	0.351096	0.391042	0.384267	0.343264	0.325701	0.326577	0.423896	0.413981	0.368259	0.374941	0.396494	0.42654	0.443954	0.452817	0.435105	0.43088	0.421649	0.395393	0.360627	0.365637	0.407014	0.386948	0.378018	0.388623	0.380206	0.385061	0.404863	0.403244	0.421459	0.407252	0.451396	0.427562	0.457427	0.452722	0.455002	0.432751	0.45751	0.45939	0.474058
	689.748	0.361821	0.281872	0.279679	0.249079	0.272366	0.246711	0.246932	0.303407	0.247168	0.315178	0.351201	0.345447	0.30707	0.290104	0.29149	0.387883	0.37775	0.332384	0.338981	0.356406	0.387967	0.404316	0.412239	0.394506	0.391337	0.38215	0.356336	0.32251	0.327462	0.368522	0.348936	0.33984	0.350622	0.343081	0.347076	0.366549	0.365477	0.382689	0.368572	0.412036	0.38934	0.419465	0.413728	0.416557	0.393889	0.419124	0.421395	0.435625
	693.782	0.442415	0.361308	0.368434	0.336157	0.357466	0.336124	0.334482	0.389262	0.333484	0.394191	0.431172	0.42379	0.379866	0.36272	0.364179	0.459356	0.452121	0.405065	0.412176	0.434273	0.464225	0.484097	0.494164	0.474946	0.470721	0.460983	0.43475	0.399231	0.405693	0.447326	0.427657	0.419099	0.428165	0.42009	0.425313	0.445531	0.443457	0.461573	0.44704	0.492742	0.467763	0.497204	0.492349	0.495157	0.473179	0.49688	0.498904	0.514247
	697.815	0.399967	0.323583	0.321594	0.29643	0.319791	0.300204	0.300812	0.357704	0.2977	0.373918	0.415924	0.408905	0.368462	0.349709	0.351415	0.450017	0.439866	0.393774	0.400397	0.423361	0.453433	0.47077	0.47927	0.462341	0.458256	0.448733	0.422637	0.388379	0.392454	0.434535	0.414236	0.405294	0.415963	0.407323	0.412329	0.431648	0.430374	0.448877	0.434288	0.478172	0.455163	0.484307	0.479474	0.481855	0.460518	0.484571	0.486495	0.500309
	701.849	0.41221	0.328142	0.331541	0.291653	0.311232	0.276519	0.276374	0.330806	0.278218	0.325827	0.347636	0.344566	0.303362	0.28476	0.289022	0.376925	0.370306	0.324609	0.33575	0.343718	0.37265	0.384914	0.391176	0.37406	0.368753	0.360611	0.338158	0.303725	0.310568	0.346268	0.328532	0.319929	0.328551	0.322397	0.325772	0.345667	0.343954	0.358142	0.345019	0.387817	0.363357	0.391755	0.387421	0.389669	0.368989	0.39148	0.393369	0.408504
	705.882	0.348461	0.266728	0.266824	0.229052	0.246314	0.219584	0.219697	0.272652	0.219394	0.279498	0.309342	0.305009	0.263504	0.245101	0.247562	0.343079	0.332838	0.286017	0.296373	0.309623	0.338574	0.352584	0.359747	0.341936	0.335929	0.327759	0.302881	0.266207	0.272411	0.311392	0.291422	0.282115	0.292911	0.285178	0.289067	0.310233	0.308353	0.324952	0.311431	0.356314	0.330394	0.361109	0.357137	0.358611	0.336137	0.36126	0.362918	0.379097
	709.916	0.311602	0.227374	0.226923	0.187724	0.202606	0.172055	0.171148	0.223929	0.172857	0.228001	0.252152	0.249352	0.210788	0.191692	0.196529	0.290944	0.279264	0.232642	0.245316	0.252445	0.281142	0.294015	0.299674	0.281983	0.275575	0.268347	0.245114	0.208093	0.21414	0.252275	0.232446	0.222712	0.234009	0.227106	0.229585	0.251431	0.249474	0.265171	0.252038	0.296274	0.270652	0.301458	0.297325	0.298435	0.276405	0.301559	0.30339	0.319654
	713.95	0.331489	0.245407	0.243555	0.205482	0.217986	0.182795	0.182606	0.236354	0.186021	0.23487	0.252254	0.250347	0.213675	0.192468	0.199955	0.291754	0.280528	0.234082	0.247875	0.251452	0.279533	0.289904	0.294109	0.277648	0.271028	0.264218	0.242978	0.207017	0.212271	0.248995	0.229777	0.220016	0.231277	0.225107	0.22676	0.248118	0.246635	0.26098	0.248061	0.290783	0.266218	0.295695	0.291478	0.292424	0.27197	0.295829	0.297684	0.313014
	717.983	0.357816	0.271462	0.276119	0.233657	0.249633	0.216552	0.214995	0.268302	0.217506	0.265058	0.286771	0.283608	0.242541	0.224516	0.228513	0.320053	0.311047	0.264272	0.276351	0.283704	0.312937	0.32725	0.333879	0.315262	0.309457	0.30164	0.278143	0.24149	0.248974	0.286456	0.267448	0.258319	0.268034	0.261539	0.264529	0.286038	0.283915	0.299069	0.285926	0.330681	0.304664	0.33497	0.33055	0.332413	0.310289	0.334575	0.336548	0.353111
	722.017	0.351477	0.262215	0.266486	0.225584	0.236428	0.202963	0.201154	0.253737	0.205603	0.247319	0.26522	0.261585	0.22241	0.203016	0.208799	0.301091	0.290909	0.243781	0.255962	0.263394	0.292187	0.306686	0.313196	0.294444	0.288428	0.280985	0.258057	0.221203	0.227908	0.266407	0.246832	0.237322	0.248141	0.241734	0.243968	0.265969	0.264047	0.27934	0.266187	0.310868	0.285014	0.315532	0.310775	0.312272	0.290334	0.31502	0.31708	0.333559
	726.05	0.34961	0.264736	0.269462	0.232021	0.248464	0.22284	0.218939	0.270949	0.219935	0.274453	0.303672	0.29973	0.259836	0.241233	0.24694	0.342	0.330882	0.283601	0.29673	0.306855	0.335044	0.351588	0.358754	0.339677	0.332958	0.32568	0.302367	0.264082	0.270427	0.310151	0.290098	0.280268	0.291011	0.283898	0.286572	0.30935	0.306383	0.323446	0.309784	0.355244	0.328923	0.359791	0.355861	0.356964	0.335146	0.359978	0.36189	0.378638
	730.084	0.371389	0.285332	0.291773	0.249312	0.266329	0.236694	0.233682	0.287111	0.235592	0.285044	0.310875	0.306826	0.263811	0.246992	0.249666	0.342723	0.334197	0.286784	0.298132	0.30855	0.338175	0.354759	0.362615	0.342892	0.337215	0.328948	0.304193	0.266592	0.274786	0.313494	0.294146	0.285078	0.294425	0.287485	0.291159	0.313068	0.310546	0.326678	0.313187	0.359342	0.332437	0.363243	0.358977	0.360988	0.338182	0.362897	0.364817	0.381998
	734.118	0.41478	0.324553	0.330284	0.290231	0.300319	0.260286	0.259227	0.311213	0.264313	0.292832	0.302168	0.299613	0.261648	0.23989	0.248907	0.332915	0.325179	0.28003	0.293776	0.296841	0.323269	0.334435	0.339568	0.322934	0.316342	0.309702	0.29047	0.256183	0.262206	0.296577	0.278979	0.270095	0.279604	0.274382	0.27584	0.296543	0.29469	0.307643	0.295297	0.336486	0.312301	0.339858	0.335501	0.336844	0.317855	0.339281	0.341272	0.356306
	738.151	0.409012	0.320664	0.327894	0.286927	0.299657	0.263872	0.261533	0.312596	0.264677	0.298812	0.31403	0.311319	0.27147	0.250868	0.258829	0.34453	0.336615	0.291005	0.305285	0.309835	0.336054	0.348676	0.354567	0.33716	0.330011	0.32335	0.303267	0.267509	0.274157	0.309106	0.291151	0.282167	0.291427	0.285695	0.287694	0.309152	0.306549	0.32052	0.307965	0.350424	0.325027	0.353335	0.349597	0.350741	0.331133	0.353063	0.354901	0.370797
	742.185	0.439035	0.350542	0.361832	0.319375	0.332707	0.296127	0.293618	0.345295	0.296304	0.327993	0.342182	0.339241	0.297216	0.276897	0.284372	0.368459	0.3622	0.316308	0.330661	0.335688	0.361881	0.375713	0.382106	0.364357	0.357362	0.350239	0.329999	0.294368	0.301972	0.33644	0.31889	0.310434	0.318413	0.312753	0.315316	0.336475	0.333743	0.34746	0.334874	0.377802	0.352039	0.379627	0.375923	0.377509	0.358324	0.37913	0.381006	0.397034
	746.218	0.366273	0.28111	0.285254	0.247013	0.261491	0.227402	0.226155	0.278071	0.227152	0.274287	0.292629	0.291187	0.253269	0.230826	0.240725	0.329635	0.319203	0.273004	0.289758	0.291727	0.317496	0.328555	0.332694	0.316589	0.30851	0.302383	0.283126	0.246633	0.251968	0.287214	0.268549	0.258992	0.269123	0.263142	0.264616	0.286484	0.283905	0.29821	0.285438	0.327692	0.302692	0.330997	0.327666	0.328216	0.309556	0.331353	0.333144	0.34858
	750.252	0.320083	0.238614	0.240033	0.206122	0.222969	0.19828	0.197432	0.24851	0.196832	0.259941	0.29013	0.286845	0.249745	0.228804	0.236558	0.332721	0.319802	0.272885	0.286993	0.296104	0.323323	0.337142	0.342784	0.325683	0.318377	0.311609	0.289585	0.25213	0.256401	0.295889	0.27552	0.265308	0.277212	0.269956	0.272045	0.294407	0.291916	0.308864	0.295189	0.339102	0.314087	0.344458	0.34059	0.341201	0.320559	0.345021	0.346907	0.362499
	754.286	0.341361	0.256703	0.261887	0.227931	0.241628	0.217449	0.215729	0.265837	0.216651	0.272613	0.300598	0.296341	0.25912	0.237728	0.246627	0.342833	0.330211	0.282574	0.296496	0.307059	0.334098	0.349825	0.356343	0.338252	0.330955	0.324138	0.3022	0.264275	0.268612	0.309355	0.288682	0.278366	0.290426	0.28326	0.285095	0.30802	0.305363	0.322716	0.308809	0.353468	0.328092	0.358654	0.354382	0.355056	0.334381	0.358902	0.360957	0.376826
	758.319	0.334315	0.247708	0.251562	0.214376	0.231666	0.200216	0.198293	0.251451	0.201556	0.25211	0.277012	0.272972	0.236335	0.218306	0.223608	0.316513	0.305438	0.259861	0.270752	0.279562	0.309496	0.325674	0.332568	0.313876	0.309196	0.301619	0.278475	0.243038	0.248841	0.288307	0.268981	0.259438	0.270425	0.264129	0.266144	0.287526	0.285566	0.301549	0.288182	0.3317	0.307795	0.338435	0.332765	0.33491	0.312655	0.337688	0.340189	0.355707
	762.353	0.33787	0.253803	0.259607	0.226509	0.244957	0.219813	0.218646	0.269872	0.220028	0.278362	0.309362	0.304288	0.2683	0.249132	0.255979	0.351539	0.339495	0.293284	0.30432	0.316866	0.345995	0.363544	0.371013	0.352424	0.347286	0.339727	0.316703	0.280795	0.285179	0.326663	0.30655	0.296605	0.308332	0.301454	0.30348	0.325268	0.323036	0.340473	0.326463	0.370335	0.346689	0.377443	0.371763	0.373653	0.351926	0.376967	0.379531	0.394646
	766.387	0.323515	0.236958	0.245281	0.204807	0.21805	0.189539	0.187523	0.236993	0.188967	0.238277	0.26181	0.258399	0.219601	0.199644	0.207108	0.300906	0.288992	0.241746	0.256378	0.263482	0.290754	0.306627	0.313192	0.29436	0.287057	0.280341	0.258183	0.219963	0.226093	0.265175	0.245028	0.23512	0.246322	0.239577	0.241442	0.264582	0.261662	0.27808	0.264791	0.309841	0.283451	0.314477	0.310204	0.311157	0.289645	0.314245	0.316364	0.333266
	770.42	0.339858	0.253097	0.257417	0.217108	0.230407	0.196245	0.196717	0.247105	0.19996	0.243975	0.262052	0.259082	0.221875	0.201651	0.208748	0.298835	0.28844	0.242638	0.255422	0.261097	0.28893	0.301379	0.307082	0.289682	0.28345	0.276537	0.255124	0.219646	0.225192	0.262303	0.243324	0.2338	0.244837	0.238759	0.240453	0.261862	0.260016	0.274711	0.26184	0.304572	0.279983	0.309913	0.30507	0.306479	0.285359	0.309398	0.31155	0.327154
	774.454	0.368864	0.282805	0.28964	0.251843	0.265671	0.233057	0.234292	0.282166	0.236905	0.278367	0.297095	0.293575	0.257485	0.236009	0.245192	0.333118	0.323216	0.278188	0.291132	0.298072	0.324429	0.33673	0.34269	0.325935	0.319344	0.312821	0.292921	0.258386	0.262727	0.299561	0.280971	0.271432	0.282563	0.276646	0.277952	0.299124	0.297046	0.311819	0.298922	0.340299	0.316623	0.345713	0.340837	0.342086	0.322112	0.345183	0.347411	0.362247
	778.487	0.396952	0.309987	0.31999	0.275706	0.289104	0.254475	0.255322	0.302605	0.258163	0.291732	0.307606	0.304097	0.263503	0.243986	0.250277	0.335314	0.32829	0.283044	0.295293	0.302419	0.32887	0.341275	0.34823	0.330516	0.323897	0.31682	0.295815	0.260852	0.267544	0.302686	0.28482	0.276012	0.285514	0.279604	0.282031	0.30303	0.300714	0.314752	0.302213	0.344714	0.319243	0.348367	0.344041	0.345634	0.324783	0.347602	0.349554	0.365594
	782.521	0.397097	0.309556	0.320936	0.280141	0.2945	0.262396	0.261457	0.310256	0.263876	0.301906	0.321512	0.317391	0.277706	0.257873	0.265232	0.352887	0.344566	0.298798	0.311524	0.31998	0.346839	0.362027	0.36935	0.351026	0.344592	0.337475	0.316302	0.280684	0.286949	0.324077	0.305562	0.296488	0.306258	0.300172	0.302358	0.323934	0.321296	0.336452	0.323444	0.366612	0.341454	0.370754	0.366083	0.367759	0.347132	0.369997	0.372204	0.388123
	786.555	0.369618	0.281081	0.291738	0.250827	0.264182	0.234865	0.232873	0.281437	0.236192	0.275842	0.298378	0.293287	0.253742	0.235459	0.241186	0.332076	0.322613	0.276374	0.287539	0.298695	0.326762	0.344078	0.352488	0.33277	0.326952	0.319528	0.296583	0.260063	0.266631	0.305954	0.286581	0.277198	0.287831	0.281324	0.283664	0.305864	0.303207	0.319488	0.306206	0.350764	0.325034	0.355901	0.350759	0.352554	0.330199	0.354972	0.357284	0.373902
	790.588	0.412531	0.320637	0.332565	0.290346	0.300749	0.263546	0.260601	0.311348	0.265593	0.292086	0.30447	0.300611	0.260953	0.241122	0.248763	0.334007	0.326301	0.28074	0.293769	0.299668	0.326712	0.342365	0.349463	0.330683	0.32453	0.317516	0.296818	0.261404	0.268655	0.304875	0.286795	0.278026	0.28721	0.281723	0.283545	0.305115	0.302572	0.31675	0.304175	0.347181	0.321917	0.350653	0.345817	0.347624	0.327274	0.349543	0.351815	0.367964
	794.622	0.44632	0.358192	0.371708	0.33067	0.348824	0.315998	0.313289	0.364163	0.316689	0.350028	0.371826	0.36631	0.324605	0.308044	0.311949	0.396939	0.391592	0.346957	0.356134	0.368426	0.397143	0.415236	0.424532	0.404914	0.400592	0.392291	0.36946	0.335427	0.343192	0.3804	0.362951	0.354764	0.362822	0.356945	0.360215	0.380568	0.378009	0.393128	0.380056	0.423246	0.398706	0.427546	0.422125	0.42511	0.403512	0.426153	0.428573	0.444331
	798.655	0.439885	0.352546	0.366468	0.326628	0.345634	0.316391	0.312772	0.364013	0.315269	0.354234	0.38039	0.374394	0.332044	0.315795	0.319381	0.407226	0.401131	0.355658	0.364913	0.379173	0.408192	0.427938	0.437753	0.417505	0.413051	0.404555	0.380857	0.345708	0.353508	0.392257	0.374115	0.3657	0.373988	0.367633	0.371194	0.392134	0.389289	0.405482	0.391994	0.436401	0.411284	0.44073	0.435427	0.438333	0.416343	0.439535	0.441944	0.45808
	802.689	0.458716	0.374875	0.387171	0.354539	0.3721	0.349302	0.348828	0.396212	0.349008	0.391453	0.423262	0.414677	0.373659	0.35569	0.35938	0.448061	0.441094	0.397103	0.403343	0.426294	0.453443	0.473161	0.484333	0.465433	0.460872	0.452386	0.428648	0.395341	0.400489	0.440608	0.421848	0.413429	0.423367	0.415946	0.419894	0.439919	0.43741	0.45498	0.441389	0.483975	0.460253	0.489368	0.483956	0.486441	0.464866	0.488228	0.490509	0.505373
	806.723	0.360096	0.27262	0.283863	0.24526	0.258688	0.23275	0.230926	0.279153	0.233081	0.278555	0.304541	0.298963	0.25978	0.240727	0.247221	0.340762	0.330069	0.283189	0.29476	0.307698	0.335514	0.353923	0.362508	0.342746	0.33659	0.329187	0.30604	0.268843	0.274715	0.315516	0.295378	0.285695	0.296934	0.289981	0.292303	0.314962	0.312158	0.329419	0.315765	0.360899	0.335094	0.366281	0.361142	0.36273	0.340523	0.365524	0.367881	0.384456
	810.756	0.378051	0.28991	0.302267	0.260641	0.273065	0.240741	0.239233	0.287608	0.241203	0.279276	0.297221	0.293854	0.254377	0.233435	0.242304	0.330609	0.321087	0.274752	0.289784	0.295649	0.321579	0.336616	0.343199	0.324975	0.317475	0.310943	0.290553	0.253759	0.260054	0.296936	0.27802	0.268698	0.27871	0.272631	0.274349	0.296771	0.293767	0.30892	0.296046	0.339603	0.313732	0.343132	0.338927	0.34006	0.319971	0.342579	0.344722	0.361101
	814.79	0.396416	0.308831	0.318908	0.280861	0.296686	0.267106	0.265021	0.316822	0.267632	0.312313	0.336631	0.331471	0.291517	0.272726	0.278601	0.370108	0.361243	0.314634	0.325674	0.337583	0.366342	0.38412	0.39228	0.373012	0.367697	0.359737	0.336688	0.300699	0.307097	0.346736	0.3275	0.318339	0.328278	0.321738	0.324459	0.346033	0.343633	0.359944	0.346296	0.390813	0.365813	0.395737	0.39047	0.392669	0.37115	0.394919	0.397299	0.413185
	818.824	0.395093	0.306651	0.319087	0.278047	0.291118	0.259523	0.257765	0.307711	0.26014	0.299271	0.318747	0.314572	0.27399	0.25387	0.26137	0.350764	0.342024	0.295205	0.30866	0.317137	0.344204	0.360542	0.367908	0.349081	0.342401	0.335132	0.313512	0.276848	0.283555	0.321493	0.302457	0.293316	0.303003	0.296716	0.299037	0.321139	0.318384	0.333915	0.320701	0.365041	0.339152	0.368663	0.364097	0.365722	0.345088	0.36796	0.370163	0.386523
	822.857	0.396434	0.304814	0.31653	0.273837	0.282566	0.249051	0.246627	0.297242	0.251375	0.283096	0.298194	0.293574	0.252459	0.232794	0.239367	0.328952	0.320514	0.273185	0.28555	0.294484	0.32222	0.338931	0.346694	0.327074	0.320789	0.313248	0.290802	0.253864	0.261299	0.299694	0.280434	0.271346	0.281221	0.274973	0.277373	0.299608	0.297194	0.312498	0.299378	0.344487	0.317985	0.347941	0.343116	0.344831	0.323402	0.346974	0.349146	0.366012
	826.891	0.379838	0.291672	0.301849	0.259594	0.269835	0.238397	0.238125	0.286567	0.240896	0.279213	0.296592	0.292674	0.252088	0.231284	0.238832	0.328784	0.319727	0.272462	0.285948	0.294173	0.320722	0.334966	0.341887	0.3235	0.316222	0.309138	0.287519	0.2505	0.256891	0.294547	0.275206	0.26583	0.276245	0.269763	0.272049	0.294292	0.291832	0.30713	0.29402	0.338459	0.31202	0.341905	0.337681	0.338834	0.317981	0.341424	0.343378	0.35995
	830.924	0.374971	0.289536	0.291803	0.254109	0.262386	0.236259	0.236601	0.285731	0.236479	0.281581	0.307072	0.300472	0.257448	0.237653	0.239676	0.333773	0.323216	0.277279	0.286129	0.304733	0.331179	0.346349	0.355299	0.337247	0.330234	0.322482	0.297473	0.26089	0.266941	0.305971	0.285374	0.276399	0.288198	0.279727	0.283854	0.305348	0.303232	0.320355	0.307526	0.352052	0.325036	0.355995	0.352411	0.353138	0.330371	0.355736	0.357119	0.374001
	834.958	0.370705	0.277243	0.287391	0.244017	0.253001	0.21996	0.215503	0.269349	0.221403	0.255806	0.27396	0.268256	0.226137	0.209337	0.212105	0.305467	0.296251	0.24854	0.258302	0.270216	0.300728	0.320916	0.330054	0.308529	0.303873	0.295372	0.269844	0.23229	0.241117	0.281845	0.261826	0.252852	0.26287	0.256177	0.259289	0.281691	0.279497	0.29581	0.282455	0.329478	0.302441	0.333992	0.32835	0.330816	0.307011	0.332574	0.334959	0.352662
	838.992	0.343304	0.253812	0.261395	0.218709	0.229377	0.198354	0.196557	0.248475	0.199811	0.242463	0.264015	0.258641	0.21688	0.199322	0.201783	0.296041	0.285726	0.238647	0.24863	0.261161	0.290703	0.30873	0.317324	0.297135	0.291766	0.283585	0.258215	0.22098	0.228788	0.268858	0.2486	0.239506	0.250278	0.243072	0.246342	0.268466	0.266358	0.282852	0.269675	0.315828	0.288985	0.320727	0.315571	0.317572	0.293851	0.319654	0.321825	0.339238
	843.025	0.357585	0.264607	0.271805	0.23174	0.239337	0.203323	0.200828	0.256729	0.206726	0.246168	0.260121	0.256004	0.216904	0.196428	0.203211	0.297415	0.286661	0.238169	0.250741	0.257927	0.287817	0.304922	0.311427	0.291948	0.286531	0.278586	0.25527	0.218076	0.225147	0.265352	0.245128	0.235707	0.246368	0.240081	0.242123	0.264356	0.262791	0.278226	0.264734	0.31059	0.284827	0.315144	0.309526	0.311534	0.289943	0.31415	0.31659	0.333018
	847.059	0.397136	0.302736	0.308244	0.268424	0.273452	0.235783	0.232634	0.288662	0.238715	0.268531	0.280679	0.275272	0.234207	0.214473	0.218659	0.310005	0.300638	0.253781	0.263828	0.274755	0.304003	0.321246	0.329012	0.309623	0.304502	0.296342	0.27232	0.236363	0.244081	0.283016	0.263303	0.254624	0.264888	0.258282	0.261145	0.282513	0.281022	0.296165	0.283334	0.328233	0.302312	0.332137	0.326871	0.328878	0.306875	0.330893	0.333038	0.349584
	851.092	0.398437	0.305495	0.314502	0.273001	0.27829	0.245583	0.242559	0.295812	0.2468	0.278986	0.295681	0.289272	0.245613	0.226668	0.229554	0.322395	0.313234	0.265754	0.275436	0.290093	0.318692	0.337668	0.346871	0.326569	0.32084	0.312473	0.287291	0.250065	0.258311	0.29821	0.277921	0.269262	0.279521	0.272169	0.275804	0.297833	0.295756	0.312068	0.299029	0.34539	0.317978	0.348697	0.343875	0.345715	0.322871	0.347514	0.3495	0.367009
	855.126	0.364381	0.273665	0.278637	0.238189	0.247177	0.210081	0.209593	0.263296	0.214637	0.252531	0.265968	0.26224	0.223535	0.202914	0.20935	0.300324	0.290438	0.243572	0.255551	0.262403	0.291195	0.305297	0.311428	0.293303	0.287631	0.280046	0.257648	0.221955	0.22841	0.266421	0.24706	0.237863	0.248524	0.242368	0.244444	0.265779	0.264367	0.278951	0.265975	0.309855	0.284783	0.314502	0.309275	0.311061	0.289818	0.313626	0.315843	0.331701
	859.16	0.383228	0.288124	0.297452	0.257827	0.264337	0.222376	0.220513	0.27685	0.227891	0.257703	0.264485	0.260826	0.223647	0.20194	0.210752	0.300035	0.290327	0.243212	0.256232	0.260228	0.289563	0.305774	0.311497	0.292946	0.287995	0.280359	0.259117	0.224059	0.230754	0.26908	0.25	0.241024	0.251002	0.245712	0.246954	0.268228	0.267001	0.280887	0.267889	0.311535	0.287443	0.316094	0.30987	0.312257	0.292195	0.314579	0.317316	0.332646
	863.193	0.36323	0.272366	0.279053	0.239537	0.247454	0.209147	0.209889	0.263757	0.214497	0.253165	0.26437	0.26091	0.223037	0.200628	0.208932	0.29989	0.289452	0.242277	0.255511	0.261059	0.289297	0.303148	0.308572	0.291118	0.285108	0.277692	0.256259	0.220818	0.226643	0.264616	0.245103	0.235887	0.246645	0.240616	0.242294	0.263582	0.262332	0.276677	0.263664	0.307158	0.282563	0.311674	0.306264	0.308009	0.287822	0.310719	0.31308	0.328459
	867.227	0.344704	0.25879	0.25896	0.224119	0.232997	0.200963	0.203463	0.255742	0.204488	0.254262	0.274365	0.269563	0.231392	0.208847	0.2147	0.308895	0.296629	0.250653	0.261653	0.273826	0.30105	0.313939	0.320123	0.303843	0.297331	0.289957	0.267141	0.232046	0.236415	0.275084	0.254672	0.245353	0.25766	0.25017	0.252768	0.273629	0.272455	0.288278	0.275365	0.318117	0.293591	0.32341	0.318772	0.319781	0.298832	0.323017	0.324908	0.340054
	871.261	0.425355	0.333747	0.340074	0.298372	0.30487	0.264883	0.26553	0.317265	0.271848	0.296548	0.303715	0.29976	0.259913	0.238624	0.245517	0.330619	0.323877	0.277911	0.289003	0.29615	0.323475	0.33528	0.341593	0.324266	0.318416	0.31085	0.2898	0.255743	0.262297	0.297849	0.279798	0.271188	0.280886	0.275216	0.277499	0.297786	0.296618	0.309762	0.297236	0.339552	0.31476	0.34287	0.337992	0.339772	0.319626	0.341868	0.343833	0.359174
	875.294	0.424331	0.332855	0.33373	0.292195	0.298821	0.254443	0.256604	0.31016	0.264732	0.287624	0.290927	0.287649	0.249232	0.228186	0.234229	0.317515	0.311607	0.266492	0.276047	0.281491	0.309864	0.318626	0.323947	0.307663	0.302814	0.295	0.27408	0.241845	0.24811	0.282318	0.265032	0.256599	0.266298	0.261108	0.263309	0.282299	0.28212	0.293917	0.281657	0.322509	0.299003	0.326517	0.321254	0.323362	0.303194	0.325453	0.32738	0.341815
	879.328	0.413169	0.32293	0.322375	0.281259	0.288371	0.244071	0.247315	0.3004	0.253922	0.278861	0.283967	0.280225	0.241522	0.220678	0.225174	0.308536	0.302009	0.258021	0.266546	0.273859	0.30194	0.310563	0.316247	0.300454	0.295668	0.287863	0.266394	0.234871	0.240945	0.274761	0.257379	0.249201	0.259239	0.253625	0.256183	0.274726	0.27462	0.286607	0.274704	0.314844	0.291547	0.319276	0.314074	0.316144	0.29552	0.318091	0.319951	0.334324
	883.361	0.424154	0.331395	0.336671	0.293286	0.300727	0.255085	0.257049	0.31016	0.265867	0.28503	0.28736	0.283607	0.245143	0.225318	0.230735	0.31269	0.307408	0.262746	0.271534	0.277138	0.306249	0.317145	0.323285	0.306078	0.302138	0.294022	0.272753	0.241098	0.248056	0.28257	0.265598	0.25748	0.26662	0.261768	0.263934	0.282758	0.282518	0.294244	0.282036	0.323013	0.29981	0.327474	0.321388	0.32421	0.303523	0.325747	0.328048	0.342591
	887.395	0.433096	0.34234	0.343905	0.302312	0.311231	0.264647	0.266815	0.320546	0.274348	0.296101	0.298614	0.295963	0.258044	0.236995	0.243469	0.323984	0.318651	0.274686	0.284864	0.288257	0.316202	0.324316	0.329171	0.313535	0.308742	0.301191	0.281313	0.250072	0.256337	0.28896	0.272487	0.26435	0.273367	0.26861	0.270603	0.289073	0.288763	0.299841	0.287922	0.327467	0.304723	0.331384	0.326177	0.328428	0.309008	0.330241	0.332236	0.346209
	891.429	0.428202	0.338071	0.338711	0.298177	0.307466	0.258861	0.262063	0.316134	0.269546	0.292262	0.292666	0.290847	0.254577	0.232283	0.240383	0.319793	0.314152	0.270543	0.281782	0.28258	0.310124	0.316602	0.320296	0.305723	0.300766	0.293551	0.274964	0.244468	0.249981	0.281699	0.265548	0.257352	0.26643	0.262052	0.263498	0.281609	0.281543	0.291927	0.280133	0.318522	0.296705	0.322606	0.317339	0.319501	0.301118	0.321543	0.323604	0.336849
	895.462	0.446108	0.358864	0.356795	0.31613	0.32964	0.278601	0.282371	0.340095	0.287079	0.316021	0.318771	0.317392	0.27834	0.256735	0.261858	0.340251	0.335723	0.293065	0.303721	0.304956	0.332923	0.338551	0.341995	0.328474	0.32383	0.316024	0.296557	0.267069	0.273515	0.303265	0.287749	0.280417	0.288101	0.283367	0.286066	0.302899	0.303018	0.31283	0.301408	0.339196	0.317497	0.342432	0.337768	0.340311	0.322166	0.341499	0.343308	0.356297
	899.496	0.455527	0.367191	0.365285	0.324775	0.339077	0.284069	0.28719	0.346408	0.294176	0.319	0.316893	0.316804	0.279977	0.258077	0.265359	0.340836	0.337268	0.294763	0.306554	0.302928	0.33138	0.335776	0.337898	0.324767	0.320659	0.313042	0.29526	0.266678	0.273015	0.301643	0.287106	0.279746	0.286705	0.283088	0.284915	0.301327	0.301728	0.310209	0.298796	0.335547	0.315088	0.338844	0.333747	0.336623	0.319673	0.337845	0.339887	0.35206
	903.529	0.421241	0.330103	0.331016	0.293743	0.300807	0.252829	0.254815	0.309896	0.262035	0.286821	0.286324	0.285029	0.250494	0.225756	0.237231	0.318422	0.310843	0.266346	0.280376	0.278972	0.3055	0.312381	0.314981	0.300847	0.294832	0.288297	0.271161	0.239589	0.244156	0.276603	0.259772	0.251083	0.260743	0.256408	0.256979	0.276	0.275641	0.286384	0.274394	0.312886	0.291156	0.316616	0.311633	0.313152	0.296245	0.315915	0.318028	0.331059
	907.563	0.465785	0.373767	0.376036	0.337631	0.345284	0.294634	0.295219	0.351209	0.303263	0.319674	0.316525	0.315135	0.279056	0.255481	0.265839	0.342724	0.337646	0.29415	0.307325	0.305792	0.332252	0.339359	0.342456	0.328159	0.322677	0.315874	0.298972	0.268453	0.274141	0.304831	0.289187	0.281205	0.289334	0.285444	0.286465	0.304689	0.304239	0.314065	0.302444	0.340229	0.318648	0.342954	0.338134	0.340072	0.32355	0.342036	0.344071	0.357012
	911.597	0.469805	0.375946	0.380945	0.340414	0.348514	0.298206	0.297145	0.352827	0.306243	0.317804	0.315718	0.313288	0.27607	0.254964	0.263054	0.339512	0.335215	0.292132	0.303413	0.304101	0.331663	0.341606	0.346346	0.330379	0.325921	0.318649	0.300304	0.269757	0.27669	0.308192	0.292666	0.284971	0.292664	0.288787	0.290206	0.308534	0.307836	0.318106	0.306518	0.345143	0.323128	0.348264	0.34288	0.345426	0.327398	0.34679	0.349023	0.362669
	915.63	0.420974	0.327284	0.333152	0.293724	0.301127	0.252113	0.252895	0.308256	0.261238	0.281175	0.280326	0.278007	0.242841	0.220111	0.229984	0.31075	0.30368	0.259486	0.272031	0.272042	0.299939	0.310514	0.314607	0.298764	0.294047	0.286959	0.268605	0.23729	0.243074	0.276624	0.259857	0.251546	0.260631	0.256493	0.257235	0.27629	0.275794	0.28687	0.274871	0.314182	0.292423	0.318512	0.31248	0.314912	0.2968	0.316953	0.319515	0.333034
	919.664	0.447607	0.351137	0.361907	0.32197	0.327268	0.27905	0.277113	0.331251	0.286535	0.296636	0.294629	0.291259	0.255296	0.23347	0.243424	0.322239	0.315972	0.272136	0.284375	0.285908	0.313252	0.326894	0.332398	0.315171	0.310549	0.303542	0.285249	0.253604	0.260236	0.294169	0.277587	0.269522	0.278036	0.274064	0.274762	0.29432	0.293175	0.304621	0.29275	0.332476	0.310195	0.336211	0.330075	0.332622	0.3144	0.334267	0.336949	0.351055
	923.697	0.443722	0.347186	0.360962	0.320196	0.325107	0.280516	0.27796	0.331449	0.286489	0.299754	0.300954	0.296877	0.259153	0.23763	0.247152	0.328785	0.322094	0.276934	0.289436	0.293267	0.320706	0.336591	0.343026	0.324702	0.319708	0.312429	0.293036	0.259788	0.266916	0.302538	0.285111	0.276885	0.285496	0.280969	0.282098	0.302549	0.300985	0.313581	0.30129	0.342909	0.319347	0.346249	0.340236	0.34273	0.323872	0.344341	0.34702	0.361974
	927.731	0.453335	0.356539	0.370224	0.328491	0.332943	0.289402	0.286375	0.339687	0.295291	0.306929	0.308857	0.304255	0.265171	0.24462	0.252757	0.334615	0.32867	0.283264	0.294679	0.30036	0.328137	0.344524	0.351703	0.332771	0.327981	0.320364	0.300047	0.2665	0.274215	0.310153	0.292683	0.284561	0.292998	0.288256	0.289886	0.310355	0.308774	0.321603	0.309243	0.351554	0.327372	0.354626	0.348715	0.3513	0.331745	0.352704	0.355264	0.370641
	931.765	0.45047	0.352638	0.366771	0.324702	0.328567	0.284674	0.28126	0.335724	0.290841	0.302259	0.303899	0.29893	0.259479	0.239479	0.246834	0.329711	0.323743	0.277935	0.288671	0.295101	0.323763	0.341342	0.348891	0.32935	0.325104	0.317103	0.295959	0.262265	0.270427	0.307185	0.289477	0.281425	0.289794	0.284994	0.286806	0.307293	0.305876	0.3189	0.306403	0.349418	0.325103	0.352665	0.346376	0.349282	0.32921	0.350526	0.353202	0.368762
	935.798	0.438742	0.340221	0.355161	0.315566	0.318896	0.274316	0.270109	0.32581	0.279251	0.293107	0.293945	0.289602	0.252025	0.230226	0.240271	0.324074	0.316416	0.270337	0.283426	0.28721	0.315308	0.333438	0.339953	0.320877	0.31607	0.308626	0.288805	0.254702	0.26213	0.29921	0.281151	0.272815	0.281475	0.276884	0.277864	0.298873	0.297244	0.310366	0.297809	0.340514	0.316719	0.343806	0.337485	0.340102	0.321277	0.341784	0.344649	0.359843
	939.832	0.453642	0.353818	0.368164	0.32647	0.32981	0.283597	0.27872	0.334906	0.289727	0.296935	0.296552	0.291431	0.25269	0.233425	0.240418	0.322343	0.316492	0.271224	0.281365	0.287157	0.316604	0.335456	0.343171	0.323147	0.319726	0.311594	0.290335	0.257203	0.265828	0.302647	0.285213	0.27737	0.285406	0.280968	0.282586	0.302845	0.301532	0.314279	0.301928	0.344696	0.320915	0.348264	0.341464	0.344769	0.324565	0.345773	0.348658	0.3641
	943.866	0.47266	0.373922	0.383058	0.344881	0.345656	0.296753	0.293441	0.350365	0.304586	0.310727	0.305202	0.301454	0.264694	0.24198	0.252245	0.332081	0.326187	0.28109	0.293161	0.295531	0.323136	0.337166	0.34254	0.325092	0.320479	0.313096	0.29445	0.262247	0.269192	0.303844	0.286875	0.27885	0.287216	0.283123	0.284059	0.303679	0.302901	0.314288	0.302196	0.342827	0.320085	0.345527	0.33957	0.342001	0.3243	0.343753	0.346266	0.360406
	947.899	0.448136	0.34974	0.364927	0.324259	0.327642	0.283778	0.279475	0.334401	0.288778	0.300661	0.30202	0.297302	0.258695	0.237747	0.246692	0.329898	0.323069	0.27711	0.289281	0.294428	0.32258	0.340819	0.347951	0.328519	0.32385	0.31621	0.295862	0.261778	0.269625	0.306581	0.288683	0.280483	0.288932	0.284236	0.285594	0.306498	0.304818	0.317991	0.305467	0.348399	0.324224	0.351496	0.345279	0.347972	0.328646	0.349435	0.3522	0.367664
	951.933	0.444039	0.34529	0.359737	0.316851	0.323857	0.278905	0.272977	0.330607	0.282779	0.296248	0.300407	0.295407	0.255158	0.237467	0.242662	0.326342	0.320436	0.274856	0.284918	0.291141	0.321633	0.341817	0.349965	0.329227	0.32609	0.317593	0.295079	0.261157	0.270677	0.307977	0.290396	0.282618	0.29017	0.285466	0.287642	0.308144	0.306512	0.319819	0.307281	0.351141	0.326745	0.354773	0.348078	0.351669	0.330582	0.352348	0.355245	0.371254
	955.966	0.404128	0.311253	0.319341	0.277359	0.292193	0.249234	0.244141	0.304637	0.249878	0.284953	0.297646	0.294745	0.254077	0.23621	0.240813	0.328584	0.321033	0.274811	0.287179	0.290496	0.321543	0.338981	0.345265	0.32596	0.321953	0.313602	0.290774	0.255673	0.264773	0.301439	0.28352	0.275311	0.282942	0.277715	0.280279	0.300937	0.299137	0.312776	0.299942	0.344127	0.319503	0.347914	0.342298	0.345444	0.324513	0.346555	0.349134	0.365065
	960	0.403307	0.310191	0.3224	0.278859	0.299003	0.255657	0.246427	0.309959	0.251572	0.288574	0.305126	0.302238	0.260222	0.245668	0.247696	0.334925	0.327787	0.282389	0.294532	0.297327	0.329959	0.351654	0.358812	0.337809	0.334968	0.326222	0.302147	0.266546	0.27777	0.314534	0.297109	0.289424	0.295352	0.29034	0.293397	0.314199	0.31164	0.325683	0.312961	0.358001	0.333159	0.361835	0.355924	0.359936	0.338107	0.360082	0.362975	0.379616
	964.034	0.386965	0.293272	0.304909	0.262383	0.280183	0.23866	0.230467	0.292142	0.235571	0.273321	0.290371	0.28717	0.246113	0.230259	0.23383	0.322985	0.314562	0.268505	0.281251	0.284659	0.316693	0.338246	0.345501	0.324576	0.321107	0.312666	0.288887	0.252816	0.263025	0.300918	0.282746	0.274597	0.28172	0.276475	0.279064	0.300492	0.297911	0.312525	0.299589	0.344918	0.319901	0.349132	0.343161	0.34674	0.324924	0.347461	0.35037	0.367067
	968.067	0.389984	0.299142	0.308183	0.266958	0.28756	0.248891	0.241195	0.302074	0.245057	0.288231	0.309823	0.30658	0.265334	0.249919	0.252799	0.342404	0.334201	0.288471	0.300585	0.30561	0.337448	0.357868	0.365227	0.34477	0.341157	0.332703	0.308702	0.272757	0.282463	0.32021	0.302142	0.293873	0.301171	0.295619	0.298563	0.319754	0.317103	0.332061	0.318996	0.363989	0.339089	0.368413	0.36287	0.366247	0.344275	0.36715	0.369842	0.386334
	972.101	0.386681	0.293024	0.306988	0.264047	0.280069	0.243293	0.234524	0.292771	0.239098	0.275511	0.295235	0.291152	0.249235	0.233463	0.237292	0.327627	0.318821	0.272234	0.285065	0.291185	0.322106	0.344817	0.353147	0.33141	0.327071	0.318906	0.294847	0.257437	0.267535	0.306511	0.287716	0.279242	0.286984	0.281249	0.283925	0.306349	0.303155	0.318844	0.305742	0.352048	0.325838	0.355943	0.3504	0.353446	0.331115	0.354435	0.357191	0.374686
	976.134	0.374203	0.281581	0.292008	0.249234	0.266768	0.230527	0.221242	0.280663	0.225751	0.266008	0.288024	0.284185	0.242143	0.227399	0.229802	0.321254	0.312228	0.265742	0.27792	0.284214	0.315896	0.338063	0.34629	0.32452	0.320465	0.312149	0.287291	0.249716	0.260029	0.299038	0.280204	0.271655	0.279507	0.273606	0.276563	0.298883	0.29579	0.311594	0.298472	0.344974	0.318666	0.349185	0.343819	0.346854	0.323859	0.347905	0.350528	0.368151
	980.168	0.442609	0.34593	0.358846	0.314934	0.327464	0.284426	0.276001	0.335911	0.284038	0.305132	0.315956	0.311406	0.268829	0.253544	0.256125	0.341085	0.335564	0.289976	0.300118	0.306538	0.338026	0.359346	0.36792	0.346458	0.343461	0.334642	0.310739	0.275749	0.286624	0.323725	0.3063	0.298676	0.305251	0.300229	0.303266	0.324006	0.321754	0.335617	0.322978	0.367926	0.342619	0.371158	0.365131	0.368875	0.3469	0.369107	0.371817	0.38859
	984.202	0.401776	0.304275	0.317688	0.276604	0.285466	0.24585	0.238082	0.296144	0.245667	0.271831	0.283558	0.278897	0.238981	0.220895	0.227024	0.316603	0.307597	0.260611	0.272992	0.279128	0.309562	0.331368	0.339281	0.317968	0.313686	0.305671	0.282622	0.245986	0.255073	0.294545	0.275504	0.26687	0.275518	0.270102	0.272022	0.294268	0.291822	0.306915	0.293853	0.339491	0.313973	0.343481	0.337359	0.340221	0.318698	0.341697	0.344546	0.361393
	988.235	0.420671	0.32478	0.340189	0.296773	0.310141	0.269022	0.260991	0.321343	0.267365	0.296427	0.309808	0.30545	0.262828	0.246494	0.250275	0.338412	0.331352	0.28454	0.296462	0.302416	0.333909	0.356593	0.364852	0.343257	0.339728	0.330935	0.306951	0.270756	0.281368	0.319809	0.30152	0.293609	0.300458	0.295121	0.298027	0.319513	0.317019	0.331678	0.318636	0.364701	0.339005	0.367945	0.361861	0.365529	0.343848	0.365983	0.36886	0.385833
	992.269	0.42921	0.331398	0.346067	0.302915	0.313061	0.270264	0.262718	0.320549	0.271221	0.289852	0.298878	0.294058	0.253353	0.236796	0.241292	0.326426	0.319772	0.274246	0.284923	0.29109	0.32184	0.34333	0.351802	0.330461	0.327148	0.318791	0.295762	0.260869	0.270799	0.308527	0.29074	0.282807	0.290287	0.285378	0.287659	0.308778	0.306528	0.320565	0.307942	0.352449	0.327543	0.356288	0.349862	0.353375	0.331694	0.354036	0.356939	0.373504
	996.303	0.377454	0.279922	0.294329	0.250825	0.261199	0.223262	0.215433	0.273539	0.223287	0.252469	0.267656	0.262082	0.220939	0.205449	0.208429	0.300369	0.291328	0.244058	0.254201	0.263175	0.295518	0.319668	0.328988	0.306132	0.303026	0.294217	0.268744	0.231726	0.241853	0.283001	0.263509	0.254964	0.263684	0.2579	0.260498	0.282837	0.280487	0.296402	0.2831	0.33028	0.304177	0.335219	0.32839	0.331938	0.308265	0.33299	0.336031	0.353632
	1000.34	0.373112	0.277116	0.288409	0.244941	0.256824	0.21902	0.211572	0.269923	0.219006	0.251093	0.267643	0.262511	0.221302	0.206158	0.20841	0.300338	0.291441	0.244454	0.254335	0.263007	0.295448	0.318031	0.326982	0.304627	0.301464	0.292678	0.267082	0.230232	0.240248	0.280736	0.261444	0.25286	0.261633	0.255772	0.258558	0.280621	0.278385	0.294097	0.280866	0.327687	0.301644	0.332708	0.326218	0.329625	0.305796	0.330765	0.333617	0.351114
	1004.37	0.365612	0.274256	0.288913	0.244727	0.261233	0.220533	0.212174	0.273831	0.219062	0.258781	0.271018	0.267888	0.228827	0.2141	0.215166	0.304631	0.295558	0.250161	0.2602	0.264869	0.297411	0.317262	0.322767	0.301885	0.299216	0.290882	0.266211	0.229162	0.240015	0.277764	0.259568	0.251179	0.258434	0.253027	0.255941	0.276926	0.275156	0.289434	0.276865	0.321837	0.296964	0.327039	0.320832	0.324344	0.301438	0.325452	0.328268	0.344931
	1008.4	0.370614	0.273943	0.288609	0.245691	0.258178	0.218736	0.209755	0.270344	0.217341	0.25036	0.265017	0.260284	0.220045	0.204677	0.207593	0.299439	0.28987	0.242981	0.253794	0.260592	0.29334	0.317347	0.325502	0.302988	0.300121	0.291458	0.266292	0.229105	0.239545	0.280094	0.260849	0.252342	0.260527	0.254959	0.257444	0.279605	0.277289	0.292864	0.279702	0.326466	0.300854	0.331532	0.324728	0.328377	0.305126	0.329421	0.332537	0.34987
	1012.44	0.336632	0.245991	0.25531	0.214379	0.23242	0.195729	0.18826	0.247446	0.191943	0.239287	0.260518	0.257722	0.218795	0.202177	0.206672	0.299249	0.288107	0.241848	0.25554	0.259066	0.290217	0.310392	0.316773	0.296389	0.291882	0.284219	0.260661	0.223237	0.232127	0.270942	0.251813	0.242802	0.251577	0.245795	0.247906	0.270218	0.267442	0.28301	0.269952	0.315308	0.290059	0.320459	0.314956	0.317613	0.295494	0.319403	0.322147	0.338983
	1016.47	0.347476	0.256947	0.264618	0.22388	0.23912	0.202799	0.197926	0.254082	0.201799	0.245279	0.264555	0.261536	0.222809	0.204587	0.210438	0.301983	0.291338	0.24496	0.258564	0.262874	0.292738	0.310498	0.316911	0.297423	0.292178	0.284753	0.262063	0.2253	0.233046	0.271373	0.252253	0.24309	0.252651	0.246805	0.248715	0.270844	0.268336	0.283586	0.270554	0.315186	0.289984	0.320108	0.314848	0.317044	0.295415	0.319188	0.321722	0.338217
	1020.5	0.353751	0.263531	0.273514	0.23005	0.250314	0.214798	0.206884	0.263606	0.210292	0.252888	0.27701	0.27357	0.23268	0.218417	0.220716	0.310772	0.301492	0.256293	0.268408	0.274008	0.305102	0.325888	0.333952	0.312785	0.308597	0.300722	0.276448	0.239609	0.249339	0.287356	0.268945	0.260322	0.268497	0.262706	0.265406	0.28748	0.284239	0.29987	0.287033	0.332304	0.306555	0.337294	0.331974	0.334889	0.311697	0.336034	0.338663	0.35605
	1024.54	0.356947	0.267998	0.277719	0.237133	0.261853	0.230557	0.220807	0.279716	0.223904	0.273992	0.306327	0.301392	0.260068	0.248489	0.248068	0.340988	0.331769	0.286661	0.295981	0.306578	0.339854	0.364389	0.374136	0.351568	0.349076	0.340207	0.313624	0.276915	0.287046	0.327576	0.308844	0.300325	0.308269	0.302035	0.305539	0.327348	0.324071	0.341166	0.327712	0.374054	0.348773	0.380251	0.37418	0.377943	0.35335	0.37879	0.381674	0.39902
	1028.57	0.395593	0.302299	0.31502	0.269657	0.287955	0.24852	0.240006	0.297464	0.245858	0.276134	0.294593	0.290375	0.248461	0.235288	0.236273	0.322581	0.31571	0.271202	0.281219	0.287785	0.319508	0.341163	0.35008	0.328246	0.325223	0.316795	0.292223	0.256684	0.267537	0.304781	0.287268	0.279324	0.286406	0.281115	0.284145	0.305357	0.302469	0.317187	0.304642	0.349525	0.32408	0.35414	0.348212	0.351866	0.328438	0.35221	0.354973	0.372266
	1032.61	0.359994	0.268127	0.2775	0.234317	0.252889	0.215427	0.207536	0.266125	0.21215	0.25282	0.274344	0.27075	0.22989	0.215344	0.217545	0.308075	0.29895	0.25328	0.264892	0.270472	0.302326	0.323336	0.331282	0.309997	0.3063	0.29808	0.273464	0.236845	0.246744	0.285191	0.266667	0.25813	0.266256	0.260558	0.263288	0.285135	0.28232	0.297712	0.28478	0.330332	0.304763	0.33534	0.329645	0.332822	0.309626	0.333904	0.336618	0.353847
	1036.64	0.379575	0.282765	0.292435	0.250785	0.259072	0.220523	0.214117	0.271217	0.222425	0.250413	0.263197	0.258211	0.218699	0.201436	0.205981	0.29709	0.287751	0.240777	0.251303	0.259162	0.29035	0.310894	0.31905	0.297689	0.29383	0.285592	0.261431	0.224955	0.233746	0.273821	0.254469	0.2456	0.255182	0.249475	0.251601	0.273659	0.271691	0.286974	0.273856	0.319649	0.294075	0.324581	0.318259	0.321087	0.298276	0.322833	0.325571	0.342513
	1040.67	0.382034	0.284844	0.296771	0.254213	0.261704	0.224865	0.21835	0.275003	0.226533	0.254668	0.268407	0.262787	0.221984	0.205075	0.209031	0.301385	0.29221	0.244467	0.254634	0.264322	0.295723	0.31772	0.32663	0.304503	0.300659	0.29209	0.267093	0.229919	0.239159	0.280239	0.260469	0.251621	0.26114	0.255136	0.25763	0.280032	0.277952	0.293795	0.280443	0.327385	0.301078	0.332046	0.325644	0.328595	0.305297	0.330184	0.332944	0.35037
	1044.71	0.349236	0.260178	0.263429	0.221549	0.235793	0.203069	0.198414	0.253222	0.202753	0.246755	0.268843	0.265097	0.224401	0.207866	0.21076	0.303656	0.293931	0.24716	0.258293	0.26653	0.29677	0.313282	0.320651	0.300692	0.295495	0.287606	0.263067	0.225706	0.233878	0.27261	0.253236	0.243971	0.253979	0.247458	0.250358	0.272427	0.270127	0.285852	0.2727	0.3183	0.291911	0.32303	0.31836	0.320279	0.297078	0.322501	0.324543	0.341715
	1048.74	0.411096	0.316856	0.334107	0.288489	0.302071	0.266901	0.255699	0.313408	0.262778	0.291073	0.307751	0.30247	0.259164	0.246179	0.246248	0.335117	0.327973	0.281897	0.291085	0.30127	0.332728	0.35633	0.365438	0.342237	0.338845	0.330257	0.304427	0.266182	0.278098	0.317127	0.298652	0.290441	0.297477	0.291528	0.295181	0.317377	0.314356	0.330085	0.31727	0.364281	0.337094	0.367902	0.362399	0.365637	0.341659	0.36624	0.368767	0.387071
	1052.77	0.379244	0.286353	0.295894	0.252456	0.268028	0.232352	0.223706	0.281537	0.229267	0.265604	0.286219	0.281871	0.239804	0.225385	0.227043	0.317931	0.309429	0.263132	0.273853	0.281833	0.313362	0.334601	0.343179	0.321333	0.31739	0.309026	0.283834	0.246466	0.25669	0.295675	0.276882	0.268288	0.276538	0.270538	0.273642	0.295785	0.292947	0.308664	0.295633	0.341983	0.315512	0.346349	0.340976	0.343892	0.32033	0.345045	0.347526	0.365228
	1056.81	0.396496	0.301677	0.310223	0.267935	0.279206	0.241344	0.234185	0.29061	0.241335	0.269596	0.284727	0.280225	0.239604	0.22322	0.22697	0.315913	0.307708	0.261602	0.27232	0.279801	0.310287	0.329658	0.337838	0.316847	0.312581	0.304562	0.28076	0.244419	0.253566	0.291983	0.273378	0.264704	0.27358	0.267904	0.270382	0.292211	0.289807	0.304797	0.291938	0.337082	0.311273	0.341372	0.335857	0.338468	0.315837	0.33998	0.342429	0.359478
	1060.84	0.385422	0.290873	0.301696	0.258243	0.271157	0.236456	0.227655	0.284019	0.234008	0.265698	0.285422	0.280324	0.238146	0.223498	0.225621	0.316656	0.308156	0.261556	0.271933	0.281377	0.312551	0.334699	0.344029	0.321639	0.317561	0.309223	0.283961	0.246379	0.25648	0.29624	0.277149	0.268464	0.277121	0.271038	0.274019	0.29653	0.293593	0.30966	0.296553	0.343298	0.316481	0.347604	0.342087	0.344898	0.321125	0.346137	0.348647	0.366607
	1064.87	0.384405	0.287671	0.29966	0.257157	0.266419	0.232887	0.22327	0.278821	0.230768	0.258412	0.276738	0.270926	0.229398	0.214138	0.217261	0.309378	0.300099	0.252969	0.263351	0.27393	0.304784	0.328201	0.337964	0.314962	0.310685	0.302511	0.277273	0.239067	0.248894	0.289923	0.27024	0.261289	0.270624	0.264443	0.267068	0.290215	0.287192	0.303785	0.290551	0.337844	0.310723	0.342224	0.336513	0.339086	0.315225	0.340654	0.343232	0.361443
	1068.91	0.38036	0.288953	0.298492	0.255958	0.274432	0.237695	0.228273	0.286929	0.232618	0.271671	0.292927	0.289624	0.248359	0.233557	0.236208	0.325531	0.316819	0.271338	0.283686	0.288848	0.31973	0.3402	0.347775	0.326731	0.322396	0.314534	0.290595	0.253448	0.263521	0.301085	0.282848	0.274316	0.282008	0.276322	0.279107	0.30112	0.297951	0.313216	0.300434	0.345708	0.319802	0.349845	0.34488	0.347632	0.325107	0.348789	0.35126	0.368578
	1072.94	0.384624	0.289436	0.296356	0.254546	0.265127	0.227625	0.22022	0.277339	0.227887	0.257476	0.273008	0.26838	0.228122	0.211962	0.2153	0.305694	0.296903	0.250514	0.260792	0.268709	0.299753	0.319319	0.327508	0.306292	0.302251	0.294122	0.269769	0.233172	0.24228	0.281405	0.262458	0.253629	0.262909	0.257107	0.259581	0.281535	0.279297	0.294531	0.281567	0.327099	0.301234	0.33176	0.326102	0.328706	0.305623	0.330393	0.332849	0.349991
	1076.97	0.389315	0.294309	0.302008	0.259383	0.273247	0.232717	0.224875	0.28449	0.232264	0.263143	0.278482	0.274379	0.233757	0.218537	0.22095	0.309979	0.301923	0.256127	0.266394	0.272571	0.304617	0.324769	0.332732	0.311533	0.308303	0.299839	0.275359	0.239564	0.249438	0.287714	0.269416	0.261039	0.269234	0.263805	0.266466	0.287789	0.285625	0.300274	0.287445	0.332618	0.307357	0.337336	0.331347	0.33461	0.311643	0.335696	0.338351	0.355232
	1081.01	0.415123	0.317872	0.325477	0.284397	0.292883	0.252319	0.244238	0.3019	0.25328	0.274366	0.285113	0.28052	0.240809	0.223886	0.228395	0.315721	0.3079	0.262112	0.272552	0.279269	0.309721	0.328901	0.336842	0.315976	0.312006	0.304067	0.280889	0.245207	0.254289	0.292327	0.274029	0.26547	0.274258	0.268969	0.271098	0.29264	0.2905	0.304893	0.292216	0.336695	0.311424	0.340828	0.335116	0.337752	0.315667	0.339294	0.341777	0.35846
	1085.04	0.395496	0.297102	0.305957	0.264412	0.272314	0.232361	0.223997	0.281751	0.233678	0.255274	0.266755	0.261561	0.22218	0.206056	0.209841	0.29893	0.290349	0.244281	0.253915	0.261761	0.293169	0.314237	0.322818	0.30102	0.297667	0.289463	0.2653	0.229322	0.238656	0.278149	0.259349	0.250697	0.259873	0.254472	0.256568	0.278411	0.276332	0.291294	0.278454	0.323751	0.298384	0.328654	0.322297	0.325256	0.302214	0.326766	0.329491	0.346492
	1089.08	0.390353	0.292994	0.298782	0.256998	0.264952	0.222686	0.21683	0.275071	0.226925	0.249864	0.259118	0.254344	0.215565	0.198987	0.202358	0.290912	0.282765	0.236902	0.245658	0.252859	0.284735	0.303277	0.311099	0.290317	0.287378	0.278933	0.2548	0.21999	0.228849	0.267577	0.249064	0.240501	0.249863	0.24458	0.246753	0.267687	0.266395	0.280547	0.267789	0.312253	0.287625	0.317569	0.310978	0.314112	0.291138	0.315666	0.318343	0.334684
	1093.11	0.409253	0.311351	0.319713	0.277487	0.284861	0.242698	0.236464	0.293529	0.246519	0.265162	0.273446	0.268429	0.229128	0.212392	0.216296	0.303162	0.295729	0.250095	0.259126	0.266577	0.297687	0.316705	0.3249	0.30398	0.300771	0.292466	0.268867	0.234132	0.243148	0.281435	0.263201	0.254795	0.263775	0.258609	0.26076	0.28176	0.280181	0.29424	0.28159	0.325858	0.301072	0.330637	0.324183	0.327274	0.304696	0.328641	0.331313	0.347734
	1097.14	0.421125	0.323047	0.332988	0.290842	0.297071	0.254149	0.248821	0.305398	0.258817	0.275526	0.281639	0.276651	0.237332	0.219525	0.224496	0.31042	0.303357	0.257556	0.267106	0.27418	0.304683	0.323265	0.331213	0.310707	0.307225	0.298974	0.276059	0.241612	0.250361	0.288294	0.270165	0.261848	0.270681	0.265623	0.267662	0.288513	0.287035	0.300781	0.288145	0.33211	0.307477	0.336471	0.330016	0.333075	0.311233	0.334422	0.33711	0.353257
	1101.18	0.398957	0.305818	0.309683	0.268608	0.283554	0.240843	0.234115	0.294744	0.240796	0.273958	0.28765	0.284836	0.245081	0.228286	0.232058	0.31941	0.311609	0.266267	0.277816	0.281125	0.312316	0.32903	0.335358	0.315971	0.312126	0.304068	0.281114	0.246112	0.255172	0.291472	0.273774	0.265402	0.273423	0.268259	0.270677	0.291356	0.289465	0.303087	0.290484	0.334105	0.309614	0.338353	0.332996	0.335859	0.314353	0.337216	0.339625	0.355649
	1105.21	0.436156	0.335339	0.343748	0.303048	0.307333	0.260238	0.253309	0.312736	0.265601	0.275321	0.276677	0.27178	0.233724	0.215974	0.221178	0.30518	0.298513	0.253376	0.262399	0.267917	0.299077	0.317946	0.325519	0.305036	0.302411	0.294093	0.271615	0.238213	0.247221	0.284638	0.267025	0.258979	0.267401	0.262921	0.264599	0.284891	0.283792	0.296715	0.284337	0.327462	0.303774	0.331897	0.324993	0.328374	0.307011	0.329569	0.332402	0.34804
	1109.24	0.406506	0.306958	0.3164	0.275411	0.281791	0.237353	0.230622	0.289407	0.24135	0.258767	0.264504	0.259684	0.221673	0.204081	0.20931	0.296166	0.288062	0.242374	0.252215	0.257955	0.289325	0.309216	0.316898	0.29605	0.293105	0.284881	0.261891	0.227437	0.236281	0.274843	0.256547	0.248161	0.257085	0.252248	0.253885	0.274887	0.27344	0.287268	0.274622	0.318633	0.294505	0.323609	0.316684	0.319967	0.298053	0.321377	0.324313	0.340361
	1113.28	0.419872	0.319015	0.329614	0.288497	0.293274	0.248009	0.240901	0.300354	0.25248	0.266345	0.270094	0.264894	0.226389	0.208819	0.213908	0.300343	0.292796	0.246857	0.256262	0.26258	0.294178	0.31485	0.322832	0.301639	0.298988	0.290503	0.2673	0.232956	0.242165	0.28096	0.262689	0.254484	0.263106	0.258336	0.2601	0.280988	0.279674	0.293392	0.280715	0.325022	0.300818	0.329676	0.322551	0.326044	0.304191	0.327251	0.330236	0.346314
	1117.31	0.431903	0.333269	0.3449	0.302398	0.308304	0.264115	0.258867	0.314979	0.269251	0.282007	0.286246	0.281156	0.241995	0.224207	0.229425	0.313464	0.307028	0.261752	0.271147	0.277904	0.30816	0.326941	0.335018	0.314547	0.311264	0.303041	0.280582	0.246786	0.255636	0.293014	0.275291	0.267201	0.275674	0.270883	0.272816	0.293375	0.291905	0.305268	0.292805	0.336215	0.311934	0.340472	0.333827	0.33707	0.315532	0.338185	0.340966	0.356919
	1121.34	0.408601	0.309903	0.319879	0.279783	0.285629	0.241405	0.235794	0.293809	0.245627	0.26471	0.269643	0.265262	0.22774	0.208404	0.2155	0.302251	0.293763	0.247768	0.259078	0.2637	0.293998	0.31272	0.31965	0.299663	0.295899	0.288038	0.266168	0.23162	0.2397	0.277858	0.259467	0.250928	0.26005	0.255217	0.256544	0.277657	0.276179	0.289856	0.277178	0.320759	0.296762	0.325343	0.318726	0.321634	0.300784	0.323346	0.32622	0.34193
	1125.38	0.432526	0.333507	0.345101	0.303951	0.309522	0.267527	0.260177	0.31657	0.270061	0.284136	0.290537	0.285485	0.246215	0.22813	0.234199	0.319599	0.312287	0.266548	0.27721	0.283903	0.313593	0.333373	0.341481	0.32065	0.316643	0.308788	0.286537	0.251471	0.260312	0.298262	0.280118	0.27174	0.280389	0.2754	0.277171	0.298589	0.296545	0.310577	0.29799	0.342021	0.317106	0.345845	0.339725	0.342489	0.321193	0.343908	0.34658	0.36296
	1129.41	0.471724	0.373285	0.386557	0.344689	0.350369	0.307081	0.299744	0.356216	0.309421	0.318861	0.323021	0.318066	0.277135	0.258998	0.264899	0.346966	0.341768	0.29638	0.30706	0.313643	0.342605	0.361764	0.369921	0.349495	0.345376	0.337339	0.315667	0.281295	0.29071	0.32703	0.309732	0.301905	0.309295	0.304518	0.30675	0.327502	0.325432	0.33868	0.326301	0.369789	0.344833	0.372281	0.366591	0.369493	0.349129	0.370363	0.372865	0.389032
	1133.45	0.451182	0.353524	0.367429	0.32582	0.33329	0.291984	0.283359	0.340174	0.292136	0.307159	0.314434	0.309736	0.269239	0.251475	0.25731	0.341428	0.334884	0.289316	0.300759	0.307001	0.336097	0.35614	0.364038	0.343246	0.338859	0.331094	0.309154	0.273587	0.283097	0.320103	0.302366	0.294215	0.301855	0.296866	0.298987	0.320424	0.317951	0.331884	0.319403	0.363457	0.338146	0.366325	0.360799	0.36349	0.342752	0.364616	0.367152	0.383705
	1137.48	0.438195	0.342217	0.354916	0.313069	0.323711	0.284542	0.275696	0.332891	0.282608	0.305093	0.317685	0.31328	0.271579	0.254376	0.25961	0.345746	0.338768	0.292703	0.30495	0.31128	0.340668	0.361194	0.369362	0.348386	0.343652	0.335782	0.313213	0.276881	0.286562	0.323961	0.305916	0.297655	0.305252	0.299916	0.302365	0.324212	0.321336	0.335906	0.323179	0.368081	0.342168	0.370854	0.365714	0.368339	0.347233	0.369426	0.371881	0.388849
	1141.51	0.437538	0.341301	0.35216	0.3113	0.318922	0.278267	0.271826	0.326901	0.279707	0.297985	0.306333	0.302078	0.262469	0.243402	0.250478	0.335118	0.327931	0.28233	0.294506	0.300071	0.328401	0.346125	0.353501	0.333759	0.328653	0.321259	0.300069	0.264817	0.273097	0.309761	0.291868	0.28339	0.291925	0.286831	0.288615	0.310055	0.307703	0.321562	0.309048	0.352427	0.327373	0.355605	0.350349	0.352579	0.332201	0.354198	0.356599	0.372796
	1145.55	0.461387	0.367572	0.382809	0.339355	0.352461	0.312253	0.302443	0.360002	0.309166	0.329961	0.340745	0.336852	0.294501	0.278552	0.282194	0.364749	0.359415	0.314626	0.326139	0.331875	0.36092	0.380427	0.387932	0.367295	0.362854	0.355029	0.332744	0.296737	0.307459	0.342727	0.325794	0.318004	0.324166	0.319091	0.322058	0.343125	0.340211	0.353912	0.341663	0.38558	0.359836	0.387727	0.38301	0.385801	0.364979	0.386386	0.38868	0.405509
	1149.58	0.389506	0.293578	0.301148	0.261424	0.26876	0.227638	0.223077	0.279843	0.231144	0.258138	0.267003	0.263084	0.225434	0.205565	0.212868	0.301729	0.292324	0.245844	0.25798	0.262796	0.292503	0.309626	0.316085	0.296696	0.292021	0.284439	0.262545	0.227126	0.234544	0.272811	0.253962	0.245005	0.254801	0.2495	0.250931	0.272448	0.27081	0.284985	0.272134	0.315975	0.291473	0.320584	0.314631	0.31696	0.296038	0.31916	0.321772	0.337635
	1153.61	0.409686	0.311993	0.321187	0.281019	0.287086	0.24341	0.238588	0.295829	0.247941	0.268156	0.273457	0.269246	0.23158	0.211892	0.219137	0.305734	0.297384	0.251376	0.262825	0.267492	0.297366	0.314995	0.321719	0.302157	0.298055	0.290292	0.268639	0.234115	0.241915	0.279688	0.261343	0.252747	0.261989	0.257066	0.258457	0.279496	0.278048	0.291636	0.278971	0.322334	0.298265	0.326773	0.320424	0.323135	0.302443	0.324957	0.327703	0.343334
	1157.65	0.414088	0.315426	0.324246	0.283016	0.288049	0.241355	0.237903	0.296415	0.248769	0.265905	0.267726	0.263205	0.225417	0.206256	0.212201	0.297974	0.290628	0.244719	0.254356	0.259523	0.290628	0.308018	0.314872	0.295267	0.292322	0.283887	0.261501	0.228183	0.23636	0.274088	0.25603	0.247802	0.256752	0.252038	0.253711	0.27384	0.273172	0.286094	0.27347	0.316684	0.293188	0.321483	0.314384	0.317772	0.296651	0.319199	0.322095	0.337364
	1161.68	0.401106	0.304769	0.313827	0.271875	0.279034	0.237878	0.233822	0.289912	0.24254	0.266121	0.274607	0.269929	0.230705	0.212234	0.217565	0.305668	0.297652	0.251211	0.261473	0.268508	0.298894	0.316719	0.324238	0.304122	0.300145	0.29197	0.26893	0.233878	0.242101	0.280524	0.261881	0.25326	0.262636	0.257249	0.259303	0.28044	0.278985	0.293129	0.280273	0.324633	0.299764	0.3292	0.322934	0.325741	0.303862	0.327422	0.330049	0.346229
	1165.71	0.417153	0.320421	0.327835	0.287653	0.294045	0.250316	0.245991	0.302406	0.255203	0.274545	0.279684	0.275725	0.238056	0.218286	0.225464	0.310806	0.302986	0.257443	0.268728	0.273224	0.302565	0.318554	0.325043	0.306052	0.301689	0.294102	0.27286	0.238718	0.246272	0.283081	0.265101	0.25652	0.265768	0.260882	0.262322	0.283075	0.281668	0.294896	0.282396	0.325066	0.301095	0.329328	0.323351	0.325831	0.305333	0.327725	0.330277	0.345734
	1169.75	0.42395	0.325646	0.33784	0.296964	0.301155	0.258047	0.253785	0.310566	0.263229	0.281375	0.285299	0.280519	0.241619	0.221486	0.228873	0.315626	0.307902	0.2611	0.272429	0.278479	0.308179	0.326723	0.333923	0.314007	0.309829	0.301735	0.279807	0.245018	0.253097	0.291416	0.272845	0.2644	0.273376	0.268304	0.26999	0.291095	0.289712	0.303447	0.290602	0.334722	0.310172	0.33853	0.33208	0.334933	0.314399	0.336548	0.339318	0.355121
	1173.78	0.455158	0.360241	0.378252	0.33216	0.336901	0.297161	0.29677	0.346862	0.304753	0.317993	0.322677	0.316691	0.274022	0.255176	0.260268	0.343222	0.338953	0.292589	0.301616	0.312384	0.34071	0.358263	0.367324	0.347263	0.342861	0.334209	0.311612	0.27767	0.286363	0.32341	0.305578	0.297771	0.30592	0.300463	0.303433	0.323756	0.322315	0.335862	0.323158	0.367307	0.341733	0.370092	0.363958	0.367078	0.345837	0.367819	0.370314	0.386541
	1177.82	0.472785	0.375289	0.379908	0.341515	0.344635	0.294753	0.291347	0.347669	0.302661	0.307782	0.303213	0.300027	0.263967	0.242331	0.251525	0.329224	0.323898	0.2803	0.29149	0.293013	0.320527	0.332161	0.337254	0.320454	0.315979	0.308918	0.290583	0.259299	0.266072	0.299062	0.282901	0.274893	0.283321	0.279448	0.28035	0.299418	0.29866	0.309435	0.297752	0.33695	0.314717	0.34013	0.334539	0.336786	0.318713	0.33859	0.340881	0.354785
	1181.85	0.458767	0.359952	0.365514	0.325708	0.331013	0.278758	0.274324	0.331495	0.286819	0.289071	0.284577	0.281091	0.245809	0.226573	0.233809	0.310231	0.30513	0.262867	0.272341	0.273665	0.302761	0.316276	0.322125	0.304374	0.301437	0.294073	0.274892	0.244666	0.252272	0.28533	0.269681	0.262004	0.270042	0.26659	0.267431	0.286048	0.285353	0.295942	0.284515	0.323339	0.301869	0.327758	0.321197	0.324281	0.304994	0.325531	0.328206	0.342151
	1185.88	0.411861	0.319956	0.32019	0.28719	0.293981	0.250716	0.247155	0.302823	0.252636	0.280191	0.285624	0.284315	0.25046	0.225301	0.238479	0.322165	0.311717	0.267376	0.284247	0.282656	0.307544	0.317302	0.320058	0.30527	0.297664	0.292311	0.275885	0.241879	0.246249	0.279648	0.261941	0.252691	0.262939	0.258147	0.258134	0.279046	0.277161	0.289541	0.277611	0.316665	0.293959	0.319856	0.316058	0.316395	0.30003	0.31985	0.321778	0.335681
	1189.92	0.400534	0.317785	0.31855	0.283946	0.301026	0.265529	0.262238	0.315573	0.260778	0.307359	0.326842	0.3264	0.288517	0.265209	0.275819	0.360454	0.350425	0.30653	0.324988	0.324902	0.348435	0.357642	0.360761	0.346538	0.337414	0.332179	0.315002	0.279547	0.284562	0.316439	0.298945	0.289874	0.298986	0.293162	0.294629	0.31581	0.312601	0.326097	0.31412	0.353766	0.329532	0.355762	0.353886	0.35374	0.337182	0.356758	0.358127	0.372856
	1193.95	0.446322	0.35659	0.356289	0.31918	0.332937	0.281869	0.280161	0.338762	0.286278	0.311535	0.313122	0.313252	0.278117	0.255348	0.265668	0.342725	0.336539	0.294013	0.309069	0.303921	0.330635	0.337532	0.33951	0.325713	0.32005	0.313767	0.29745	0.266601	0.272458	0.302018	0.286796	0.278726	0.286319	0.282639	0.283405	0.301777	0.300731	0.31052	0.29909	0.336171	0.315071	0.339184	0.334902	0.336701	0.320573	0.338718	0.340748	0.35358
	1197.98	0.386601	0.300914	0.292933	0.258587	0.272193	0.225358	0.226432	0.283604	0.22981	0.268814	0.276384	0.276586	0.242706	0.218712	0.228403	0.310473	0.301048	0.258549	0.273479	0.270399	0.29648	0.300805	0.302109	0.289719	0.28306	0.277207	0.260152	0.228773	0.232838	0.263256	0.246698	0.237961	0.247828	0.243024	0.243865	0.262499	0.261742	0.272585	0.261135	0.297972	0.276744	0.302143	0.298477	0.299291	0.282468	0.302362	0.304029	0.316787
	1202.02	0.420885	0.33009	0.328108	0.292639	0.304212	0.254395	0.252616	0.311176	0.259258	0.28664	0.288719	0.288663	0.255032	0.231425	0.242801	0.322721	0.314696	0.271493	0.286943	0.281968	0.308827	0.316112	0.317923	0.303959	0.298075	0.292019	0.275592	0.244049	0.249143	0.280221	0.264123	0.255535	0.264332	0.260451	0.260709	0.279746	0.278779	0.28921	0.277549	0.315128	0.293995	0.318842	0.314337	0.31581	0.299433	0.318459	0.320567	0.333477
	1206.05	0.457685	0.366869	0.36919	0.333276	0.344909	0.294138	0.291915	0.349592	0.298005	0.319649	0.319538	0.319538	0.284904	0.260773	0.273216	0.34947	0.343006	0.300323	0.31675	0.311039	0.336579	0.344228	0.346161	0.332447	0.326144	0.320259	0.305096	0.274059	0.279508	0.309126	0.293807	0.285684	0.293301	0.289757	0.290053	0.30883	0.307471	0.31733	0.305912	0.342791	0.321713	0.345248	0.341076	0.342597	0.327515	0.344765	0.346857	0.359589
	1210.08	0.419018	0.328164	0.330398	0.29456	0.303646	0.25982	0.25772	0.312308	0.263296	0.290704	0.295922	0.294812	0.260008	0.235785	0.248184	0.33041	0.321576	0.277158	0.2934	0.291544	0.316952	0.326059	0.329034	0.314103	0.306939	0.301192	0.284535	0.251024	0.255863	0.288689	0.271548	0.262505	0.272089	0.267538	0.267844	0.288301	0.286573	0.29848	0.286461	0.325611	0.302904	0.328781	0.324738	0.32556	0.308854	0.328586	0.330575	0.344457
	1214.12	0.506542	0.422572	0.432037	0.395018	0.407873	0.357985	0.354105	0.407875	0.359521	0.374528	0.366864	0.36833	0.335329	0.311221	0.323381	0.389974	0.38569	0.346666	0.362888	0.355387	0.376714	0.379034	0.37783	0.366415	0.358887	0.354654	0.342733	0.31173	0.317723	0.341483	0.328516	0.320795	0.326413	0.323374	0.323876	0.341423	0.339762	0.347564	0.337662	0.370476	0.349989	0.371262	0.368983	0.369395	0.356529	0.371636	0.373018	0.384976
	1218.15	0.483492	0.395931	0.407892	0.368166	0.383181	0.333094	0.329053	0.386229	0.334493	0.35499	0.352703	0.352868	0.316805	0.294943	0.304661	0.376906	0.372387	0.331068	0.346296	0.341209	0.36629	0.374636	0.376	0.361831	0.356007	0.350085	0.334702	0.303017	0.310568	0.338225	0.324053	0.316568	0.321947	0.318542	0.319777	0.337959	0.336295	0.345584	0.334718	0.371228	0.349776	0.372841	0.368995	0.370926	0.355746	0.372239	0.374278	0.387341
	1222.18	0.442336	0.363586	0.36248	0.324573	0.347181	0.294682	0.291718	0.353941	0.294723	0.334184	0.33453	0.337384	0.303252	0.282625	0.287773	0.360031	0.354376	0.315793	0.329334	0.321501	0.347378	0.348099	0.345568	0.334762	0.329348	0.323777	0.307888	0.277159	0.284493	0.308188	0.295009	0.28758	0.292829	0.289059	0.291175	0.307276	0.306715	0.314502	0.304573	0.338057	0.318072	0.340751	0.338226	0.339627	0.324179	0.341403	0.342703	0.354585
	1226.22	0.511634	0.429206	0.424686	0.391442	0.401982	0.344123	0.345011	0.402331	0.351905	0.366757	0.351486	0.354568	0.32424	0.297336	0.310192	0.374134	0.370531	0.332631	0.347881	0.336854	0.358336	0.35274	0.348761	0.34114	0.334034	0.329728	0.319338	0.29199	0.295967	0.316588	0.304609	0.297132	0.303396	0.300858	0.301069	0.316086	0.316433	0.321601	0.31221	0.341536	0.323579	0.342622	0.340469	0.340683	0.329573	0.343432	0.344416	0.354054
	1230.25	0.40416	0.313338	0.312256	0.276108	0.287907	0.242152	0.239139	0.296284	0.245324	0.2752	0.28174	0.280967	0.246537	0.224125	0.234478	0.317015	0.308142	0.264405	0.279454	0.276855	0.303933	0.313139	0.316046	0.300853	0.29478	0.288704	0.271066	0.238093	0.24353	0.276198	0.259365	0.25046	0.259807	0.255419	0.255906	0.275894	0.274413	0.286089	0.274178	0.31318	0.290967	0.317204	0.312806	0.314099	0.296446	0.316887	0.318966	0.332805
	1234.29	0.404988	0.317722	0.310297	0.276318	0.291591	0.240614	0.239636	0.299578	0.244871	0.279969	0.283713	0.28522	0.252831	0.228853	0.240404	0.319657	0.311229	0.2689	0.285346	0.277308	0.303969	0.308031	0.308182	0.295899	0.289733	0.284048	0.268525	0.237699	0.242123	0.271368	0.255824	0.247176	0.255897	0.252172	0.252293	0.270675	0.269906	0.279582	0.26816	0.304242	0.284	0.308129	0.304221	0.305399	0.289824	0.308321	0.31021	0.322374
	1238.32	0.430573	0.344866	0.33985	0.310423	0.319333	0.273013	0.270855	0.329665	0.272472	0.30758	0.311184	0.311394	0.277531	0.250272	0.26237	0.342704	0.332131	0.290317	0.30778	0.304732	0.327381	0.331969	0.331839	0.320785	0.312201	0.307462	0.292566	0.260071	0.263887	0.292784	0.276085	0.267562	0.276858	0.271691	0.272421	0.291418	0.290025	0.300864	0.290049	0.325677	0.304156	0.327589	0.325451	0.325023	0.311013	0.328444	0.329698	0.34221
	1242.35	0.408607	0.320419	0.315876	0.280497	0.294246	0.246172	0.24501	0.303127	0.24992	0.283238	0.289012	0.289204	0.25498	0.231733	0.242006	0.322758	0.314367	0.271508	0.286863	0.282573	0.309177	0.315359	0.317059	0.303601	0.297347	0.29137	0.274543	0.242837	0.247775	0.278399	0.262226	0.253597	0.262591	0.258305	0.258948	0.277899	0.276822	0.287504	0.275923	0.313349	0.291965	0.317118	0.313154	0.314352	0.297655	0.317084	0.318958	0.331976
	1246.39	0.40952	0.324655	0.314276	0.280413	0.296555	0.246416	0.246712	0.307924	0.248737	0.289138	0.297165	0.297573	0.261733	0.238534	0.245753	0.326281	0.317856	0.276464	0.290663	0.287718	0.314349	0.318674	0.319894	0.308113	0.302022	0.295694	0.277986	0.247662	0.252734	0.281493	0.265608	0.257691	0.266248	0.261338	0.263076	0.280607	0.279992	0.290221	0.279197	0.315351	0.29443	0.318821	0.315503	0.316728	0.300153	0.319008	0.320529	0.333046
	1250.42	0.476428	0.398599	0.393187	0.359691	0.380108	0.332608	0.326561	0.39194	0.327502	0.369989	0.376582	0.377153	0.339232	0.319652	0.32025	0.39579	0.38971	0.351467	0.361978	0.362909	0.388545	0.391781	0.390997	0.379713	0.374222	0.367999	0.349223	0.317486	0.32569	0.350583	0.336427	0.329482	0.334736	0.32929	0.333321	0.349286	0.348512	0.358023	0.348203	0.382803	0.361428	0.384419	0.383043	0.383987	0.367543	0.385532	0.386202	0.398836
	1254.45	0.60596	0.534507	0.5567	0.514728	0.53688	0.481049	0.471984	0.525206	0.477469	0.477238	0.455644	0.459727	0.427664	0.409521	0.414565	0.458563	0.461661	0.432022	0.443826	0.432421	0.45019	0.44615	0.440577	0.432114	0.426253	0.423239	0.414671	0.387142	0.397369	0.408589	0.401987	0.396804	0.395567	0.394321	0.396561	0.409309	0.4077	0.410237	0.403699	0.428381	0.410601	0.426656	0.426413	0.42726	0.416962	0.427342	0.427929	0.438122
	1258.49	0.489022	0.398735	0.406182	0.365677	0.380405	0.323994	0.31828	0.380817	0.327788	0.342092	0.334432	0.334519	0.299292	0.280224	0.286092	0.356864	0.353584	0.313431	0.32476	0.319427	0.347635	0.355778	0.356904	0.342155	0.338946	0.332118	0.314995	0.284907	0.2939	0.321083	0.307754	0.300792	0.305461	0.302624	0.304268	0.320981	0.320483	0.328547	0.318047	0.353996	0.333684	0.356734	0.351825	0.354829	0.33817	0.355577	0.357772	0.370451
	1262.52	0.476271	0.386623	0.382103	0.348869	0.357474	0.302248	0.302767	0.361062	0.31019	0.327754	0.320403	0.321572	0.289194	0.262473	0.276787	0.3495	0.343892	0.302075	0.31856	0.310029	0.334401	0.336244	0.335985	0.325004	0.318377	0.31289	0.299877	0.271008	0.274903	0.301828	0.287421	0.279374	0.287266	0.284239	0.284057	0.301341	0.301099	0.30898	0.298016	0.332111	0.312641	0.334172	0.330422	0.331448	0.318344	0.334134	0.335869	0.346974
	1266.55	0.463808	0.370102	0.372782	0.337144	0.343568	0.291499	0.289331	0.347041	0.298252	0.312135	0.306599	0.305727	0.272103	0.247644	0.260056	0.336312	0.329871	0.286942	0.301665	0.297465	0.323399	0.331275	0.333365	0.319218	0.313535	0.307459	0.291948	0.261149	0.266536	0.297055	0.281465	0.273282	0.281459	0.278004	0.278116	0.296752	0.296019	0.305698	0.294303	0.331277	0.310385	0.334098	0.329289	0.330912	0.315447	0.333267	0.335446	0.348073
	1270.59	0.378919	0.287976	0.282623	0.249542	0.257447	0.206909	0.207848	0.265193	0.215676	0.244596	0.243496	0.243624	0.213864	0.188178	0.201637	0.283212	0.272958	0.229762	0.245221	0.239208	0.265865	0.271033	0.271648	0.258788	0.252862	0.247264	0.23169	0.200862	0.204027	0.235899	0.219144	0.209962	0.220645	0.216843	0.216063	0.23501	0.234859	0.24511	0.233444	0.269959	0.250034	0.275154	0.270006	0.27111	0.255024	0.274742	0.276999	0.289051
	1274.62	0.472173	0.381665	0.370895	0.33458	0.343316	0.288349	0.288738	0.346756	0.298479	0.311469	0.306297	0.306024	0.271872	0.249437	0.257599	0.330732	0.326614	0.28581	0.296633	0.293378	0.320115	0.321582	0.323363	0.311012	0.306197	0.299727	0.283293	0.25518	0.260337	0.287733	0.27353	0.265731	0.274087	0.270609	0.271656	0.288156	0.288522	0.296608	0.285847	0.320514	0.300452	0.323885	0.319733	0.321301	0.30465	0.323521	0.325004	0.336913
	1278.66	0.432015	0.344996	0.333794	0.299906	0.309345	0.2595	0.261611	0.319469	0.266418	0.296087	0.298142	0.297769	0.26266	0.237906	0.246653	0.32597	0.318463	0.276443	0.289468	0.288266	0.313822	0.315897	0.317286	0.30576	0.299244	0.293066	0.276047	0.246036	0.250138	0.279124	0.263122	0.254891	0.264488	0.259652	0.261046	0.278555	0.27851	0.28833	0.277251	0.313098	0.292017	0.316326	0.312967	0.313702	0.297317	0.316535	0.317841	0.330147
	1282.69	0.444973	0.351497	0.358186	0.319769	0.32516	0.28241	0.280401	0.333083	0.28764	0.305848	0.308922	0.306055	0.26902	0.245878	0.256725	0.33851	0.331297	0.286235	0.300182	0.302575	0.328334	0.339686	0.344614	0.328123	0.32154	0.315084	0.297018	0.263341	0.269153	0.303211	0.285868	0.277129	0.286495	0.28172	0.282669	0.30321	0.301567	0.313883	0.30171	0.342213	0.318519	0.344982	0.340439	0.341706	0.323854	0.344202	0.346252	0.360851
	1286.72	0.465198	0.377683	0.376766	0.33845	0.352827	0.301591	0.298814	0.35838	0.304913	0.328857	0.329153	0.329023	0.292611	0.271712	0.278017	0.353073	0.348017	0.307072	0.319286	0.316731	0.343422	0.348928	0.350576	0.337052	0.331911	0.325464	0.307994	0.277231	0.284332	0.31217	0.297611	0.290031	0.296794	0.292752	0.294653	0.312055	0.311297	0.32061	0.309838	0.346143	0.324772	0.348836	0.345164	0.346926	0.329956	0.34855	0.350165	0.363165
	1290.76	0.453399	0.360527	0.367934	0.329615	0.336042	0.288933	0.285333	0.341645	0.29415	0.310992	0.308222	0.306368	0.271141	0.248623	0.258404	0.337466	0.330675	0.286971	0.300066	0.29978	0.326204	0.336129	0.339042	0.323234	0.31765	0.311304	0.293741	0.260641	0.267261	0.299477	0.28312	0.274691	0.282937	0.278762	0.27968	0.299179	0.298126	0.30908	0.297465	0.336471	0.313943	0.33944	0.334728	0.33631	0.318976	0.338644	0.340735	0.354621
	1294.79	0.469815	0.374838	0.380047	0.341842	0.348502	0.299137	0.296047	0.351522	0.30518	0.315033	0.312915	0.310676	0.274845	0.252667	0.262927	0.339512	0.333985	0.290982	0.303993	0.303416	0.329877	0.340451	0.344826	0.328898	0.323634	0.317106	0.299966	0.268701	0.275088	0.306771	0.291009	0.282978	0.291069	0.287299	0.287999	0.307108	0.305875	0.316476	0.304945	0.343283	0.321278	0.346196	0.341171	0.343127	0.325943	0.344975	0.3472	0.360877
	1298.82	0.49142	0.400099	0.402407	0.367522	0.373689	0.327946	0.324538	0.375433	0.331081	0.339554	0.339046	0.337771	0.302961	0.278265	0.291807	0.364877	0.359033	0.317475	0.333362	0.331361	0.353413	0.359927	0.363142	0.349441	0.34141	0.336634	0.322765	0.291302	0.295911	0.324677	0.309489	0.301099	0.309684	0.305801	0.305884	0.325381	0.323193	0.333525	0.322582	0.358448	0.336346	0.359907	0.35701	0.357143	0.342293	0.35987	0.361375	0.374651
	1302.86	0.52885	0.439479	0.44448	0.408763	0.415276	0.358764	0.354529	0.410939	0.365382	0.364791	0.347339	0.34815	0.317222	0.293273	0.305103	0.368919	0.365867	0.327549	0.340852	0.333118	0.355914	0.357496	0.356347	0.344834	0.339103	0.334388	0.32243	0.293727	0.299721	0.323324	0.310973	0.303578	0.309407	0.307174	0.307218	0.323552	0.323159	0.329537	0.319936	0.351566	0.332539	0.353002	0.349557	0.350564	0.33755	0.352714	0.35427	0.365378
	1306.89	0.512163	0.417726	0.42562	0.388671	0.391601	0.337147	0.333957	0.391514	0.345287	0.346383	0.332489	0.331072	0.297018	0.273205	0.284521	0.355437	0.351579	0.309758	0.322454	0.319304	0.344608	0.3523	0.354198	0.339975	0.335034	0.328759	0.313681	0.283775	0.290349	0.31914	0.304694	0.297228	0.303896	0.300905	0.301458	0.319014	0.318708	0.327128	0.316297	0.352237	0.331659	0.353968	0.34908	0.351046	0.336211	0.352782	0.35488	0.367186
	1310.92	0.431446	0.341097	0.327858	0.300123	0.301345	0.244873	0.248346	0.30754	0.257971	0.278746	0.265621	0.26741	0.240142	0.209281	0.227171	0.303641	0.294735	0.251892	0.269048	0.258639	0.282658	0.280313	0.277558	0.268634	0.261459	0.256581	0.244862	0.216323	0.217325	0.24545	0.229797	0.22074	0.231394	0.228301	0.22677	0.244035	0.245188	0.252711	0.241558	0.274572	0.256461	0.277874	0.27382	0.273883	0.261897	0.278332	0.279978	0.289766
	1314.96	0.453465	0.367983	0.354419	0.325083	0.333366	0.276649	0.279566	0.338535	0.286136	0.31065	0.30122	0.304076	0.274991	0.245821	0.261387	0.333568	0.326442	0.285846	0.303039	0.291642	0.314655	0.31023	0.306998	0.299172	0.291667	0.287082	0.275856	0.248048	0.249929	0.274515	0.260381	0.251963	0.260944	0.257892	0.257196	0.273504	0.274087	0.280811	0.270358	0.301655	0.283633	0.304123	0.301268	0.301259	0.28964	0.305008	0.306265	0.31596
	1318.99	0.405299	0.318841	0.306967	0.278736	0.283214	0.233805	0.237581	0.292654	0.242649	0.273103	0.269781	0.270995	0.241945	0.211592	0.228309	0.307404	0.296854	0.254391	0.272238	0.265276	0.287651	0.2863	0.284667	0.27557	0.266901	0.262556	0.250091	0.21996	0.220686	0.24933	0.232843	0.223517	0.234941	0.230717	0.229735	0.248061	0.248074	0.257367	0.246251	0.279937	0.260385	0.28326	0.280236	0.279519	0.266599	0.284147	0.285512	0.296342
	1323.03	0.418616	0.331171	0.313616	0.286616	0.28971	0.233262	0.238335	0.296033	0.245887	0.269326	0.258836	0.260652	0.23368	0.203093	0.21929	0.294405	0.285026	0.244298	0.26035	0.251144	0.274232	0.269665	0.266842	0.259247	0.251837	0.247344	0.23567	0.208428	0.208782	0.235208	0.219926	0.211094	0.222248	0.218791	0.217541	0.234013	0.235215	0.242535	0.23203	0.26316	0.245612	0.26703	0.263478	0.263183	0.250894	0.267645	0.269018	0.278469
	1327.06	0.451215	0.358161	0.352135	0.320159	0.321153	0.267374	0.269295	0.32743	0.279356	0.295375	0.284837	0.284666	0.253489	0.225298	0.240267	0.318136	0.310647	0.266726	0.28183	0.276387	0.301665	0.304255	0.304352	0.292607	0.286214	0.280339	0.266009	0.236158	0.239191	0.269515	0.253376	0.244664	0.254589	0.251032	0.250562	0.268558	0.269171	0.277983	0.266439	0.302259	0.282313	0.305232	0.30062	0.30147	0.287351	0.304984	0.306837	0.318175
	1331.09	0.419965	0.324514	0.321318	0.288281	0.291773	0.236658	0.236553	0.29668	0.247363	0.264597	0.256124	0.255513	0.225215	0.19927	0.212785	0.292303	0.28363	0.240127	0.254451	0.248722	0.276178	0.282859	0.28387	0.270406	0.26551	0.259292	0.243616	0.213683	0.217685	0.249687	0.23329	0.22465	0.234466	0.231145	0.230433	0.248788	0.249184	0.258647	0.247031	0.283691	0.264123	0.288227	0.28235	0.284113	0.26848	0.287202	0.289667	0.301452
	1335.13	0.383701	0.295066	0.289396	0.255941	0.262608	0.212976	0.217387	0.273135	0.22417	0.256332	0.254055	0.254359	0.223823	0.196355	0.210556	0.292476	0.282731	0.238649	0.254401	0.249041	0.27482	0.277424	0.277425	0.265733	0.259075	0.253338	0.238113	0.207429	0.209821	0.241294	0.224348	0.215119	0.226065	0.22195	0.221479	0.240052	0.240386	0.250337	0.238498	0.274956	0.254835	0.279532	0.274737	0.275564	0.260179	0.279401	0.281424	0.293101
	1339.16	0.418312	0.326468	0.323564	0.288336	0.29462	0.243002	0.244865	0.300709	0.253553	0.274003	0.269699	0.269117	0.237481	0.212138	0.224749	0.303357	0.295477	0.252459	0.266486	0.262317	0.288598	0.293423	0.294908	0.281863	0.276161	0.270165	0.254473	0.224432	0.228183	0.259203	0.243073	0.234373	0.244323	0.240628	0.240382	0.258727	0.25875	0.268427	0.256904	0.293269	0.273049	0.297649	0.292486	0.293873	0.277749	0.296942	0.299095	0.311196
	1343.19	0.448164	0.352681	0.349154	0.317104	0.31845	0.263729	0.26326	0.322725	0.274184	0.28725	0.276836	0.276276	0.245479	0.21843	0.233077	0.311009	0.303112	0.259504	0.274481	0.268787	0.294908	0.300458	0.301224	0.288298	0.28261	0.27667	0.261946	0.231923	0.235685	0.266824	0.25066	0.242058	0.251665	0.248356	0.247649	0.266003	0.266281	0.275431	0.263913	0.300167	0.280334	0.303577	0.298386	0.299665	0.285059	0.302888	0.30507	0.316733
	1347.23	0.468612	0.379376	0.378582	0.345797	0.347834	0.303581	0.305076	0.356172	0.309724	0.328338	0.327131	0.325659	0.290582	0.262229	0.27678	0.354817	0.347078	0.303582	0.319935	0.320038	0.341479	0.345525	0.347641	0.335617	0.326557	0.321513	0.307215	0.275293	0.278269	0.308329	0.291588	0.282846	0.292985	0.288075	0.288491	0.307883	0.306678	0.317449	0.306097	0.342609	0.320211	0.34391	0.341221	0.340781	0.326554	0.344263	0.345531	0.358331
	1351.26	0.535157	0.447341	0.448266	0.410652	0.415538	0.364347	0.365514	0.415091	0.374359	0.374076	0.362596	0.362138	0.327712	0.302895	0.314753	0.380122	0.378459	0.338686	0.351306	0.348517	0.370003	0.3695	0.370812	0.359542	0.352429	0.347289	0.334535	0.306199	0.310822	0.335241	0.322206	0.3146	0.321916	0.318757	0.319496	0.336114	0.335633	0.342903	0.332745	0.36546	0.344906	0.366319	0.3635	0.363986	0.350103	0.366271	0.367365	0.379034
	1355.29	0.470537	0.375542	0.397623	0.355855	0.360421	0.320069	0.310477	0.363524	0.32014	0.328025	0.326724	0.322587	0.285244	0.266195	0.2736	0.352458	0.345933	0.302328	0.313877	0.319023	0.344945	0.362165	0.367561	0.348015	0.342677	0.336385	0.317111	0.280914	0.290183	0.324578	0.307756	0.299445	0.306649	0.302055	0.303596	0.324809	0.322287	0.335159	0.323604	0.365105	0.340348	0.367485	0.362662	0.364413	0.345255	0.366124	0.368423	0.384414
	1359.33	0.46151	0.364652	0.381549	0.341407	0.346953	0.301768	0.297536	0.349066	0.305822	0.312201	0.31232	0.308461	0.271808	0.250208	0.261355	0.338773	0.332518	0.289007	0.30271	0.304792	0.330579	0.346973	0.35346	0.335339	0.329893	0.323425	0.305925	0.273343	0.280349	0.314381	0.29784	0.289816	0.297842	0.293873	0.294366	0.314866	0.312575	0.324749	0.31296	0.352986	0.330002	0.355944	0.3502	0.352478	0.334721	0.353941	0.35669	0.371423
	1363.36	0.43949	0.346964	0.357968	0.316968	0.329617	0.28437	0.277145	0.334625	0.284854	0.305711	0.309891	0.307722	0.270727	0.252227	0.258618	0.338437	0.331735	0.288757	0.301046	0.301727	0.329807	0.343964	0.348389	0.330483	0.325899	0.319183	0.299685	0.265593	0.274242	0.307149	0.290973	0.282827	0.28996	0.285684	0.287243	0.307267	0.30526	0.317211	0.305603	0.345957	0.322673	0.349467	0.344529	0.346834	0.327591	0.348333	0.350674	0.365731
	1367.39	0.483015	0.389515	0.40467	0.362162	0.370513	0.326489	0.32177	0.373061	0.329741	0.337105	0.33824	0.334725	0.296134	0.276616	0.284403	0.359811	0.355543	0.312885	0.324606	0.328142	0.353897	0.36772	0.373909	0.356076	0.350735	0.34409	0.32572	0.292911	0.301017	0.333106	0.317439	0.309677	0.316764	0.312563	0.314178	0.333952	0.331742	0.343384	0.331935	0.371611	0.347969	0.373949	0.369153	0.371294	0.352747	0.372445	0.374659	0.38969
	1371.43	0.434508	0.341166	0.346165	0.306461	0.313348	0.266742	0.265971	0.319724	0.274569	0.291354	0.291725	0.289114	0.253307	0.231441	0.240491	0.320477	0.313897	0.27011	0.281995	0.283541	0.310672	0.320761	0.325287	0.309124	0.303949	0.297161	0.278672	0.246676	0.25273	0.285869	0.269255	0.260823	0.269977	0.265638	0.266618	0.285991	0.285103	0.296438	0.284601	0.323918	0.301425	0.327851	0.322517	0.324457	0.305891	0.326635	0.328868	0.342883
	1375.46	0.385917	0.292014	0.294598	0.252532	0.261873	0.213363	0.213994	0.270409	0.22386	0.246438	0.249097	0.245851	0.209984	0.191211	0.196088	0.279349	0.272378	0.228484	0.23698	0.24023	0.271204	0.283223	0.28879	0.271315	0.268627	0.260494	0.238817	0.20774	0.21474	0.249873	0.23285	0.224636	0.234079	0.229619	0.231198	0.249861	0.249896	0.261539	0.249424	0.289983	0.267989	0.296079	0.289089	0.292411	0.271114	0.29403	0.296732	0.310939
	1379.5	0.573264	0.482887	0.494452	0.446996	0.458123	0.406956	0.405525	0.45288	0.415437	0.399596	0.39425	0.390391	0.348617	0.33346	0.335908	0.395549	0.399925	0.362343	0.368159	0.373186	0.398342	0.407161	0.415224	0.39888	0.395707	0.388074	0.370274	0.34418	0.35378	0.378768	0.367444	0.361943	0.365859	0.362913	0.366093	0.381539	0.380228	0.388084	0.378159	0.413114	0.391378	0.414088	0.409473	0.41294	0.394532	0.411819	0.413551	0.427226
	1383.53	0.399236	0.303748	0.317429	0.278012	0.286377	0.242301	0.238485	0.292778	0.245851	0.267336	0.271845	0.268695	0.233625	0.212155	0.222641	0.306178	0.29689	0.252337	0.266488	0.267527	0.295196	0.311735	0.317139	0.298937	0.293815	0.287241	0.268404	0.234484	0.241114	0.277136	0.25939	0.250688	0.259867	0.255464	0.255786	0.276883	0.274897	0.287974	0.275743	0.316945	0.294008	0.321567	0.315392	0.317697	0.298797	0.319789	0.322729	0.337612
	1387.56	0.457721	0.364561	0.381457	0.340676	0.345229	0.296451	0.294643	0.347926	0.304482	0.31369	0.304535	0.301996	0.267998	0.245434	0.255495	0.330902	0.324926	0.2823	0.294197	0.294441	0.320287	0.331215	0.334159	0.318174	0.313342	0.307008	0.290144	0.258154	0.265021	0.296767	0.280961	0.272956	0.280648	0.276944	0.277617	0.296466	0.295744	0.306032	0.294803	0.332782	0.31111	0.336178	0.330405	0.33261	0.315515	0.334484	0.337012	0.350473
	1391.6	0.457598	0.363398	0.387103	0.345338	0.350727	0.308186	0.299871	0.353093	0.309475	0.318933	0.315	0.311476	0.275959	0.256165	0.264398	0.342269	0.335229	0.292243	0.304175	0.307284	0.333153	0.349404	0.353657	0.33489	0.329792	0.323739	0.305328	0.269826	0.278668	0.312386	0.295844	0.28755	0.294722	0.290474	0.291573	0.312334	0.310148	0.322401	0.31105	0.35146	0.32771	0.35445	0.349201	0.351119	0.332526	0.35291	0.355423	0.370762
	1395.63	0.428745	0.330847	0.340904	0.301212	0.306204	0.25584	0.253951	0.31082	0.264453	0.276544	0.27334	0.269905	0.234724	0.213233	0.222555	0.303216	0.296212	0.251974	0.263539	0.26463	0.293657	0.308412	0.313753	0.296124	0.292531	0.285044	0.265863	0.234459	0.241328	0.276369	0.25944	0.251398	0.260054	0.25618	0.256804	0.276167	0.27554	0.286986	0.274948	0.315186	0.293399	0.31975	0.312765	0.315871	0.297115	0.317443	0.320423	0.334373
	1399.66	0.453894	0.357751	0.37084	0.331039	0.338358	0.289715	0.28649	0.338467	0.295361	0.300874	0.299176	0.296142	0.261422	0.240008	0.251014	0.326041	0.319986	0.278008	0.291155	0.290904	0.316934	0.330817	0.336385	0.319366	0.314449	0.308237	0.291544	0.260641	0.267121	0.299477	0.283783	0.275862	0.283954	0.2805	0.280594	0.300155	0.298304	0.309399	0.298037	0.336119	0.314492	0.339928	0.333979	0.336373	0.318806	0.337882	0.340656	0.354576
	1403.7	0.474285	0.380379	0.385611	0.350408	0.353515	0.306187	0.304258	0.357178	0.312405	0.322317	0.318261	0.316519	0.282257	0.256525	0.270898	0.347307	0.340636	0.297114	0.312857	0.310951	0.334671	0.343045	0.346154	0.331737	0.324545	0.319028	0.304286	0.27249	0.277092	0.308305	0.292149	0.283615	0.292594	0.288737	0.288624	0.308302	0.306873	0.317449	0.305909	0.343357	0.3214	0.345392	0.341217	0.342019	0.326943	0.344795	0.346768	0.359927
	1407.73	0.42133	0.330713	0.344311	0.307918	0.314173	0.280378	0.27447	0.32806	0.276004	0.308983	0.322053	0.317955	0.277795	0.254626	0.263751	0.352118	0.341252	0.295343	0.311128	0.318696	0.342992	0.360169	0.365925	0.348187	0.339931	0.333783	0.31381	0.276006	0.282914	0.319437	0.300002	0.291157	0.300524	0.293898	0.295965	0.318493	0.315298	0.330661	0.318362	0.3616	0.335384	0.363245	0.359969	0.360412	0.34211	0.362953	0.364813	0.38117
	1411.76	0.541571	0.450768	0.481302	0.437054	0.443531	0.399628	0.389558	0.438836	0.399405	0.391567	0.381311	0.37796	0.340939	0.323039	0.329839	0.395256	0.393337	0.354108	0.364608	0.36766	0.39041	0.404556	0.408765	0.390909	0.385729	0.380222	0.364118	0.330744	0.341109	0.36918	0.355673	0.348701	0.352794	0.349416	0.351226	0.370172	0.367485	0.37752	0.367529	0.404522	0.381309	0.405125	0.40109	0.403001	0.386176	0.40358	0.405621	0.420441
	1415.8	0.397479	0.302759	0.311775	0.273747	0.281162	0.235855	0.234002	0.289076	0.241319	0.265325	0.268627	0.266049	0.231481	0.208488	0.219876	0.30397	0.29456	0.249565	0.264128	0.264154	0.291685	0.305589	0.310086	0.293117	0.287665	0.28108	0.262732	0.229388	0.235092	0.270653	0.252834	0.243999	0.253674	0.24924	0.249457	0.270127	0.268694	0.281264	0.268949	0.309621	0.287095	0.314141	0.308186	0.310228	0.292008	0.312687	0.315446	0.329727
	1419.83	0.380875	0.28864	0.304108	0.266222	0.272891	0.246506	0.238918	0.290126	0.241256	0.280072	0.301012	0.29634	0.255496	0.23377	0.244163	0.338875	0.326794	0.277598	0.294782	0.303347	0.329104	0.350294	0.357944	0.337339	0.328797	0.322312	0.300788	0.25999	0.267048	0.308015	0.286981	0.27707	0.287547	0.280623	0.282317	0.307257	0.303196	0.320791	0.307149	0.354393	0.326272	0.356566	0.352875	0.353323	0.333307	0.356384	0.358509	0.376422
	1423.87	0.405305	0.314795	0.317356	0.282304	0.289798	0.241823	0.241585	0.296193	0.248781	0.273447	0.271483	0.271088	0.240045	0.214564	0.228147	0.307836	0.298449	0.255386	0.271115	0.266611	0.291783	0.298262	0.299289	0.285782	0.279197	0.27391	0.258751	0.226793	0.23072	0.262221	0.245667	0.236609	0.246509	0.242605	0.24209	0.261536	0.260712	0.271263	0.259747	0.296585	0.275738	0.300816	0.296089	0.296992	0.281136	0.300369	0.302565	0.3152
	1427.9	0.634903	0.568357	0.573026	0.55221	0.586281	0.557869	0.561629	0.609167	0.555999	0.592981	0.62775	0.619206	0.578823	0.563116	0.56224	0.626222	0.629278	0.597087	0.596485	0.623582	0.646794	0.658364	0.668989	0.657555	0.655844	0.646893	0.627775	0.607547	0.610987	0.638544	0.62711	0.622519	0.626727	0.62066	0.626894	0.637985	0.636614	0.649159	0.638032	0.667644	0.652013	0.671586	0.667448	0.671414	0.655725	0.670569	0.672147	0.680738
	1431.93	0.3906	0.295039	0.295873	0.257146	0.265019	0.212752	0.21226	0.271067	0.223039	0.242872	0.24123	0.238944	0.205838	0.185068	0.19285	0.274671	0.266734	0.223381	0.233796	0.23307	0.263449	0.274577	0.278573	0.262178	0.259251	0.251785	0.23215	0.201753	0.207901	0.242127	0.225418	0.217106	0.226601	0.222781	0.223305	0.241834	0.241989	0.252812	0.240947	0.279976	0.259269	0.286051	0.279025	0.282078	0.26256	0.284109	0.286937	0.300233
	1435.97	0.597624	0.520584	0.548874	0.506432	0.511096	0.464939	0.457753	0.508727	0.467503	0.465863	0.438473	0.439171	0.405025	0.383334	0.389849	0.446499	0.447304	0.410289	0.420356	0.418699	0.437048	0.435985	0.431584	0.420295	0.413387	0.409211	0.397155	0.364008	0.373836	0.393266	0.382335	0.375608	0.377484	0.374341	0.377175	0.392705	0.392192	0.397731	0.389292	0.420734	0.399045	0.418277	0.417412	0.417434	0.4053	0.419109	0.419534	0.431586
	1440	0.384054	0.294431	0.293444	0.256424	0.263973	0.218114	0.221475	0.276092	0.227979	0.260516	0.262834	0.261608	0.22778	0.202905	0.21411	0.298572	0.28947	0.244344	0.25831	0.25748	0.28451	0.290984	0.293336	0.279286	0.273188	0.266612	0.248746	0.216581	0.220569	0.254211	0.236597	0.227486	0.238143	0.233399	0.233942	0.253283	0.253133	0.264504	0.252245	0.29135	0.269486	0.295937	0.29081	0.292181	0.274579	0.295391	0.297519	0.310651
[truncated: 310 more columns]
