# Supplementary material for: Uncovering developmental time and tempo using deep learning
Source: Nat Methods. 2023 Nov 23;20(12):2000–10. doi: 10.1038/s41592-023-02083-8 (PMC10703695; doi:10.1038/s41592-023-02083-8)
Supplement: Supplementary file 27 — Numerical data. [file 41592_2023_2083_MOESM27_ESM.xlsx]

## Sheet: Extended-Data-Figure 2a
	Extended Data Figure 2a
	Time (min)	Cosine similarity_Earlier	Cosine similarity_Later	Cosine similarity_Difference
	4	0.822374	0.819709	-0.00266497
	8	0.890052	0.890224	0.000172033
	12	0.743625	0.74491	0.00128423
	16	0.695329	0.690798	-0.00453066
	20	0.624242	0.621966	-0.00227635
	24	0.769774	0.774241	0.00446661
	28	0.710396	0.710402	5.70667e-06
	32	0.634213	0.627591	-0.00662191
	36	0.78522	0.787822	0.00260189
	40	0.663556	0.66221	-0.00134587
	44	0.742622	0.742214	-0.0004082
	48	0.694264	0.688591	-0.00567238
	52	0.711555	0.712428	0.000873327
	56	0.609326	0.607279	-0.00204719
	60	0.653902	0.658496	0.00459461
	64	0.688033	0.690992	0.00295902
	68	0.668346	0.665679	-0.00266717
	72	0.656748	0.654731	-0.00201685
	76	0.761228	0.757564	-0.0036645
	80	0.513596	0.507656	-0.00594008
	84	0.64006	0.640414	0.00035338
	88	0.767959	0.767663	-0.000295143
	92	0.725206	0.723367	-0.00183856
	96	0.716135	0.710738	-0.00539731
	100	0.709653	0.705499	-0.00415449
	104	0.557428	0.554983	-0.00244545
	108	0.680565	0.68032	-0.000245033
	112	0.699178	0.697715	-0.00146253
	116	0.793179	0.796057	0.00287846
	120	0.604375	0.601278	-0.00309694
	124	0.711063	0.705452	-0.00561129
	128	0.547787	0.54161	-0.00617672
	132	0.699673	0.697207	-0.00246609
	136	0.819516	0.819787	0.000271033
	140	0.781283	0.780963	-0.000319797
	144	0.825771	0.820189	-0.00558137
	148	0.815949	0.813676	-0.00227336
	152	0.878645	0.873261	-0.00538425
	156	0.863825	0.864533	0.000708247
	160	0.885205	0.880241	-0.00496412
	164	0.86691	0.867602	0.000692833
	168	0.923975	0.920753	-0.00322242
	172	0.871747	0.871132	-0.000614663
	176	0.856483	0.851956	-0.00452716
	180	0.90577	0.902457	-0.00331266
	184	0.872638	0.862102	-0.0105358
	188	0.947751	0.947025	-0.00072538
	192	0.922095	0.915118	-0.00697787
	196	0.962475	0.954914	-0.00756063
	200	0.979907	0.976132	-0.00377528
	204	0.973575	0.969363	-0.00421244
	208	0.972016	0.968877	-0.00313845
	212	0.980032	0.976141	-0.00389063
	216	0.978992	0.974387	-0.00460495
	220	0.92873	0.920689	-0.00804155
	224	0.968668	0.964166	-0.00450244
	228	0.976928	0.971843	-0.00508468
	232	0.977372	0.979182	0.00181051
	236	0.972543	0.966137	-0.00640636
	240	0.981881	0.976805	-0.00507565
	244	0.976611	0.970716	-0.00589435
	248	0.992089	0.990341	-0.00174736
	252	0.979772	0.973981	-0.00579138
	256	0.98355	0.977569	-0.00598083
	260	0.991059	0.991241	0.00018161
	264	0.977672	0.975992	-0.00168017
	268	0.965787	0.970252	0.00446464
	272	0.985346	0.980364	-0.00498193
	276	0.994889	0.992183	-0.00270626
	280	0.992126	0.992596	0.000470623
	284	0.985655	0.985149	-0.00050625
	288	0.989992	0.988493	-0.00149882
	292	0.9907	0.988452	-0.00224857
	296	0.991011	0.992011	0.00100065
	300	0.991697	0.993641	0.00194419
	304	0.988743	0.988667	-7.65333e-05
	308	0.995263	0.994866	-0.000396767
	312	0.991428	0.990509	-0.00091858
	316	0.99472	0.99523	0.000509347
	320	0.988747	0.992152	0.00340579
	324	0.98372	0.987874	0.00415407
	328	0.986362	0.989592	0.00322991
	332	0.985306	0.989961	0.0046546
	336	0.990205	0.992869	0.00266399
	340	0.967619	0.973767	0.00614852
	344	0.98234	0.985674	0.00333341
	348	0.96393	0.970521	0.00659178
	352	0.973758	0.980379	0.00662135
	356	0.95093	0.960307	0.00937647
	360	0.965166	0.971285	0.00611921
	364	0.978359	0.982943	0.00458397
	368	0.883855	0.897449	0.0135941
	372	0.970419	0.976607	0.00618831
	376	0.92921	0.940519	0.0113094
	380	0.926102	0.936251	0.0101481
	384	0.912019	0.922919	0.0109005
	388	0.864873	0.880421	0.0155477
	392	0.916451	0.927996	0.011545
	396	0.890313	0.903575	0.0132616
	400	0.841629	0.857772	0.0161434
	404	0.851965	0.867694	0.0157287
	408	0.877555	0.892165	0.0146099
	412	0.862189	0.875958	0.0137695
	416	0.854651	0.86887	0.0142184
	420	0.820083	0.838552	0.0184694
	424	0.763226	0.78209	0.018864
	428	0.829853	0.846221	0.0163684
	432	0.825098	0.841988	0.0168903
	436	0.783549	0.80052	0.0169709
	440	0.731197	0.751272	0.0200747
	444	0.683133	0.704295	0.0211619
	448	0.778411	0.796402	0.0179908
	452	0.795136	0.813652	0.0185156
	456	0.561907	0.583097	0.0211902
	460	0.782675	0.800793	0.0181182
	464	0.778261	0.796709	0.0184476
	468	0.743221	0.762134	0.0189135
	472	0.667387	0.688219	0.0208323
	476	0.500222	0.520436	0.0202141
	480	0.658662	0.676531	0.017869
	484	0.596112	0.616947	0.0208348
	488	0.637797	0.658544	0.0207472
	492	0.651615	0.672515	0.0208999
	496	0.616461	0.638725	0.0222646
	500	0.621971	0.644066	0.0220951
	504	0.595072	0.615936	0.0208636
	508	0.628376	0.649307	0.0209319
	512	0.67633	0.697223	0.0208929
	516	0.580842	0.601709	0.0208677
	520	0.493585	0.512772	0.0191865
	524	0.572777	0.593498	0.0207203
	528	0.597307	0.617088	0.0197815
	532	0.521211	0.54158	0.0203684
	536	0.595841	0.618302	0.0224614
	540	0.523358	0.544807	0.0214489
	544	0.648356	0.669738	0.0213821
	548	0.504364	0.523571	0.0192066
	552	0.525147	0.547399	0.0222522
	556	0.509703	0.530469	0.0207658
	560	0.595441	0.617715	0.0222739
	564	0.506385	0.527004	0.0206184
	568	0.514956	0.537403	0.0224479
	572	0.558341	0.579777	0.0214362
	576	0.569284	0.590824	0.0215394
	580	0.500791	0.521995	0.0212033
	584	0.342213	0.361673	0.0194605
	588	0.530714	0.551269	0.0205546
	592	0.564938	0.586506	0.0215681
	596	0.514358	0.535578	0.0212204
	600	0.508553	0.528754	0.0202017
	604	0.554098	0.57443	0.020332
	608	0.478357	0.49901	0.020653
	612	0.487394	0.507391	0.0199969
	616	0.460077	0.481361	0.0212847
	620	0.593935	0.614464	0.0205295
	624	0.446168	0.466117	0.019949
	628	0.546734	0.566389	0.0196547
	632	0.466199	0.486677	0.0204784
	636	0.503461	0.524535	0.0210749
	640	0.496427	0.517226	0.0207988
	644	0.43252	0.452887	0.0203664
	648	0.436825	0.457581	0.0207556
	652	0.480134	0.499463	0.0193286
	656	0.432181	0.453486	0.0213049
	660	0.325299	0.341951	0.0166523
	664	0.482591	0.503677	0.0210854
	668	0.357942	0.376691	0.0187485
	672	0.350673	0.370007	0.0193343
	676	0.414073	0.434219	0.0201461
	680	0.549899	0.570831	0.0209328
	684	0.293507	0.311988	0.0184813
	688	0.26396	0.281944	0.0179841
	692	0.27005	0.28627	0.0162201
	696	0.292065	0.310066	0.0180015
	700	0.262723	0.278929	0.0162052
	704	0.254285	0.271416	0.0171307
	708	0.37908	0.398415	0.0193357
	712	0.226614	0.244149	0.0175355
	716	0.446028	0.46328	0.0172519
	720	0.326151	0.34495	0.0187998
	724	0.310391	0.326362	0.0159708
	728	0.372113	0.389038	0.0169255
	732	0.323748	0.342804	0.0190558
	736	0.201683	0.216855	0.015172
	740	0.40417	0.423028	0.0188587
	744	0.266052	0.282015	0.0159631
	748	0.32444	0.341746	0.0173062
	752	0.381804	0.398331	0.016527
	756	0.374833	0.389715	0.0148816
	760	0.323515	0.337245	0.0137302
	764	0.355043	0.37207	0.0170274
	768	0.27175	0.287241	0.0154919
	772	0.258424	0.273808	0.0153834
	776	0.448257	0.463812	0.0155551
	780	0.319949	0.334934	0.0149846
	784	0.396904	0.411294	0.0143896
	788	0.360751	0.378084	0.0173328
	792	0.264546	0.279256	0.0147106
	796	0.232056	0.24652	0.0144644
	800	0.291565	0.307021	0.0154561
	804	0.226779	0.241265	0.0144852
	808	0.366918	0.383975	0.0170571
	812	0.299893	0.315248	0.0153552
	816	0.301138	0.316671	0.0155338
	820	0.307085	0.322532	0.0154469
	824	0.3408	0.355487	0.0146872
	828	0.224337	0.238754	0.0144171
	832	0.284574	0.297749	0.0131746
	836	0.222703	0.236623	0.0139201
	840	0.279627	0.294796	0.0151685
	844	0.268332	0.283911	0.0155783
	848	0.322471	0.3377	0.0152288
	852	0.215049	0.229017	0.0139678
	856	0.27523	0.290056	0.0148255
	860	0.245342	0.260113	0.014771
	864	0.347242	0.362046	0.0148035
	868	0.296215	0.311078	0.0148634
	872	0.326537	0.341483	0.0149466
	876	0.251502	0.264204	0.0127019
	880	0.257183	0.272435	0.0152523
	884	0.174695	0.188455	0.0137601
	888	0.281174	0.294978	0.013804
	892	0.280162	0.293906	0.0137442
	896	0.275858	0.29134	0.0154813
	900	0.259449	0.273904	0.014455
	904	0.318716	0.332263	0.013547
	908	0.273385	0.287822	0.0144374
	912	0.285242	0.298929	0.0136865
	916	0.272385	0.286872	0.0144877
	920	0.272091	0.286063	0.013972
	924	0.283567	0.296804	0.0132371
	928	0.275709	0.290627	0.0149181
	932	0.293596	0.307909	0.0143131
	936	0.303856	0.317813	0.0139572
	940	0.378059	0.391897	0.0138379
	944	0.278759	0.29298	0.0142211
	948	0.31014	0.324873	0.0147338
	952	0.315897	0.329672	0.0137748
	956	0.3332	0.346641	0.0134411
	960	0.312951	0.326147	0.0131965
	964	0.28542	0.299524	0.0141049
	968	0.289474	0.304168	0.0146941
	972	0.294817	0.308654	0.0138377
	976	0.310346	0.324347	0.0140011
	980	0.315205	0.329123	0.0139187
	984	0.316672	0.330172	0.0134997
	988	0.355243	0.370407	0.0151643
	992	0.304757	0.318462	0.0137043
	996	0.313196	0.326919	0.0137232
	1000	0.300394	0.312464	0.0120694
	1004	0.318655	0.331389	0.0127344
	1008	0.331909	0.34495	0.0130417
	1012	0.325262	0.339325	0.014063
	1016	0.269061	0.282714	0.0136529
	1020	0.330488	0.342867	0.0123787
	1024	0.325409	0.338188	0.0127784
	1028	0.324226	0.33822	0.0139939
	1032	0.306079	0.319971	0.0138923
	1036	0.306123	0.319177	0.013054
	1040	0.402399	0.41499	0.0125908
	1044	0.266891	0.280842	0.0139512
	1048	0.32745	0.34084	0.0133904
	1052	0.317054	0.33106	0.0140052
	1056	0.315291	0.328858	0.0135667
	1060	0.315632	0.328522	0.0128904
	1064	0.311812	0.324999	0.0131863
	1068	0.333118	0.346395	0.0132768
	1072	0.350988	0.364244	0.0132564
	1076	0.340298	0.352757	0.0124588
	1080	0.323205	0.337104	0.0138983
	1084	0.323125	0.336812	0.0136877
	1088	0.317358	0.329817	0.012459
	1092	0.322759	0.33576	0.013001
	1096	0.339729	0.352966	0.0132376
	1100	0.339182	0.351776	0.0125936
	1104	0.333213	0.346546	0.0133325
	1108	0.349451	0.362139	0.0126887
	1112	0.324227	0.33694	0.0127128
	1116	0.341874	0.354522	0.0126476
	1120	0.335491	0.347275	0.0117842
	1124	0.324121	0.337515	0.0133931
	1128	0.331111	0.345238	0.014127
	1132	0.320877	0.332931	0.012054
	1136	0.324542	0.337993	0.0134506
	1140	0.354201	0.366878	0.0126772
	1144	0.346877	0.358689	0.0118125
	1148	0.34637	0.358693	0.0123225
	1152	0.331342	0.344025	0.0126825
	1156	0.340691	0.353233	0.0125421
	1160	0.336092	0.348965	0.0128728
	1164	0.342348	0.354901	0.0125537
	1168	0.334467	0.347749	0.0132822
	1172	0.326399	0.339388	0.0129895
	1176	0.349998	0.363523	0.0135255
	1180	0.335822	0.348875	0.0130527
	1184	0.256476	0.268715	0.0122389
	1188	0.331921	0.34442	0.0124982
	1192	0.35524	0.368149	0.012909
	1196	0.362485	0.374679	0.0121942
	1200	0.30837	0.32032	0.0119502
	1204	0.339589	0.350335	0.0107452
	1208	0.348364	0.360595	0.0122312
	1212	0.322273	0.333814	0.0115406
	1216	0.321619	0.334951	0.0133321
	1220	0.287338	0.299951	0.0126125
	1224	0.347992	0.359337	0.011345
	1228	0.326848	0.338459	0.0116107
	1232	0.304848	0.318417	0.0135695
	1236	0.317424	0.329736	0.0123121
	1240	0.321351	0.332768	0.0114171
	1244	0.324919	0.337785	0.0128661
	1248	0.324959	0.33739	0.0124318
	1252	0.357111	0.368917	0.0118057
	1256	0.334014	0.346807	0.0127924
	1260	0.374493	0.387337	0.012844
	1264	0.326574	0.338398	0.0118235
	1268	0.376244	0.389021	0.0127762
	1272	0.338645	0.350149	0.0115049
	1276	0.402925	0.412638	0.00971283
	1280	0.335866	0.347979	0.012113
	1284	0.295219	0.307922	0.0127027
	1288	0.323927	0.336091	0.0121639
	1292	0.324491	0.333747	0.00925635
	1296	0.367717	0.380699	0.0129817
	1300	0.339493	0.351393	0.0118999
	1304	0.32875	0.339519	0.0107684
	1308	0.349381	0.360491	0.0111103
	1312	0.301117	0.313254	0.0121375
	1316	0.291824	0.304832	0.0130085
	1320	0.314861	0.328578	0.0137171
	1324	0.356269	0.366858	0.010589
	1328	0.304229	0.315422	0.011193
	1332	0.343003	0.355765	0.0127624
	1336	0.354903	0.365275	0.0103717
	1340	0.411873	0.421806	0.00993304
	1344	0.294922	0.305715	0.0107933
	1348	0.382015	0.394505	0.0124902
	1352	0.299023	0.311005	0.0119814
	1356	0.303174	0.313448	0.0102744
	1360	0.250846	0.263311	0.0124657
	1364	0.374674	0.384642	0.00996787
	1368	0.342899	0.353737	0.0108378
	1372	0.313906	0.325985	0.0120794
	1376	0.294385	0.306933	0.0125483
	1380	0.330514	0.341477	0.010963
	1384	0.317435	0.329524	0.0120896
	1388	0.327636	0.337934	0.010298
	1392	0.297578	0.309368	0.0117895
	1396	0.345624	0.356545	0.0109214
	1400	0.323295	0.335913	0.0126172
	1404	0.324729	0.335181	0.0104521
	1408	0.471229	0.479653	0.00842399
	1412	0.320564	0.333033	0.0124694
	1416	0.337702	0.349276	0.0115735
	1420	0.345251	0.357497	0.0122461
	1424	0.286663	0.298943	0.0122796
	1428	0.264849	0.276477	0.0116278
	1432	0.290223	0.30147	0.0112467
	1436	0.347217	0.358318	0.0111008
	1440	0.365322	0.37685	0.0115273

## Sheet: Extended-Data-Figure 2b
	Extended Data Figure 2b
	Time (min)	Cosine similarity_Earlier	Cosine similarity_Later	Cosine similarity_Difference
	4	0.734839	0.702921	-0.0319174
	8	0.81475	0.780798	-0.0339515
	12	0.718054	0.701458	-0.0165958
	16	0.588265	0.560388	-0.0278767
	20	0.588687	0.570875	-0.0178123
	24	0.741289	0.719496	-0.0217929
	28	0.665379	0.643868	-0.0215115
	32	0.495178	0.457867	-0.0373117
	36	0.779801	0.760555	-0.0192455
	40	0.607495	0.586186	-0.0213089
	44	0.673839	0.648131	-0.0257076
	48	0.561529	0.52321	-0.0383193
	52	0.689674	0.670933	-0.0187414
	56	0.570736	0.552044	-0.0186925
	60	0.675041	0.664281	-0.0107601
	64	0.68433	0.665942	-0.0183888
	68	0.584737	0.562386	-0.0223512
	72	0.587942	0.565352	-0.0225903
	76	0.671469	0.643707	-0.0277625
	80	0.429654	0.406735	-0.0229184
	84	0.61396	0.598033	-0.0159266
	88	0.668834	0.638478	-0.0303559
	92	0.667626	0.641909	-0.025717
	96	0.602332	0.572159	-0.0301734
	100	0.598533	0.564761	-0.0337724
	104	0.484815	0.460913	-0.0239022
	108	0.602698	0.570973	-0.0317246
	112	0.620635	0.596076	-0.0245592
	116	0.792511	0.777519	-0.014992
	120	0.523779	0.496637	-0.0271425
	124	0.602405	0.566501	-0.0359042
	128	0.465136	0.440598	-0.0245371
	132	0.614408	0.587238	-0.0271699
	136	0.731117	0.698403	-0.0327137
	140	0.704035	0.674796	-0.0292383
	144	0.70485	0.665293	-0.0395567
	148	0.724677	0.695323	-0.0293539
	152	0.742335	0.696372	-0.0459628
	156	0.784273	0.751275	-0.0329982
	160	0.761777	0.720461	-0.0413161
	164	0.806959	0.775982	-0.0309769
	168	0.813804	0.773093	-0.040711
	172	0.804754	0.772434	-0.0323198
	176	0.733641	0.694396	-0.0392444
	180	0.7826	0.741077	-0.0415228
	184	0.703028	0.656104	-0.0469242
	188	0.842848	0.799929	-0.0429182
	192	0.769125	0.722048	-0.0470773
	196	0.796396	0.742845	-0.0535505
	200	0.847376	0.799966	-0.0474099
	204	0.83804	0.788314	-0.0497265
	208	0.843887	0.796905	-0.0469829
	212	0.845938	0.796575	-0.0493636
	216	0.834025	0.784701	-0.0493242
	220	0.754226	0.701282	-0.0529444
	224	0.833682	0.785078	-0.0486041
	228	0.832321	0.782276	-0.0500458
	232	0.909797	0.873998	-0.0357989
	236	0.807999	0.754429	-0.0535693
	240	0.832999	0.781612	-0.0513876
	244	0.819989	0.766676	-0.0533133
	248	0.882186	0.837258	-0.0449282
	252	0.822211	0.769479	-0.0527316
	256	0.825088	0.771399	-0.0536892
	260	0.893563	0.849057	-0.0445065
	264	0.878141	0.835899	-0.0422413
	268	0.937113	0.904771	-0.0323415
	272	0.83585	0.784137	-0.0517126
	276	0.870748	0.822945	-0.0478032
	280	0.897113	0.853585	-0.0435284
	284	0.899579	0.859716	-0.0398634
	288	0.879293	0.833749	-0.045544
	292	0.866394	0.818645	-0.0477491
	296	0.909915	0.869153	-0.040762
	300	0.910302	0.869803	-0.040499
	304	0.892359	0.848782	-0.0435763
	308	0.891297	0.845617	-0.0456798
	312	0.890615	0.847078	-0.0435372
	316	0.899919	0.856591	-0.0433284
	320	0.926541	0.888615	-0.0379259
	324	0.936293	0.901743	-0.0345495
	328	0.930265	0.893305	-0.0369604
	332	0.938469	0.902683	-0.0357859
	336	0.921624	0.882052	-0.039572
	340	0.957486	0.930029	-0.027457
	344	0.929372	0.893647	-0.0357248
	348	0.958567	0.932322	-0.0262453
	352	0.955243	0.924562	-0.0306809
	356	0.972313	0.949717	-0.0225964
	360	0.953452	0.925695	-0.0277563
	364	0.93973	0.906657	-0.0330722
	368	0.984555	0.980002	-0.00455272
	372	0.95821	0.929537	-0.0286729
	376	0.982122	0.96618	-0.0159419
	380	0.976125	0.960664	-0.0154615
	384	0.975689	0.963496	-0.012193
	388	0.984119	0.98198	-0.00213915
	392	0.98133	0.968747	-0.0125832
	396	0.987268	0.981339	-0.00592974
	400	0.98534	0.990379	0.00503913
	404	0.983684	0.984747	0.00106298
	408	0.988517	0.985097	-0.00341992
	412	0.96809	0.964216	-0.00387415
	416	0.974639	0.974308	-0.000331063
	420	0.984433	0.992395	0.00796233
	424	0.953886	0.969021	0.0151355
	428	0.97764	0.982405	0.0047651
	432	0.981793	0.989135	0.00734253
	436	0.947124	0.955249	0.00812577
	440	0.943437	0.961276	0.0178384
	444	0.915382	0.937807	0.0224249
	448	0.962682	0.976551	0.0138688
	452	0.975997	0.988498	0.0125011
	456	0.82926	0.861543	0.0322824
	460	0.967261	0.980013	0.0127515
	464	0.964989	0.978753	0.0137639
	468	0.943006	0.959936	0.01693
	472	0.903897	0.927677	0.0237796
	476	0.767095	0.801369	0.034274
	480	0.874954	0.897937	0.0229827
	484	0.856342	0.887273	0.0309311
	488	0.881899	0.908603	0.0267038
	492	0.896999	0.923215	0.026216
	496	0.869193	0.897239	0.0280457
	500	0.871586	0.897759	0.0261729
	504	0.852521	0.882508	0.0299871
	508	0.873778	0.900989	0.0272118
	512	0.906637	0.929008	0.0223707
	516	0.838587	0.869404	0.0308173
	520	0.764426	0.80042	0.0359942
	524	0.833818	0.865443	0.0316246
	528	0.842203	0.871374	0.0291705
	532	0.789457	0.824183	0.0347252
	536	0.851112	0.880092	0.0289797
	540	0.799012	0.834129	0.0351165
	544	0.893637	0.919102	0.0254649
	548	0.775017	0.811308	0.0362904
	552	0.800892	0.834913	0.0340203
	556	0.784915	0.819869	0.0349543
	560	0.84892	0.877801	0.0288803
	564	0.785855	0.82155	0.0356956
	568	0.790187	0.823596	0.0334089
	572	0.822505	0.854353	0.0318479
	576	0.829226	0.860025	0.0307989
	580	0.782243	0.818373	0.0361301
	584	0.647408	0.69246	0.0450522
	588	0.794661	0.828006	0.0333451
	592	0.831862	0.863625	0.0317634
	596	0.789476	0.823976	0.0344998
	600	0.781715	0.817952	0.0362373
	604	0.809537	0.840473	0.0309363
	608	0.756991	0.792967	0.0359758
	612	0.764002	0.801276	0.0372744
	616	0.748916	0.787421	0.0385052
	620	0.837638	0.866072	0.0284342
	624	0.729925	0.769369	0.0394446
	628	0.807521	0.840778	0.0332575
	632	0.751722	0.789343	0.0376213
	636	0.775689	0.81039	0.0347012
	640	0.77059	0.806557	0.0359672
	644	0.712589	0.750755	0.038166
	648	0.72355	0.76282	0.0392704
	652	0.751468	0.787997	0.0365294
	656	0.725647	0.765788	0.0401412
	660	0.626446	0.673311	0.0468649
	664	0.766033	0.803065	0.0370322
	668	0.654894	0.700192	0.0452977
	672	0.651361	0.695982	0.0446202
	676	0.709124	0.750382	0.0412582
	680	0.813518	0.844762	0.0312433
	684	0.602505	0.649676	0.047171
	688	0.574488	0.623747	0.0492595
	692	0.56619	0.613494	0.0473045
	696	0.599566	0.64849	0.0489243
	700	0.56057	0.60958	0.0490106
	704	0.568141	0.618347	0.0502062
	708	0.675677	0.719391	0.043714
	712	0.537157	0.587041	0.0498835
	716	0.70962	0.74719	0.0375699
	720	0.630756	0.676684	0.0459287
	724	0.597489	0.643147	0.0456579
	728	0.659212	0.702528	0.0433158
	732	0.627976	0.674087	0.0461115
	736	0.504146	0.554538	0.0503921
	740	0.692892	0.734374	0.0414824
	744	0.558304	0.604647	0.0463429
	748	0.624229	0.670254	0.0460256
	752	0.656788	0.697799	0.0410113
	756	0.648831	0.691981	0.0431497
	760	0.586681	0.628995	0.0423133
	764	0.652178	0.697935	0.0457579
	768	0.565292	0.612514	0.0472222
	772	0.555495	0.603238	0.0477436
	776	0.703508	0.740837	0.0373292
	780	0.590195	0.631569	0.0413746
	784	0.649743	0.68822	0.0384771
	788	0.654566	0.697672	0.0431054
	792	0.559343	0.607556	0.0482123
	796	0.521692	0.568975	0.0472835
	800	0.582986	0.62843	0.0454439
	804	0.523471	0.572409	0.0489378
	808	0.656555	0.700244	0.0436886
	812	0.58365	0.628703	0.0450531
	816	0.585956	0.631755	0.0457996
	820	0.590206	0.634718	0.044512
	824	0.611932	0.654126	0.0421936
	828	0.525179	0.575235	0.0500562
	832	0.543823	0.584719	0.0408963
	836	0.519509	0.569754	0.0502457
	840	0.564444	0.610117	0.0456729
	844	0.557442	0.603044	0.0456014
	848	0.589079	0.629283	0.0402038
	852	0.505825	0.55253	0.0467046
	856	0.551792	0.594943	0.0431507
	860	0.526533	0.571342	0.0448088
	864	0.601688	0.638153	0.0364652
	868	0.567469	0.610257	0.0427886
	872	0.603238	0.645639	0.0424011
	876	0.518913	0.562239	0.0433258
	880	0.548555	0.595033	0.0464776
	884	0.47151	0.521362	0.0498516
	888	0.538313	0.578205	0.0398927
	892	0.536944	0.576569	0.039625
	896	0.569898	0.616382	0.0464837
	900	0.54039	0.584158	0.0437681
	904	0.583473	0.626187	0.0427139
	908	0.539491	0.581106	0.0416153
	912	0.547471	0.589203	0.0417324
	916	0.533609	0.574132	0.0405238
	920	0.549984	0.595457	0.0454735
	924	0.553718	0.596597	0.0428782
	928	0.550144	0.592725	0.0425802
	932	0.554532	0.593548	0.0390169
	936	0.570117	0.613117	0.0429999
	940	0.616577	0.651366	0.0347892
	944	0.553503	0.596996	0.0434936
	948	0.588587	0.631123	0.042536
	952	0.555533	0.590535	0.0350017
	956	0.575184	0.611429	0.0362449
	960	0.540784	0.574098	0.0333138
	964	0.542051	0.580598	0.0385464
	968	0.558461	0.599403	0.0409426
	972	0.5495	0.587989	0.0384895
	976	0.572923	0.61293	0.0400076
	980	0.549515	0.58209	0.0325747
	984	0.55598	0.590866	0.0348867
	988	0.618725	0.657634	0.0389092
	992	0.55726	0.596567	0.0393072
	996	0.561359	0.598208	0.0368491
	1000	0.538236	0.575476	0.0372408
	1004	0.566043	0.6032	0.0371572
	1008	0.553867	0.583389	0.0295218
	1012	0.58172	0.620178	0.038457
	1016	0.540191	0.583226	0.0430351
	1020	0.539603	0.567971	0.0283685
	1024	0.547995	0.578412	0.0304175
	1028	0.563198	0.596892	0.0336934
	1032	0.550139	0.585071	0.0349316
	1036	0.544587	0.580945	0.0363583
	1040	0.618046	0.64881	0.0307649
	1044	0.528213	0.567595	0.0393815
	1048	0.555589	0.586643	0.0310542
	1052	0.561113	0.596314	0.0352011
	1056	0.551433	0.585093	0.0336591
	1060	0.554529	0.589367	0.0348388
	1064	0.549435	0.584422	0.0349871
	1068	0.566293	0.598941	0.0326484
	1072	0.57745	0.609565	0.0321154
	1076	0.550196	0.577714	0.0275176
	1080	0.557408	0.590419	0.0330109
	1084	0.553969	0.586417	0.0324479
	1088	0.532353	0.562999	0.0306462
	1092	0.531179	0.559837	0.0286588
	1096	0.572445	0.605638	0.0331937
	1100	0.54196	0.568643	0.0266832
	1104	0.556897	0.587851	0.030954
	1108	0.557327	0.584715	0.0273883
	1112	0.530808	0.559164	0.0283562
	1116	0.562355	0.593534	0.0311787
	1120	0.533811	0.560693	0.026882
	1124	0.562964	0.596857	0.0338931
	1128	0.554401	0.584929	0.0305288
	1132	0.530485	0.5595	0.0290147
	1136	0.548168	0.579334	0.0311665
	1140	0.558472	0.58428	0.0258075
	1144	0.561732	0.591905	0.0301731
	1148	0.556732	0.585676	0.0289439
	1152	0.54548	0.57379	0.0283106
	1156	0.550176	0.577376	0.0271997
	1160	0.555483	0.58526	0.0297772
	1164	0.549699	0.577118	0.0274193
	1168	0.557354	0.587474	0.0301198
	1172	0.55546	0.588653	0.033193
	1176	0.574238	0.604835	0.0305962
	1180	0.554324	0.583964	0.0296404
	1184	0.513419	0.553398	0.0399788
	1188	0.553292	0.584745	0.0314536
	1192	0.567974	0.596646	0.0286719
	1196	0.573763	0.602683	0.02892
	1200	0.53488	0.569133	0.0342537
	1204	0.539437	0.567847	0.0284097
	1208	0.557992	0.587223	0.0292314
	1212	0.529639	0.558895	0.0292552
	1216	0.561425	0.596773	0.0353474
	1220	0.521315	0.557207	0.0358919
	1224	0.537656	0.56315	0.0254936
	1228	0.538877	0.569381	0.0305039
	1232	0.538371	0.572139	0.0337673
	1236	0.547693	0.581038	0.0333449
	1240	0.532812	0.562933	0.0301213
	1244	0.557283	0.590032	0.0327492
	1248	0.541381	0.573768	0.0323872
	1252	0.57057	0.599993	0.0294235
	1256	0.589615	0.629358	0.0397432
	1260	0.582705	0.610313	0.0276076
	1264	0.54046	0.570962	0.0305025
	1268	0.598032	0.629216	0.0311837
	1272	0.567848	0.601796	0.0339481
	1276	0.568667	0.591619	0.0229529
	1280	0.538019	0.565203	0.0271837
	1284	0.532031	0.567803	0.0357717
	1288	0.521542	0.548896	0.0273548
	1292	0.516527	0.546972	0.0304447
	1296	0.593303	0.62744	0.0341365
	1300	0.539199	0.566467	0.0272678
	1304	0.534549	0.563416	0.0288667
	1308	0.547702	0.574994	0.0272918
	1312	0.515915	0.547298	0.0313821
	1316	0.535113	0.57216	0.0370471
	1320	0.565821	0.60464	0.0388182
	1324	0.534155	0.560185	0.0260305
	1328	0.524509	0.556625	0.0321163
	1332	0.583562	0.621807	0.0382442
	1336	0.549386	0.579879	0.0304931
	1340	0.580142	0.602389	0.0222469
	1344	0.514235	0.547838	0.0336035
	1348	0.59717	0.627499	0.0303287
	1352	0.519772	0.552692	0.0329201
	1356	0.519367	0.552233	0.0328659
	1360	0.501606	0.540978	0.0393718
	1364	0.54784	0.570862	0.0230228
	1368	0.543648	0.572204	0.0285552
	1372	0.516651	0.545274	0.0286227
	1376	0.524023	0.559491	0.0354683
	1380	0.539212	0.569278	0.0300656
	1384	0.530554	0.562336	0.0317825
	1388	0.517941	0.544868	0.0269267
	1392	0.530017	0.565991	0.0359741
	1396	0.55852	0.590684	0.0321642
	1400	0.546623	0.578918	0.0322949
	1404	0.537585	0.569481	0.031896
	1408	0.607869	0.627069	0.0191993
	1412	0.53892	0.570639	0.0317191
	1416	0.553419	0.583836	0.0304171
	1420	0.562303	0.593467	0.0311638
	1424	0.523536	0.55892	0.0353845
	1428	0.506738	0.544356	0.0376179
	1432	0.52495	0.56276	0.0378091
	1436	0.543878	0.57108	0.0272018
	1440	0.57811	0.606896	0.0287856
