# Supplementary material for: Uncovering developmental time and tempo using deep learning
Source: Nat Methods. 2023 Nov 23;20(12):2000–10. doi: 10.1038/s41592-023-02083-8 (PMC10703695; doi:10.1038/s41592-023-02083-8)
Supplement: Supplementary file 28 — Numerical data. [file 41592_2023_2083_MOESM28_ESM.xlsx]

## Sheet: Extended-Data-Figure 3a
	Extended Figure 3a
	23.5°C_Experimental_Time(min)	Median_Developmental_age(hpf)	Median-2*MAD	Median+2*MAD	Linear_fit	Linear_Fit_upper_CI	Linear_Fit_lower_CI
	60	1.25	1.08333	1.41667	1	1	1
	63.9167	1.25	1.08333	1.41667	1.04066	1.04002	1.04112
	67.8333	1.33333	1.16667	1.5	1.08131	1.08003	1.08224
	71.75	1.33333	1.16667	1.5	1.12197	1.12005	1.12335
	75.6667	1.33333	1.16667	1.5	1.16263	1.16007	1.16447
	79.5833	1.41667	1.25	1.58333	1.20328	1.20008	1.20559
	83.5	1.41667	1.25	1.58333	1.24394	1.2401	1.24671
	87.4167	1.41667	1.25	1.58333	1.28459	1.28012	1.28783
	91.3333	1.5	1.16667	1.83333	1.32525	1.32013	1.32895
	95.25	1.5	1.33333	1.66667	1.36591	1.36015	1.37006
	99.1667	1.58333	1.25	1.91667	1.40656	1.40017	1.41118
	103.083	1.58333	1.25	1.91667	1.44722	1.44018	1.4523
	107	1.58333	1.25	1.91667	1.48788	1.4802	1.49342
	110.917	1.66667	1.33333	2	1.52853	1.52022	1.53454
	114.833	1.66667	1.33333	2	1.56919	1.56023	1.57565
	118.75	1.75	1.41667	2.08333	1.60985	1.60025	1.61677
	122.667	1.83333	1.5	2.16667	1.6505	1.64026	1.65789
	126.583	1.83333	1.5	2.16667	1.69116	1.68028	1.69901
	130.5	1.83333	1.5	2.16667	1.73181	1.7203	1.74013
	134.417	1.83333	1.5	2.16667	1.77247	1.76031	1.78124
	138.333	1.91667	1.58333	2.25	1.81313	1.80033	1.82236
	142.25	2	1.66667	2.33333	1.85378	1.84035	1.86348
	146.167	2	1.66667	2.33333	1.89444	1.88036	1.9046
	150.083	2.08333	1.75	2.41667	1.9351	1.92038	1.94572
	154	2.08333	1.75	2.41667	1.97575	1.9604	1.98684
	157.917	2.16667	1.83333	2.5	2.01641	2.00041	2.02795
	161.833	2.16667	1.66667	2.66667	2.05707	2.04043	2.06907
	165.75	2.16667	1.66667	2.66667	2.09772	2.08045	2.11019
	169.667	2.25	1.91667	2.58333	2.13838	2.12046	2.15131
	173.583	2.33333	1.83333	2.83333	2.17904	2.16048	2.19243
	177.5	2.33333	1.83333	2.83333	2.21969	2.2005	2.23354
	181.417	2.33333	1.83333	2.83333	2.26035	2.24051	2.27466
	185.333	2.41667	1.91667	2.91667	2.301	2.28053	2.31578
	189.25	2.41667	1.91667	2.91667	2.34166	2.32055	2.3569
	193.167	2.5	2.16667	2.83333	2.38232	2.36056	2.39802
	197.083	2.58333	2.25	2.91667	2.42297	2.40058	2.43913
	201	2.58333	2.25	2.91667	2.46363	2.4406	2.48025
	204.917	2.58333	2.25	2.91667	2.50429	2.48061	2.52137
	208.833	2.66667	2.16667	3.16667	2.54494	2.52063	2.56249
	212.75	2.66667	2.16667	3.16667	2.5856	2.56065	2.60361
	216.667	2.66667	2.16667	3.16667	2.62626	2.60066	2.64473
	220.583	2.75	2.41667	3.08333	2.66691	2.64068	2.68584
	224.5	2.75	2.41667	3.08333	2.70757	2.68069	2.72696
	228.417	2.83333	2.5	3.16667	2.74822	2.72071	2.76808
	232.333	2.83333	2.5	3.16667	2.78888	2.76073	2.8092
	236.25	2.83333	2.5	3.16667	2.82954	2.80074	2.85032
	240.167	2.91667	2.58333	3.25	2.87019	2.84076	2.89143
	244.083	3	2.66667	3.33333	2.91085	2.88078	2.93255
	248	3	2.66667	3.33333	2.95151	2.92079	2.97367
	251.917	3	2.66667	3.33333	2.99216	2.96081	3.01479
	255.833	3	2.66667	3.33333	3.03282	3.00083	3.05591
	259.75	3.08333	2.75	3.41667	3.07348	3.04084	3.09703
	263.667	3.08333	2.58333	3.58333	3.11413	3.08086	3.13814
	267.583	3.16667	2.83333	3.5	3.15479	3.12088	3.17926
	271.5	3.33333	2.83333	3.83333	3.19544	3.16089	3.22038
	275.417	3.33333	2.83333	3.83333	3.2361	3.20091	3.2615
	279.333	3.33333	2.83333	3.83333	3.27676	3.24093	3.30262
	283.25	3.33333	2.83333	3.83333	3.31741	3.28094	3.34373
	287.167	3.33333	2.83333	3.83333	3.35807	3.32096	3.38485
	291.083	3.41667	2.75	4.08333	3.39873	3.36098	3.42597
	295	3.41667	2.75	4.08333	3.43938	3.40099	3.46709
	298.917	3.58333	2.75	4.41667	3.48004	3.44101	3.50821
	302.833	3.66667	2.83333	4.5	3.5207	3.48103	3.54932
	306.75	3.75	2.91667	4.58333	3.56135	3.52104	3.59044
	310.667	3.83333	3	4.66667	3.60201	3.56106	3.63156
	314.583	3.75	2.91667	4.58333	3.64266	3.60108	3.67268
	318.5	3.83333	3.16667	4.5	3.68332	3.64109	3.7138
	322.417	4	3.33333	4.66667	3.72398	3.68111	3.75492
	326.333	4	3.33333	4.66667	3.76463	3.72112	3.79603
	330.25	4	3.16667	4.83333	3.80529	3.76114	3.83715
	334.167	4	3.33333	4.66667	3.84595	3.80116	3.87827
	338.083	4	3	5	3.8866	3.84117	3.91939
	342	4	3.16667	4.83333	3.92726	3.88119	3.96051
	345.917	4	3.33333	4.66667	3.96792	3.92121	4.00162
	349.833	4.08333	3.25	4.91667	4.00857	3.96122	4.04274
	353.75	4.08333	3.25	4.91667	4.04923	4.00124	4.08386
	357.667	4.08333	3.25	4.91667	4.08988	4.04126	4.12498
	361.583	4.08333	3.25	4.91667	4.13054	4.08127	4.1661
	365.5	4.08333	3.25	4.91667	4.1712	4.12129	4.20721
	369.417	4.16667	3.5	4.83333	4.21185	4.16131	4.24833
	373.333	4.25	3.58333	4.91667	4.25251	4.20132	4.28945
	377.25	4.16667	3.33333	5	4.29317	4.24134	4.33057
	381.167	4.33333	3.66667	5	4.33382	4.28136	4.37169
	385.083	4.5	3.83333	5.16667	4.37448	4.32137	4.41281
	389	4.5	3.83333	5.16667	4.41514	4.36139	4.45392
	392.917	4.5	3.83333	5.16667	4.45579	4.40141	4.49504
	396.833	4.5	3.83333	5.16667	4.49645	4.44142	4.53616
	400.75	4.5	3.83333	5.16667	4.53711	4.48144	4.57728
	404.667	4.5	3.83333	5.16667	4.57776	4.52146	4.6184
	408.583	4.5	3.83333	5.16667	4.61842	4.56147	4.65951
	412.5	4.5	3.83333	5.16667	4.65907	4.60149	4.70063
	416.417	4.5	3.83333	5.16667	4.69973	4.64151	4.74175
	420.333	4.58333	3.91667	5.25	4.74039	4.68152	4.78287
	424.25	4.58333	3.91667	5.25	4.78104	4.72154	4.82399
	428.167	4.58333	3.91667	5.25	4.8217	4.76155	4.86511
	432.083	4.58333	3.91667	5.25	4.86236	4.80157	4.90622
	436	4.66667	4	5.33333	4.90301	4.84159	4.94734
	439.917	4.66667	4.16667	5.16667	4.94367	4.8816	4.98846
	443.833	4.83333	4.16667	5.5	4.98433	4.92162	5.02958
	447.75	4.83333	4.16667	5.5	5.02498	4.96164	5.0707
	451.667	4.91667	4.25	5.58333	5.06564	5.00165	5.11181
	455.583	4.91667	4.41667	5.41667	5.10629	5.04167	5.15293
	459.5	5	4.33333	5.66667	5.14695	5.08169	5.19405
	463.417	5	4.33333	5.66667	5.18761	5.1217	5.23517
	467.333	5	4.33333	5.66667	5.22826	5.16172	5.27629
	471.25	5	4.33333	5.66667	5.26892	5.20174	5.3174
	475.167	5.16667	4.66667	5.66667	5.30958	5.24175	5.35852
	479.083	5.25	4.75	5.75	5.35023	5.28177	5.39964
	483	5.25	4.75	5.75	5.39089	5.32179	5.44076
	486.917	5.33333	4.66667	6	5.43155	5.3618	5.48188
	490.833	5.41667	4.91667	5.91667	5.4722	5.40182	5.523
	494.75	5.41667	4.75	6.08333	5.51286	5.44184	5.56411
	498.667	5.5	4.83333	6.16667	5.55351	5.48185	5.60523
	502.583	5.5	4.83333	6.16667	5.59417	5.52187	5.64635
	506.5	5.5	5	6	5.63483	5.56189	5.68747
	510.417	5.58333	4.91667	6.25	5.67548	5.6019	5.72859
	514.333	5.75	4.91667	6.58333	5.71614	5.64192	5.7697
	518.25	5.75	4.91667	6.58333	5.7568	5.68194	5.81082
	522.167	5.91667	4.91667	6.91667	5.79745	5.72195	5.85194
	526.083	5.91667	5.08333	6.75	5.83811	5.76197	5.89306
	530	5.91667	4.91667	6.91667	5.87877	5.80198	5.93418
	533.917	6.08333	5.25	6.91667	5.91942	5.842	5.97529
	537.833	6.16667	5.33333	7	5.96008	5.88202	6.01641
	541.75	6.16667	5.33333	7	6.00073	5.92203	6.05753
	545.667	6.33333	5.33333	7.33333	6.04139	5.96205	6.09865
	549.583	6.41667	5.41667	7.41667	6.08205	6.00207	6.13977
	553.5	6.5	5.66667	7.33333	6.1227	6.04208	6.18089
	557.417	6.41667	5.58333	7.25	6.16336	6.0821	6.222
	561.333	6.66667	6	7.33333	6.20402	6.12212	6.26312
	565.25	6.58333	5.91667	7.25	6.24467	6.16213	6.30424
	569.167	6.58333	5.91667	7.25	6.28533	6.20215	6.34536
	573.083	6.66667	6	7.33333	6.32599	6.24217	6.38648
	577	6.75	6.08333	7.41667	6.36664	6.28218	6.42759
	580.917	6.75	6.25	7.25	6.4073	6.3222	6.46871
	584.833	6.75	6.25	7.25	6.44796	6.36222	6.50983
	588.75	6.75	6.25	7.25	6.48861	6.40223	6.55095
	592.667	6.75	6.25	7.25	6.52927	6.44225	6.59207
	596.583	6.75	6.25	7.25	6.56992	6.48227	6.63319
	600.5	6.83333	6.33333	7.33333	6.61058	6.52228	6.6743
	604.417	6.83333	6.33333	7.33333	6.65124	6.5623	6.71542
	608.333	6.83333	6.33333	7.33333	6.69189	6.60232	6.75654
	612.25	6.91667	6.41667	7.41667	6.73255	6.64233	6.79766
	616.167	6.91667	6.41667	7.41667	6.77321	6.68235	6.83878
	620.083	6.91667	6.41667	7.41667	6.81386	6.72237	6.87989
	624	6.91667	6.41667	7.41667	6.85452	6.76238	6.92101
	627.917	6.91667	6.41667	7.41667	6.89518	6.8024	6.96213
	631.833	6.91667	6.41667	7.41667	6.93583	6.84242	7.00325
	635.75	6.91667	6.41667	7.41667	6.97649	6.88243	7.04437
	639.667	7	6.5	7.5	7.01714	6.92245	7.08548
	643.583	7	6.5	7.5	7.0578	6.96246	7.1266
	647.5	7	6.5	7.5	7.09846	7.00248	7.16772
	651.417	7	6.5	7.5	7.13911	7.0425	7.20884
	655.333	7	6.5	7.5	7.17977	7.08251	7.24996
	659.25	7	6.33333	7.66667	7.22043	7.12253	7.29108
	663.167	7	6.5	7.5	7.26108	7.16255	7.33219
	667.083	7	6.5	7.5	7.30174	7.20256	7.37331
	671	7	6.5	7.5	7.3424	7.24258	7.41443
	674.917	6.91667	6.25	7.58333	7.38305	7.2826	7.45555
	678.833	6.91667	6.41667	7.41667	7.42371	7.32261	7.49667
	682.75	7	6.33333	7.66667	7.46436	7.36263	7.53778
	686.667	6.91667	6.25	7.58333	7.50502	7.40265	7.5789
	690.583	6.91667	6.25	7.58333	7.54568	7.44266	7.62002
	694.5	6.91667	6.41667	7.41667	7.58633	7.48268	7.66114
	698.417	6.91667	6.41667	7.41667	7.62699	7.5227	7.70226
	702.333	6.83333	6.33333	7.33333	7.66765	7.56271	7.74337
	706.25	6.91667	6.25	7.58333	7.7083	7.60273	7.78449
	710.167	6.91667	6.25	7.58333	7.74896	7.64275	7.82561
	714.083	6.91667	6.25	7.58333	7.78962	7.68276	7.86673
	718	6.83333	6.16667	7.5	7.83027	7.72278	7.90785
	721.917	6.83333	6.33333	7.33333	7.87093	7.7628	7.94897
	725.833	7	6.5	7.5	7.91158	7.80281	7.99008
	729.75	6.91667	6.41667	7.41667	7.95224	7.84283	8.0312
	733.667	6.83333	6.33333	7.33333	7.9929	7.88285	8.07232
	737.583	7	6.33333	7.66667	8.03355	7.92286	8.11344
	741.5	6.91667	6.25	7.58333	8.07421	7.96288	8.15456
	745.417	6.91667	6.25	7.58333	8.11487	8.00289	8.19567
	749.333	6.91667	6.08333	7.75	8.15552	8.04291	8.23679
	753.25	6.83333	6.16667	7.5	8.19618	8.08293	8.27791
	757.167	6.83333	6.16667	7.5	8.23684	8.12294	8.31903
	761.083	6.83333	6.16667	7.5	8.27749	8.16296	8.36015
	765	6.83333	6.16667	7.5	8.31815	8.20298	8.40127
	768.917	6.75	6.08333	7.41667	8.3588	8.24299	8.44238
	772.833	6.83333	6.16667	7.5	8.39946	8.28301	8.4835
	776.75	6.75	6.08333	7.41667	8.44012	8.32303	8.52462
	780.667	6.75	6.08333	7.41667	8.48077	8.36304	8.56574
	784.583	6.83333	6.33333	7.33333	8.52143	8.40306	8.60686
	788.5	6.75	6.25	7.25	8.56209	8.44308	8.64797
	792.417	6.75	6.25	7.25	8.60274	8.48309	8.68909
	796.333	6.75	6.08333	7.41667	8.6434	8.52311	8.73021
	800.25	6.83333	6.16667	7.5	8.68406	8.56313	8.77133
	804.167	6.83333	6.33333	7.33333	8.72471	8.60314	8.81245
	808.083	6.83333	6	7.66667	8.76537	8.64316	8.85356
	812	6.83333	6.16667	7.5	8.80603	8.68318	8.89468
	815.917	6.91667	6.25	7.58333	8.84668	8.72319	8.9358
	819.833	6.91667	6.41667	7.41667	8.88734	8.76321	8.97692
	823.75	7	6.33333	7.66667	8.92799	8.80323	9.01804
	827.667	7	6.33333	7.66667	8.96865	8.84324	9.05916
	831.583	7	6.33333	7.66667	9.00931	8.88326	9.10027
	835.5	7.08333	6.41667	7.75	9.04996	8.92328	9.14139
	839.417	7.08333	6.41667	7.75	9.09062	8.96329	9.18251
	843.333	7.16667	6.5	7.83333	9.13128	9.00331	9.22363
	847.25	7.25	6.41667	8.08333	9.17193	9.04332	9.26475
	851.167	7.25	6.41667	8.08333	9.21259	9.08334	9.30586
	855.083	7.16667	6.5	7.83333	9.25325	9.12336	9.34698
	859	7.33333	6.5	8.16667	9.2939	9.16337	9.3881
	862.917	7.33333	6.33333	8.33333	9.33456	9.20339	9.42922
	866.833	7.5	6.5	8.5	9.37521	9.24341	9.47034
	870.75	7.41667	6.41667	8.41667	9.41587	9.28342	9.51146
	874.667	7.5	6.33333	8.66667	9.45653	9.32344	9.55257
	878.583	7.5	6.33333	8.66667	9.49718	9.36346	9.59369
	882.5	7.5	6.5	8.5	9.53784	9.40347	9.63481
	886.417	7.58333	6.08333	9.08333	9.5785	9.44349	9.67593
	890.333	7.58333	6.08333	9.08333	9.61915	9.48351	9.71705
	894.25	7.58333	6.08333	9.08333	9.65981	9.52352	9.75816
	898.167	7.66667	6	9.33333	9.70047	9.56354	9.79928
	902.083	7.66667	6	9.33333	9.74112	9.60356	9.8404
	906	7.91667	5.58333	10.25	9.78178	9.64357	9.88152
	909.917	7.66667	6	9.33333	9.82243	9.68359	9.92264
	913.833	7.91667	5.25	10.5833	9.86309	9.72361	9.96375
	917.75	9.25	6.08333	12.4167	9.90375	9.76362	10.0049
	921.667	9.25	6.25	12.25	9.9444	9.80364	10.046
	925.583	9.33333	6.5	12.1667	9.98506	9.84366	10.0871
	929.5	9.83333	7.83333	11.8333	10.0257	9.88367	10.1282
	933.417	9.91667	8.08333	11.75	10.0664	9.92369	10.1693
	937.333	10	8.33333	11.6667	10.107	9.96371	10.2105
	941.25	10	8.5	11.5	10.1477	10.0037	10.2516
	945.167	10.0833	8.75	11.4167	10.1883	10.0437	10.2927
	949.083	10.1667	9	11.3333	10.229	10.0838	10.3338
	953	10.25	9.25	11.25	10.2697	10.1238	10.3749
	956.917	10.25	9.25	11.25	10.3103	10.1638	10.4161
	960.833	10.25	9.25	11.25	10.351	10.2038	10.4572
	964.75	10.25	9.25	11.25	10.3916	10.2438	10.4983
	968.667	10.4167	9.75	11.0833	10.4323	10.2838	10.5394
	972.583	10.4167	9.75	11.0833	10.4729	10.3239	10.5805
	976.5	10.6667	9.83333	11.5	10.5136	10.3639	10.6216
	980.417	10.6667	10	11.3333	10.5542	10.4039	10.6628
	984.333	10.6667	10	11.3333	10.5949	10.4439	10.7039
	988.25	10.75	10.0833	11.4167	10.6356	10.4839	10.745
	992.167	10.75	10.25	11.25	10.6762	10.5239	10.7861
	996.083	10.75	10.0833	11.4167	10.7169	10.564	10.8272
	1000	10.75	10.4167	11.0833	10.7575	10.604	10.8684
	1003.92	10.75	10.25	11.25	10.7982	10.644	10.9095
	1007.83	10.75	10.25	11.25	10.8388	10.684	10.9506
	1011.75	10.75	9.91667	11.5833	10.8795	10.724	10.9917
	1015.67	10.75	10.0833	11.4167	10.9202	10.764	11.0328
	1019.58	10.75	9.91667	11.5833	10.9608	10.8041	11.0739
	1023.5	10.75	9.91667	11.5833	11.0015	10.8441	11.1151
	1027.42	10.75	9.91667	11.5833	11.0421	10.8841	11.1562
	1031.33	10.75	9.91667	11.5833	11.0828	10.9241	11.1973
	1035.25	10.8333	10	11.6667	11.1234	10.9641	11.2384
	1039.17	11	10.1667	11.8333	11.1641	11.0041	11.2795
	1043.08	11	10.1667	11.8333	11.2048	11.0442	11.3207
	1047	11.1667	10.3333	12	11.2454	11.0842	11.3618
	1050.92	11.0833	10.4167	11.75	11.2861	11.1242	11.4029
	1054.83	11.1667	10.3333	12	11.3267	11.1642	11.444
	1058.75	11.1667	10.3333	12	11.3674	11.2042	11.4851
	1062.67	11.1667	10.3333	12	11.408	11.2442	11.5262
	1066.58	11.3333	10.3333	12.3333	11.4487	11.2843	11.5674
	1070.5	11.3333	10.3333	12.3333	11.4893	11.3243	11.6085
	1074.42	11.4167	10.25	12.5833	11.53	11.3643	11.6496
	1078.33	11.4167	10.25	12.5833	11.5707	11.4043	11.6907
	1082.25	11.4167	10.5833	12.25	11.6113	11.4443	11.7318
	1086.17	11.4167	10.4167	12.4167	11.652	11.4843	11.773
	1090.08	11.5	10.6667	12.3333	11.6926	11.5244	11.8141
	1094	11.5833	10.5833	12.5833	11.7333	11.5644	11.8552
	1097.92	11.5833	10.75	12.4167	11.7739	11.6044	11.8963
	1101.83	11.5833	10.25	12.9167	11.8146	11.6444	11.9374
	1105.75	11.6667	10.3333	13	11.8553	11.6844	11.9785
	1109.67	11.75	10.4167	13.0833	11.8959	11.7244	12.0197
	1113.58	11.75	10.4167	13.0833	11.9366	11.7644	12.0608
	1117.5	12	10.8333	13.1667	11.9772	11.8045	12.1019
	1121.42	12.0833	10.75	13.4167	12.0179	11.8445	12.143
	1125.33	12	10.8333	13.1667	12.0585	11.8845	12.1841
	1129.25	12.1667	10.6667	13.6667	12.0992	11.9245	12.2253
	1133.17	12.3333	10.6667	14	12.1398	11.9645	12.2664
	1137.08	12.3333	10.8333	13.8333	12.1805	12.0045	12.3075
	1141	12.4167	10.75	14.0833	12.2212	12.0446	12.3486
	1144.92	12.4167	10.75	14.0833	12.2618	12.0846	12.3897
	1148.83	12.4167	10.75	14.0833	12.3025	12.1246	12.4308
	1152.75	12.5	10.6667	14.3333	12.3431	12.1646	12.472
	1156.67	12.5833	10.5833	14.5833	12.3838	12.2046	12.5131
	1160.58	12.5833	10.5833	14.5833	12.4244	12.2446	12.5542
	1164.5	12.5833	10.5833	14.5833	12.4651	12.2847	12.5953
	1168.42	12.5833	10.5833	14.5833	12.5058	12.3247	12.6364
	1172.33	12.5833	10.5833	14.5833	12.5464	12.3647	12.6776
	1176.25	12.5833	10.5833	14.5833	12.5871	12.4047	12.7187
	1180.17	12.5833	10.5833	14.5833	12.6277	12.4447	12.7598
	1184.08	12.8333	11	14.6667	12.6684	12.4847	12.8009
	1188	12.75	11.25	14.25	12.709	12.5248	12.842
	1191.92	13.0833	11.25	14.9167	12.7497	12.5648	12.8831
	1195.83	13.0833	11.4167	14.75	12.7904	12.6048	12.9243
	1199.75	13.0833	11.5833	14.5833	12.831	12.6448	12.9654
	1203.67	13.4167	11.75	15.0833	12.8717	12.6848	13.0065
	1207.58	13.1667	11.5	14.8333	12.9123	12.7248	13.0476
	1211.5	13.4167	11.75	15.0833	12.953	12.7649	13.0887
	1215.42	13.5	11.6667	15.3333	12.9936	12.8049	13.1299
	1219.33	13.5	11.5	15.5	13.0343	12.8449	13.171
	1223.25	13.75	11.5833	15.9167	13.0749	12.8849	13.2121
	1227.17	13.75	11.5833	15.9167	13.1156	12.9249	13.2532
	1231.08	13.75	11.5833	15.9167	13.1563	12.9649	13.2943
	1235	13.8333	12	15.6667	13.1969	13.005	13.3354
	1238.92	13.75	11.9167	15.5833	13.2376	13.045	13.3766
	1242.83	13.75	11.75	15.75	13.2782	13.085	13.4177
	1246.75	14	12.3333	15.6667	13.3189	13.125	13.4588
	1250.67	13.8333	12	15.6667	13.3595	13.165	13.4999
	1254.58	13.8333	12	15.6667	13.4002	13.205	13.541
	1258.5	13.9167	12.0833	15.75	13.4409	13.2451	13.5822
	1262.42	14.0833	12.5833	15.5833	13.4815	13.2851	13.6233
	1266.33	13.9167	12.25	15.5833	13.5222	13.3251	13.6644
	1270.25	14.0833	12.5833	15.5833	13.5628	13.3651	13.7055
	1274.17	14.0833	12.5833	15.5833	13.6035	13.4051	13.7466
	1278.08	14.0833	12.5833	15.5833	13.6441	13.4451	13.7877
	1282	14.1667	12.6667	15.6667	13.6848	13.4852	13.8289
	1285.92	14.4167	12.9167	15.9167	13.7254	13.5252	13.87
	1289.83	14.3333	13	15.6667	13.7661	13.5652	13.9111
	1293.75	14.5	13	16	13.8068	13.6052	13.9522
	1297.67	14.5833	13.25	15.9167	13.8474	13.6452	13.9933
	1301.58	14.4167	13.0833	15.75	13.8881	13.6852	14.0345
	1305.5	14.5	13.1667	15.8333	13.9287	13.7253	14.0756
	1309.42	14.5833	12.9167	16.25	13.9694	13.7653	14.1167
	1313.33	14.6667	13.1667	16.1667	14.01	13.8053	14.1578
	1317.25	14.75	13.25	16.25	14.0507	13.8453	14.1989
	1321.17	14.8333	13.3333	16.3333	14.0914	13.8853	14.24
	1325.08	14.75	13.4167	16.0833	14.132	13.9253	14.2812
	1329	14.8333	13.5	16.1667	14.1727	13.9654	14.3223
	1332.92	14.8333	13.3333	16.3333	14.2133	14.0054	14.3634
	1336.83	14.8333	13.5	16.1667	14.254	14.0454	14.4045
	1340.75	14.8333	13.6667	16	14.2946	14.0854	14.4456
	1344.67	14.8333	13.3333	16.3333	14.3353	14.1254	14.4867
	1348.58	14.9167	13.5833	16.25	14.3759	14.1654	14.5279
	1352.5	14.8333	13.3333	16.3333	14.4166	14.2055	14.569
	1356.42	15	13.5	16.5	14.4573	14.2455	14.6101
	1360.33	15	13.5	16.5	14.4979	14.2855	14.6512
	1364.25	14.9167	13.5833	16.25	14.5386	14.3255	14.6923
	1368.17	15.0833	13.4167	16.75	14.5792	14.3655	14.7335
	1372.08	15.1667	13.5	16.8333	14.6199	14.4055	14.7746
	1376	15.0833	13.5833	16.5833	14.6605	14.4456	14.8157
	1379.92	15.0833	13.5833	16.5833	14.7012	14.4856	14.8568
	1383.83	15.3333	14	16.6667	14.7419	14.5256	14.8979
	1387.75	15.1667	13.5	16.8333	14.7825	14.5656	14.939
	1391.67	15.4167	14.0833	16.75	14.8232	14.6056	14.9802
	1395.58	15.4167	14.0833	16.75	14.8638	14.6456	15.0213
	1399.5	15.4167	14.0833	16.75	14.9045	14.6857	15.0624
	1403.42	15.4167	14.0833	16.75	14.9451	14.7257	15.1035
	1407.33	15.5833	13.9167	17.25	14.9858	14.7657	15.1446
	1411.25	15.5833	14.0833	17.0833	15.0265	14.8057	15.1858
	1415.17	15.6667	14.1667	17.1667	15.0671	14.8457	15.2269
	1419.08	15.75	14.25	17.25	15.1078	14.8857	15.268
	1423	15.9167	14.4167	17.4167	15.1484	14.9258	15.3091
	1426.92	16	14.3333	17.6667	15.1891	14.9658	15.3502
	1430.83	16	14.1667	17.8333	15.2297	15.0058	15.3913

## Sheet: Extended-Data-Figure 3b
	Extended Figure 3b
	25.0°C_Experimental_Time(min)	Median_Developmental_age(hpf)	Median-2*MAD	Median+2*MAD	Linear_fit	Linear_Fit_upper_CI	Linear_Fit_lower_CI
	60	1.41667	1.08333	1.75	1	1	1
	63.8167	1.5	1.16667	1.83333	1.0443	1.04324	1.04558
	67.6333	1.58333	1.08333	2.08333	1.0886	1.08649	1.09115
	71.45	1.625	1.20833	2.04167	1.1329	1.12973	1.13673
	75.2667	1.66667	1.16667	2.16667	1.1772	1.17298	1.18231
	79.0833	1.66667	1.16667	2.16667	1.2215	1.21622	1.22789
	82.9	1.66667	1.16667	2.16667	1.2658	1.25947	1.27346
	86.7167	1.75	1.25	2.25	1.3101	1.30271	1.31904
	90.5333	1.75	1.25	2.25	1.3544	1.34596	1.36462
	94.35	1.83333	1.33333	2.33333	1.3987	1.3892	1.4102
	98.1667	1.91667	1.41667	2.41667	1.443	1.43245	1.45577
	101.983	1.91667	1.41667	2.41667	1.4873	1.47569	1.50135
	105.8	2	1.66667	2.33333	1.53159	1.51893	1.54693
	109.617	2.08333	1.58333	2.58333	1.57589	1.56218	1.5925
	113.433	2.125	1.54167	2.70833	1.62019	1.60542	1.63808
	117.25	2.16667	1.66667	2.66667	1.66449	1.64867	1.68366
	121.067	2.16667	1.66667	2.66667	1.70879	1.69191	1.72924
	124.883	2.16667	1.66667	2.66667	1.75309	1.73516	1.77481
	128.7	2.16667	1.66667	2.66667	1.79739	1.7784	1.82039
	132.517	2.25	1.91667	2.58333	1.84169	1.82165	1.86597
	136.333	2.33333	1.83333	2.83333	1.88599	1.86489	1.91154
	140.15	2.33333	1.83333	2.83333	1.93029	1.90813	1.95712
	143.967	2.33333	1.83333	2.83333	1.97459	1.95138	2.0027
	147.783	2.41667	1.91667	2.91667	2.01889	1.99462	2.04828
	151.6	2.41667	1.91667	2.91667	2.06319	2.03787	2.09385
	155.417	2.5	2.16667	2.83333	2.10749	2.08111	2.13943
	159.233	2.5	2.16667	2.83333	2.15179	2.12436	2.18501
	163.05	2.58333	2.25	2.91667	2.19609	2.1676	2.23059
	166.867	2.58333	2.25	2.91667	2.24039	2.21085	2.27616
	170.683	2.58333	2.25	2.91667	2.28469	2.25409	2.32174
	174.5	2.66667	2.33333	3	2.32899	2.29734	2.36732
	178.317	2.66667	2.25	3.08333	2.37329	2.34058	2.41289
	182.133	2.66667	2.25	3.08333	2.41759	2.38382	2.45847
	185.95	2.66667	2.16667	3.16667	2.46189	2.42707	2.50405
	189.767	2.66667	2.16667	3.16667	2.50618	2.47031	2.54963
	193.583	2.66667	2.25	3.08333	2.55048	2.51356	2.5952
	197.4	2.75	2.25	3.25	2.59478	2.5568	2.64078
	201.217	2.75	2.25	3.25	2.63908	2.60005	2.68636
	205.033	2.83333	2.5	3.16667	2.68338	2.64329	2.73194
	208.85	2.83333	2.5	3.16667	2.72768	2.68654	2.77751
	212.667	2.83333	2.5	3.16667	2.77198	2.72978	2.82309
	216.483	2.83333	2.5	3.16667	2.81628	2.77303	2.86867
	220.3	2.91667	2.58333	3.25	2.86058	2.81627	2.91424
	224.117	3	2.66667	3.33333	2.90488	2.85951	2.95982
	227.933	3	2.66667	3.33333	2.94918	2.90276	3.0054
	231.75	3	2.5	3.5	2.99348	2.946	3.05098
	235.567	3	2.5	3.5	3.03778	2.98925	3.09655
	239.383	3.08333	2.58333	3.58333	3.08208	3.03249	3.14213
	243.2	3.08333	2.58333	3.58333	3.12638	3.07574	3.18771
	247.017	3.16667	2.5	3.83333	3.17068	3.11898	3.23328
	250.833	3.08333	2.41667	3.75	3.21498	3.16223	3.27886
	254.65	3.33333	2.66667	4	3.25928	3.20547	3.32444
	258.467	3.375	2.625	4.125	3.30358	3.24872	3.37002
	262.283	3.45833	2.54167	4.375	3.34788	3.29196	3.41559
	266.1	3.41667	2.75	4.08333	3.39218	3.3352	3.46117
	269.917	3.5	2.66667	4.33333	3.43648	3.37845	3.50675
	273.733	3.58333	2.58333	4.58333	3.48077	3.42169	3.55233
	277.55	3.58333	2.58333	4.58333	3.52507	3.46494	3.5979
	281.367	3.66667	2.5	4.83333	3.56937	3.50818	3.64348
	285.183	3.66667	2.5	4.83333	3.61367	3.55143	3.68906
	289	3.875	2.79167	4.95833	3.65797	3.59467	3.73463
	292.817	3.83333	2.5	5.16667	3.70227	3.63792	3.78021
	296.633	3.91667	2.75	5.08333	3.74657	3.68116	3.82579
	300.45	3.91667	3.08333	4.75	3.79087	3.7244	3.87137
	304.267	3.91667	2.75	5.08333	3.83517	3.76765	3.91694
	308.083	4.08333	2.91667	5.25	3.87947	3.81089	3.96252
	311.9	4	2.83333	5.16667	3.92377	3.85414	4.0081
	315.717	4.08333	2.91667	5.25	3.96807	3.89738	4.05368
	319.533	4.08333	2.91667	5.25	4.01237	3.94063	4.09925
	323.35	4.08333	2.91667	5.25	4.05667	3.98387	4.14483
	327.167	4.08333	2.91667	5.25	4.10097	4.02712	4.19041
	330.983	4.08333	2.91667	5.25	4.14527	4.07036	4.23598
	334.8	4.08333	2.91667	5.25	4.18957	4.11361	4.28156
	338.617	4.16667	3.16667	5.16667	4.23387	4.15685	4.32714
	342.433	4.08333	2.91667	5.25	4.27817	4.20009	4.37272
	346.25	4.16667	3.16667	5.16667	4.32247	4.24334	4.41829
	350.067	4.20833	3.29167	5.125	4.36677	4.28658	4.46387
	353.883	4.16667	3.16667	5.16667	4.41107	4.32983	4.50945
	357.7	4.16667	3.16667	5.16667	4.45536	4.37307	4.55502
	361.517	4.33333	3.58333	5.08333	4.49966	4.41632	4.6006
	365.333	4.25	3.41667	5.08333	4.54396	4.45956	4.64618
	369.15	4.33333	3.5	5.16667	4.58826	4.50281	4.69176
	372.967	4.5	3.66667	5.33333	4.63256	4.54605	4.73733
	376.783	4.5	3.66667	5.33333	4.67686	4.5893	4.78291
	380.6	4.5	3.66667	5.33333	4.72116	4.63254	4.82849
	384.417	4.58333	3.75	5.41667	4.76546	4.67578	4.87407
	388.233	4.66667	4	5.33333	4.80976	4.71903	4.91964
	392.05	4.66667	4	5.33333	4.85406	4.76227	4.96522
	395.867	4.66667	4	5.33333	4.89836	4.80552	5.0108
	399.683	4.625	3.79167	5.45833	4.94266	4.84876	5.05637
	403.5	4.66667	4	5.33333	4.98696	4.89201	5.10195
	407.317	4.66667	4	5.33333	5.03126	4.93525	5.14753
	411.133	4.66667	3.66667	5.66667	5.07556	4.9785	5.19311
	414.95	4.66667	4	5.33333	5.11986	5.02174	5.23868
	418.767	4.66667	3.91667	5.41667	5.16416	5.06498	5.28426
	422.583	4.66667	3.66667	5.66667	5.20846	5.10823	5.32984
	426.4	4.83333	3.83333	5.83333	5.25276	5.15147	5.37541
	430.217	4.91667	3.91667	5.91667	5.29706	5.19472	5.42099
	434.033	4.91667	4.08333	5.75	5.34136	5.23796	5.46657
	437.85	5	4	6	5.38566	5.28121	5.51215
	441.667	5	4	6	5.42995	5.32445	5.55772
	445.483	5	4	6	5.47425	5.3677	5.6033
	449.3	5.16667	4.16667	6.16667	5.51855	5.41094	5.64888
	453.117	5.41667	3.91667	6.91667	5.56285	5.45419	5.69446
	456.933	5.41667	3.91667	6.91667	5.60715	5.49743	5.74003
	460.75	5.41667	3.91667	6.91667	5.65145	5.54067	5.78561
	464.567	5.5	3.83333	7.16667	5.69575	5.58392	5.83119
	468.383	5.5	3.83333	7.16667	5.74005	5.62716	5.87676
	472.2	5.5	3.83333	7.16667	5.78435	5.67041	5.92234
	476.017	5.66667	3.66667	7.66667	5.82865	5.71365	5.96792
	479.833	5.91667	4.08333	7.75	5.87295	5.7569	6.0135
	483.65	5.91667	4.08333	7.75	5.91725	5.80014	6.05907
	487.467	5.91667	4.08333	7.75	5.96155	5.84339	6.10465
	491.283	6.33333	4.66667	8	6.00585	5.88663	6.15023
	495.1	6.58333	5.08333	8.08333	6.05015	5.92988	6.19581
	498.917	6.75	5.41667	8.08333	6.09445	5.97312	6.24138
	502.733	6.75	5.41667	8.08333	6.13875	6.01636	6.28696
	506.55	6.75	5.41667	8.08333	6.18305	6.05961	6.33254
	510.367	6.83333	5.66667	8	6.22735	6.10285	6.37811
	514.183	6.83333	5.66667	8	6.27165	6.1461	6.42369
	518	6.91667	5.91667	7.91667	6.31595	6.18934	6.46927
	521.817	6.875	5.79167	7.95833	6.36025	6.23259	6.51485
	525.633	6.91667	5.91667	7.91667	6.40455	6.27583	6.56042
	529.45	6.91667	5.91667	7.91667	6.44884	6.31908	6.606
	533.267	6.91667	5.91667	7.91667	6.49314	6.36232	6.65158
	537.083	6.91667	5.91667	7.91667	6.53744	6.40557	6.69715
	540.9	7	6.16667	7.83333	6.58174	6.44881	6.74273
	544.717	7	6	8	6.62604	6.49205	6.78831
	548.533	7	6.16667	7.83333	6.67034	6.5353	6.83389
	552.35	7	6.16667	7.83333	6.71464	6.57854	6.87946
	556.167	7	6.16667	7.83333	6.75894	6.62179	6.92504
	559.983	7	6.16667	7.83333	6.80324	6.66503	6.97062
	563.8	7	6.16667	7.83333	6.84754	6.70828	7.0162
	567.617	7.20833	6.45833	7.95833	6.89184	6.75152	7.06177
	571.433	7.25	6.41667	8.08333	6.93614	6.79477	7.10735
	575.25	7.16667	6.5	7.83333	6.98044	6.83801	7.15293
	579.067	7.16667	6.5	7.83333	7.02474	6.88125	7.1985
	582.883	7.29167	6.375	8.20833	7.06904	6.9245	7.24408
	586.7	7.25	6.58333	7.91667	7.11334	6.96774	7.28966
	590.517	7.16667	6.5	7.83333	7.15764	7.01099	7.33524
	594.333	7.33333	6.33333	8.33333	7.20194	7.05423	7.38081
	598.15	7.25	6.41667	8.08333	7.24624	7.09748	7.42639
	601.967	7.25	6.41667	8.08333	7.29054	7.14072	7.47197
	605.783	7.25	6.41667	8.08333	7.33484	7.18397	7.51755
	609.6	7.25	6.41667	8.08333	7.37914	7.22721	7.56312
	613.417	7.16667	6.41667	7.91667	7.42343	7.27046	7.6087
	617.233	7.16667	6.33333	8	7.46773	7.3137	7.65428
	621.05	7.33333	6.33333	8.33333	7.51203	7.35694	7.69985
	624.867	7.16667	6.41667	7.91667	7.55633	7.40019	7.74543
	628.683	7.16667	6.5	7.83333	7.60063	7.44343	7.79101
	632.5	7.08333	6.41667	7.75	7.64493	7.48668	7.83659
	636.317	7.25	6.5	8	7.68923	7.52992	7.88216
	640.133	7.16667	6.5	7.83333	7.73353	7.57317	7.92774
	643.95	7.16667	6.5	7.83333	7.77783	7.61641	7.97332
	647.767	7.08333	6.41667	7.75	7.82213	7.65966	8.01889
	651.583	7.16667	6.5	7.83333	7.86643	7.7029	8.06447
	655.4	7.08333	6.41667	7.75	7.91073	7.74615	8.11005
	659.217	7.16667	6.5	7.83333	7.95503	7.78939	8.15563
	663.033	7.16667	6.5	7.83333	7.99933	7.83263	8.2012
	666.85	7.16667	6.5	7.83333	8.04363	7.87588	8.24678
	670.667	7.08333	6.41667	7.75	8.08793	7.91912	8.29236
	674.483	7.08333	6.41667	7.75	8.13223	7.96237	8.33794
	678.3	7	6.33333	7.66667	8.17653	8.00561	8.38351
	682.117	7.08333	6.41667	7.75	8.22083	8.04886	8.42909
	685.933	7	6.33333	7.66667	8.26513	8.0921	8.47467
	689.75	7	6.33333	7.66667	8.30943	8.13535	8.52024
	693.567	7	6.33333	7.66667	8.35373	8.17859	8.56582
	697.383	7.04167	6.29167	7.79167	8.39802	8.22184	8.6114
	701.2	7	6.33333	7.66667	8.44232	8.26508	8.65698
	705.017	7	6.33333	7.66667	8.48662	8.30832	8.70255
	708.833	7	6.33333	7.66667	8.53092	8.35157	8.74813
	712.65	7	6.33333	7.66667	8.57522	8.39481	8.79371
	716.467	7	6.25	7.75	8.61952	8.43806	8.83929
	720.283	7	6.16667	7.83333	8.66382	8.4813	8.88486
	724.1	7	6.16667	7.83333	8.70812	8.52455	8.93044
	727.917	7.08333	6.25	7.91667	8.75242	8.56779	8.97602
	731.733	7.08333	6.25	7.91667	8.79672	8.61104	9.02159
	735.55	7.16667	6.33333	8	8.84102	8.65428	9.06717
	739.367	7.04167	6.29167	7.79167	8.88532	8.69752	9.11275
	743.183	7.04167	6.29167	7.79167	8.92962	8.74077	9.15833
	747	7	6.16667	7.83333	8.97392	8.78401	9.2039
	750.817	7	6.08333	7.91667	9.01822	8.82726	9.24948
	754.633	7.08333	6.08333	8.08333	9.06252	8.8705	9.29506
	758.45	7.08333	6.08333	8.08333	9.10682	8.91375	9.34063
	762.267	7.125	6.20833	8.04167	9.15112	8.95699	9.38621
	766.083	7.33333	6.16667	8.5	9.19542	9.00024	9.43179
	769.9	7.29167	6.04167	8.54167	9.23972	9.04348	9.47737
	773.717	7.41667	6.08333	8.75	9.28402	9.08673	9.52294
	777.533	7.41667	5.91667	8.91667	9.32832	9.12997	9.56852
	781.35	7.41667	5.75	9.08333	9.37261	9.17321	9.6141
	785.167	7.41667	5.58333	9.25	9.41691	9.21646	9.65968
	788.983	7.5	5.83333	9.16667	9.46121	9.2597	9.70525
	792.8	7.5	4.66667	10.3333	9.50551	9.30295	9.75083
	796.617	7.58333	4.58333	10.5833	9.54981	9.34619	9.79641
	800.433	7.625	4.375	10.875	9.59411	9.38944	9.84198
	804.25	7.91667	5.16667	10.6667	9.63841	9.43268	9.88756
	808.067	9.16667	6	12.3333	9.68271	9.47593	9.93314
	811.883	7.83333	4.33333	11.3333	9.72701	9.51917	9.97872
	815.7	9.25	6.25	12.25	9.77131	9.56242	10.0243
	819.517	9.41667	6.58333	12.25	9.81561	9.60566	10.0699
	823.333	9.41667	6.58333	12.25	9.85991	9.6489	10.1154
	827.15	9.54167	6.95833	12.125	9.90421	9.69215	10.161
	830.967	9.83333	7.83333	11.8333	9.94851	9.73539	10.2066
	834.783	9.58333	7.08333	12.0833	9.99281	9.77864	10.2522
	838.6	9.83333	8	11.6667	10.0371	9.82188	10.2978
	842.417	9.83333	8	11.6667	10.0814	9.86513	10.3433
	846.233	9.95833	8.375	11.5417	10.1257	9.90837	10.3889
	850.05	9.83333	8	11.6667	10.17	9.95162	10.4345
	853.867	9.95833	8.375	11.5417	10.2143	9.99486	10.4801
	857.683	10	8.5	11.5	10.2586	10.0381	10.5256
	861.5	10	8.5	11.5	10.3029	10.0813	10.5712
	865.317	10.0833	8.75	11.4167	10.3472	10.1246	10.6168
	869.133	10.0833	8.75	11.4167	10.3915	10.1678	10.6624
	872.95	10.1667	8.83333	11.5	10.4358	10.2111	10.708
	876.767	10.125	8.875	11.375	10.4801	10.2543	10.7535
	880.583	10.25	9.25	11.25	10.5244	10.2976	10.7991
	884.4	10.4167	9.58333	11.25	10.5687	10.3408	10.8447
	888.217	10.25	9.25	11.25	10.613	10.3841	10.8903
	892.033	10.4583	9.54167	11.375	10.6573	10.4273	10.9358
	895.85	10.5833	9.41667	11.75	10.7016	10.4706	10.9814
	899.667	10.5833	9.58333	11.5833	10.7459	10.5138	11.027
	903.483	10.6667	9.66667	11.6667	10.7902	10.557	11.0726
	907.3	10.75	9.58333	11.9167	10.8345	10.6003	11.1181
	911.117	10.75	9.58333	11.9167	10.8788	10.6435	11.1637
	914.933	10.75	9.91667	11.5833	10.9231	10.6868	11.2093
	918.75	10.75	9.75	11.75	10.9674	10.73	11.2549
	922.567	10.75	9.91667	11.5833	11.0117	10.7733	11.3005
	926.383	10.75	9.91667	11.5833	11.056	10.8165	11.346
	930.2	10.75	9.75	11.75	11.1003	10.8598	11.3916
	934.017	10.75	9.75	11.75	11.1446	10.903	11.4372
	937.833	10.75	9.91667	11.5833	11.1889	10.9462	11.4828
	941.65	10.75	9.66667	11.8333	11.2332	10.9895	11.5283
	945.467	10.75	9.91667	11.5833	11.2775	11.0327	11.5739
	949.283	10.75	9.91667	11.5833	11.3218	11.076	11.6195
	953.1	10.75	9.83333	11.6667	11.3661	11.1192	11.6651
	956.917	10.75	9.91667	11.5833	11.4104	11.1625	11.7107
	960.733	10.75	9.75	11.75	11.4547	11.2057	11.7562
	964.55	10.75	9.83333	11.6667	11.499	11.249	11.8018
	968.367	10.75	9.91667	11.5833	11.5433	11.2922	11.8474
	972.183	10.75	9.91667	11.5833	11.5876	11.3354	11.893
	976	10.8333	9.83333	11.8333	11.6319	11.3787	11.9385
	979.817	10.8333	9.83333	11.8333	11.6762	11.4219	11.9841
	983.633	11	10.1667	11.8333	11.7205	11.4652	12.0297
	987.45	11.125	10.375	11.875	11.7648	11.5084	12.0753
	991.267	11.1667	10.3333	12	11.8091	11.5517	12.1208
	995.083	11.1667	10.3333	12	11.8534	11.5949	12.1664
	998.9	11.1667	10.3333	12	11.8977	11.6382	12.212
	1002.72	11.1667	10.3333	12	11.942	11.6814	12.2576
	1006.53	11.1667	10.3333	12	11.9863	11.7246	12.3032
	1010.35	11.1667	10.3333	12	12.0306	11.7679	12.3487
	1014.17	11.3333	10.1667	12.5	12.0749	11.8111	12.3943
	1017.98	11.3333	10.1667	12.5	12.1192	11.8544	12.4399
	1021.8	11.3333	10.1667	12.5	12.1635	11.8976	12.4855
	1025.62	11.4167	10.0833	12.75	12.2078	11.9409	12.531
	1029.43	11.4167	10.0833	12.75	12.2521	11.9841	12.5766
	1033.25	11.4167	10.0833	12.75	12.2964	12.0274	12.6222
	1037.07	11.4167	10.0833	12.75	12.3407	12.0706	12.6678
	1040.88	11.4167	10.0833	12.75	12.385	12.1138	12.7134
	1044.7	11.5	10	13	12.4293	12.1571	12.7589
	1048.52	11.5833	9.91667	13.25	12.4736	12.2003	12.8045
	1052.33	11.5417	9.95833	13.125	12.5179	12.2436	12.8501
	1056.15	11.5833	9.91667	13.25	12.5622	12.2868	12.8957
	1059.97	11.5833	9.91667	13.25	12.6065	12.3301	12.9412
	1063.78	11.5833	9.91667	13.25	12.6508	12.3733	12.9868
	1067.6	11.5833	9.91667	13.25	12.6951	12.4166	13.0324
	1071.42	11.8333	9.75	13.9167	12.7394	12.4598	13.078
	1075.23	11.8333	10.1667	13.5	12.7837	12.503	13.1235
	1079.05	12.0833	10.25	13.9167	12.828	12.5463	13.1691
	1082.87	12.25	9.75	14.75	12.8723	12.5895	13.2147
	1086.68	12.25	10.0833	14.4167	12.9166	12.6328	13.2603
	1090.5	12.25	9.58333	14.9167	12.9609	12.676	13.3059
	1094.32	12.2917	10.0417	14.5417	13.0052	12.7193	13.3514
	1098.13	12.4167	9.91667	14.9167	13.0495	12.7625	13.397
	1101.95	12.5417	9.79167	15.2917	13.0938	12.8058	13.4426
	1105.77	12.5833	10.0833	15.0833	13.1381	12.849	13.4882
	1109.58	12.5833	9.75	15.4167	13.1824	12.8922	13.5337
	1113.4	12.6667	9.66667	15.6667	13.2267	12.9355	13.5793
	1117.22	12.5833	9.75	15.4167	13.271	12.9787	13.6249
	1121.03	12.75	10.0833	15.4167	13.3153	13.022	13.6705
	1124.85	12.75	9.58333	15.9167	13.3596	13.0652	13.716
	1128.67	12.75	9.83333	15.6667	13.4039	13.1085	13.7616
	1132.48	13	9.83333	16.1667	13.4482	13.1517	13.8072
	1136.3	13.625	9.79167	17.4583	13.4925	13.195	13.8528
	1140.12	13.7083	10.125	17.2917	13.5368	13.2382	13.8984
	1143.93	13.9167	9.91667	17.9167	13.5811	13.2814	13.9439
	1147.75	14	10.75	17.25	13.6254	13.3247	13.9895
	1151.57	14	10.4167	17.5833	13.6697	13.3679	14.0351
	1155.38	14	10.5	17.5	13.714	13.4112	14.0807
	1159.2	14	10.5	17.5	13.7583	13.4544	14.1262
	1163.02	14	10.5	17.5	13.8026	13.4977	14.1718
	1166.83	14.0833	10.5833	17.5833	13.8469	13.5409	14.2174
	1170.65	14.0417	10.5417	17.5417	13.8912	13.5842	14.263
	1174.47	14.1667	10.5	17.8333	13.9355	13.6274	14.3086
	1178.28	14.1667	10.6667	17.6667	13.9798	13.6706	14.3541
	1182.1	14.2917	10.875	17.7083	14.0241	13.7139	14.3997
	1185.92	14.1667	11	17.3333	14.0684	13.7571	14.4453
	1189.73	14.375	10.9583	17.7917	14.1127	13.8004	14.4909
	1193.55	14.5	11	18	14.157	13.8436	14.5364
	1197.37	14.6667	11.6667	17.6667	14.2013	13.8869	14.582
	1201.18	14.6667	12	17.3333	14.2456	13.9301	14.6276
	1205	14.7917	12.2083	17.375	14.2899	13.9734	14.6732
	1208.82	14.7083	11.7083	17.7083	14.3342	14.0166	14.7187
	1212.63	14.8333	11.5	18.1667	14.3785	14.0598	14.7643
	1216.45	14.8333	11.5	18.1667	14.4228	14.1031	14.8099
	1220.27	14.8333	12.0833	17.5833	14.4671	14.1463	14.8555
	1224.08	14.875	11.625	18.125	14.5114	14.1896	14.9011
	1227.9	14.875	12.125	17.625	14.5557	14.2328	14.9466
	1231.72	14.9167	11.9167	17.9167	14.6	14.2761	14.9922
	1235.53	14.9167	11.9167	17.9167	14.6443	14.3193	15.0378
	1239.35	14.9583	11.875	18.0417	14.6886	14.3626	15.0834
	1243.17	15.3333	12	18.6667	14.7329	14.4058	15.1289
	1246.98	15.5	12.5	18.5	14.7772	14.449	15.1745
	1250.8	15.4167	12.5833	18.25	14.8215	14.4923	15.2201
	1254.62	15.375	12.625	18.125	14.8658	14.5355	15.2657
	1258.43	15.4167	12.5833	18.25	14.9101	14.5788	15.3113
	1262.25	15.5833	12.5833	18.5833	14.9544	14.622	15.3568
	1266.07	16	12.5	19.5	14.9987	14.6653	15.4024
	1269.88	16	12.5	19.5	15.043	14.7085	15.448
	1273.7	16	12.5	19.5	15.0873	14.7518	15.4936
	1277.52	16	12.75	19.25	15.1316	14.795	15.5391
	1281.33	16	12.5	19.5	15.1759	14.8382	15.5847
	1285.15	16	12.5	19.5	15.2202	14.8815	15.6303
	1288.97	16.0833	12.75	19.4167	15.2645	14.9247	15.6759
	1292.78	16	12.75	19.25	15.3088	14.968	15.7214
	1296.6	16	12.5	19.5	15.3531	15.0112	15.767
	1300.42	16.0833	12.9167	19.25	15.3974	15.0545	15.8126
	1304.23	16.0417	12.7917	19.2917	15.4417	15.0977	15.8582
	1308.05	16.0417	12.625	19.4583	15.486	15.141	15.9038
	1311.87	16.5	13	20	15.5303	15.1842	15.9493
	1315.68	16.5	13.25	19.75	15.5746	15.2274	15.9949
	1319.5	16.5	13.0833	19.9167	15.6189	15.2707	16.0405
	1323.32	16.5	13.1667	19.8333	15.6632	15.3139	16.0861
	1327.13	16.5417	13.2917	19.7917	15.7075	15.3572	16.1316
	1330.95	16.5	13.3333	19.6667	15.7518	15.4004	16.1772
	1334.77	17	13.3333	20.6667	15.796	15.4437	16.2228
	1338.58	16.7083	13.2083	20.2083	15.8403	15.4869	16.2684
	1342.4	16.6667	13.8333	19.5	15.8846	15.5302	16.314
	1346.22	16.5	13.3333	19.6667	15.9289	15.5734	16.3595
	1350.03	16.5417	13.2917	19.7917	15.9732	15.6166	16.4051
	1353.85	17.0833	13.75	20.4167	16.0175	15.6599	16.4507
	1357.67	17.0833	14.0833	20.0833	16.0618	15.7031	16.4963
	1361.48	17.0833	13.5833	20.5833	16.1061	15.7464	16.5418
	1365.3	17.2917	14.0417	20.5417	16.1504	15.7896	16.5874
	1369.12	17.2083	13.9583	20.4583	16.1947	15.8329	16.633
	1372.93	17.375	14.4583	20.2917	16.239	15.8761	16.6786
	1376.75	17.625	14.4583	20.7917	16.2833	15.9194	16.7241
	1380.57	17.5	14.5	20.5	16.3276	15.9626	16.7697
	1384.38	17.7083	14.4583	20.9583	16.3719	16.0058	16.8153
	1388.2	17.75	14.4167	21.0833	16.4162	16.0491	16.8609
	1392.02	17.7083	14.4583	20.9583	16.4605	16.0923	16.9065
	1395.83	17.5417	14.625	20.4583	16.5048	16.1356	16.952
	1399.65	17.75	14.5833	20.9167	16.5491	16.1788	16.9976
	1403.47	17.75	14.75	20.75	16.5934	16.2221	17.0432
	1407.28	17.75	14.5833	20.9167	16.6377	16.2653	17.0888
	1411.1	17.75	14.75	20.75	16.682	16.3086	17.1343
	1414.92	17.7917	15.125	20.4583	16.7263	16.3518	17.1799
	1418.73	17.75	15.1667	20.3333	16.7706	16.395	17.2255
	1422.55	17.75	14.75	20.75	16.8149	16.4383	17.2711
	1426.37	18	15.0833	20.9167	16.8592	16.4815	17.3167
	1430.18	17.875	15.125	20.625	16.9035	16.5248	17.3622
	1434	17.9167	14.75	21.0833	16.9478	16.568	17.4078
	1437.82	17.9167	15.0833	20.75	16.9921	16.6113	17.4534
	1441.63	18.0417	15.125	20.9583	17.0364	16.6545	17.499
	1445.45	18.1667	15.4167	20.9167	17.0807	16.6978	17.5445
	1449.27	18.5	15.6667	21.3333	17.125	16.741	17.5901
	1453.08	18.5	15.8333	21.1667	17.1693	16.7843	17.6357
	1456.9	17.9167	15.4167	20.4167	17.2136	16.8275	17.6813
	1460.72	18.0833	15.4167	20.75	17.2579	16.8707	17.7268
	1464.53	18.6667	16.3333	21	17.3022	16.914	17.7724
	1468.35	18.125	15.7083	20.5417	17.3465	16.9572	17.818
	1472.17	18.2917	15.875	20.7083	17.3908	17.0005	17.8636
	1475.98	18.2917	15.875	20.7083	17.4351	17.0437	17.9092
	1479.8	18.4167	16.5833	20.25	17.4794	17.087	17.9547
	1483.62	18.75	16.25	21.25	17.5237	17.1302	18.0003
	1487.43	18.7083	16.2917	21.125	17.568	17.1735	18.0459
	1491.25	18.6667	16.5	20.8333	17.6123	17.2167	18.0915
	1495.07	18.6667	16.3333	21	17.6566	17.2599	18.137
	1498.88	18.6667	16.3333	21	17.7009	17.3032	18.1826

## Sheet: Extended-Data-Figure 3c
	Extended Figure 3c
	26.5°C_Experimental_Time(min)	Median_Developmental_age(hpf)	Median-2*MAD	Median+2*MAD	Linear_fit	Linear_Fit_upper_CI	Linear_Fit_lower_CI
	45	1.25	1.08333	1.41667	0.75	0.75	0.75
	48.9167	1.25	1.08333	1.41667	0.806231	0.805762	0.806842
	52.8333	1.33333	1.16667	1.5	0.862462	0.861524	0.863684
	56.75	1.33333	1.16667	1.5	0.918693	0.917286	0.920526
	60.6667	1.41667	1.08333	1.75	0.974924	0.973048	0.977369
	64.5833	1.41667	1.08333	1.75	1.03116	1.02881	1.03421
	68.5	1.5	1.33333	1.66667	1.08739	1.08457	1.09105
	72.4167	1.5	1.33333	1.66667	1.14362	1.14033	1.1479
	76.3333	1.58333	1.25	1.91667	1.19985	1.1961	1.20474
	80.25	1.58333	1.25	1.91667	1.25608	1.25186	1.26158
	84.1667	1.66667	1.33333	2	1.31231	1.30762	1.31842
	88.0833	1.75	1.41667	2.08333	1.36854	1.36338	1.37526
	92	1.75	1.41667	2.08333	1.42477	1.41914	1.43211
	95.9167	1.83333	1.5	2.16667	1.481	1.47491	1.48895
	99.8333	1.83333	1.5	2.16667	1.53723	1.53067	1.54579
	103.75	1.83333	1.5	2.16667	1.59347	1.58643	1.60263
	107.667	1.91667	1.58333	2.25	1.6497	1.64219	1.65947
	111.583	2	1.66667	2.33333	1.70593	1.69795	1.71632
	115.5	2.08333	1.75	2.41667	1.76216	1.75372	1.77316
	119.417	2.08333	1.75	2.41667	1.81839	1.80948	1.83
	123.333	2.16667	1.66667	2.66667	1.87462	1.86524	1.88684
	127.25	2.25	1.91667	2.58333	1.93085	1.921	1.94369
	131.167	2.25	1.91667	2.58333	1.98708	1.97676	2.00053
	135.083	2.33333	1.83333	2.83333	2.04331	2.03253	2.05737
	139	2.41667	2.08333	2.75	2.09955	2.08829	2.11421
	142.917	2.41667	2.08333	2.75	2.15578	2.14405	2.17105
	146.833	2.5	2.16667	2.83333	2.21201	2.19981	2.2279
	150.75	2.58333	2.25	2.91667	2.26824	2.25557	2.28474
	154.667	2.58333	2.25	2.91667	2.32447	2.31134	2.34158
	158.583	2.66667	2.33333	3	2.3807	2.3671	2.39842
	162.5	2.66667	2.16667	3.16667	2.43693	2.42286	2.45526
	166.417	2.75	2.41667	3.08333	2.49316	2.47862	2.51211
	170.333	2.75	2.41667	3.08333	2.54939	2.53438	2.56895
	174.25	2.83333	2.33333	3.33333	2.60563	2.59014	2.62579
	178.167	2.91667	2.58333	3.25	2.66186	2.64591	2.68263
	182.083	2.91667	2.41667	3.41667	2.71809	2.70167	2.73948
	186	3	2.5	3.5	2.77432	2.75743	2.79632
	189.917	3	2.5	3.5	2.83055	2.81319	2.85316
	193.833	3.16667	2.66667	3.66667	2.88678	2.86895	2.91
	197.75	3.16667	2.66667	3.66667	2.94301	2.92472	2.96684
	201.667	3.25	2.75	3.75	2.99924	2.98048	3.02369
	205.583	3.33333	2.66667	4	3.05547	3.03624	3.08053
	209.5	3.41667	2.58333	4.25	3.1117	3.092	3.13737
	213.417	3.58333	2.75	4.41667	3.16794	3.14776	3.19421
	217.333	3.66667	2.83333	4.5	3.22417	3.20353	3.25106
	221.25	3.75	2.91667	4.58333	3.2804	3.25929	3.3079
	225.167	3.83333	2.83333	4.83333	3.33663	3.31505	3.36474
	229.083	3.91667	2.91667	4.91667	3.39286	3.37081	3.42158
	233	4.08333	3.08333	5.08333	3.44909	3.42657	3.47842
	236.917	4.08333	3.25	4.91667	3.50532	3.48234	3.53527
	240.833	4.16667	3.33333	5	3.56155	3.5381	3.59211
	244.75	4.41667	3.58333	5.25	3.61778	3.59386	3.64895
	248.667	4.5	3.83333	5.16667	3.67402	3.64962	3.70579
	252.583	4.5	3.83333	5.16667	3.73025	3.70538	3.76263
	256.5	4.5	3.83333	5.16667	3.78648	3.76115	3.81948
	260.417	4.5	3.83333	5.16667	3.84271	3.81691	3.87632
	264.333	4.5	3.83333	5.16667	3.89894	3.87267	3.93316
	268.25	4.5	3.83333	5.16667	3.95517	3.92843	3.99
	272.167	4.58333	3.91667	5.25	4.0114	3.98419	4.04685
	276.083	4.5	3.83333	5.16667	4.06763	4.03996	4.10369
	280	4.58333	3.75	5.41667	4.12386	4.09572	4.16053
	283.917	4.58333	4.08333	5.08333	4.18009	4.15148	4.21737
	287.833	4.58333	4.08333	5.08333	4.23633	4.20724	4.27421
	291.75	4.58333	4.08333	5.08333	4.29256	4.263	4.33106
	295.667	4.58333	4.08333	5.08333	4.34879	4.31877	4.3879
	299.583	4.58333	4.08333	5.08333	4.40502	4.37453	4.44474
	303.5	4.58333	4.08333	5.08333	4.46125	4.43029	4.50158
	307.417	4.58333	3.91667	5.25	4.51748	4.48605	4.55842
	311.333	4.66667	4.16667	5.16667	4.57371	4.54181	4.61527
	315.25	4.66667	4.16667	5.16667	4.62994	4.59758	4.67211
	319.167	4.75	4.25	5.25	4.68617	4.65334	4.72895
	323.083	4.83333	4.16667	5.5	4.74241	4.7091	4.78579
	327	4.83333	4.16667	5.5	4.79864	4.76486	4.84264
	330.917	4.83333	4.16667	5.5	4.85487	4.82062	4.89948
	334.833	4.91667	4.41667	5.41667	4.9111	4.87639	4.95632
	338.75	5	4.5	5.5	4.96733	4.93215	5.01316
	342.667	5.16667	4.66667	5.66667	5.02356	4.98791	5.07
	346.583	5.16667	4.66667	5.66667	5.07979	5.04367	5.12685
	350.5	5.16667	4.66667	5.66667	5.13602	5.09943	5.18369
	354.417	5.16667	4.66667	5.66667	5.19225	5.1552	5.24053
	358.333	5.25	4.75	5.75	5.24849	5.21096	5.29737
	362.25	5.33333	5	5.66667	5.30472	5.26672	5.35422
	366.167	5.41667	4.91667	5.91667	5.36095	5.32248	5.41106
	370.083	5.41667	4.91667	5.91667	5.41718	5.37824	5.4679
	374	5.5	5	6	5.47341	5.43401	5.52474
	377.917	5.58333	5.08333	6.08333	5.52964	5.48977	5.58158
	381.833	5.75	5.08333	6.41667	5.58587	5.54553	5.63843
	385.75	5.75	5.08333	6.41667	5.6421	5.60129	5.69527
	389.667	5.83333	5.16667	6.5	5.69833	5.65705	5.75211
	393.583	5.91667	5.08333	6.75	5.75456	5.71281	5.80895
	397.5	6	5.33333	6.66667	5.8108	5.76858	5.86579
	401.417	6.08333	5.25	6.91667	5.86703	5.82434	5.92264
	405.333	6.25	5.58333	6.91667	5.92326	5.8801	5.97948
	409.25	6.33333	5.5	7.16667	5.97949	5.93586	6.03632
	413.167	6.33333	5.5	7.16667	6.03572	5.99162	6.09316
	417.083	6.33333	5.66667	7	6.09195	6.04739	6.15001
	421	6.5	5.66667	7.33333	6.14818	6.10315	6.20685
	424.917	6.5	5.83333	7.16667	6.20441	6.15891	6.26369
	428.833	6.58333	6.08333	7.08333	6.26064	6.21467	6.32053
	432.75	6.66667	6.16667	7.16667	6.31688	6.27043	6.37737
	436.667	6.66667	6.16667	7.16667	6.37311	6.3262	6.43422
	440.583	6.75	6.25	7.25	6.42934	6.38196	6.49106
	444.5	6.75	6.25	7.25	6.48557	6.43772	6.5479
	448.417	6.75	6.25	7.25	6.5418	6.49348	6.60474
	452.333	6.83333	6.33333	7.33333	6.59803	6.54924	6.66158
	456.25	6.83333	6.33333	7.33333	6.65426	6.60501	6.71843
	460.167	6.91667	6.25	7.58333	6.71049	6.66077	6.77527
	464.083	7	6.33333	7.66667	6.76672	6.71653	6.83211
	468	7	6.33333	7.66667	6.82295	6.77229	6.88895
	471.917	7	6.33333	7.66667	6.87919	6.82805	6.9458
	475.833	7.08333	6.41667	7.75	6.93542	6.88382	7.00264
	479.75	7.16667	6.5	7.83333	6.99165	6.93958	7.05948
	483.667	7.16667	6.5	7.83333	7.04788	6.99534	7.11632
	487.583	7.16667	6.5	7.83333	7.10411	7.0511	7.17316
	491.5	7.33333	6.66667	8	7.16034	7.10686	7.23001
	495.417	7.33333	6.66667	8	7.21657	7.16263	7.28685
	499.333	7.33333	6.66667	8	7.2728	7.21839	7.34369
	503.25	7.33333	6.66667	8	7.32903	7.27415	7.40053
	507.167	7.41667	6.91667	7.91667	7.38527	7.32991	7.45737
	511.083	7.41667	6.75	8.08333	7.4415	7.38567	7.51422
	515	7.41667	6.75	8.08333	7.49773	7.44144	7.57106
	518.917	7.5	6.83333	8.16667	7.55396	7.4972	7.6279
	522.833	7.5	6.83333	8.16667	7.61019	7.55296	7.68474
	526.75	7.5	6.83333	8.16667	7.66642	7.60872	7.74159
	530.667	7.5	6.83333	8.16667	7.72265	7.66448	7.79843
	534.583	7.5	6.66667	8.33333	7.77888	7.72025	7.85527
	538.5	7.5	6.83333	8.16667	7.83511	7.77601	7.91211
	542.417	7.5	6.66667	8.33333	7.89134	7.83177	7.96895
	546.333	7.5	6.66667	8.33333	7.94758	7.88753	8.0258
	550.25	7.58333	6.58333	8.58333	8.00381	7.94329	8.08264
	554.167	7.58333	6.58333	8.58333	8.06004	7.99906	8.13948
	558.083	7.5	6.33333	8.66667	8.11627	8.05482	8.19632
	562	7.5	6.5	8.5	8.1725	8.11058	8.25317
	565.917	7.5	6.16667	8.83333	8.22873	8.16634	8.31001
	569.833	7.5	6.33333	8.66667	8.28496	8.2221	8.36685
	573.75	7.5	6.33333	8.66667	8.34119	8.27787	8.42369
	577.667	7.58333	6.25	8.91667	8.39742	8.33363	8.48053
	581.583	7.58333	6.25	8.91667	8.45366	8.38939	8.53738
	585.5	7.5	6.16667	8.83333	8.50989	8.44515	8.59422
	589.417	7.66667	6.16667	9.16667	8.56612	8.50091	8.65106
	593.333	7.58333	6.08333	9.08333	8.62235	8.55668	8.7079
	597.25	7.58333	5.91667	9.25	8.67858	8.61244	8.76474
	601.167	7.66667	6.33333	9	8.73481	8.6682	8.82159
	605.083	7.58333	5.91667	9.25	8.79104	8.72396	8.87843
	609	7.66667	6.16667	9.16667	8.84727	8.77972	8.93527
	612.917	7.75	6.08333	9.41667	8.9035	8.83548	8.99211
	616.833	7.75	5.91667	9.58333	8.95974	8.89125	9.04896
	620.75	7.66667	6.16667	9.16667	9.01597	8.94701	9.1058
	624.667	7.75	5.91667	9.58333	9.0722	9.00277	9.16264
	628.583	7.66667	6.16667	9.16667	9.12843	9.05853	9.21948
	632.5	7.83333	6.16667	9.5	9.18466	9.11429	9.27632
	636.417	7.83333	5.83333	9.83333	9.24089	9.17006	9.33317
	640.333	7.91667	6.08333	9.75	9.29712	9.22582	9.39001
	644.25	7.91667	6.08333	9.75	9.35335	9.28158	9.44685
	648.167	8.08333	5.58333	10.5833	9.40958	9.33734	9.50369
	652.083	9.16667	6.83333	11.5	9.46581	9.3931	9.56053
	656	9.25	6.75	11.75	9.52205	9.44887	9.61738
	659.917	8.91667	6.41667	11.4167	9.57828	9.50463	9.67422
	663.833	9.25	6.58333	11.9167	9.63451	9.56039	9.73106
	667.75	9.83333	8.16667	11.5	9.69074	9.61615	9.7879
	671.667	9.83333	8.33333	11.3333	9.74697	9.67191	9.84475
	675.583	9.91667	8.41667	11.4167	9.8032	9.72768	9.90159
	679.5	9.91667	8.58333	11.25	9.85943	9.78344	9.95843
	683.417	10	8.83333	11.1667	9.91566	9.8392	10.0153
	687.333	10	8.66667	11.3333	9.97189	9.89496	10.0721
	691.25	10	8.66667	11.3333	10.0281	9.95072	10.129
	695.167	10.1667	9.16667	11.1667	10.0844	10.0065	10.1858
	699.083	10.1667	9.33333	11	10.1406	10.0622	10.2426
	703	10.1667	9.16667	11.1667	10.1968	10.118	10.2995
	706.917	10.25	9.41667	11.0833	10.253	10.1738	10.3563
	710.833	10.3333	9.5	11.1667	10.3093	10.2295	10.4132
	714.75	10.4167	9.58333	11.25	10.3655	10.2853	10.47
	718.667	10.5833	9.75	11.4167	10.4217	10.3411	10.5269
	722.583	10.5833	9.91667	11.25	10.478	10.3968	10.5837
	726.5	10.5833	9.91667	11.25	10.5342	10.4526	10.6405
	730.417	10.75	10.0833	11.4167	10.5904	10.5083	10.6974
	734.333	10.75	9.91667	11.5833	10.6467	10.5641	10.7542
	738.25	10.75	10.25	11.25	10.7029	10.6199	10.8111
	742.167	10.75	10.0833	11.4167	10.7591	10.6756	10.8679
	746.083	10.75	10.0833	11.4167	10.8154	10.7314	10.9247
	750	10.75	10.0833	11.4167	10.8716	10.7872	10.9816
	753.917	10.8333	10.1667	11.5	10.9278	10.8429	11.0384
	757.833	10.8333	10.1667	11.5	10.9841	10.8987	11.0953
	761.75	10.8333	10.1667	11.5	11.0403	10.9544	11.1521
	765.667	11	10.3333	11.6667	11.0965	11.0102	11.209
	769.583	11.0833	10.4167	11.75	11.1527	11.066	11.2658
	773.5	11.0833	10.4167	11.75	11.209	11.1217	11.3226
	777.417	11.0833	10.4167	11.75	11.2652	11.1775	11.3795
	781.333	11.1667	10.5	11.8333	11.3214	11.2332	11.4363
	785.25	11.1667	10.3333	12	11.3777	11.289	11.4932
	789.167	11.1667	10.5	11.8333	11.4339	11.3448	11.55
	793.083	11.25	10.5833	11.9167	11.4901	11.4005	11.6069
	797	11.3333	10.8333	11.8333	11.5464	11.4563	11.6637
	800.917	11.3333	10.8333	11.8333	11.6026	11.5121	11.7205
	804.833	11.4167	10.75	12.0833	11.6588	11.5678	11.7774
	808.75	11.4167	10.75	12.0833	11.7151	11.6236	11.8342
	812.667	11.5	10.8333	12.1667	11.7713	11.6793	11.8911
	816.583	11.5	10.8333	12.1667	11.8275	11.7351	11.9479
	820.5	11.5833	10.75	12.4167	11.8838	11.7909	12.0047
	824.417	11.5833	10.75	12.4167	11.94	11.8466	12.0616
	828.333	11.6667	10.6667	12.6667	11.9962	11.9024	12.1184
	832.25	11.75	10.75	12.75	12.0524	11.9582	12.1753
	836.167	11.8333	10.6667	13	12.1087	12.0139	12.2321
	840.083	11.9167	10.9167	12.9167	12.1649	12.0697	12.289
	844	12	11	13	12.2211	12.1254	12.3458
	847.917	12	11	13	12.2774	12.1812	12.4026
	851.833	12.1667	11.1667	13.1667	12.3336	12.237	12.4595
	855.75	12.25	11.25	13.25	12.3898	12.2927	12.5163
	859.667	12.3333	11.5	13.1667	12.4461	12.3485	12.5732
	863.583	12.4167	11.5833	13.25	12.5023	12.4043	12.63
	867.5	12.4167	11.4167	13.4167	12.5585	12.46	12.6869
	871.417	12.4167	11.5833	13.25	12.6148	12.5158	12.7437
	875.333	12.5833	11.4167	13.75	12.671	12.5715	12.8005
	879.25	12.5833	11.5833	13.5833	12.7272	12.6273	12.8574
	883.167	12.5833	11.4167	13.75	12.7834	12.6831	12.9142
	887.083	12.5833	11.4167	13.75	12.8397	12.7388	12.9711
	891	12.75	11.5833	13.9167	12.8959	12.7946	13.0279
	894.917	12.8333	11.6667	14	12.9521	12.8503	13.0847
	898.833	12.75	11.5833	13.9167	13.0084	12.9061	13.1416
	902.75	12.9167	11.75	14.0833	13.0646	12.9619	13.1984
	906.667	13	11.6667	14.3333	13.1208	13.0176	13.2553
	910.583	13	11.6667	14.3333	13.1771	13.0734	13.3121
	914.5	13.1667	11.6667	14.6667	13.2333	13.1292	13.369
	918.417	13.25	11.75	14.75	13.2895	13.1849	13.4258
	922.333	13.3333	11.8333	14.8333	13.3458	13.2407	13.4826
	926.25	13.5	12.1667	14.8333	13.402	13.2964	13.5395
	930.167	13.5833	11.9167	15.25	13.4582	13.3522	13.5963
	934.083	13.75	12.25	15.25	13.5145	13.408	13.6532
	938	13.75	12.4167	15.0833	13.5707	13.4637	13.71
	941.917	13.75	12.4167	15.0833	13.6269	13.5195	13.7669
	945.833	13.75	12.4167	15.0833	13.6831	13.5753	13.8237
	949.75	13.75	12.4167	15.0833	13.7394	13.631	13.8805
	953.667	13.75	12.4167	15.0833	13.7956	13.6868	13.9374
	957.583	13.8333	12.6667	15	13.8518	13.7425	13.9942
	961.5	13.8333	12.5	15.1667	13.9081	13.7983	14.0511
	965.417	14	12.8333	15.1667	13.9643	13.8541	14.1079
	969.333	14.0833	12.9167	15.25	14.0205	13.9098	14.1647
	973.25	14.0833	12.9167	15.25	14.0768	13.9656	14.2216
	977.167	14.1667	13.1667	15.1667	14.133	14.0213	14.2784
	981.083	14.1667	13	15.3333	14.1892	14.0771	14.3353
	985	14.25	13.0833	15.4167	14.2455	14.1329	14.3921
	988.917	14.25	13.25	15.25	14.3017	14.1886	14.449
	992.833	14.25	13.25	15.25	14.3579	14.2444	14.5058
	996.75	14.4167	13.25	15.5833	14.4141	14.3002	14.5626
	1000.67	14.3333	13.1667	15.5	14.4704	14.3559	14.6195
	1004.58	14.5	13.5	15.5	14.5266	14.4117	14.6763
	1008.5	14.5	13.5	15.5	14.5828	14.4674	14.7332
	1012.42	14.6667	13.5	15.8333	14.6391	14.5232	14.79
	1016.33	14.75	13.5833	15.9167	14.6953	14.579	14.8469
	1020.25	14.75	13.5833	15.9167	14.7515	14.6347	14.9037
	1024.17	14.75	13.75	15.75	14.8078	14.6905	14.9605
	1028.08	14.8333	13.6667	16	14.864	14.7463	15.0174
	1032	14.8333	13.5	16.1667	14.9202	14.802	15.0742
	1035.92	14.9167	13.75	16.0833	14.9765	14.8578	15.1311
	1039.83	15	14	16	15.0327	14.9135	15.1879
	1043.75	15	13.8333	16.1667	15.0889	14.9693	15.2448
	1047.67	15	13.8333	16.1667	15.1452	15.0251	15.3016
	1051.58	15	13.8333	16.1667	15.2014	15.0808	15.3584
	1055.5	15.0833	14.0833	16.0833	15.2576	15.1366	15.4153
	1059.42	15.0833	14.0833	16.0833	15.3138	15.1923	15.4721
	1063.33	15.0833	14.25	15.9167	15.3701	15.2481	15.529
	1067.25	15.25	14.25	16.25	15.4263	15.3039	15.5858
	1071.17	15.3333	14.1667	16.5	15.4825	15.3596	15.6426
	1075.08	15.3333	14	16.6667	15.5388	15.4154	15.6995
	1079	15.5	14.1667	16.8333	15.595	15.4712	15.7563
	1082.92	15.5	14.1667	16.8333	15.6512	15.5269	15.8132
	1086.83	15.6667	14.3333	17	15.7075	15.5827	15.87
	1090.75	15.5833	14.25	16.9167	15.7637	15.6384	15.9269
	1094.67	15.6667	14.3333	17	15.8199	15.6942	15.9837
	1098.58	15.8333	14.5	17.1667	15.8762	15.75	16.0405
	1102.5	16	14.6667	17.3333	15.9324	15.8057	16.0974
	1106.42	15.9167	14.5833	17.25	15.9886	15.8615	16.1542
	1110.33	16	14.8333	17.1667	16.0448	15.9173	16.2111
	1114.25	16.1667	14.8333	17.5	16.1011	15.973	16.2679
	1118.17	16.25	14.5833	17.9167	16.1573	16.0288	16.3248
	1122.08	16.4167	14.75	18.0833	16.2135	16.0845	16.3816
	1126	16.4167	14.75	18.0833	16.2698	16.1403	16.4384
	1129.92	16.5	14.6667	18.3333	16.326	16.1961	16.4953
	1133.83	16.5833	14.75	18.4167	16.3822	16.2518	16.5521
	1137.75	16.5833	14.9167	18.25	16.4385	16.3076	16.609
	1141.67	16.5833	14.75	18.4167	16.4947	16.3634	16.6658
	1145.58	16.6667	15	18.3333	16.5509	16.4191	16.7226
	1149.5	16.8333	15.1667	18.5	16.6072	16.4749	16.7795
	1153.42	16.8333	15.1667	18.5	16.6634	16.5306	16.8363
	1157.33	17.25	15.5833	18.9167	16.7196	16.5864	16.8932
	1161.25	17.0833	15.4167	18.75	16.7759	16.6422	16.95
	1165.17	17.0833	15.4167	18.75	16.8321	16.6979	17.0069
	1169.08	17.4167	15.5833	19.25	16.8883	16.7537	17.0637
	1173	17.25	15.4167	19.0833	16.9445	16.8094	17.1205
	1176.92	17.4167	15.75	19.0833	17.0008	16.8652	17.1774
	1180.83	17.5	15.8333	19.1667	17.057	16.921	17.2342
	1184.75	17.5833	15.75	19.4167	17.1132	16.9767	17.2911
	1188.67	17.5833	15.9167	19.25	17.1695	17.0325	17.3479
	1192.58	17.5833	15.9167	19.25	17.2257	17.0883	17.4048
	1196.5	17.6667	16	19.3333	17.2819	17.144	17.4616
	1200.42	17.75	15.75	19.75	17.3382	17.1998	17.5184
	1204.33	17.75	15.9167	19.5833	17.3944	17.2555	17.5753
	1208.25	17.75	15.75	19.75	17.4506	17.3113	17.6321
	1212.17	17.9167	16.25	19.5833	17.5069	17.3671	17.689
	1216.08	17.9167	15.9167	19.9167	17.5631	17.4228	17.7458
	1220	18	16	20	17.6193	17.4786	17.8026
	1223.92	18.0833	16.0833	20.0833	17.6755	17.5344	17.8595
	1227.83	18.0833	16.4167	19.75	17.7318	17.5901	17.9163
	1231.75	18.1667	16.6667	19.6667	17.788	17.6459	17.9732
	1235.67	18.25	16.75	19.75	17.8442	17.7016	18.03
	1239.58	18.4167	16.5833	20.25	17.9005	17.7574	18.0869
	1243.5	18.4167	16.9167	19.9167	17.9567	17.8132	18.1437
	1247.42	18.4167	16.5833	20.25	18.0129	17.8689	18.2005
	1251.33	18.5	16.6667	20.3333	18.0692	17.9247	18.2574
	1255.25	18.6667	16.8333	20.5	18.1254	17.9804	18.3142
	1259.17	18.6667	16.8333	20.5	18.1816	18.0362	18.3711
	1263.08	18.75	16.75	20.75	18.2379	18.092	18.4279
	1267	18.8333	17.1667	20.5	18.2941	18.1477	18.4848
	1270.92	18.75	16.9167	20.5833	18.3503	18.2035	18.5416
	1274.83	18.6667	16.8333	20.5	18.4066	18.2593	18.5984
	1278.75	18.8333	16.8333	20.8333	18.4628	18.315	18.6553
	1282.67	18.75	16.75	20.75	18.519	18.3708	18.7121
	1286.58	19.0833	17.0833	21.0833	18.5752	18.4265	18.769
	1290.5	19	17.5	20.5	18.6315	18.4823	18.8258
	1294.42	19	16.8333	21.1667	18.6877	18.5381	18.8826
	1298.33	19	17	21	18.7439	18.5938	18.9395
	1302.25	19.1667	17.1667	21.1667	18.8002	18.6496	18.9963
	1306.17	19.1667	17.5	20.8333	18.8564	18.7054	19.0532
	1310.08	19	16.8333	21.1667	18.9126	18.7611	19.11
	1314	19.25	17.4167	21.0833	18.9689	18.8169	19.1669
	1317.92	19.3333	17.3333	21.3333	19.0251	18.8726	19.2237
	1321.83	19.3333	17.1667	21.5	19.0813	18.9284	19.2805
	1325.75	19.4167	17.4167	21.4167	19.1376	18.9842	19.3374
	1329.67	19.4167	17.4167	21.4167	19.1938	19.0399	19.3942
	1333.58	19.5	17.3333	21.6667	19.25	19.0957	19.4511
	1337.5	19.4167	17.25	21.5833	19.3063	19.1514	19.5079
	1341.42	19.5	17.5	21.5	19.3625	19.2072	19.5648
	1345.33	19.5	17.6667	21.3333	19.4187	19.263	19.6216
	1349.25	19.6667	17.8333	21.5	19.4749	19.3187	19.6784
	1353.17	19.5	17.6667	21.3333	19.5312	19.3745	19.7353
	1357.08	19.75	17.75	21.75	19.5874	19.4303	19.7921
	1361	19.75	17.9167	21.5833	19.6436	19.486	19.849
	1364.92	19.5	17.5	21.5	19.6999	19.5418	19.9058
	1368.83	19.5833	17.75	21.4167	19.7561	19.5975	19.9627
	1372.75	19.6667	17.8333	21.5	19.8123	19.6533	20.0195
	1376.67	19.75	17.75	21.75	19.8686	19.7091	20.0763
	1380.58	19.9167	17.9167	21.9167	19.9248	19.7648	20.1332
	1384.5	19.9167	17.9167	21.9167	19.981	19.8206	20.19
	1388.42	19.8333	17.5	22.1667	20.0373	19.8764	20.2469
	1392.33	20	18	22	20.0935	19.9321	20.3037
	1396.25	19.9167	18.0833	21.75	20.1497	19.9879	20.3605
	1400.17	20.1667	17.8333	22.5	20.2059	20.0436	20.4174
	1404.08	20.1667	18.1667	22.1667	20.2622	20.0994	20.4742
	1408	20.3333	18.3333	22.3333	20.3184	20.1552	20.5311
	1411.92	20.3333	18.3333	22.3333	20.3746	20.2109	20.5879
	1415.83	20.3333	18.3333	22.3333	20.4309	20.2667	20.6448
	1419.75	20.4167	18.5833	22.25	20.4871	20.3224	20.7016
	1423.67	20.25	18.0833	22.4167	20.5433	20.3782	20.7584
	1427.58	20.5833	18.4167	22.75	20.5996	20.434	20.8153
	1431.5	20.5833	18.4167	22.75	20.6558	20.4897	20.8721
	1435.42	20.75	18.5833	22.9167	20.712	20.5455	20.929
	1439.33	20.25	17.9167	22.5833	20.7683	20.6013	20.9858
	1443.25	20.75	18.75	22.75	20.8245	20.657	21.0427

## Sheet: Extended-Data-Figure 3d
	Extended Figure 3d
	28.0°C_Experimental_Time(min)	Median_Developmental_age(hpf)	Median-2*MAD	Median+2*MAD	Linear_fit	Linear_Fit_upper_CI	Linear_Fit_lower_CI
	75	1.58333	1.08333	2.08333	1.25	1.25	1.25
	78.9667	1.75	1.25	2.25	1.31287	1.31192	1.31392
	82.9333	1.75	1.25	2.25	1.37574	1.37385	1.37785
	86.9	1.75	1.25	2.25	1.43861	1.43577	1.44177
	90.8667	1.83333	1.33333	2.33333	1.50147	1.4977	1.50569
	94.8333	1.83333	1.33333	2.33333	1.56434	1.55962	1.56962
	98.8	1.91667	1.41667	2.41667	1.62721	1.62155	1.63354
	102.767	1.91667	1.41667	2.41667	1.69008	1.68347	1.69746
	106.733	2	1.5	2.5	1.75295	1.7454	1.76139
	110.7	2	1.5	2.5	1.81582	1.80732	1.82531
	114.667	2.08333	1.58333	2.58333	1.87869	1.86924	1.88923
	118.633	2.16667	1.66667	2.66667	1.94156	1.93117	1.95315
	122.6	2.16667	1.66667	2.66667	2.00442	1.99309	2.01708
	126.567	2.16667	1.66667	2.66667	2.06729	2.05502	2.081
	130.533	2.16667	1.66667	2.66667	2.13016	2.11694	2.14492
	134.5	2.33333	1.83333	2.83333	2.19303	2.17887	2.20885
	138.467	2.33333	1.83333	2.83333	2.2559	2.24079	2.27277
	142.433	2.41667	1.91667	2.91667	2.31877	2.30272	2.33669
	146.4	2.5	2.16667	2.83333	2.38164	2.36464	2.40062
	150.367	2.5	2.16667	2.83333	2.44451	2.42657	2.46454
	154.333	2.58333	2.25	2.91667	2.50737	2.48849	2.52846
	158.3	2.66667	2.16667	3.16667	2.57024	2.55041	2.59239
	162.267	2.66667	2.16667	3.16667	2.63311	2.61234	2.65631
	166.233	2.66667	2.16667	3.16667	2.69598	2.67426	2.72023
	170.2	2.66667	2.16667	3.16667	2.75885	2.73619	2.78416
	174.167	2.66667	2.16667	3.16667	2.82172	2.79811	2.84808
	178.133	2.66667	2.16667	3.16667	2.88459	2.86004	2.912
	182.1	2.75	2.25	3.25	2.94746	2.92196	2.97592
	186.067	2.75	2.25	3.25	3.01032	2.98389	3.03985
	190.033	2.83333	2.5	3.16667	3.07319	3.04581	3.10377
	194	2.91667	2.58333	3.25	3.13606	3.10773	3.16769
	197.967	2.95833	2.625	3.29167	3.19893	3.16966	3.23162
	201.933	3	2.66667	3.33333	3.2618	3.23158	3.29554
	205.9	3	2.66667	3.33333	3.32467	3.29351	3.35946
	209.867	3	2.66667	3.33333	3.38754	3.35543	3.42339
	213.833	3.08333	2.58333	3.58333	3.45041	3.41736	3.48731
	217.8	3.08333	2.41667	3.75	3.51327	3.47928	3.55123
	221.767	3.08333	2.58333	3.58333	3.57614	3.54121	3.61516
	225.733	3.29167	2.70833	3.875	3.63901	3.60313	3.67908
	229.7	3.41667	2.58333	4.25	3.70188	3.66506	3.743
	233.667	3.58333	2.58333	4.58333	3.76475	3.72698	3.80693
	237.633	3.66667	2.66667	4.66667	3.82762	3.7889	3.87085
	241.6	4	2.66667	5.33333	3.89049	3.85083	3.93477
	245.567	4	2.83333	5.16667	3.95336	3.91275	3.9987
	249.533	4.08333	2.91667	5.25	4.01622	3.97468	4.06262
	253.5	4.08333	2.91667	5.25	4.07909	4.0366	4.12654
	257.467	4.08333	2.91667	5.25	4.14196	4.09853	4.19046
	261.433	4.08333	3.08333	5.08333	4.20483	4.16045	4.25439
	265.4	4.125	3.04167	5.20833	4.2677	4.22238	4.31831
	269.367	4.25	3.41667	5.08333	4.33057	4.2843	4.38223
	273.333	4.08333	3	5.16667	4.39344	4.34622	4.44616
	277.3	4.45833	3.70833	5.20833	4.45631	4.40815	4.51008
	281.267	4.29167	3.54167	5.04167	4.51917	4.47007	4.574
	285.233	4.29167	3.54167	5.04167	4.58204	4.532	4.63793
	289.2	4.58333	3.83333	5.33333	4.64491	4.59392	4.70185
	293.167	4.45833	3.70833	5.20833	4.70778	4.65585	4.76577
	297.133	4.58333	3.91667	5.25	4.77065	4.71777	4.8297
	301.1	4.58333	3.83333	5.33333	4.83352	4.7797	4.89362
	305.067	4.58333	3.91667	5.25	4.89639	4.84162	4.95754
	309.033	4.58333	3.75	5.41667	4.95926	4.90355	5.02147
	313	4.625	3.70833	5.54167	5.02212	4.96547	5.08539
	316.967	4.58333	3.75	5.41667	5.08499	5.02739	5.14931
	320.933	4.58333	3.75	5.41667	5.14786	5.08932	5.21324
	324.9	4.58333	3.75	5.41667	5.21073	5.15124	5.27716
	328.867	4.625	3.70833	5.54167	5.2736	5.21317	5.34108
	332.833	4.58333	3.58333	5.58333	5.33647	5.27509	5.405
	336.8	4.66667	3.66667	5.66667	5.39934	5.33702	5.46893
	340.767	4.66667	3.5	5.83333	5.46221	5.39894	5.53285
	344.733	4.66667	3.5	5.83333	5.52507	5.46087	5.59677
	348.7	4.91667	3.41667	6.41667	5.58794	5.52279	5.6607
	352.667	4.91667	3.33333	6.5	5.65081	5.58471	5.72462
	356.633	5.16667	3.16667	7.16667	5.71368	5.64664	5.78854
	360.6	5.16667	3.16667	7.16667	5.77655	5.70856	5.85247
	364.567	5.5	3	8	5.83942	5.77049	5.91639
	368.533	5.5	3	8	5.90229	5.83241	5.98031
	372.5	6.41667	4.25	8.58333	5.96516	5.89434	6.04424
	376.467	6.75	4.25	9.25	6.02802	5.95626	6.10816
	380.433	6.83333	5.16667	8.5	6.09089	6.01819	6.17208
	384.4	6.83333	4.83333	8.83333	6.15376	6.08011	6.23601
	388.367	6.83333	5.33333	8.33333	6.21663	6.14204	6.29993
	392.333	6.83333	5.66667	8	6.2795	6.20396	6.36385
	396.3	7	5.83333	8.16667	6.34237	6.26588	6.42777
	400.267	7.125	6.20833	8.04167	6.40524	6.32781	6.4917
	404.233	7.16667	6.33333	8	6.46811	6.38973	6.55562
	408.2	7.20833	6.29167	8.125	6.53097	6.45166	6.61954
	412.167	7.16667	6.33333	8	6.59384	6.51358	6.68347
	416.133	7.41667	6.41667	8.41667	6.65671	6.57551	6.74739
	420.1	7.41667	6.25	8.58333	6.71958	6.63743	6.81131
	424.067	7.5	6.66667	8.33333	6.78245	6.69936	6.87524
	428.033	7.58333	6.16667	9	6.84532	6.76128	6.93916
	432	7.58333	6.58333	8.58333	6.90819	6.8232	7.00308
	435.967	7.58333	6.25	8.91667	6.97106	6.88513	7.06701
	439.933	7.91667	5.83333	10	7.03392	6.94705	7.13093
	443.9	7.91667	5.75	10.0833	7.09679	7.00898	7.19485
	447.867	7.91667	5.91667	9.91667	7.15966	7.0709	7.25878
	451.833	8.08333	5.75	10.4167	7.22253	7.13283	7.3227
	455.8	8.125	5.875	10.375	7.2854	7.19475	7.38662
	459.767	8.45833	6.375	10.5417	7.34827	7.25668	7.45055
	463.733	8.29167	6.375	10.2083	7.41114	7.3186	7.51447
	467.7	9.25	6.75	11.75	7.47401	7.38053	7.57839
	471.667	9.20833	6.625	11.7917	7.53687	7.44245	7.64231
	475.633	9.25	7.25	11.25	7.59974	7.50437	7.70624
	479.6	9.25	7.25	11.25	7.66261	7.5663	7.77016
	483.567	9.25	7.33333	11.1667	7.72548	7.62822	7.83408
	487.533	9.25	7.58333	10.9167	7.78835	7.69015	7.89801
	491.5	9.25	7.83333	10.6667	7.85122	7.75207	7.96193
	495.467	9.25	7.58333	10.9167	7.91409	7.814	8.02585
	499.433	9.16667	7.5	10.8333	7.97696	7.87592	8.08978
	503.4	9.25	7.66667	10.8333	8.03982	7.93785	8.1537
	507.367	9.08333	7.25	10.9167	8.10269	7.99977	8.21762
	511.333	9.25	7.58333	10.9167	8.16556	8.06169	8.28155
	515.3	9.08333	7.08333	11.0833	8.22843	8.12362	8.34547
	519.267	9.25	7.66667	10.8333	8.2913	8.18554	8.40939
	523.233	9.08333	7.58333	10.5833	8.35417	8.24747	8.47332
	527.2	9.08333	7.58333	10.5833	8.41704	8.30939	8.53724
	531.167	8.75	6.58333	10.9167	8.47991	8.37132	8.60116
	535.133	8.83333	6.83333	10.8333	8.54277	8.43324	8.66508
	539.1	8.33333	6.33333	10.3333	8.60564	8.49517	8.72901
	543.067	8.33333	6.33333	10.3333	8.66851	8.55709	8.79293
	547.033	9.08333	6.83333	11.3333	8.73138	8.61902	8.85685
	551	8	5.5	10.5	8.79425	8.68094	8.92078
	554.967	7.75	5.08333	10.4167	8.85712	8.74286	8.9847
	558.933	7.66667	4.83333	10.5	8.91999	8.80479	9.04862
	562.9	7.70833	4.95833	10.4583	8.98286	8.86671	9.11255
	566.867	7.54167	4.875	10.2083	9.04572	8.92864	9.17647
	570.833	7.58333	5.41667	9.75	9.10859	8.99056	9.24039
	574.8	7.5	6.16667	8.83333	9.17146	9.05249	9.30432
	578.767	7.5	6	9	9.23433	9.11441	9.36824
	582.733	7.41667	6.08333	8.75	9.2972	9.17634	9.43216
	586.7	7.45833	6.04167	8.875	9.36007	9.23826	9.49609
	590.667	7.58333	5.16667	10	9.42294	9.30018	9.56001
	594.633	7.5	5.91667	9.08333	9.48581	9.36211	9.62393
	598.6	7.54167	5.95833	9.125	9.54867	9.42403	9.68786
	602.567	7.5	5.5	9.5	9.61154	9.48596	9.75178
	606.533	7.58333	5.91667	9.25	9.67441	9.54788	9.8157
	610.5	7.79167	5.20833	10.375	9.73728	9.60981	9.87962
	614.467	7.91667	5.58333	10.25	9.80015	9.67173	9.94355
	618.433	8.08333	5.75	10.4167	9.86302	9.73366	10.0075
	622.4	7.95833	5.375	10.5417	9.92589	9.79558	10.0714
	626.367	9.25	6.5	12	9.98876	9.85751	10.1353
	630.333	9.25	6.41667	12.0833	10.0516	9.91943	10.1992
	634.3	9.25	6.41667	12.0833	10.1145	9.98135	10.2632
	638.267	9.29167	6.70833	11.875	10.1774	10.0433	10.3271
	642.233	9.5	7.5	11.5	10.2402	10.1052	10.391
	646.2	9.79167	8.04167	11.5417	10.3031	10.1671	10.4549
	650.167	9.83333	8.5	11.1667	10.366	10.2291	10.5189
	654.133	9.83333	8.5	11.1667	10.4288	10.291	10.5828
	658.1	9.91667	8.58333	11.25	10.4917	10.3529	10.6467
	662.067	9.875	8.625	11.125	10.5546	10.4148	10.7106
	666.033	10.0417	8.625	11.4583	10.6174	10.4768	10.7745
	670	10.0833	8.75	11.4167	10.6803	10.5387	10.8385
	673.967	10.1667	9	11.3333	10.7432	10.6006	10.9024
	677.933	10.25	9.25	11.25	10.806	10.6625	10.9663
	681.9	10.3333	9.5	11.1667	10.8689	10.7244	11.0302
	685.867	10.375	9.625	11.125	10.9318	10.7864	11.0942
	689.833	10.5833	9.75	11.4167	10.9947	10.8483	11.1581
	693.8	10.5833	9.75	11.4167	11.0575	10.9102	11.222
	697.767	10.625	9.875	11.375	11.1204	10.9721	11.2859
	701.733	10.5833	9.83333	11.3333	11.1833	11.0341	11.3499
	705.7	10.6667	10.1667	11.1667	11.2461	11.096	11.4138
	709.667	10.7083	10.125	11.2917	11.309	11.1579	11.4777
	713.633	10.75	10.25	11.25	11.3719	11.2198	11.5416
	717.6	10.75	10.25	11.25	11.4347	11.2818	11.6055
	721.567	10.75	10.25	11.25	11.4976	11.3437	11.6695
	725.533	10.75	10.25	11.25	11.5605	11.4056	11.7334
	729.5	10.75	10.4167	11.0833	11.6233	11.4675	11.7973
	733.467	10.75	10.25	11.25	11.6862	11.5295	11.8612
	737.433	10.75	10.25	11.25	11.7491	11.5914	11.9252
	741.4	10.75	10.25	11.25	11.8119	11.6533	11.9891
	745.367	10.75	10.25	11.25	11.8748	11.7152	12.053
	749.333	10.8333	10.5	11.1667	11.9377	11.7772	12.1169
	753.3	10.8333	10.25	11.4167	12.0006	11.8391	12.1809
	757.267	10.8333	10.1667	11.5	12.0634	11.901	12.2448
	761.233	10.875	10.2917	11.4583	12.1263	11.9629	12.3087
	765.2	10.8333	10.1667	11.5	12.1892	12.0249	12.3726
	769.167	11	10.4167	11.5833	12.252	12.0868	12.4366
	773.133	10.9167	10.4167	11.4167	12.3149	12.1487	12.5005
	777.1	11.0833	10.4167	11.75	12.3778	12.2106	12.5644
	781.067	11.1667	10.3333	12	12.4406	12.2726	12.6283
	785.033	11.1667	10.3333	12	12.5035	12.3345	12.6922
	789	11.1667	10.3333	12	12.5664	12.3964	12.7562
	792.967	11.1667	10.3333	12	12.6292	12.4583	12.8201
	796.933	11.1667	10.3333	12	12.6921	12.5203	12.884
	800.9	11.25	10.25	12.25	12.755	12.5822	12.9479
	804.867	11.3333	10.1667	12.5	12.8178	12.6441	13.0119
	808.833	11.5	10.1667	12.8333	12.8807	12.706	13.0758
	812.8	11.5	10.0833	12.9167	12.9436	12.768	13.1397
	816.767	11.5	10	13	13.0065	12.8299	13.2036
	820.733	11.5833	10.0833	13.0833	13.0693	12.8918	13.2676
	824.7	11.5833	10.0833	13.0833	13.1322	12.9537	13.3315
	828.667	11.8333	10.5	13.1667	13.1951	13.0157	13.3954
	832.633	12	10.3333	13.6667	13.2579	13.0776	13.4593
	836.6	11.9167	10.4167	13.4167	13.3208	13.1395	13.5232
	840.567	12.1667	10.1667	14.1667	13.3837	13.2014	13.5872
	844.533	12.3333	10	14.6667	13.4465	13.2634	13.6511
	848.5	12.3333	10	14.6667	13.5094	13.3253	13.715
	852.467	12.4167	9.91667	14.9167	13.5723	13.3872	13.7789
	856.433	12.4167	9.91667	14.9167	13.6351	13.4491	13.8429
	860.4	12.4167	10.25	14.5833	13.698	13.5111	13.9068
	864.367	12.5833	10.25	14.9167	13.7609	13.573	13.9707
	868.333	12.5833	10	15.1667	13.8237	13.6349	14.0346
	872.3	12.75	10.1667	15.3333	13.8866	13.6968	14.0986
	876.267	12.75	10.0833	15.4167	13.9495	13.7587	14.1625
	880.233	12.75	9.91667	15.5833	14.0124	13.8207	14.2264
	884.2	12.75	10.0833	15.4167	14.0752	13.8826	14.2903
	888.167	13	10.6667	15.3333	14.1381	13.9445	14.3542
	892.133	13.0833	10.75	15.4167	14.201	14.0064	14.4182
	896.1	13.1667	10.5	15.8333	14.2638	14.0684	14.4821
	900.067	13.1667	10.6667	15.6667	14.3267	14.1303	14.546
	904.033	13.9167	11.5833	16.25	14.3896	14.1922	14.6099
	908	13.75	11.5	16	14.4524	14.2541	14.6739
	911.967	14	11.1667	16.8333	14.5153	14.3161	14.7378
	915.933	14	11.5	16.5	14.5782	14.378	14.8017
	919.9	14.0417	11.125	16.9583	14.641	14.4399	14.8656
	923.867	14.1667	11.0833	17.25	14.7039	14.5018	14.9296
	927.833	14.0833	11.0833	17.0833	14.7668	14.5638	14.9935
	931.8	14.2917	11.2083	17.375	14.8296	14.6257	15.0574
	935.767	14.2083	11.2917	17.125	14.8925	14.6876	15.1213
	939.733	14.6667	10.9167	18.4167	14.9554	14.7495	15.1852
	943.7	14.5	11.4167	17.5833	15.0183	14.8115	15.2492
	947.667	14.6667	11.6667	17.6667	15.0811	14.8734	15.3131
	951.633	14.8333	12.1667	17.5	15.144	14.9353	15.377
	955.6	14.8333	12.1667	17.5	15.2069	14.9972	15.4409
	959.567	14.9167	12.25	17.5833	15.2697	15.0592	15.5049
	963.533	15.4583	11.875	19.0417	15.3326	15.1211	15.5688
	967.5	15.2917	12.0417	18.5417	15.3955	15.183	15.6327
	971.467	15.625	11.7917	19.4583	15.4583	15.2449	15.6966
	975.433	15.4583	12.625	18.2917	15.5212	15.3069	15.7606
	979.4	15.8333	12.3333	19.3333	15.5841	15.3688	15.8245
	983.367	16	12.8333	19.1667	15.6469	15.4307	15.8884
	987.333	16	12.75	19.25	15.7098	15.4926	15.9523
	991.3	16	12.5	19.5	15.7727	15.5546	16.0162
	995.267	16.2083	12.7917	19.625	15.8355	15.6165	16.0802
	999.233	16.0833	12.75	19.4167	15.8984	15.6784	16.1441
	1003.2	16.125	12.875	19.375	15.9613	15.7403	16.208
	1007.17	16.5	13.3333	19.6667	16.0242	15.8023	16.2719
	1011.13	16.5	13.3333	19.6667	16.087	15.8642	16.3359
	1015.1	16.625	13.2917	19.9583	16.1499	15.9261	16.3998
	1019.07	16.9583	13.7917	20.125	16.2128	15.988	16.4637
	1023.03	16.6667	14	19.3333	16.2756	16.05	16.5276
	1027	16.8333	14.3333	19.3333	16.3385	16.1119	16.5916
	1030.97	17.2917	14.4583	20.125	16.4014	16.1738	16.6555
	1034.93	17.2917	14.4583	20.125	16.4642	16.2357	16.7194
	1038.9	17.5	14.75	20.25	16.5271	16.2977	16.7833
	1042.87	17.5	14.8333	20.1667	16.59	16.3596	16.8472
	1046.83	17.5417	14.9583	20.125	16.6528	16.4215	16.9112
	1050.8	17.5	14.8333	20.1667	16.7157	16.4834	16.9751
	1054.77	17.5	14.75	20.25	16.7786	16.5454	17.039
	1058.73	17.5417	14.9583	20.125	16.8414	16.6073	17.1029
	1062.7	17.6667	15.25	20.0833	16.9043	16.6692	17.1669
	1066.67	17.75	15.25	20.25	16.9672	16.7311	17.2308
	1070.63	17.8333	15.5	20.1667	17.0301	16.793	17.2947
	1074.6	17.8333	15.5	20.1667	17.0929	16.855	17.3586
	1078.57	17.75	15.5833	19.9167	17.1558	16.9169	17.4226
	1082.53	17.9167	15.4167	20.4167	17.2187	16.9788	17.4865
	1086.5	18.1667	16	20.3333	17.2815	17.0407	17.5504
	1090.47	18.0417	15.625	20.4583	17.3444	17.1027	17.6143
	1094.43	18.1667	15.6667	20.6667	17.4073	17.1646	17.6782
	1098.4	18.0833	15.9167	20.25	17.4701	17.2265	17.7422
	1102.37	18.1667	16	20.3333	17.533	17.2884	17.8061
	1106.33	18.3333	16.3333	20.3333	17.5959	17.3504	17.87
	1110.3	18.4167	16.25	20.5833	17.6587	17.4123	17.9339
	1114.27	18.7917	16.2083	21.375	17.7216	17.4742	17.9979
	1118.23	18.4167	16.5833	20.25	17.7845	17.5361	18.0618
	1122.2	18.7083	16.2917	21.125	17.8473	17.5981	18.1257
	1126.17	18.6667	16.3333	21	17.9102	17.66	18.1896
	1130.13	18.8333	16.5833	21.0833	17.9731	17.7219	18.2536
	1134.1	18.9167	16.9167	20.9167	18.036	17.7838	18.3175
	1138.07	18.8333	16.6667	21	18.0988	17.8458	18.3814
	1142.03	18.9167	16.5833	21.25	18.1617	17.9077	18.4453
	1146	18.875	16.9583	20.7917	18.2246	17.9696	18.5092
	1149.97	19	16.5	21.5	18.2874	18.0315	18.5732
	1153.93	19.125	16.375	21.875	18.3503	18.0935	18.6371
	1157.9	19	16.6667	21.3333	18.4132	18.1554	18.701
	1161.87	19.1667	16.6667	21.6667	18.476	18.2173	18.7649
	1165.83	19.1667	16.5	21.8333	18.5389	18.2792	18.8289
	1169.8	19.2083	16.9583	21.4583	18.6018	18.3412	18.8928
	1173.77	19.3333	16.6667	22	18.6646	18.4031	18.9567
	1177.73	19.5	17.1667	21.8333	18.7275	18.465	19.0206
	1181.7	19.7083	17.4583	21.9583	18.7904	18.5269	19.0846
	1185.67	19.4167	17.3333	21.5	18.8532	18.5889	19.1485
	1189.63	19.6667	17.1667	22.1667	18.9161	18.6508	19.2124
	1193.6	19.9167	17.5833	22.25	18.979	18.7127	19.2763
	1197.57	20.1667	17.8333	22.5	19.0419	18.7746	19.3403
	1201.53	19.6667	17.3333	22	19.1047	18.8366	19.4042
	1205.5	20.0417	17.4583	22.625	19.1676	18.8985	19.4681
	1209.47	20.1667	17.8333	22.5	19.2305	18.9604	19.532
	1213.43	20.2917	18.0417	22.5417	19.2933	19.0223	19.5959
	1217.4	20.25	18.0833	22.4167	19.3562	19.0843	19.6599
	1221.37	20.2083	17.9583	22.4583	19.4191	19.1462	19.7238
	1225.33	20.2083	17.9583	22.4583	19.4819	19.2081	19.7877
	1229.3	20.8333	18.1667	23.5	19.5448	19.27	19.8516
	1233.27	20.5	17.8333	23.1667	19.6077	19.332	19.9156
	1237.23	20.6667	18	23.3333	19.6705	19.3939	19.9795
	1241.2	20.2917	17.7917	22.7917	19.7334	19.4558	20.0434
	1245.17	20.5833	17.9167	23.25	19.7963	19.5177	20.1073
	1249.13	20.6667	18.4167	22.9167	19.8591	19.5797	20.1713
	1253.1	20.6667	18.3333	23	19.922	19.6416	20.2352
	1257.07	20.8333	18.6667	23	19.9849	19.7035	20.2991
	1261.03	20.7083	18.2917	23.125	20.0478	19.7654	20.363
	1265	20.8333	18.6667	23	20.1106	19.8273	20.4269
	1268.97	20.9167	18.8333	23	20.1735	19.8893	20.4909
	1272.93	20.8333	18.8333	22.8333	20.2364	19.9512	20.5548
	1276.9	20.875	18.4583	23.2917	20.2992	20.0131	20.6187
	1280.87	21	18.8333	23.1667	20.3621	20.075	20.6826
	1284.83	21.0833	19.25	22.9167	20.425	20.137	20.7466
	1288.8	20.8333	19.1667	22.5	20.4878	20.1989	20.8105
	1292.77	21.1667	19.1667	23.1667	20.5507	20.2608	20.8744
	1296.73	21.1667	18.75	23.5833	20.6136	20.3227	20.9383
	1300.7	21.25	19.0833	23.4167	20.6764	20.3847	21.0023
	1304.67	20.9167	18.8333	23	20.7393	20.4466	21.0662
	1308.63	20.9583	19.0417	22.875	20.8022	20.5085	21.1301
	1312.6	21.3333	19.1667	23.5	20.865	20.5704	21.194
	1316.57	21.3333	19.3333	23.3333	20.9279	20.6324	21.2579
	1320.53	21.3333	19.3333	23.3333	20.9908	20.6943	21.3219
	1324.5	21.3333	19.0833	23.5833	21.0537	20.7562	21.3858
	1328.47	21.5	19.3333	23.6667	21.1165	20.8181	21.4497
	1332.43	21.5833	19.3333	23.8333	21.1794	20.8801	21.5136
	1336.4	21.8333	20	23.6667	21.2423	20.942	21.5776
	1340.37	21.4167	19.1667	23.6667	21.3051	21.0039	21.6415
	1344.33	21.5833	19.9167	23.25	21.368	21.0658	21.7054
	1348.3	21.7083	19.625	23.7917	21.4309	21.1278	21.7693
	1352.27	21.8333	19.9167	23.75	21.4937	21.1897	21.8333
	1356.23	21.9167	20.25	23.5833	21.5566	21.2516	21.8972
	1360.2	21.75	19.75	23.75	21.6195	21.3135	21.9611
	1364.17	21.9583	20.375	23.5417	21.6823	21.3755	22.025
	1368.13	21.9167	20.25	23.5833	21.7452	21.4374	22.0889
	1372.1	21.9167	20.0833	23.75	21.8081	21.4993	22.1529
	1376.07	21.875	19.7917	23.9583	21.8709	21.5612	22.2168
	1380.03	22	20.3333	23.6667	21.9338	21.6232	22.2807
	1384	22.2917	20.375	24.2083	21.9967	21.6851	22.3446
	1387.97	22.1667	20.0833	24.25	22.0596	21.747	22.4086
	1391.93	22.375	20.7917	23.9583	22.1224	21.8089	22.4725
	1395.9	22.3333	20.5	24.1667	22.1853	21.8709	22.5364
	1399.87	22.4167	20.5833	24.25	22.2482	21.9328	22.6003
	1403.83	22.5	20.9167	24.0833	22.311	21.9947	22.6643
	1407.8	22.5833	20.9167	24.25	22.3739	22.0566	22.7282
	1411.77	22.5	20.6667	24.3333	22.4368	22.1186	22.7921

## Sheet: Extended-Data-Figure 3e
	Extended Figure 3e
	28.5C_Experimental_Time(min)	Median_Developmental_age(hpf)	Median-2*MAD	Median+2*MAD	Linear_fit	Linear_Fit_upper_CI	Linear_Fit_lower_CI
	60	1.375	0.958333	1.79167	1	1	1
	62	1.5	1	2	1.03334	1.03304	1.03362
	64	1.58333	1.08333	2.08333	1.06667	1.06607	1.06724
	66	1.75	1.08333	2.41667	1.10001	1.09911	1.10086
	68	1.66667	1	2.33333	1.13334	1.13215	1.13447
	70	1.75	1.08333	2.41667	1.16668	1.16518	1.16809
	72	1.75	1.33333	2.16667	1.20001	1.19822	1.20171
	74	1.79167	1.375	2.20833	1.23335	1.23126	1.23533
	76	1.75	1.41667	2.08333	1.26668	1.26429	1.26895
	78	1.83333	1.33333	2.33333	1.30002	1.29733	1.30257
	80	1.83333	1.33333	2.33333	1.33336	1.33037	1.33618
	82	1.83333	1.5	2.16667	1.36669	1.3634	1.3698
	84	1.875	1.375	2.375	1.40003	1.39644	1.40342
	86	2	1.5	2.5	1.43336	1.42948	1.43704
	88	1.91667	1.41667	2.41667	1.4667	1.46251	1.47066
	90	2	1.66667	2.33333	1.50003	1.49555	1.50428
	92	2.08333	1.58333	2.58333	1.53337	1.52859	1.53789
	94	2	1.66667	2.33333	1.56671	1.56162	1.57151
	96	2.08333	1.58333	2.58333	1.60004	1.59466	1.60513
	98	2.08333	1.58333	2.58333	1.63338	1.6277	1.63875
	100	2.08333	1.58333	2.58333	1.66671	1.66073	1.67237
	102	2.16667	1.66667	2.66667	1.70005	1.69377	1.70599
	104	2.16667	1.83333	2.5	1.73338	1.72681	1.7396
	106	2.16667	1.66667	2.66667	1.76672	1.75984	1.77322
	108	2.16667	1.66667	2.66667	1.80005	1.79288	1.80684
	110	2.16667	1.83333	2.5	1.83339	1.82592	1.84046
	112	2.16667	1.83333	2.5	1.86673	1.85895	1.87408
	114	2.16667	1.83333	2.5	1.90006	1.89199	1.9077
	116	2.16667	1.83333	2.5	1.9334	1.92503	1.94131
	118	2.33333	1.66667	3	1.96673	1.95806	1.97493
	120	2.33333	1.66667	3	2.00007	1.9911	2.00855
	122	2.41667	1.91667	2.91667	2.0334	2.02414	2.04217
	124	2.375	1.79167	2.95833	2.06674	2.05717	2.07579
	126	2.41667	1.91667	2.91667	2.10008	2.09021	2.10941
	128	2.41667	1.91667	2.91667	2.13341	2.12325	2.14302
	130	2.41667	1.91667	2.91667	2.16675	2.15628	2.17664
	132	2.45833	2.04167	2.875	2.20008	2.18932	2.21026
	134	2.58333	2.25	2.91667	2.23342	2.22235	2.24388
	136	2.58333	2.25	2.91667	2.26675	2.25539	2.2775
	138	2.66667	2.16667	3.16667	2.30009	2.28843	2.31112
	140	2.66667	2.33333	3	2.33342	2.32146	2.34473
	142	2.66667	2.16667	3.16667	2.36676	2.3545	2.37835
	144	2.66667	2.16667	3.16667	2.4001	2.38754	2.41197
	146	2.66667	2.33333	3	2.43343	2.42057	2.44559
	148	2.66667	2.33333	3	2.46677	2.45361	2.47921
	150	2.66667	2.16667	3.16667	2.5001	2.48665	2.51283
	152	2.75	2.41667	3.08333	2.53344	2.51968	2.54644
	154	2.75	2.25	3.25	2.56677	2.55272	2.58006
	156	2.83333	2.5	3.16667	2.60011	2.58576	2.61368
	158	2.83333	2.5	3.16667	2.63345	2.61879	2.6473
	160	2.91667	2.75	3.08333	2.66678	2.65183	2.68092
	162	2.91667	2.75	3.08333	2.70012	2.68487	2.71454
	164	2.91667	2.66667	3.16667	2.73345	2.7179	2.74816
	166	2.91667	2.75	3.08333	2.76679	2.75094	2.78177
	168	2.91667	2.75	3.08333	2.80012	2.78398	2.81539
	170	3	2.83333	3.16667	2.83346	2.81701	2.84901
	172	3	2.66667	3.33333	2.86679	2.85005	2.88263
	174	3	2.83333	3.16667	2.90013	2.88309	2.91625
	176	3	2.83333	3.16667	2.93347	2.91612	2.94987
	178	3.08333	2.91667	3.25	2.9668	2.94916	2.98348
	180	3.08333	2.91667	3.25	3.00014	2.9822	3.0171
	182	3.08333	2.91667	3.25	3.03347	3.01523	3.05072
	184	3.08333	2.91667	3.25	3.06681	3.04827	3.08434
	186	3.08333	2.75	3.41667	3.10014	3.08131	3.11796
	188	3.08333	2.58333	3.58333	3.13348	3.11434	3.15158
	190	3.16667	2.83333	3.5	3.16682	3.14738	3.18519
	192	3.33333	2.83333	3.83333	3.20015	3.18042	3.21881
	194	3.33333	2.83333	3.83333	3.23349	3.21345	3.25243
	196	3.41667	2.91667	3.91667	3.26682	3.24649	3.28605
	198	3.5	3.16667	3.83333	3.30016	3.27953	3.31967
	200	3.5	3.16667	3.83333	3.33349	3.31256	3.35329
	202	3.5	3.16667	3.83333	3.36683	3.3456	3.3869
	204	3.66667	3.33333	4	3.40016	3.37864	3.42052
	206	3.66667	3.16667	4.16667	3.4335	3.41167	3.45414
	208	3.66667	3.33333	4	3.46684	3.44471	3.48776
	210	3.66667	3.33333	4	3.50017	3.47775	3.52138
	212	3.66667	3.16667	4.16667	3.53351	3.51078	3.555
	214	3.66667	3.16667	4.16667	3.56684	3.54382	3.58861
	216	3.66667	3.16667	4.16667	3.60018	3.57686	3.62223
	218	3.83333	3.33333	4.33333	3.63351	3.60989	3.65585
	220	3.66667	3.25	4.08333	3.66685	3.64293	3.68947
	222	3.91667	3.41667	4.41667	3.70019	3.67597	3.72309
	224	3.91667	3.41667	4.41667	3.73352	3.709	3.75671
	226	3.91667	3.41667	4.41667	3.76686	3.74204	3.79032
	228	4	3.5	4.5	3.80019	3.77508	3.82394
	230	4	3.66667	4.33333	3.83353	3.80811	3.85756
	232	4	3.66667	4.33333	3.86686	3.84115	3.89118
	234	4.08333	3.75	4.41667	3.9002	3.87419	3.9248
	236	4.08333	3.75	4.41667	3.93353	3.90722	3.95842
	238	4.08333	3.75	4.41667	3.96687	3.94026	3.99203
	240	4.08333	3.75	4.41667	4.00021	3.9733	4.02565
	242	4.16667	3.83333	4.5	4.03354	4.00633	4.05927
	244	4.16667	3.83333	4.5	4.06688	4.03937	4.09289
	246	4.16667	3.83333	4.5	4.10021	4.07241	4.12651
	248	4.16667	3.83333	4.5	4.13355	4.10544	4.16013
	250	4.16667	3.83333	4.5	4.16688	4.13848	4.19374
	252	4.16667	3.66667	4.66667	4.20022	4.17152	4.22736
	254	4.16667	3.83333	4.5	4.23356	4.20455	4.26098
	256	4.16667	3.75	4.58333	4.26689	4.23759	4.2946
	258	4.16667	3.66667	4.66667	4.30023	4.27063	4.32822
	260	4.29167	3.70833	4.875	4.33356	4.30366	4.36184
	262	4.33333	3.83333	4.83333	4.3669	4.3367	4.39546
	264	4.33333	3.83333	4.83333	4.40023	4.36974	4.42907
	266	4.375	3.79167	4.95833	4.43357	4.40277	4.46269
	268	4.375	3.70833	5.04167	4.4669	4.43581	4.49631
	270	4.41667	3.91667	4.91667	4.50024	4.46885	4.52993
	272	4.33333	3.66667	5	4.53358	4.50188	4.56355
	274	4.5	3.83333	5.16667	4.56691	4.53492	4.59717
	276	4.5	3.83333	5.16667	4.60025	4.56795	4.63078
	278	4.5	3.83333	5.16667	4.63358	4.60099	4.6644
	280	4.5	3.83333	5.16667	4.66692	4.63403	4.69802
	282	4.66667	4	5.33333	4.70025	4.66706	4.73164
	284	4.58333	3.83333	5.33333	4.73359	4.7001	4.76526
	286	4.58333	3.75	5.41667	4.76693	4.73314	4.79888
	288	4.625	3.875	5.375	4.80026	4.76617	4.83249
	290	4.66667	3.83333	5.5	4.8336	4.79921	4.86611
	292	4.66667	3.83333	5.5	4.86693	4.83225	4.89973
	294	4.66667	4	5.33333	4.90027	4.86528	4.93335
	296	4.66667	3.83333	5.5	4.9336	4.89832	4.96697
	298	4.66667	4	5.33333	4.96694	4.93136	5.00059
	300	4.66667	3.83333	5.5	5.00027	4.96439	5.0342
	302	4.66667	3.83333	5.5	5.03361	4.99743	5.06782
	304	4.75	3.91667	5.58333	5.06695	5.03047	5.10144
	306	4.91667	4.25	5.58333	5.10028	5.0635	5.13506
	308	4.875	4.125	5.625	5.13362	5.09654	5.16868
	310	4.95833	4.375	5.54167	5.16695	5.12958	5.2023
	312	5.08333	4.25	5.91667	5.20029	5.16261	5.23591
	314	5.08333	4.25	5.91667	5.23362	5.19565	5.26953
	316	5.16667	4.5	5.83333	5.26696	5.22869	5.30315
	318	5.16667	4.5	5.83333	5.3003	5.26172	5.33677
	320	5.20833	4.625	5.79167	5.33363	5.29476	5.37039
	322	5.25	4.75	5.75	5.36697	5.3278	5.40401
	324	5.25	4.75	5.75	5.4003	5.36083	5.43762
	326	5.25	4.75	5.75	5.43364	5.39387	5.47124
	328	5.25	4.75	5.75	5.46697	5.42691	5.50486
	330	5.25	4.41667	6.08333	5.50031	5.45994	5.53848
	332	5.33333	4.66667	6	5.53364	5.49298	5.5721
	334	5.33333	4.5	6.16667	5.56698	5.52602	5.60572
	336	5.41667	4.75	6.08333	5.60032	5.55905	5.63933
	338	5.41667	4.66667	6.16667	5.63365	5.59209	5.67295
	340	5.5	4.83333	6.16667	5.66699	5.62513	5.70657
	342	5.5	4.75	6.25	5.70032	5.65816	5.74019
	344	5.5	4.66667	6.33333	5.73366	5.6912	5.77381
	346	5.75	4.91667	6.58333	5.76699	5.72424	5.80743
	348	5.625	4.875	6.375	5.80033	5.75727	5.84104
	350	5.70833	4.79167	6.625	5.83367	5.79031	5.87466
	352	5.83333	4.75	6.91667	5.867	5.82335	5.90828
	354	5.875	4.79167	6.95833	5.90034	5.85638	5.9419
	356	5.83333	4.83333	6.83333	5.93367	5.88942	5.97552
	358	5.91667	4.75	7.08333	5.96701	5.92246	6.00914
	360	6	4.83333	7.16667	6.00034	5.95549	6.04276
	362	6.16667	5	7.33333	6.03368	5.98853	6.07637
	364	6.16667	5.16667	7.16667	6.06701	6.02157	6.10999
	366	6.16667	5.16667	7.16667	6.10035	6.0546	6.14361
	368	6.16667	5.16667	7.16667	6.13369	6.08764	6.17723
	370	6.29167	5.20833	7.375	6.16702	6.12068	6.21085
	372	6.5	5.5	7.5	6.20036	6.15371	6.24447
	374	6.58333	5.75	7.41667	6.23369	6.18675	6.27808
	376	6.5	5.66667	7.33333	6.26703	6.21979	6.3117
	378	6.625	5.875	7.375	6.30036	6.25282	6.34532
	380	6.58333	5.75	7.41667	6.3337	6.28586	6.37894
	382	6.66667	5.83333	7.5	6.36704	6.3189	6.41256
	384	6.66667	5.83333	7.5	6.40037	6.35193	6.44618
	386	6.75	6.08333	7.41667	6.43371	6.38497	6.47979
	388	6.75	6.16667	7.33333	6.46704	6.41801	6.51341
	390	6.75	6.08333	7.41667	6.50038	6.45104	6.54703
	392	6.83333	6.16667	7.5	6.53371	6.48408	6.58065
	394	6.83333	6.16667	7.5	6.56705	6.51712	6.61427
	396	6.83333	6.33333	7.33333	6.60038	6.55015	6.64789
	398	6.83333	6.16667	7.5	6.63372	6.58319	6.6815
	400	6.91667	6.41667	7.41667	6.66706	6.61623	6.71512
	402	6.95833	6.375	7.54167	6.70039	6.64926	6.74874
	404	7	6.5	7.5	6.73373	6.6823	6.78236
	406	7	6.5	7.5	6.76706	6.71534	6.81598
	408	7.125	6.54167	7.70833	6.8004	6.74837	6.8496
	410	7.08333	6.58333	7.58333	6.83373	6.78141	6.88321
	412	7.16667	6.66667	7.66667	6.86707	6.81445	6.91683
	414	7.16667	6.66667	7.66667	6.9004	6.84748	6.95045
	416	7.16667	6.5	7.83333	6.93374	6.88052	6.98407
	418	7.16667	6.66667	7.66667	6.96708	6.91355	7.01769
	420	7.16667	6.66667	7.66667	7.00041	6.94659	7.05131
	422	7.16667	6.5	7.83333	7.03375	6.97963	7.08492
	424	7.16667	6.66667	7.66667	7.06708	7.01266	7.11854
	426	7.25	6.58333	7.91667	7.10042	7.0457	7.15216
	428	7.25	6.75	7.75	7.13375	7.07874	7.18578
	430	7.33333	6.66667	8	7.16709	7.11177	7.2194
	432	7.41667	6.75	8.08333	7.20043	7.14481	7.25302
	434	7.41667	6.91667	7.91667	7.23376	7.17785	7.28663
	436	7.41667	6.75	8.08333	7.2671	7.21088	7.32025
	438	7.5	6.83333	8.16667	7.30043	7.24392	7.35387
	440	7.58333	6.91667	8.25	7.33377	7.27696	7.38749
	442	7.58333	6.91667	8.25	7.3671	7.30999	7.42111
	444	7.58333	6.91667	8.25	7.40044	7.34303	7.45473
	446	7.58333	6.91667	8.25	7.43377	7.37607	7.48834
	448	7.58333	6.75	8.41667	7.46711	7.4091	7.52196
	450	7.66667	7	8.33333	7.50045	7.44214	7.55558
	452	7.66667	7	8.33333	7.53378	7.47518	7.5892
	454	7.75	6.75	8.75	7.56712	7.50821	7.62282
	456	7.75	6.58333	8.91667	7.60045	7.54125	7.65644
	458	7.75	7	8.5	7.63379	7.57429	7.69006
	460	7.83333	6.91667	8.75	7.66712	7.60732	7.72367
	462	7.91667	6.75	9.08333	7.70046	7.64036	7.75729
	464	7.91667	7.08333	8.75	7.7338	7.6734	7.79091
	466	7.91667	6.91667	8.91667	7.76713	7.70643	7.82453
	468	7.91667	6.91667	8.91667	7.80047	7.73947	7.85815
	470	7.91667	7.08333	8.75	7.8338	7.77251	7.89177
	472	7.91667	6.75	9.08333	7.86714	7.80554	7.92538
	474	7.91667	6.91667	8.91667	7.90047	7.83858	7.959
	476	8.125	7.04167	9.20833	7.93381	7.87162	7.99262
	478	8.20833	7.125	9.29167	7.96714	7.90465	8.02624
	480	8.25	7.08333	9.41667	8.00048	7.93769	8.05986
	482	8.25	6.91667	9.58333	8.03382	7.97073	8.09348
	484	8.33333	7.16667	9.5	8.06715	8.00376	8.12709
	486	8.29167	7.29167	9.29167	8.10049	8.0368	8.16071
	488	8.41667	7.25	9.58333	8.13382	8.06984	8.19433
	490	8.375	7.20833	9.54167	8.16716	8.10287	8.22795
	492	8.45833	7.20833	9.70833	8.20049	8.13591	8.26157
	494	8.58333	7.08333	10.0833	8.23383	8.16895	8.29519
	496	8.66667	7.33333	10	8.26717	8.20198	8.3288
	498	8.66667	7.5	9.83333	8.3005	8.23502	8.36242
	500	8.58333	7.5	9.66667	8.33384	8.26806	8.39604
	502	8.58333	7.5	9.66667	8.36717	8.30109	8.42966
	504	8.66667	7.75	9.58333	8.40051	8.33413	8.46328
	506	8.83333	7.75	9.91667	8.43384	8.36717	8.4969
	508	8.66667	7.83333	9.5	8.46718	8.4002	8.53051
	510	8.66667	7.66667	9.66667	8.50051	8.43324	8.56413
	512	8.66667	8	9.33333	8.53385	8.46628	8.59775
	514	8.66667	7.83333	9.5	8.56719	8.49931	8.63137
	516	8.79167	7.875	9.70833	8.60052	8.53235	8.66499
	518	8.91667	8.08333	9.75	8.63386	8.56539	8.69861
	520	8.79167	7.79167	9.79167	8.66719	8.59842	8.73222
	522	8.91667	8	9.83333	8.70053	8.63146	8.76584
	524	8.91667	8.08333	9.75	8.73386	8.6645	8.79946
	526	8.91667	8.08333	9.75	8.7672	8.69753	8.83308
	528	9.04167	8.125	9.95833	8.80054	8.73057	8.8667
	530	8.91667	8.08333	9.75	8.83387	8.76361	8.90032
	532	9.16667	8.33333	10	8.86721	8.79664	8.93393
	534	9.16667	8.41667	9.91667	8.90054	8.82968	8.96755
	536	9.33333	8.66667	10	8.93388	8.86272	9.00117
	538	9.33333	8.5	10.1667	8.96721	8.89575	9.03479
	540	9.33333	8.66667	10	9.00055	8.92879	9.06841
	542	9.33333	8.66667	10	9.03388	8.96183	9.10203
	544	9.33333	8.66667	10	9.06722	8.99486	9.13564
	546	9.33333	8.83333	9.83333	9.10056	9.0279	9.16926
	548	9.33333	8.66667	10	9.13389	9.06094	9.20288
	550	9.33333	8.66667	10	9.16723	9.09397	9.2365
	552	9.33333	8.75	9.91667	9.20056	9.12701	9.27012
	554	9.33333	8.75	9.91667	9.2339	9.16005	9.30374
	556	9.33333	8.66667	10	9.26723	9.19308	9.33736
	558	9.33333	8.66667	10	9.30057	9.22612	9.37097
	560	9.33333	8.83333	9.83333	9.33391	9.25915	9.40459
	562	9.33333	8.66667	10	9.36724	9.29219	9.43821
	564	9.33333	8.66667	10	9.40058	9.32523	9.47183
	566	9.33333	8.75	9.91667	9.43391	9.35826	9.50545
	568	9.33333	8.66667	10	9.46725	9.3913	9.53907
	570	9.41667	8.91667	9.91667	9.50058	9.42434	9.57268
	572	9.375	8.625	10.125	9.53392	9.45737	9.6063
	574	9.45833	8.70833	10.2083	9.56725	9.49041	9.63992
	576	9.5	9	10	9.60059	9.52345	9.67354
	578	9.58333	8.91667	10.25	9.63393	9.55648	9.70716
	580	9.58333	8.91667	10.25	9.66726	9.58952	9.74078
	582	9.58333	8.91667	10.25	9.7006	9.62256	9.77439
	584	9.58333	9.08333	10.0833	9.73393	9.65559	9.80801
	586	9.58333	8.91667	10.25	9.76727	9.68863	9.84163
	588	9.66667	9	10.3333	9.8006	9.72167	9.87525
	590	9.66667	8.91667	10.4167	9.83394	9.7547	9.90887
	592	9.70833	8.95833	10.4583	9.86728	9.78774	9.94249
	594	9.66667	8.83333	10.5	9.90061	9.82078	9.9761
	596	9.66667	8.83333	10.5	9.93395	9.85381	10.0097
	598	9.79167	8.875	10.7083	9.96728	9.88685	10.0433
	600	9.83333	9.08333	10.5833	10.0006	9.91989	10.077
	602	9.83333	9	10.6667	10.034	9.95292	10.1106
	604	9.83333	9.16667	10.5	10.0673	9.98596	10.1442
	606	9.83333	9	10.6667	10.1006	10.019	10.1778
	608	9.83333	8.83333	10.8333	10.134	10.052	10.2114
	610	9.83333	9	10.6667	10.1673	10.0851	10.2451
	612	9.91667	9.25	10.5833	10.2006	10.1181	10.2787
	614	9.91667	9.25	10.5833	10.234	10.1511	10.3123
	616	10	9.16667	10.8333	10.2673	10.1842	10.3459
	618	10.2083	9.29167	11.125	10.3006	10.2172	10.3795
	620	10.25	9.41667	11.0833	10.334	10.2503	10.4131
	622	10.0833	9.25	10.9167	10.3673	10.2833	10.4468
	624	10.25	9.41667	11.0833	10.4006	10.3163	10.4804
	626	10.0833	9.08333	11.0833	10.434	10.3494	10.514
	628	10.25	9.41667	11.0833	10.4673	10.3824	10.5476
	630	10.2083	9.29167	11.125	10.5007	10.4154	10.5812
	632	10.3333	9.66667	11	10.534	10.4485	10.6149
	634	10.3333	9.5	11.1667	10.5673	10.4815	10.6485
	636	10.25	9.41667	11.0833	10.6007	10.5145	10.6821
	638	10.3333	9.66667	11	10.634	10.5476	10.7157
	640	10.4167	9.75	11.0833	10.6673	10.5806	10.7493
	642	10.4583	9.875	11.0417	10.7007	10.6137	10.7829
	644	10.4167	9.75	11.0833	10.734	10.6467	10.8166
	646	10.4167	9.75	11.0833	10.7673	10.6797	10.8502
	648	10.4583	9.875	11.0417	10.8007	10.7128	10.8838
	650	10.4167	9.75	11.0833	10.834	10.7458	10.9174
	652	10.5	10	11	10.8673	10.7788	10.951
	654	10.5	10	11	10.9007	10.8119	10.9847
	656	10.5	9.91667	11.0833	10.934	10.8449	11.0183
	658	10.5833	9.91667	11.25	10.9674	10.8779	11.0519
	660	10.5833	10	11.1667	11.0007	10.911	11.0855
	662	10.6667	10	11.3333	11.034	10.944	11.1191
	664	10.6667	10	11.3333	11.0674	10.9771	11.1527
	666	10.6667	10.1667	11.1667	11.1007	11.0101	11.1864
	668	10.6667	10	11.3333	11.134	11.0431	11.22
	670	10.6667	10	11.3333	11.1674	11.0762	11.2536
	672	10.75	9.91667	11.5833	11.2007	11.1092	11.2872
	674	10.6667	10.1667	11.1667	11.234	11.1422	11.3208
	676	10.75	10.0833	11.4167	11.2674	11.1753	11.3545
	678	10.75	10.0833	11.4167	11.3007	11.2083	11.3881
	680	10.7917	10.0417	11.5417	11.334	11.2414	11.4217
	682	10.75	10.0833	11.4167	11.3674	11.2744	11.4553
	684	10.8333	10.1667	11.5	11.4007	11.3074	11.4889
	686	10.7917	10.0417	11.5417	11.434	11.3405	11.5225
	688	10.9167	10.25	11.5833	11.4674	11.3735	11.5562
	690	10.8333	10.1667	11.5	11.5007	11.4065	11.5898
	692	10.875	10.125	11.625	11.5341	11.4396	11.6234
	694	10.9583	10.2083	11.7083	11.5674	11.4726	11.657
	696	11.0417	10.125	11.9583	11.6007	11.5056	11.6906
	698	11	10.1667	11.8333	11.6341	11.5387	11.7243
	700	11.0417	10.2083	11.875	11.6674	11.5717	11.7579
	702	11.1667	10.3333	12	11.7007	11.6048	11.7915
	704	11.1667	10.3333	12	11.7341	11.6378	11.8251
	706	11.1667	10.1667	12.1667	11.7674	11.6708	11.8587
	708	11.1667	10.1667	12.1667	11.8007	11.7039	11.8924
	710	11.1667	10.1667	12.1667	11.8341	11.7369	11.926
	712	11.1667	10.1667	12.1667	11.8674	11.7699	11.9596
	714	11.1667	10.1667	12.1667	11.9007	11.803	11.9932
	716	11.3333	10.25	12.4167	11.9341	11.836	12.0268
	718	11.1667	10.1667	12.1667	11.9674	11.869	12.0604
	720	11.1667	10.1667	12.1667	12.0008	11.9021	12.0941
	722	11.3333	10.1667	12.5	12.0341	11.9351	12.1277
	724	11.3333	10.1667	12.5	12.0674	11.9682	12.1613
	726	11.5	10.6667	12.3333	12.1008	12.0012	12.1949
	728	11.4583	10.5417	12.375	12.1341	12.0342	12.2285
	730	11.5	10.6667	12.3333	12.1674	12.0673	12.2622
	732	11.6667	10.6667	12.6667	12.2008	12.1003	12.2958
	734	11.5417	10.4583	12.625	12.2341	12.1333	12.3294
	736	11.7083	10.625	12.7917	12.2674	12.1664	12.363
	738	11.9167	10.4167	13.4167	12.3008	12.1994	12.3966
	740	11.9167	10.4167	13.4167	12.3341	12.2325	12.4302
	742	11.8333	10.5	13.1667	12.3674	12.2655	12.4639
	744	11.9167	10.4167	13.4167	12.4008	12.2985	12.4975
	746	11.9167	10.75	13.0833	12.4341	12.3316	12.5311
	748	11.9167	10.4167	13.4167	12.4675	12.3646	12.5647
	750	12	10.6667	13.3333	12.5008	12.3976	12.5983
	752	12	10.6667	13.3333	12.5341	12.4307	12.632
	754	12.0833	10.75	13.4167	12.5675	12.4637	12.6656
	756	12.2083	11.125	13.2917	12.6008	12.4967	12.6992
	758	12.2917	11.375	13.2083	12.6341	12.5298	12.7328
	760	12.0833	10.75	13.4167	12.6675	12.5628	12.7664
	762	12.2917	11.2917	13.2917	12.7008	12.5959	12.8
	764	12.3333	11	13.6667	12.7341	12.6289	12.8337
	766	12.25	11.0833	13.4167	12.7675	12.6619	12.8673
	768	12.3333	11.5	13.1667	12.8008	12.695	12.9009
	770	12.5833	11.3333	13.8333	12.8341	12.728	12.9345
	772	12.4167	11.4167	13.4167	12.8675	12.761	12.9681
	774	12.5417	11.2917	13.7917	12.9008	12.7941	13.0018
	776	12.6667	11.1667	14.1667	12.9342	12.8271	13.0354
	778	12.6667	11.1667	14.1667	12.9675	12.8601	13.069
	780	12.75	11.25	14.25	13.0008	12.8932	13.1026
	782	12.75	11.0833	14.4167	13.0342	12.9262	13.1362
	784	12.75	11.1667	14.3333	13.0675	12.9593	13.1698
	786	12.75	11.4167	14.0833	13.1008	12.9923	13.2035
	788	12.75	11.1667	14.3333	13.1342	13.0253	13.2371
	790	12.75	10.9167	14.5833	13.1675	13.0584	13.2707
	792	12.75	11	14.5	13.2008	13.0914	13.3043
	794	13	11	15	13.2342	13.1244	13.3379
	796	12.75	11.0833	14.4167	13.2675	13.1575	13.3716
	798	12.875	11.125	14.625	13.3008	13.1905	13.4052
	800	13	11	15	13.3342	13.2235	13.4388
	802	13	11.1667	14.8333	13.3675	13.2566	13.4724
	804	13	11	15	13.4009	13.2896	13.506
	806	13.1667	11.25	15.0833	13.4342	13.3227	13.5397
	808	13.375	11.7917	14.9583	13.4675	13.3557	13.5733
	810	13.5	11.6667	15.3333	13.5009	13.3887	13.6069
	812	13.625	11.875	15.375	13.5342	13.4218	13.6405
	814	13.625	11.875	15.375	13.5675	13.4548	13.6741
	816	13.5833	11.75	15.4167	13.6009	13.4878	13.7077
	818	13.8333	11.8333	15.8333	13.6342	13.5209	13.7414
	820	14	12.3333	15.6667	13.6675	13.5539	13.775
	822	13.9167	12.0833	15.75	13.7009	13.587	13.8086
	824	13.9167	12.0833	15.75	13.7342	13.62	13.8422
	826	14	12.3333	15.6667	13.7675	13.653	13.8758
	828	14	12.3333	15.6667	13.8009	13.6861	13.9095
	830	14	12.3333	15.6667	13.8342	13.7191	13.9431
	832	14	12.4167	15.5833	13.8675	13.7521	13.9767
	834	14	12.3333	15.6667	13.9009	13.7852	14.0103
	836	14	12.3333	15.6667	13.9342	13.8182	14.0439
	838	14	12.6667	15.3333	13.9676	13.8512	14.0775
	840	14	12.3333	15.6667	14.0009	13.8843	14.1112
	842	14	12.3333	15.6667	14.0342	13.9173	14.1448
	844	14.0833	12.9167	15.25	14.0676	13.9504	14.1784
	846	14	12.3333	15.6667	14.1009	13.9834	14.212
	848	14.0833	12.5833	15.5833	14.1342	14.0164	14.2456
	850	14.0833	12.8333	15.3333	14.1676	14.0495	14.2793
	852	14.0833	12.6667	15.5	14.2009	14.0825	14.3129
	854	14.125	12.7083	15.5417	14.2342	14.1155	14.3465
	856	14.0833	12.75	15.4167	14.2676	14.1486	14.3801
	858	14.1667	12.8333	15.5	14.3009	14.1816	14.4137
	860	14.1667	12.8333	15.5	14.3342	14.2146	14.4473
	862	14.1667	12.8333	15.5	14.3676	14.2477	14.481
	864	14.4583	13.2083	15.7083	14.4009	14.2807	14.5146
	866	14.375	13.125	15.625	14.4343	14.3138	14.5482
	868	14.5	13	16	14.4676	14.3468	14.5818
	870	14.4167	13.25	15.5833	14.5009	14.3798	14.6154
	872	14.4167	13.25	15.5833	14.5343	14.4129	14.6491
	874	14.5833	13.4167	15.75	14.5676	14.4459	14.6827
	876	14.5	12.9167	16.0833	14.6009	14.4789	14.7163
	878	14.5833	13.0833	16.0833	14.6343	14.512	14.7499
	880	14.5833	13.0833	16.0833	14.6676	14.545	14.7835
	882	14.5833	13.3333	15.8333	14.7009	14.5781	14.8171
	884	14.75	13.1667	16.3333	14.7343	14.6111	14.8508
	886	14.7083	13.2917	16.125	14.7676	14.6441	14.8844
	888	14.7083	13.2917	16.125	14.8009	14.6772	14.918
	890	14.8333	13.3333	16.3333	14.8343	14.7102	14.9516
	892	14.8333	13.3333	16.3333	14.8676	14.7432	14.9852
	894	14.8333	13.3333	16.3333	14.901	14.7763	15.0189
	896	14.8333	13.3333	16.3333	14.9343	14.8093	15.0525
	898	15.0417	13.2083	16.875	14.9676	14.8423	15.0861
	900	15.1667	13.5	16.8333	15.001	14.8754	15.1197
	902	14.9583	13.0417	16.875	15.0343	14.9084	15.1533
	904	15	13.1667	16.8333	15.0676	14.9415	15.187
	906	15.1667	13.5	16.8333	15.101	14.9745	15.2206
	908	15.0833	13.25	16.9167	15.1343	15.0075	15.2542
	910	15.1667	13.3333	17	15.1676	15.0406	15.2878
	912	15.1667	13.5	16.8333	15.201	15.0736	15.3214
	914	15.4167	14.25	16.5833	15.2343	15.1066	15.355
	916	15.4167	14.0833	16.75	15.2676	15.1397	15.3887
	918	15.4167	13.5833	17.25	15.301	15.1727	15.4223
	920	15.4167	14.0833	16.75	15.3343	15.2057	15.4559
	922	15.4167	13.5833	17.25	15.3677	15.2388	15.4895
	924	15.4167	13.1667	17.6667	15.401	15.2718	15.5231
	926	15.4167	14.0833	16.75	15.4343	15.3049	15.5568
	928	15.4167	13.5	17.3333	15.4677	15.3379	15.5904
	930	15.4167	14.0833	16.75	15.501	15.3709	15.624
	932	15.5833	13.9167	17.25	15.5343	15.404	15.6576
	934	15.5833	13.8333	17.3333	15.5677	15.437	15.6912
	936	15.5833	13.8333	17.3333	15.601	15.47	15.7248
	938	15.5833	13.9167	17.25	15.6343	15.5031	15.7585
	940	15.6667	14	17.3333	15.6677	15.5361	15.7921
	942	16	14	18	15.701	15.5691	15.8257
	944	15.7917	14.125	17.4583	15.7343	15.6022	15.8593
	946	16	13.6667	18.3333	15.7677	15.6352	15.8929
	948	16	14.0833	17.9167	15.801	15.6683	15.9266
	950	16	14.25	17.75	15.8344	15.7013	15.9602
	952	16	14.25	17.75	15.8677	15.7343	15.9938
	954	16	14.3333	17.6667	15.901	15.7674	16.0274
	956	16	14.5833	17.4167	15.9344	15.8004	16.061
	958	16	14.5	17.5	15.9677	15.8334	16.0946
	960	16	14.75	17.25	16.001	15.8665	16.1283
	962	16	14.5833	17.4167	16.0344	15.8995	16.1619
	964	16	14.8333	17.1667	16.0677	15.9326	16.1955
	966	16.2083	14.5417	17.875	16.101	15.9656	16.2291
	968	16.0833	14.5833	17.5833	16.1344	15.9986	16.2627
	970	16.4167	14.75	18.0833	16.1677	16.0317	16.2964
	972	16.5	14.3333	18.6667	16.201	16.0647	16.33
	974	16.5	14.5833	18.4167	16.2344	16.0977	16.3636
	976	16.5	14.6667	18.3333	16.2677	16.1308	16.3972
	978	16.5	14.6667	18.3333	16.3011	16.1638	16.4308
	980	16.5	14.6667	18.3333	16.3344	16.1968	16.4644
	982	16.5	14.4167	18.5833	16.3677	16.2299	16.4981
	984	16.5	14.8333	18.1667	16.4011	16.2629	16.5317
	986	16.5	14.5	18.5	16.4344	16.296	16.5653
	988	16.5417	14.625	18.4583	16.4677	16.329	16.5989
	990	16.5417	14.625	18.4583	16.5011	16.362	16.6325
	992	16.7083	14.625	18.7917	16.5344	16.3951	16.6662
	994	16.5833	14.9167	18.25	16.5677	16.4281	16.6998
	996	16.8333	14.8333	18.8333	16.6011	16.4611	16.7334
	998	16.8333	14.4167	19.25	16.6344	16.4942	16.767
	1000	16.8333	14.5833	19.0833	16.6677	16.5272	16.8006
	1002	16.875	15.125	18.625	16.7011	16.5602	16.8343
	1004	16.8333	14.9167	18.75	16.7344	16.5933	16.8679
	1006	17.0833	14.9167	19.25	16.7677	16.6263	16.9015
	1008	16.9167	14.8333	19	16.8011	16.6594	16.9351
	1010	16.9167	15.0833	18.75	16.8344	16.6924	16.9687
	1012	17.1667	15	19.3333	16.8678	16.7254	17.0023
	1014	17.25	14.75	19.75	16.9011	16.7585	17.036
	1016	17.2083	14.7917	19.625	16.9344	16.7915	17.0696
	1018	17.25	15.4167	19.0833	16.9678	16.8245	17.1032
	1020	17.4583	15.375	19.5417	17.0011	16.8576	17.1368
	1022	17.4167	15.0833	19.75	17.0344	16.8906	17.1704
	1024	17.4167	15.4167	19.4167	17.0678	16.9237	17.2041
	1026	17.6667	15.3333	20	17.1011	16.9567	17.2377
	1028	17.75	15.25	20.25	17.1344	16.9897	17.2713
	1030	17.8333	15.5	20.1667	17.1678	17.0228	17.3049
	1032	18.1667	15.6667	20.6667	17.2011	17.0558	17.3385
	1034	17.9583	15.7083	20.2083	17.2344	17.0888	17.3721
	1036	18.1667	16	20.3333	17.2678	17.1219	17.4058
	1038	18.0417	15.625	20.4583	17.3011	17.1549	17.4394
	1040	18.2083	15.4583	20.9583	17.3345	17.1879	17.473
	1042	18.1667	15.75	20.5833	17.3678	17.221	17.5066
	1044	18.4167	15.8333	21	17.4011	17.254	17.5402
	1046	18.25	16.25	20.25	17.4345	17.2871	17.5739
	1048	18.4167	16.0833	20.75	17.4678	17.3201	17.6075
	1050	18.5	16.6667	20.3333	17.5011	17.3531	17.6411
	1052	18.5833	16.75	20.4167	17.5345	17.3862	17.6747
	1054	18.5	16.1667	20.8333	17.5678	17.4192	17.7083
	1056	18.5	16.5833	20.4167	17.6011	17.4522	17.7419
	1058	18.75	16.75	20.75	17.6345	17.4853	17.7756
	1060	18.6667	17.1667	20.1667	17.6678	17.5183	17.8092
	1062	18.75	16.75	20.75	17.7011	17.5513	17.8428
	1064	18.625	16.875	20.375	17.7345	17.5844	17.8764
	1066	18.75	17.0833	20.4167	17.7678	17.6174	17.91
	1068	18.75	16.9167	20.5833	17.8012	17.6505	17.9437
	1070	18.625	16.5417	20.7083	17.8345	17.6835	17.9773
	1072	18.9167	17.25	20.5833	17.8678	17.7165	18.0109
	1074	18.875	16.4583	21.2917	17.9012	17.7496	18.0445
	1076	18.9167	16.5	21.3333	17.9345	17.7826	18.0781
	1078	18.875	17.125	20.625	17.9678	17.8156	18.1117
	1080	18.9583	16.9583	20.9583	18.0012	17.8487	18.1454
	1082	18.9583	16.9583	20.9583	18.0345	17.8817	18.179
	1084	18.9583	16.9583	20.9583	18.0678	17.9147	18.2126
	1086	19	16.8333	21.1667	18.1012	17.9478	18.2462
	1088	19	17	21	18.1345	17.9808	18.2798
	1090	19.25	17	21.5	18.1678	18.0139	18.3135
	1092	19.125	17.5417	20.7083	18.2012	18.0469	18.3471
	1094	19	16.6667	21.3333	18.2345	18.0799	18.3807
	1096	19.1667	17.1667	21.1667	18.2679	18.113	18.4143
	1098	19.2083	17.2083	21.2083	18.3012	18.146	18.4479
	1100	19.2083	17.2083	21.2083	18.3345	18.179	18.4816
	1102	19	17.0833	20.9167	18.3679	18.2121	18.5152
	1104	19.4167	17.3333	21.5	18.4012	18.2451	18.5488
	1106	19.2083	17.2917	21.125	18.4345	18.2782	18.5824
	1108	19.5	17.3333	21.6667	18.4679	18.3112	18.616
	1110	19.3333	17.3333	21.3333	18.5012	18.3442	18.6496
	1112	19.4167	17.25	21.5833	18.5345	18.3773	18.6833
	1114	19.4167	17.1667	21.6667	18.5679	18.4103	18.7169
	1116	19.4167	17.5833	21.25	18.6012	18.4433	18.7505
	1118	19.6667	17.5	21.8333	18.6345	18.4764	18.7841
	1120	19.5	17.5833	21.4167	18.6679	18.5094	18.8177
	1122	19.5417	17.625	21.4583	18.7012	18.5424	18.8514
	1124	19.4167	17.25	21.5833	18.7346	18.5755	18.885
	1126	19.625	18.0417	21.2083	18.7679	18.6085	18.9186
	1128	19.75	17.75	21.75	18.8012	18.6416	18.9522
	1130	19.75	17.5833	21.9167	18.8346	18.6746	18.9858
	1132	19.7917	18.0417	21.5417	18.8679	18.7076	19.0194
	1134	19.9583	17.9583	21.9583	18.9012	18.7407	19.0531
	1136	19.9583	18.2083	21.7083	18.9346	18.7737	19.0867
	1138	20	18	22	18.9679	18.8067	19.1203
	1140	20.0833	18.25	21.9167	19.0012	18.8398	19.1539
	1142	20.0833	18.0833	22.0833	19.0346	18.8728	19.1875
	1144	19.875	17.7083	22.0417	19.0679	18.9058	19.2212
	1146	20	18.3333	21.6667	19.1012	18.9389	19.2548
	1148	20.125	18.4583	21.7917	19.1346	18.9719	19.2884
	1150	20.125	18.2083	22.0417	19.1679	19.005	19.322
	1152	20.3333	18.3333	22.3333	19.2012	19.038	19.3556
	1154	20.1667	18.3333	22	19.2346	19.071	19.3892
	1156	20.0833	18.3333	21.8333	19.2679	19.1041	19.4229
	1158	20.1667	18.3333	22	19.3013	19.1371	19.4565
	1160	20.0833	18.4167	21.75	19.3346	19.1701	19.4901
	1162	20.0833	18.25	21.9167	19.3679	19.2032	19.5237
	1164	20.0833	18.25	21.9167	19.4013	19.2362	19.5573
	1166	20.4167	18.5	22.3333	19.4346	19.2693	19.591
	1168	20.0833	18.25	21.9167	19.4679	19.3023	19.6246
	1170	20.4167	18.75	22.0833	19.5013	19.3353	19.6582
	1172	20.2917	18.7083	21.875	19.5346	19.3684	19.6918
	1174	20.25	18.75	21.75	19.5679	19.4014	19.7254
	1176	20.2083	18.375	22.0417	19.6013	19.4344	19.759
	1178	20.4167	18.9167	21.9167	19.6346	19.4675	19.7927
	1180	20.0833	18.25	21.9167	19.6679	19.5005	19.8263
	1182	20.375	18.875	21.875	19.7013	19.5335	19.8599
	1184	20.4167	19.0833	21.75	19.7346	19.5666	19.8935
	1186	20.5	18.8333	22.1667	19.768	19.5996	19.9271
	1188	20.5	18.9167	22.0833	19.8013	19.6327	19.9608
	1190	20.4167	18.5833	22.25	19.8346	19.6657	19.9944
	1192	20.4167	18.75	22.0833	19.868	19.6987	20.028
	1194	20.625	18.875	22.375	19.9013	19.7318	20.0616
	1196	20.5417	18.9583	22.125	19.9346	19.7648	20.0952
	1198	20.4167	18.9167	21.9167	19.968	19.7978	20.1289
	1200	20.5	18.8333	22.1667	20.0013	19.8309	20.1625
	1202	20.625	19.2083	22.0417	20.0346	19.8639	20.1961
	1204	20.5417	18.7917	22.2917	20.068	19.8969	20.2297
	1206	20.5417	18.9583	22.125	20.1013	19.93	20.2633
	1208	20.4167	19.0833	21.75	20.1346	19.963	20.2969
	1210	20.8333	19.0833	22.5833	20.168	19.9961	20.3306
	1212	20.5833	18.8333	22.3333	20.2013	20.0291	20.3642
	1214	20.5	18.8333	22.1667	20.2347	20.0621	20.3978
	1216	21	19.25	22.75	20.268	20.0952	20.4314
	1218	20.7917	19.2083	22.375	20.3013	20.1282	20.465
	1220	20.5417	18.7917	22.2917	20.3347	20.1612	20.4987
	1222	20.8333	19.3333	22.3333	20.368	20.1943	20.5323
	1224	20.6667	19	22.3333	20.4013	20.2273	20.5659
	1226	21	19.1667	22.8333	20.4347	20.2603	20.5995
	1228	20.9583	19.375	22.5417	20.468	20.2934	20.6331
	1230	20.9167	19.0833	22.75	20.5013	20.3264	20.6667
	1232	20.9583	19.2083	22.7083	20.5347	20.3595	20.7004
	1234	21.0833	19.0833	23.0833	20.568	20.3925	20.734
	1236	21.1667	19.3333	23	20.6013	20.4255	20.7676
	1238	21.0833	19.25	22.9167	20.6347	20.4586	20.8012
	1240	21.0833	19.25	22.9167	20.668	20.4916	20.8348
	1242	21.1667	19.6667	22.6667	20.7014	20.5246	20.8685
	1244	21.1667	19.3333	23	20.7347	20.5577	20.9021
	1246	21.1667	19.3333	23	20.768	20.5907	20.9357
	1248	21.0417	19.125	22.9583	20.8014	20.6238	20.9693
	1250	21.2083	19.5417	22.875	20.8347	20.6568	21.0029
	1252	21.1667	19.5	22.8333	20.868	20.6898	21.0365
	1254	21	19	23	20.9014	20.7229	21.0702
	1256	21.2917	19.5417	23.0417	20.9347	20.7559	21.1038
	1258	21.3333	19.6667	23	20.968	20.7889	21.1374
	1260	21.3333	19.8333	22.8333	21.0014	20.822	21.171
	1262	21.3333	19.6667	23	21.0347	20.855	21.2046
	1264	21.4167	19.75	23.0833	21.068	20.888	21.2383
	1266	21.4167	19.8333	23	21.1014	20.9211	21.2719
	1268	21.5417	20.0417	23.0417	21.1347	20.9541	21.3055
	1270	21.6667	20.5	22.8333	21.1681	20.9872	21.3391
	1272	21.3333	19.6667	23	21.2014	21.0202	21.3727
	1274	21.5833	19.5833	23.5833	21.2347	21.0532	21.4063
	1276	21.375	19.625	23.125	21.2681	21.0863	21.44
	1278	21.5833	20.3333	22.8333	21.3014	21.1193	21.4736
	1280	21.5833	20.25	22.9167	21.3347	21.1523	21.5072
	1282	21.4583	19.875	23.0417	21.3681	21.1854	21.5408
	1284	21.6667	20.5	22.8333	21.4014	21.2184	21.5744
	1286	21.6667	20.3333	23	21.4347	21.2514	21.6081
	1288	21.4167	19.75	23.0833	21.4681	21.2845	21.6417
	1290	21.7083	20.2917	23.125	21.5014	21.3175	21.6753
	1292	21.6667	19.75	23.5833	21.5347	21.3506	21.7089
	1294	21.75	20.5833	22.9167	21.5681	21.3836	21.7425
	1296	21.8333	20.4167	23.25	21.6014	21.4166	21.7762
	1298	21.9167	20.4167	23.4167	21.6347	21.4497	21.8098
	1300	21.8333	20.3333	23.3333	21.6681	21.4827	21.8434
	1302	21.7917	20.375	23.2083	21.7014	21.5157	21.877
	1304	21.875	20.375	23.375	21.7348	21.5488	21.9106
	1306	22.0833	20.5833	23.5833	21.7681	21.5818	21.9442
	1308	21.9167	20.4167	23.4167	21.8014	21.6149	21.9779
	1310	22	20.6667	23.3333	21.8348	21.6479	22.0115
	1312	21.75	20.5833	22.9167	21.8681	21.6809	22.0451
	1314	22.0833	20.6667	23.5	21.9014	21.714	22.0787
	1316	21.9167	20.5	23.3333	21.9348	21.747	22.1123
	1318	21.9167	20.4167	23.4167	21.9681	21.78	22.146
	1320	21.8333	20	23.6667	22.0014	21.8131	22.1796
	1322	22	20.3333	23.6667	22.0348	21.8461	22.2132
	1324	21.9167	20.75	23.0833	22.0681	21.8791	22.2468
	1326	22.25	20.75	23.75	22.1014	21.9122	22.2804
	1328	22.0417	20.625	23.4583	22.1348	21.9452	22.314
	1330	22.25	20.75	23.75	22.1681	21.9783	22.3477
	1332	22.0833	20.5833	23.5833	22.2015	22.0113	22.3813
	1334	22.0833	20.5833	23.5833	22.2348	22.0443	22.4149
	1336	22.1667	20.8333	23.5	22.2681	22.0774	22.4485
	1338	22.125	20.7083	23.5417	22.3015	22.1104	22.4821
	1340	22.1667	20.8333	23.5	22.3348	22.1434	22.5158
	1342	22.1667	20.8333	23.5	22.3681	22.1765	22.5494
	1344	22.25	21.0833	23.4167	22.4015	22.2095	22.583
	1346	22.125	20.625	23.625	22.4348	22.2425	22.6166
	1348	22.3333	20.5833	24.0833	22.4681	22.2756	22.6502
	1350	22.4167	20.9167	23.9167	22.5015	22.3086	22.6838
	1352	22.4583	20.5417	24.375	22.5348	22.3417	22.7175
	1354	22.5417	20.7917	24.2917	22.5681	22.3747	22.7511
	1356	22.5417	21.125	23.9583	22.6015	22.4077	22.7847
	1358	22.4167	20.9167	23.9167	22.6348	22.4408	22.8183
	1360	22.375	20.625	24.125	22.6682	22.4738	22.8519
	1362	22.4167	20.5	24.3333	22.7015	22.5068	22.8856
	1364	22.5417	20.875	24.2083	22.7348	22.5399	22.9192
	1366	22.5	20.6667	24.3333	22.7682	22.5729	22.9528
	1368	22.6667	21.3333	24	22.8015	22.6059	22.9864
	1370	22.75	21.0833	24.4167	22.8348	22.639	23.02
	1372	22.8333	21.3333	24.3333	22.8682	22.672	23.0536
	1374	22.6667	20.8333	24.5	22.9015	22.7051	23.0873
	1376	22.75	21.0833	24.4167	22.9348	22.7381	23.1209
	1378	22.75	21.0833	24.4167	22.9682	22.7711	23.1545
	1380	22.75	21.0833	24.4167	23.0015	22.8042	23.1881
	1382	23	21.3333	24.6667	23.0348	22.8372	23.2217
	1384	22.75	21.25	24.25	23.0682	22.8702	23.2554
	1386	22.75	21.25	24.25	23.1015	22.9033	23.289
	1388	22.8333	21	24.6667	23.1349	22.9363	23.3226
	1390	22.8333	21	24.6667	23.1682	22.9694	23.3562
	1392	22.9583	21.375	24.5417	23.2015	23.0024	23.3898
	1394	23.0833	21.25	24.9167	23.2349	23.0354	23.4235
	1396	23.2083	21.7917	24.625	23.2682	23.0685	23.4571
	1398	23.3333	21.6667	25	23.3015	23.1015	23.4907
	1400	23.0417	21.2917	24.7917	23.3349	23.1345	23.5243
	1402	22.875	21.125	24.625	23.3682	23.1676	23.5579
	1404	23.25	21.5833	24.9167	23.4015	23.2006	23.5915
	1406	23.25	21.5	25	23.4349	23.2336	23.6252
	1408	23.4167	22.0833	24.75	23.4682	23.2667	23.6588
	1410	23.5833	22.25	24.9167	23.5015	23.2997	23.6924
	1412	23.4167	21.9167	24.9167	23.5349	23.3328	23.726
	1414	23.4167	21.9167	24.9167	23.5682	23.3658	23.7596
	1416	23.0417	21.2917	24.7917	23.6016	23.3988	23.7933
	1418	23.3333	21.8333	24.8333	23.6349	23.4319	23.8269
	1420	23.25	21.5833	24.9167	23.6682	23.4649	23.8605
	1422	23.3333	21.8333	24.8333	23.7016	23.4979	23.8941
	1424	23.4167	22.0833	24.75	23.7349	23.531	23.9277
	1426	23.4583	22.0417	24.875	23.7682	23.564	23.9613
	1428	23.4167	21.9167	24.9167	23.8016	23.597	23.995
	1430	23.5833	22.1667	25	23.8349	23.6301	24.0286
	1432	23.5	22	25	23.8682	23.6631	24.0622
	1434	23.5417	22.125	24.9583	23.9016	23.6962	24.0958
	1436	23.4167	21.75	25.0833	23.9349	23.7292	24.1294
	1438	23.5	21.8333	25.1667	23.9682	23.7622	24.1631
	1440	23.5833	22.25	24.9167	24.0016	23.7953	24.1967
	1442	23.6667	22.25	25.0833	24.0349	23.8283	24.2303
	1444	23.5	22	25	24.0682	23.8613	24.2639
	1446	23.5833	22.0833	25.0833	24.1016	23.8944	24.2975
	1448	23.5833	22.25	24.9167	24.1349	23.9274	24.3311
	1450	23.6667	22.3333	25	24.1683	23.9605	24.3648
	1452	23.5	22.1667	24.8333	24.2016	23.9935	24.3984
	1454	23.5417	22.125	24.9583	24.2349	24.0265	24.432
	1456	23.75	22.5833	24.9167	24.2683	24.0596	24.4656
	1458	23.5	21.8333	25.1667	24.3016	24.0926	24.4992
	1460	23.7083	22.625	24.7917	24.3349	24.1256	24.5329
	1462	23.8333	22.6667	25	24.3683	24.1587	24.5665
	1464	23.625	22.2083	25.0417	24.4016	24.1917	24.6001
	1466	23.8333	22.8333	24.8333	24.4349	24.2247	24.6337
	1468	24	23.1667	24.8333	24.4683	24.2578	24.6673
	1470	23.75	22.5833	24.9167	24.5016	24.2908	24.7009
	1472	23.7083	22.375	25.0417	24.5349	24.3239	24.7346
	1474	24	23	25	24.5683	24.3569	24.7682
	1476	24.0833	23.4167	24.75	24.6016	24.3899	24.8018
	1478	23.9167	23.0833	24.75	24.635	24.423	24.8354
	1480	23.9167	22.9167	24.9167	24.6683	24.456	24.869
	1482	23.9167	22.9167	24.9167	24.7016	24.489	24.9027
	1484	23.875	22.9583	24.7917	24.735	24.5221	24.9363
	1486	23.9167	22.9167	24.9167	24.7683	24.5551	24.9699
	1488	24	23.1667	24.8333	24.8016	24.5881	25.0035
	1490	24	23.1667	24.8333	24.835	24.6212	25.0371
	1492	24	23.1667	24.8333	24.8683	24.6542	25.0708
	1494	24	23.1667	24.8333	24.9016	24.6873	25.1044
	1496	24	23.0833	24.9167	24.935	24.7203	25.138
	1498	23.9167	22.9167	24.9167	24.9683	24.7533	25.1716

## Sheet: Extended-Data-Figure 3f
	Extended Figure 3f
	30.0°C_Experimental_Time(min)	Median_Developmental_age(hpf)	Median-2*MAD	Median+2*MAD	Linear_fit	Linear_Fit_upper_CI	Linear_Fit_lower_CI
	75	1.33333	1.16667	1.5	1.25	1.25	1.25
	78.9167	1.41667	1.08333	1.75	1.32288	1.32175	1.32405
	82.8333	1.41667	1.08333	1.75	1.39576	1.3935	1.3981
	86.75	1.5	1.16667	1.83333	1.46864	1.46525	1.47215
	90.6667	1.5	1.16667	1.83333	1.54153	1.537	1.5462
	94.5833	1.58333	1.25	1.91667	1.61441	1.60876	1.62026
	98.5	1.75	1.41667	2.08333	1.68729	1.68051	1.69431
	102.417	1.75	1.41667	2.08333	1.76017	1.75226	1.76836
	106.333	1.75	1.41667	2.08333	1.83305	1.82401	1.84241
	110.25	1.75	1.41667	2.08333	1.90593	1.89576	1.91646
	114.167	1.83333	1.5	2.16667	1.97881	1.96751	1.99051
	118.083	1.83333	1.5	2.16667	2.0517	2.03926	2.06456
	122	1.83333	1.33333	2.33333	2.12458	2.11101	2.13861
	125.917	2	1.66667	2.33333	2.19746	2.18277	2.21266
	129.833	2.08333	1.58333	2.58333	2.27034	2.25452	2.28671
	133.75	2.16667	1.66667	2.66667	2.34322	2.32627	2.36077
	137.667	2.16667	1.66667	2.66667	2.4161	2.39802	2.43482
	141.583	2.16667	1.66667	2.66667	2.48898	2.46977	2.50887
	145.5	2.33333	1.83333	2.83333	2.56187	2.54152	2.58292
	149.417	2.41667	1.91667	2.91667	2.63475	2.61327	2.65697
	153.333	2.58333	2.08333	3.08333	2.70763	2.68502	2.73102
	157.25	2.58333	2.25	2.91667	2.78051	2.75678	2.80507
	161.167	2.66667	2.16667	3.16667	2.85339	2.82853	2.87912
	165.083	2.66667	2	3.33333	2.92627	2.90028	2.95317
	169	2.66667	2	3.33333	2.99916	2.97203	3.02722
	172.917	2.75	2.25	3.25	3.07204	3.04378	3.10128
	176.833	2.75	2.25	3.25	3.14492	3.11553	3.17533
	180.75	2.75	2.25	3.25	3.2178	3.18728	3.24938
	184.667	2.91667	2.41667	3.41667	3.29068	3.25903	3.32343
	188.583	3	2.33333	3.66667	3.36356	3.33078	3.39748
	192.5	3	2.33333	3.66667	3.43644	3.40254	3.47153
	196.417	3	2.33333	3.66667	3.50933	3.47429	3.54558
	200.333	3	2.33333	3.66667	3.58221	3.54604	3.61963
	204.25	3.08333	2.25	3.91667	3.65509	3.61779	3.69368
	208.167	3.08333	2.25	3.91667	3.72797	3.68954	3.76773
	212.083	3.33333	2.16667	4.5	3.80085	3.76129	3.84179
	216	3.5	2.33333	4.66667	3.87373	3.83304	3.91584
	219.917	3.66667	2.16667	5.16667	3.94661	3.90479	3.98989
	223.833	4.08333	2.75	5.41667	4.0195	3.97655	4.06394
	227.75	4.08333	2.91667	5.25	4.09238	4.0483	4.13799
	231.667	4.25	3.41667	5.08333	4.16526	4.12005	4.21204
	235.583	4.5	3.66667	5.33333	4.23814	4.1918	4.28609
	239.5	4.58333	3.91667	5.25	4.31102	4.26355	4.36014
	243.417	4.58333	3.75	5.41667	4.3839	4.3353	4.43419
	247.333	4.66667	4	5.33333	4.45678	4.40705	4.50824
	251.25	4.66667	4.16667	5.16667	4.52967	4.4788	4.5823
	255.167	4.66667	4.16667	5.16667	4.60255	4.55056	4.65635
	259.083	4.66667	4.16667	5.16667	4.67543	4.62231	4.7304
	263	4.66667	4.16667	5.16667	4.74831	4.69406	4.80445
	266.917	4.66667	4.16667	5.16667	4.82119	4.76581	4.8785
	270.833	4.66667	4.16667	5.16667	4.89407	4.83756	4.95255
	274.75	4.66667	4.16667	5.16667	4.96695	4.90931	5.0266
	278.667	4.66667	4.33333	5	5.03984	4.98106	5.10065
	282.583	4.66667	4.16667	5.16667	5.11272	5.05281	5.1747
	286.5	4.75	4.25	5.25	5.1856	5.12456	5.24876
	290.417	4.75	4.25	5.25	5.25848	5.19632	5.32281
	294.333	4.75	4.25	5.25	5.33136	5.26807	5.39686
	298.25	4.91667	4.25	5.58333	5.40424	5.33982	5.47091
	302.167	4.66667	4	5.33333	5.47712	5.41157	5.54496
	306.083	4.91667	4.25	5.58333	5.55001	5.48332	5.61901
	310	5	4.16667	5.83333	5.62289	5.55507	5.69306
	313.917	5	4.33333	5.66667	5.69577	5.62682	5.76711
	317.833	5	4	6	5.76865	5.69857	5.84116
	321.75	5.08333	4.25	5.91667	5.84153	5.77033	5.91521
	325.667	5.25	4.25	6.25	5.91441	5.84208	5.98927
	329.583	5.41667	4.58333	6.25	5.98729	5.91383	6.06332
	333.5	5.5	4.66667	6.33333	6.06018	5.98558	6.13737
	337.417	5.5	4.5	6.5	6.13306	6.05733	6.21142
	341.333	5.5	4.33333	6.66667	6.20594	6.12908	6.28547
	345.25	5.5	3.83333	7.16667	6.27882	6.20083	6.35952
	349.167	5.83333	4.5	7.16667	6.3517	6.27258	6.43357
	353.083	5.91667	4.25	7.58333	6.42458	6.34434	6.50762
	357	6.08333	4.58333	7.58333	6.49747	6.41609	6.58167
	360.917	6.25	4.75	7.75	6.57035	6.48784	6.65572
	364.833	6.33333	5	7.66667	6.64323	6.55959	6.72978
	368.75	6.5	5.16667	7.83333	6.71611	6.63134	6.80383
	372.667	6.5	5.16667	7.83333	6.78899	6.70309	6.87788
	376.583	6.5	4.83333	8.16667	6.86187	6.77484	6.95193
	380.5	6.66667	5.16667	8.16667	6.93475	6.84659	7.02598
	384.417	6.75	5.41667	8.08333	7.00764	6.91834	7.10003
	388.333	6.75	5.41667	8.08333	7.08052	6.9901	7.17408
	392.25	6.75	5.41667	8.08333	7.1534	7.06185	7.24813
	396.167	6.83333	5.66667	8	7.22628	7.1336	7.32218
	400.083	6.83333	5.66667	8	7.29916	7.20535	7.39623
	404	6.91667	5.91667	7.91667	7.37204	7.2771	7.47029
	407.917	6.91667	5.75	8.08333	7.44492	7.34885	7.54434
	411.833	6.91667	5.91667	7.91667	7.51781	7.4206	7.61839
	415.75	6.91667	5.91667	7.91667	7.59069	7.49235	7.69244
	419.667	6.91667	5.91667	7.91667	7.66357	7.56411	7.76649
	423.583	6.91667	5.91667	7.91667	7.73645	7.63586	7.84054
	427.5	7	6.16667	7.83333	7.80933	7.70761	7.91459
	431.417	7	6.16667	7.83333	7.88221	7.77936	7.98864
	435.333	7	6.16667	7.83333	7.95509	7.85111	8.06269
	439.25	7	6.16667	7.83333	8.02798	7.92286	8.13675
	443.167	7	6.16667	7.83333	8.10086	7.99461	8.2108
	447.083	7	6.16667	7.83333	8.17374	8.06636	8.28485
	451	7	6.33333	7.66667	8.24662	8.13812	8.3589
	454.917	7	6.16667	7.83333	8.3195	8.20987	8.43295
	458.833	7	6.16667	7.83333	8.39238	8.28162	8.507
	462.75	7	6.33333	7.66667	8.46526	8.35337	8.58105
	466.667	6.91667	6.08333	7.75	8.53815	8.42512	8.6551
	470.583	6.91667	6.08333	7.75	8.61103	8.49687	8.72915
	474.5	7	6.33333	7.66667	8.68391	8.56862	8.8032
	478.417	7	6.33333	7.66667	8.75679	8.64037	8.87726
	482.333	7	6.33333	7.66667	8.82967	8.71212	8.95131
	486.25	7	6.16667	7.83333	8.90255	8.78388	9.02536
	490.167	7	6.33333	7.66667	8.97543	8.85563	9.09941
	494.083	7	6.33333	7.66667	9.04832	8.92738	9.17346
	498	7.08333	6.41667	7.75	9.1212	8.99913	9.24751
	501.917	7.16667	6.5	7.83333	9.19408	9.07088	9.32156
	505.833	7.16667	6.33333	8	9.26696	9.14263	9.39561
	509.75	7	6.33333	7.66667	9.33984	9.21438	9.46966
	513.667	7.41667	6.25	8.58333	9.41272	9.28613	9.54371
	517.583	7.33333	6.33333	8.33333	9.4856	9.35789	9.61777
	521.5	7.41667	6.25	8.58333	9.55849	9.42964	9.69182
	525.417	7.58333	6.08333	9.08333	9.63137	9.50139	9.76587
	529.333	7.58333	5.91667	9.25	9.70425	9.57314	9.83992
	533.25	7.66667	5.83333	9.5	9.77713	9.64489	9.91397
	537.167	7.83333	5.33333	10.3333	9.85001	9.71664	9.98802
	541.083	7.91667	5.41667	10.4167	9.92289	9.78839	10.0621
	545	8	5.5	10.5	9.99578	9.86014	10.1361
	548.917	9.41667	6.75	12.0833	10.0687	9.9319	10.2102
	552.833	9.66667	7.5	11.8333	10.1415	10.0036	10.2842
	556.75	9.66667	7.5	11.8333	10.2144	10.0754	10.3583
	560.667	9.75	7.75	11.75	10.2873	10.1471	10.4323
	564.583	9.83333	8	11.6667	10.3602	10.2189	10.5064
	568.5	10.0833	8.75	11.4167	10.4331	10.2907	10.5804
	572.417	10.0833	8.91667	11.25	10.5059	10.3624	10.6545
	576.333	10.25	9.25	11.25	10.5788	10.4342	10.7285
	580.25	10.25	9.25	11.25	10.6517	10.5059	10.8026
	584.167	10.25	9.25	11.25	10.7246	10.5777	10.8766
	588.083	10.4167	9.58333	11.25	10.7975	10.6494	10.9507
	592	10.5833	9.91667	11.25	10.8704	10.7212	11.0247
	595.917	10.6667	9.83333	11.5	10.9432	10.7929	11.0988
	599.833	10.5833	9.91667	11.25	11.0161	10.8647	11.1728
	603.75	10.6667	9.83333	11.5	11.089	10.9364	11.2469
	607.667	10.75	9.91667	11.5833	11.1619	11.0082	11.3209
	611.583	10.75	9.91667	11.5833	11.2348	11.0799	11.395
	615.5	10.75	9.91667	11.5833	11.3076	11.1517	11.469
	619.417	10.75	9.91667	11.5833	11.3805	11.2234	11.5431
	623.333	10.75	9.75	11.75	11.4534	11.2952	11.6171
	627.25	10.75	9.91667	11.5833	11.5263	11.3669	11.6912
	631.167	10.8333	9.83333	11.8333	11.5992	11.4387	11.7652
	635.083	10.9167	10.25	11.5833	11.672	11.5104	11.8393
	639	11.0833	10.0833	12.0833	11.7449	11.5822	11.9133
	642.917	11.1667	10.3333	12	11.8178	11.6539	11.9874
	646.833	11.1667	10.3333	12	11.8907	11.7257	12.0614
	650.75	11.4167	10.0833	12.75	11.9636	11.7974	12.1355
	654.667	11.4167	10.0833	12.75	12.0365	11.8692	12.2096
	658.583	11.5833	9.91667	13.25	12.1093	11.9409	12.2836
	662.5	11.5833	9.91667	13.25	12.1822	12.0127	12.3577
	666.417	11.5833	9.91667	13.25	12.2551	12.0844	12.4317
	670.333	11.5833	9.91667	13.25	12.328	12.1562	12.5058
	674.25	11.6667	9.83333	13.5	12.4009	12.2279	12.5798
	678.167	12.1667	10.1667	14.1667	12.4737	12.2997	12.6539
	682.083	12.0833	10.25	13.9167	12.5466	12.3714	12.7279
	686	12.5	10.3333	14.6667	12.6195	12.4432	12.802
	689.917	12.5833	9.75	15.4167	12.6924	12.5149	12.876
	693.833	12.5833	9.75	15.4167	12.7653	12.5867	12.9501
	697.75	12.5833	10.25	14.9167	12.8382	12.6584	13.0241
	701.667	12.5833	9.75	15.4167	12.911	12.7302	13.0982
	705.583	12.6667	9.66667	15.6667	12.9839	12.8019	13.1722
	709.5	13.0833	9.91667	16.25	13.0568	12.8737	13.2463
	713.417	13.0833	10.0833	16.0833	13.1297	12.9454	13.3203
	717.333	13.5	10	17	13.2026	13.0172	13.3944
	721.25	13.4167	10.5833	16.25	13.2754	13.0889	13.4684
	725.167	13.5	10.8333	16.1667	13.3483	13.1607	13.5425
	729.083	13.75	10.9167	16.5833	13.4212	13.2325	13.6165
	733	13.5	10.8333	16.1667	13.4941	13.3042	13.6906
	736.917	13.75	11.25	16.25	13.567	13.376	13.7646
	740.833	14	10.8333	17.1667	13.6398	13.4477	13.8387
	744.75	13.75	10.75	16.75	13.7127	13.5195	13.9127
	748.667	13.75	11.0833	16.4167	13.7856	13.5912	13.9868
	752.583	14	11.1667	16.8333	13.8585	13.663	14.0608
	756.5	13.75	10.9167	16.5833	13.9314	13.7347	14.1349
	760.417	14.1667	11	17.3333	14.0043	13.8065	14.2089
	764.333	14.0833	11.0833	17.0833	14.0771	13.8782	14.283
	768.25	14.0833	11.0833	17.0833	14.15	13.95	14.357
	772.167	14.1667	10.6667	17.6667	14.2229	14.0217	14.4311
	776.083	14.25	10.9167	17.5833	14.2958	14.0935	14.5051
	780	14.4167	10.75	18.0833	14.3687	14.1652	14.5792
	783.917	14.5	10.6667	18.3333	14.4415	14.237	14.6532
	787.833	14.4167	10.75	18.0833	14.5144	14.3087	14.7273
	791.75	14.75	10.75	18.75	14.5873	14.3805	14.8013
	795.667	14.5	10.6667	18.3333	14.6602	14.4522	14.8754
	799.583	14.8333	11.3333	18.3333	14.7331	14.524	14.9494
	803.5	14.8333	11.5	18.1667	14.806	14.5957	15.0235
	807.417	14.8333	12.1667	17.5	14.8788	14.6675	15.0975
	811.333	14.8333	12	17.6667	14.9517	14.7392	15.1716
	815.25	15.1667	11.8333	18.5	15.0246	14.811	15.2456
	819.167	15	12.3333	17.6667	15.0975	14.8827	15.3197
	823.083	15.1667	12.5	17.8333	15.1704	14.9545	15.3937
	827	15.4167	12.5833	18.25	15.2432	15.0262	15.4678
	830.917	15.5833	12.5833	18.5833	15.3161	15.098	15.5418
	834.833	15.8333	12.5	19.1667	15.389	15.1697	15.6159
	838.75	15.6667	12.3333	19	15.4619	15.2415	15.6899
	842.667	15.8333	12.6667	19	15.5348	15.3132	15.764
	846.583	16	12.6667	19.3333	15.6076	15.385	15.8381
	850.5	16	12.8333	19.1667	15.6805	15.4567	15.9121
	854.417	16	12.8333	19.1667	15.7534	15.5285	15.9862
	858.333	16	13.6667	18.3333	15.8263	15.6002	16.0602
	862.25	16	13	19	15.8992	15.672	16.1343
	866.167	16.1667	13.3333	19	15.9721	15.7437	16.2083
	870.083	16.25	13.5833	18.9167	16.0449	15.8155	16.2824
	874	16.5	13.8333	19.1667	16.1178	15.8872	16.3564
	877.917	16.5	13.5	19.5	16.1907	15.959	16.4305
	881.833	16.5	14	19	16.2636	16.0307	16.5045
	885.75	16.5	14	19	16.3365	16.1025	16.5786
	889.667	16.5	14	19	16.4093	16.1742	16.6526
	893.583	16.5833	14.25	18.9167	16.4822	16.246	16.7267
	897.5	16.5833	14.25	18.9167	16.5551	16.3178	16.8007
	901.417	16.9167	14.9167	18.9167	16.628	16.3895	16.8748
	905.333	17.25	14.75	19.75	16.7009	16.4613	16.9488
	909.25	17.0833	14.9167	19.25	16.7738	16.533	17.0229
	913.167	17.5	14.8333	20.1667	16.8466	16.6048	17.0969
	917.083	17.75	15.25	20.25	16.9195	16.6765	17.171
	921	17.75	15.25	20.25	16.9924	16.7483	17.245
	924.917	17.75	15.25	20.25	17.0653	16.82	17.3191
	928.833	17.75	15.25	20.25	17.1382	16.8918	17.3931
	932.75	17.75	14.4167	21.0833	17.211	16.9635	17.4672
	936.667	18.0833	15.25	20.9167	17.2839	17.0353	17.5412
	940.583	18.4167	14.9167	21.9167	17.3568	17.107	17.6153
	944.5	18.0833	15.25	20.9167	17.4297	17.1788	17.6893
	948.417	18.4167	15.0833	21.75	17.5026	17.2505	17.7634
	952.333	18.4167	15.5833	21.25	17.5754	17.3223	17.8374
	956.25	18.4167	14.75	22.0833	17.6483	17.394	17.9115
	960.167	18.4167	15.0833	21.75	17.7212	17.4658	17.9855
	964.083	18.5833	16.0833	21.0833	17.7941	17.5375	18.0596
	968	18.8333	16	21.6667	17.867	17.6093	18.1336
	971.917	18.6667	15.5	21.8333	17.9399	17.681	18.2077
	975.833	18.8333	16.1667	21.5	18.0127	17.7528	18.2817
	979.75	18.9167	15.75	22.0833	18.0856	17.8245	18.3558
	983.667	18.9167	16.0833	21.75	18.1585	17.8963	18.4298
	987.583	19	16	22	18.2314	17.968	18.5039
	991.5	19	15.8333	22.1667	18.3043	18.0398	18.5779
	995.417	18.9167	16.0833	21.75	18.3771	18.1115	18.652
	999.333	19.3333	15.8333	22.8333	18.45	18.1833	18.726
	1003.25	19.4167	16.25	22.5833	18.5229	18.255	18.8001
	1007.17	19.25	16.0833	22.4167	18.5958	18.3268	18.8741
	1011.08	19.8333	16.6667	23	18.6687	18.3985	18.9482
	1015	19.8333	16.8333	22.8333	18.7416	18.4703	19.0222
	1018.92	19.8333	16.6667	23	18.8144	18.542	19.0963
	1022.83	19.5	16.5	22.5	18.8873	18.6138	19.1703
	1026.75	19.8333	16.8333	22.8333	18.9602	18.6855	19.2444
	1030.67	20.0833	17.25	22.9167	19.0331	18.7573	19.3184
	1034.58	20.1667	17.5	22.8333	19.106	18.829	19.3925
	1038.5	20.25	17.5833	22.9167	19.1788	18.9008	19.4666
	1042.42	19.8333	16.8333	22.8333	19.2517	18.9725	19.5406
	1046.33	20.6667	18.1667	23.1667	19.3246	19.0443	19.6147
	1050.25	20.3333	17.6667	23	19.3975	19.116	19.6887
	1054.17	20.4167	18.0833	22.75	19.4704	19.1878	19.7628
	1058.08	20.5	17.5	23.5	19.5432	19.2596	19.8368
	1062	20.5	17.8333	23.1667	19.6161	19.3313	19.9109
	1065.92	20.8333	18	23.6667	19.689	19.4031	19.9849
	1069.83	20.5833	18.0833	23.0833	19.7619	19.4748	20.059
	1073.75	20.8333	18.1667	23.5	19.8348	19.5466	20.133
	1077.67	20.6667	18.6667	22.6667	19.9077	19.6183	20.2071
	1081.58	20.6667	18.3333	23	19.9805	19.6901	20.2811
	1085.5	20.75	17.9167	23.5833	20.0534	19.7618	20.3552
	1089.42	20.9167	18.25	23.5833	20.1263	19.8336	20.4292
	1093.33	20.8333	18.1667	23.5	20.1992	19.9053	20.5033
	1097.25	20.8333	17.8333	23.8333	20.2721	19.9771	20.5773
	1101.17	20.8333	17.8333	23.8333	20.3449	20.0488	20.6514
	1105.08	21.25	19.0833	23.4167	20.4178	20.1206	20.7254
	1109	21.0833	18.5833	23.5833	20.4907	20.1923	20.7995
	1112.92	21.3333	18.6667	24	20.5636	20.2641	20.8735
	1116.83	21.1667	18.8333	23.5	20.6365	20.3358	20.9476
	1120.75	21.3333	19.3333	23.3333	20.7093	20.4076	21.0216
	1124.67	21.25	19.0833	23.4167	20.7822	20.4793	21.0957
	1128.58	21.3333	19.1667	23.5	20.8551	20.5511	21.1697
	1132.5	21.25	18.75	23.75	20.928	20.6228	21.2438
	1136.42	21.4167	18.75	24.0833	21.0009	20.6946	21.3178
	1140.33	21.3333	19	23.6667	21.0738	20.7663	21.3919
	1144.25	21.5833	19.5833	23.5833	21.1466	20.8381	21.4659
	1148.17	21.3333	19	23.6667	21.2195	20.9098	21.54
	1152.08	21.4167	19.4167	23.4167	21.2924	20.9816	21.614
	1156	21.8333	19.8333	23.8333	21.3653	21.0533	21.6881
	1159.92	21.5833	19.25	23.9167	21.4382	21.1251	21.7621
	1163.83	21.6667	19.6667	23.6667	21.511	21.1968	21.8362
	1167.75	21.5	19	24	21.5839	21.2686	21.9102
	1171.67	21.8333	19.5	24.1667	21.6568	21.3403	21.9843
	1175.58	21.8333	20	23.6667	21.7297	21.4121	22.0583
	1179.5	21.75	19.75	23.75	21.8026	21.4838	22.1324
	1183.42	22.0833	19.9167	24.25	21.8755	21.5556	22.2064
	1187.33	22.0833	20.4167	23.75	21.9483	21.6273	22.2805
	1191.25	22.0833	20.25	23.9167	22.0212	21.6991	22.3545
	1195.17	22.3333	20.5	24.1667	22.0941	21.7708	22.4286
	1199.08	22.0833	19.9167	24.25	22.167	21.8426	22.5026
	1203	22.3333	20.5	24.1667	22.2399	21.9143	22.5767
	1206.92	22.0833	20.25	23.9167	22.3127	21.9861	22.6507
	1210.83	22.1667	20.5	23.8333	22.3856	22.0578	22.7248
	1214.75	22.3333	20.5	24.1667	22.4585	22.1296	22.7988
	1218.67	22.3333	20.5	24.1667	22.5314	22.2014	22.8729
	1222.58	22.3333	20.3333	24.3333	22.6043	22.2731	22.9469
	1226.5	22.4167	20.75	24.0833	22.6771	22.3449	23.021
	1230.42	22.5	20.6667	24.3333	22.75	22.4166	23.0951
	1234.33	22.75	20.9167	24.5833	22.8229	22.4884	23.1691
	1238.25	22.6667	21	24.3333	22.8958	22.5601	23.2432
	1242.17	22.6667	21	24.3333	22.9687	22.6319	23.3172
	1246.08	22.75	21.4167	24.0833	23.0416	22.7036	23.3913

## Sheet: Extended-Data-Figure 3g
	Extended Figure 3g
	30.5°C_Experimental_Time(min)	Median_Developmental_age(hpf)	Median-2*MAD	Median+2*MAD	Linear_fit	Linear_Fit_upper_CI	Linear_Fit_lower_CI
	105	2.16667	1.5	2.83333	1.75	1.75	1.75
	107	2.33333	1.66667	3	1.78937	1.78884	1.79012
	109	2.41667	1.75	3.08333	1.82874	1.82768	1.83023
	111	2.58333	1.75	3.41667	1.86811	1.86652	1.87035
	113	2.5	1.83333	3.16667	1.90748	1.90536	1.91047
	115	2.625	1.875	3.375	1.94684	1.9442	1.95058
	117	2.41667	1.75	3.08333	1.98621	1.98304	1.9907
	119	2.66667	2	3.33333	2.02558	2.02187	2.03082
	121	2.66667	2.16667	3.16667	2.06495	2.06071	2.07094
	123	2.66667	2	3.33333	2.10432	2.09955	2.11105
	125	2.66667	2.16667	3.16667	2.14369	2.13839	2.15117
	127	2.66667	2.16667	3.16667	2.18306	2.17723	2.19129
	129	2.66667	2.16667	3.16667	2.22243	2.21607	2.2314
	131	2.75	2.25	3.25	2.2618	2.25491	2.27152
	133	2.75	2.25	3.25	2.30116	2.29375	2.31164
	135	2.70833	2.20833	3.20833	2.34053	2.33259	2.35175
	137	2.66667	2.08333	3.25	2.3799	2.37143	2.39187
	139	2.91667	2.5	3.33333	2.41927	2.41027	2.43199
	141	2.75	2.25	3.25	2.45864	2.44911	2.47211
	143	2.91667	2.41667	3.41667	2.49801	2.48794	2.51222
	145	2.91667	2.58333	3.25	2.53738	2.52678	2.55234
	147	2.91667	2.58333	3.25	2.57675	2.56562	2.59246
	149	3	2.83333	3.16667	2.61611	2.60446	2.63257
	151	3	2.83333	3.16667	2.65548	2.6433	2.67269
	153	3	2.83333	3.16667	2.69485	2.68214	2.71281
	155	3	2.83333	3.16667	2.73422	2.72098	2.75292
	157	3	2.83333	3.16667	2.77359	2.75982	2.79304
	159	3	2.83333	3.16667	2.81296	2.79866	2.83316
	161	3	2.83333	3.16667	2.85233	2.8375	2.87328
	163	3	2.83333	3.16667	2.8917	2.87634	2.91339
	165	3	2.83333	3.16667	2.93107	2.91518	2.95351
	167	3.08333	2.91667	3.25	2.97043	2.95402	2.99363
	169	3.08333	2.91667	3.25	3.0098	2.99285	3.03374
	171	3.08333	2.91667	3.25	3.04917	3.03169	3.07386
	173	3.08333	2.91667	3.25	3.08854	3.07053	3.11398
	175	3.08333	2.91667	3.25	3.12791	3.10937	3.15409
	177	3.16667	2.83333	3.5	3.16728	3.14821	3.19421
	179	3.16667	2.83333	3.5	3.20665	3.18705	3.23433
	181	3.16667	2.83333	3.5	3.24602	3.22589	3.27445
	183	3.33333	2.83333	3.83333	3.28539	3.26473	3.31456
	185	3.16667	2.83333	3.5	3.32475	3.30357	3.35468
	187	3.33333	2.83333	3.83333	3.36412	3.34241	3.3948
	189	3.5	2.83333	4.16667	3.40349	3.38125	3.43491
	191	3.5	2.83333	4.16667	3.44286	3.42009	3.47503
	193	3.5	2.83333	4.16667	3.48223	3.45892	3.51515
	195	3.5	2.83333	4.16667	3.5216	3.49776	3.55526
	197	3.625	3.04167	4.20833	3.56097	3.5366	3.59538
	199	3.58333	2.91667	4.25	3.60034	3.57544	3.6355
	201	3.66667	3	4.33333	3.6397	3.61428	3.67562
	203	3.66667	3	4.33333	3.67907	3.65312	3.71573
	205	3.66667	3	4.33333	3.71844	3.69196	3.75585
	207	3.66667	3	4.33333	3.75781	3.7308	3.79597
	209	3.91667	3.33333	4.5	3.79718	3.76964	3.83608
	211	3.91667	3.41667	4.41667	3.83655	3.80848	3.8762
	213	3.79167	3.20833	4.375	3.87592	3.84732	3.91632
	215	3.83333	3.33333	4.33333	3.91529	3.88616	3.95643
	217	4	3.33333	4.66667	3.95466	3.925	3.99655
	219	4	3.33333	4.66667	3.99402	3.96383	4.03667
	221	4	3.33333	4.66667	4.03339	4.00267	4.07679
	223	4	3.33333	4.66667	4.07276	4.04151	4.1169
	225	4	3.33333	4.66667	4.11213	4.08035	4.15702
	227	4	3.33333	4.66667	4.1515	4.11919	4.19714
	229	4	3.33333	4.66667	4.19087	4.15803	4.23725
	231	4	3.5	4.5	4.23024	4.19687	4.27737
	233	4	3.5	4.5	4.26961	4.23571	4.31749
	235	4	3.5	4.5	4.30898	4.27455	4.3576
	237	4.08333	3.41667	4.75	4.34834	4.31339	4.39772
	239	4.08333	3.41667	4.75	4.38771	4.35223	4.43784
	241	4	3.33333	4.66667	4.42708	4.39107	4.47796
	243	4.04167	3.45833	4.625	4.46645	4.4299	4.51807
	245	4.08333	3.41667	4.75	4.50582	4.46874	4.55819
	247	4.08333	3.41667	4.75	4.54519	4.50758	4.59831
	249	4.08333	3.41667	4.75	4.58456	4.54642	4.63842
	251	4.08333	3.41667	4.75	4.62393	4.58526	4.67854
	253	4.08333	3.25	4.91667	4.66329	4.6241	4.71866
	255	4.08333	3.58333	4.58333	4.70266	4.66294	4.75877
	257	4.08333	3.41667	4.75	4.74203	4.70178	4.79889
	259	4.16667	3.66667	4.66667	4.7814	4.74062	4.83901
	261	4.08333	3.41667	4.75	4.82077	4.77946	4.87912
	263	4.16667	3.41667	4.91667	4.86014	4.8183	4.91924
	265	4.125	3.45833	4.79167	4.89951	4.85714	4.95936
	267	4.25	3.58333	4.91667	4.93888	4.89598	4.99948
	269	4.33333	3.66667	5	4.97825	4.93481	5.03959
	271	4.41667	3.91667	4.91667	5.01761	4.97365	5.07971
	273	4.58333	3.91667	5.25	5.05698	5.01249	5.11983
	275	4.375	3.79167	4.95833	5.09635	5.05133	5.15994
	277	4.5	3.75	5.25	5.13572	5.09017	5.20006
	279	4.54167	3.79167	5.29167	5.17509	5.12901	5.24018
	281	4.58333	3.91667	5.25	5.21446	5.16785	5.28029
	283	4.41667	3.75	5.08333	5.25383	5.20669	5.32041
	285	4.66667	4	5.33333	5.2932	5.24553	5.36053
	287	4.58333	3.75	5.41667	5.33257	5.28437	5.40065
	289	4.58333	3.75	5.41667	5.37193	5.32321	5.44076
	291	4.625	4.04167	5.20833	5.4113	5.36205	5.48088
	293	4.58333	3.75	5.41667	5.45067	5.40088	5.521
	295	4.66667	4.08333	5.25	5.49004	5.43972	5.56111
	297	4.66667	4	5.33333	5.52941	5.47856	5.60123
	299	4.66667	4	5.33333	5.56878	5.5174	5.64135
	301	4.66667	4	5.33333	5.60815	5.55624	5.68146
	303	4.66667	4	5.33333	5.64752	5.59508	5.72158
	305	4.66667	4	5.33333	5.68688	5.63392	5.7617
	307	4.66667	4	5.33333	5.72625	5.67276	5.80182
	309	4.66667	3.58333	5.75	5.76562	5.7116	5.84193
	311	4.75	3.66667	5.83333	5.80499	5.75044	5.88205
	313	5	4.16667	5.83333	5.84436	5.78928	5.92217
	315	4.95833	4.04167	5.875	5.88373	5.82812	5.96228
	317	5	4	6	5.9231	5.86696	6.0024
	319	5.20833	4.125	6.29167	5.96247	5.90579	6.04252
	321	5.33333	4	6.66667	6.00184	5.94463	6.08263
	323	5.25	4.08333	6.41667	6.0412	5.98347	6.12275
	325	5.41667	3.91667	6.91667	6.08057	6.02231	6.16287
	327	5.41667	4.58333	6.25	6.11994	6.06115	6.20299
	329	5.5	4.08333	6.91667	6.15931	6.09999	6.2431
	331	5.5	4.5	6.5	6.19868	6.13883	6.28322
	333	5.5	4.83333	6.16667	6.23805	6.17767	6.32334
	335	5.5	3.83333	7.16667	6.27742	6.21651	6.36345
	337	5.5	3.83333	7.16667	6.31679	6.25535	6.40357
	339	5.875	4.20833	7.54167	6.35616	6.29419	6.44369
	341	6.45833	4.54167	8.375	6.39552	6.33303	6.4838
	343	6.29167	4.79167	7.79167	6.43489	6.37186	6.52392
	345	5.91667	4.41667	7.41667	6.47426	6.4107	6.56404
	347	6.5	4.66667	8.33333	6.51363	6.44954	6.60416
	349	6.66667	5.33333	8	6.553	6.48838	6.64427
	351	6.66667	5.33333	8	6.59237	6.52722	6.68439
	353	6.66667	5.16667	8.16667	6.63174	6.56606	6.72451
	355	6.75	5.5	8	6.67111	6.6049	6.76462
	357	6.70833	5.29167	8.125	6.71047	6.64374	6.80474
	359	6.83333	5.66667	8	6.74984	6.68258	6.84486
	361	6.83333	5.66667	8	6.78921	6.72142	6.88497
	363	6.83333	5.66667	8	6.82858	6.76026	6.92509
	365	6.83333	5.66667	8	6.86795	6.7991	6.96521
	367	6.83333	5.66667	8	6.90732	6.83794	7.00533
	369	7	6.16667	7.83333	6.94669	6.87677	7.04544
	371	6.875	5.79167	7.95833	6.98606	6.91561	7.08556
	373	6.83333	5.66667	8	7.02543	6.95445	7.12568
	375	6.91667	5.91667	7.91667	7.06479	6.99329	7.16579
	377	7	6.16667	7.83333	7.10416	7.03213	7.20591
	379	7.08333	6.41667	7.75	7.14353	7.07097	7.24603
	381	7	6.16667	7.83333	7.1829	7.10981	7.28614
	383	7	6.16667	7.83333	7.22227	7.14865	7.32626
	385	7.08333	6.41667	7.75	7.26164	7.18749	7.36638
	387	7.04167	6.29167	7.79167	7.30101	7.22633	7.40649
	389	7	5.16667	8.83333	7.34038	7.26517	7.44661
	391	6.91667	5.91667	7.91667	7.37975	7.30401	7.48673
	393	7	5.91667	8.08333	7.41911	7.34284	7.52685
	395	7	6.08333	7.91667	7.45848	7.38168	7.56696
	397	7	6.16667	7.83333	7.49785	7.42052	7.60708
	399	7.375	6.29167	8.45833	7.53722	7.45936	7.6472
	401	7.41667	6.25	8.58333	7.57659	7.4982	7.68731
	403	7.20833	6.29167	8.125	7.61596	7.53704	7.72743
	405	7.29167	6.125	8.45833	7.65533	7.57588	7.76755
	407	7.25	6.08333	8.41667	7.6947	7.61472	7.80766
	409	7.41667	6.25	8.58333	7.73406	7.65356	7.84778
	411	7.41667	6.25	8.58333	7.77343	7.6924	7.8879
	413	7.20833	6.45833	7.95833	7.8128	7.73124	7.92802
	415	7.41667	6.25	8.58333	7.85217	7.77008	7.96813
	417	7.41667	6.25	8.58333	7.89154	7.80892	8.00825
	419	7.33333	6.16667	8.5	7.93091	7.84775	8.04837
	421	7.41667	6.25	8.58333	7.97028	7.88659	8.08848
	423	7.41667	6.25	8.58333	8.00965	7.92543	8.1286
	425	7.41667	6.25	8.58333	8.04902	7.96427	8.16872
	427	7.33333	6.33333	8.33333	8.08838	8.00311	8.20883
	429	7.41667	6.25	8.58333	8.12775	8.04195	8.24895
	431	7.41667	6.25	8.58333	8.16712	8.08079	8.28907
	433	7.41667	6.08333	8.75	8.20649	8.11963	8.32919
	435	7.5	6.08333	8.91667	8.24586	8.15847	8.3693
	437	7.41667	6.25	8.58333	8.28523	8.19731	8.40942
	439	7.41667	6.25	8.58333	8.3246	8.23615	8.44954
	441	7.41667	6	8.83333	8.36397	8.27499	8.48965
	443	7.41667	6	8.83333	8.40334	8.31382	8.52977
	445	7.41667	6.25	8.58333	8.4427	8.35266	8.56989
	447	7.41667	6.25	8.58333	8.48207	8.3915	8.61
	449	7.41667	6.25	8.58333	8.52144	8.43034	8.65012
	451	7.41667	6.41667	8.41667	8.56081	8.46918	8.69024
	453	7.41667	6.25	8.58333	8.60018	8.50802	8.73036
	455	7.41667	6.25	8.58333	8.63955	8.54686	8.77047
	457	7.41667	6.08333	8.75	8.67892	8.5857	8.81059
	459	7.41667	6.16667	8.66667	8.71829	8.62454	8.85071
	461	7.41667	6.25	8.58333	8.75765	8.66338	8.89082
	463	7.41667	6.25	8.58333	8.79702	8.70222	8.93094
	465	7.41667	6.25	8.58333	8.83639	8.74106	8.97106
	467	7.41667	5.91667	8.91667	8.87576	8.7799	9.01117
	469	7.41667	6.25	8.58333	8.91513	8.81873	9.05129
	471	7.16667	6.5	7.83333	8.9545	8.85757	9.09141
	473	7.41667	6	8.83333	8.99387	8.89641	9.13153
	475	7.41667	6	8.83333	9.03324	8.93525	9.17164
	477	7.41667	6.25	8.58333	9.07261	8.97409	9.21176
	479	7.41667	6.25	8.58333	9.11197	9.01293	9.25188
	481	7.29167	6.375	8.20833	9.15134	9.05177	9.29199
	483	7.41667	6.33333	8.5	9.19071	9.09061	9.33211
	485	7.41667	5.08333	9.75	9.23008	9.12945	9.37223
	487	7.41667	5.25	9.58333	9.26945	9.16829	9.41234
	489	7.41667	6.58333	8.25	9.30882	9.20713	9.45246
	491	7.41667	6.25	8.58333	9.34819	9.24597	9.49258
	493	7.41667	6.25	8.58333	9.38756	9.2848	9.5327
	495	7.41667	6.25	8.58333	9.42693	9.32364	9.57281
	497	7.41667	6.08333	8.75	9.46629	9.36248	9.61293
	499	7.41667	6.25	8.58333	9.50566	9.40132	9.65305
	501	7.41667	5.08333	9.75	9.54503	9.44016	9.69316
	503	7.41667	6.08333	8.75	9.5844	9.479	9.73328
	505	7.41667	3.91667	10.9167	9.62377	9.51784	9.7734
	507	7.41667	6.25	8.58333	9.66314	9.55668	9.81351
	509	7.5	4	11	9.70251	9.59552	9.85363
	511	7.5	4	11	9.74188	9.63436	9.89375
	513	7.5	4	11	9.78124	9.6732	9.93387
	515	7.5	4	11	9.82061	9.71204	9.97398
	517	7.625	4.375	10.875	9.85998	9.75088	10.0141
	519	7.91667	5.25	10.5833	9.89935	9.78971	10.0542
	521	7.91667	5.25	10.5833	9.93872	9.82855	10.0943
	523	7.91667	5.25	10.5833	9.97809	9.86739	10.1344
	525	7.91667	5.25	10.5833	10.0175	9.90623	10.1746
	527	7.91667	5.16667	10.6667	10.0568	9.94507	10.2147
	529	8.5	5.58333	11.4167	10.0962	9.98391	10.2548
	531	7.91667	5.25	10.5833	10.1356	10.0227	10.2949
	533	9.25	6.25	12.25	10.1749	10.0616	10.335
	535	7.91667	4.25	11.5833	10.2143	10.1004	10.3752
	537	9.25	6.41667	12.0833	10.2537	10.1393	10.4153
	539	9.25	6.41667	12.0833	10.293	10.1781	10.4554
	541	9.25	6.41667	12.0833	10.3324	10.2169	10.4955
	543	9.83333	7.83333	11.8333	10.3718	10.2558	10.5356
	545	9.83333	8	11.6667	10.4111	10.2946	10.5757
	547	9.83333	8	11.6667	10.4505	10.3335	10.6159
	549	9.83333	8	11.6667	10.4899	10.3723	10.656
	551	10	8.5	11.5	10.5293	10.4111	10.6961
	553	10.0417	8.625	11.4583	10.5686	10.45	10.7362
	555	10.0833	8.75	11.4167	10.608	10.4888	10.7763
	557	9.83333	8.16667	11.5	10.6474	10.5277	10.8164
	559	10.0833	8.75	11.4167	10.6867	10.5665	10.8566
	561	10.0833	8.83333	11.3333	10.7261	10.6053	10.8967
	563	10.6667	10.3333	11	10.7655	10.6442	10.9368
	565	10.6667	10.3333	11	10.8048	10.683	10.9769
	567	10.6667	10.3333	11	10.8442	10.7219	11.017
	569	10.6667	10.3333	11	10.8836	10.7607	11.0571
	571	10.6667	10.3333	11	10.9229	10.7995	11.0973
	573	10.6667	10.3333	11	10.9623	10.8384	11.1374
	575	10.6667	10.3333	11	11.0017	10.8772	11.1775
	577	10.6667	10.3333	11	11.041	10.9161	11.2176
	579	10.6667	10.3333	11	11.0804	10.9549	11.2577
	581	10.6667	10.3333	11	11.1198	10.9937	11.2978
	583	10.6667	10.3333	11	11.1592	11.0326	11.338
	585	10.6667	10.3333	11	11.1985	11.0714	11.3781
	587	10.6667	10.3333	11	11.2379	11.1102	11.4182
	589	10.6667	10.3333	11	11.2773	11.1491	11.4583
	591	10.6667	10.3333	11	11.3166	11.1879	11.4984
	593	10.6667	10.5	10.8333	11.356	11.2268	11.5385
	595	10.7083	10.4583	10.9583	11.3954	11.2656	11.5787
	597	10.75	10.5833	10.9167	11.4347	11.3044	11.6188
	599	10.7083	10.4583	10.9583	11.4741	11.3433	11.6589
	601	10.75	10.5833	10.9167	11.5135	11.3821	11.699
	603	10.75	10.5833	10.9167	11.5528	11.421	11.7391
	605	10.75	10.5833	10.9167	11.5922	11.4598	11.7792
	607	10.75	10.5833	10.9167	11.6316	11.4986	11.8194
	609	10.75	10.5833	10.9167	11.6709	11.5375	11.8595
	611	10.75	10.5833	10.9167	11.7103	11.5763	11.8996
	613	10.75	10.5833	10.9167	11.7497	11.6152	11.9397
	615	10.75	10.5833	10.9167	11.7891	11.654	11.9798
	617	10.75	10.5833	10.9167	11.8284	11.6928	12.0199
	619	10.75	10.5833	10.9167	11.8678	11.7317	12.0601
	621	10.75	10.5833	10.9167	11.9072	11.7705	12.1002
	623	10.75	10.5833	10.9167	11.9465	11.8094	12.1403
	625	10.75	10.5833	10.9167	11.9859	11.8482	12.1804
	627	10.75	10.5833	10.9167	12.0253	11.887	12.2205
	629	10.75	10.75	10.75	12.0646	11.9259	12.2607
	631	10.75	10.5833	10.9167	12.104	11.9647	12.3008
	633	10.75	10.5833	10.9167	12.1434	12.0035	12.3409
	635	10.75	10.5833	10.9167	12.1827	12.0424	12.381
	637	10.75	10.5833	10.9167	12.2221	12.0812	12.4211
	639	10.75	10.6667	10.8333	12.2615	12.1201	12.4612
	641	10.75	10.5833	10.9167	12.3009	12.1589	12.5014
	643	10.75	10.5833	10.9167	12.3402	12.1977	12.5415
	645	10.75	10.5833	10.9167	12.3796	12.2366	12.5816
	647	10.75	10.5833	10.9167	12.419	12.2754	12.6217
	649	10.75	10.5	11	12.4583	12.3143	12.6618
	651	10.75	10.5	11	12.4977	12.3531	12.7019
	653	10.75	10.5833	10.9167	12.5371	12.3919	12.7421
	655	10.75	10.5833	10.9167	12.5764	12.4308	12.7822
	657	10.75	10.5833	10.9167	12.6158	12.4696	12.8223
	659	10.75	10.5833	10.9167	12.6552	12.5085	12.8624
	661	10.7917	10.5417	11.0417	12.6945	12.5473	12.9025
	663	10.8333	10.6667	11	12.7339	12.5861	12.9426
	665	10.875	10.2917	11.4583	12.7733	12.625	12.9828
	667	10.8333	10.4167	11.25	12.8126	12.6638	13.0229
	669	11	10.5	11.5	12.852	12.7027	13.063
	671	11.1667	10.3333	12	12.8914	12.7415	13.1031
	673	11.1667	10.3333	12	12.9308	12.7803	13.1432
	675	11.1667	10.3333	12	12.9701	12.8192	13.1833
	677	11.1667	10.3333	12	13.0095	12.858	13.2235
	679	11.1667	10.3333	12	13.0489	12.8969	13.2636
	681	11.1667	10.3333	12	13.0882	12.9357	13.3037
	683	11.1667	10.3333	12	13.1276	12.9745	13.3438
	685	11.1667	10.3333	12	13.167	13.0134	13.3839
	687	11.1667	10.3333	12	13.2063	13.0522	13.424
	689	11.3333	10.1667	12.5	13.2457	13.091	13.4642
	691	11.2917	10.2083	12.375	13.2851	13.1299	13.5043
	693	11.375	10.125	12.625	13.3244	13.1687	13.5444
	695	11.1667	10.3333	12	13.3638	13.2076	13.5845
	697	11.9167	10.3333	13.5	13.4032	13.2464	13.6246
	699	11.6667	9.83333	13.5	13.4425	13.2852	13.6647
	701	11.9167	10.25	13.5833	13.4819	13.3241	13.7049
	703	11.9167	10.3333	13.5	13.5213	13.3629	13.745
	705	11.9167	10	13.8333	13.5607	13.4018	13.7851
	707	12.0833	10.25	13.9167	13.6	13.4406	13.8252
	709	11.9167	10.25	13.5833	13.6394	13.4794	13.8653
	711	12.4167	9.91667	14.9167	13.6788	13.5183	13.9054
	713	12.5833	9.75	15.4167	13.7181	13.5571	13.9456
	715	12.25	10.0833	14.4167	13.7575	13.596	13.9857
	717	12.6667	9.75	15.5833	13.7969	13.6348	14.0258
	719	12.75	9.58333	15.9167	13.8362	13.6736	14.0659
	721	12.75	9.58333	15.9167	13.8756	13.7125	14.106
	723	12.75	9.58333	15.9167	13.915	13.7513	14.1461
	725	12.75	9.58333	15.9167	13.9543	13.7902	14.1863
	727	12.875	9.45833	16.2917	13.9937	13.829	14.2264
	729	13.4583	10.2917	16.625	14.0331	13.8678	14.2665
	731	13.75	10.0833	17.4167	14.0724	13.9067	14.3066
	733	14	11.25	16.75	14.1118	13.9455	14.3467
	735	13.8333	10	17.6667	14.1512	13.9843	14.3869
	737	13.9167	9.75	18.0833	14.1906	14.0232	14.427
	739	14	9.83333	18.1667	14.2299	14.062	14.4671
	741	14.0417	9.79167	18.2917	14.2693	14.1009	14.5072
	743	14.0833	10.8333	17.3333	14.3087	14.1397	14.5473
	745	14.4167	11.0833	17.75	14.348	14.1785	14.5874
	747	14.0833	9.75	18.4167	14.3874	14.2174	14.6276
	749	14.1667	10.4167	17.9167	14.4268	14.2562	14.6677
	751	14.8333	9.91667	19.75	14.4661	14.2951	14.7078
	753	14.8333	10.5833	19.0833	14.5055	14.3339	14.7479
	755	14.8333	10.1667	19.5	14.5449	14.3727	14.788
	757	14.8333	9	20.6667	14.5842	14.4116	14.8281
	759	14.8333	10.6667	19	14.6236	14.4504	14.8683
	761	14.8333	9	20.6667	14.663	14.4893	14.9084
	763	14.8333	10.6667	19	14.7024	14.5281	14.9485
	765	14.8333	10.9167	18.75	14.7417	14.5669	14.9886
	767	14.8333	9	20.6667	14.7811	14.6058	15.0287
	769	14.875	10.625	19.125	14.8205	14.6446	15.0688
	771	14.875	12.5417	17.2083	14.8598	14.6835	15.109
	773	15.4167	10.0833	20.75	14.8992	14.7223	15.1491
	775	15.0417	11.4583	18.625	14.9386	14.7611	15.1892
	777	15.5	10	21	14.9779	14.8	15.2293
	779	16	9.66667	22.3333	15.0173	14.8388	15.2694
	781	15.4167	12.6667	18.1667	15.0567	14.8776	15.3095
	783	16	11.4167	20.5833	15.096	14.9165	15.3497
	785	15.4167	12.5833	18.25	15.1354	14.9553	15.3898
	787	16	12	20	15.1748	14.9942	15.4299
	789	16	12.0833	19.9167	15.2141	15.033	15.47
	791	16	12	20	15.2535	15.0718	15.5101
	793	16	12	20	15.2929	15.1107	15.5502
	795	16	10.6667	21.3333	15.3323	15.1495	15.5904
	797	16	12.0833	19.9167	15.3716	15.1884	15.6305
	799	16	12	20	15.411	15.2272	15.6706
	801	16	12	20	15.4504	15.266	15.7107
	803	16.0833	12.0833	20.0833	15.4897	15.3049	15.7508
	805	17.75	12.9167	22.5833	15.5291	15.3437	15.7909
	807	16.5	11.5	21.5	15.5685	15.3826	15.8311
	809	16.1667	12	20.3333	15.6078	15.4214	15.8712
	811	17.0417	11.7083	22.375	15.6472	15.4602	15.9113
	813	16.5	11.8333	21.1667	15.6866	15.4991	15.9514
	815	16.5	12.4167	20.5833	15.7259	15.5379	15.9915
	817	16.625	12.4583	20.7917	15.7653	15.5768	16.0316
	819	16.5	13	20	15.8047	15.6156	16.0718
	821	16.5	12.1667	20.8333	15.844	15.6544	16.1119
	823	16.5	13.25	19.75	15.8834	15.6933	16.152
	825	17.75	13.5833	21.9167	15.9228	15.7321	16.1921
	827	17.625	13.5417	21.7083	15.9622	15.771	16.2322
	829	17.2083	13.625	20.7917	16.0015	15.8098	16.2723
	831	17.75	13.75	21.75	16.0409	15.8486	16.3125
	833	17.75	13.6667	21.8333	16.0803	15.8875	16.3526
	835	17.75	13.5833	21.9167	16.1196	15.9263	16.3927
	837	17.625	14.375	20.875	16.159	15.9651	16.4328
	839	17.5833	14.4167	20.75	16.1984	16.004	16.4729
	841	16.6667	14.5	18.8333	16.2377	16.0428	16.5131
	843	17.5	14.25	20.75	16.2771	16.0817	16.5532
	845	17.75	14.25	21.25	16.3165	16.1205	16.5933
	847	17.5	14.4167	20.5833	16.3558	16.1593	16.6334
	849	17.6667	14.5	20.8333	16.3952	16.1982	16.6735
	851	16.75	14.75	18.75	16.4346	16.237	16.7136
	853	17.1667	14.8333	19.5	16.4739	16.2759	16.7538
	855	17.5	14.6667	20.3333	16.5133	16.3147	16.7939
	857	17.75	15.25	20.25	16.5527	16.3535	16.834
	859	17.625	15.375	19.875	16.5921	16.3924	16.8741
	861	17.75	15.25	20.25	16.6314	16.4312	16.9142
	863	17.75	15.25	20.25	16.6708	16.4701	16.9543
	865	17.5	14.9167	20.0833	16.7102	16.5089	16.9945
	867	17.75	15.25	20.25	16.7495	16.5477	17.0346
	869	17.75	15.25	20.25	16.7889	16.5866	17.0747
	871	17.75	15.25	20.25	16.8283	16.6254	17.1148
	873	17.75	15.25	20.25	16.8676	16.6643	17.1549
	875	17.75	15.5	20	16.907	16.7031	17.195
	877	17.75	15.25	20.25	16.9464	16.7419	17.2352
	879	17.75	15.3333	20.1667	16.9857	16.7808	17.2753
	881	17.75	15.4167	20.0833	17.0251	16.8196	17.3154
	883	17.75	15.25	20.25	17.0645	16.8584	17.3555
	885	17.75	15.5833	19.9167	17.1039	16.8973	17.3956
	887	18.4167	15.75	21.0833	17.1432	16.9361	17.4357
	889	18.1667	16.3333	20	17.1826	16.975	17.4759
	891	17.75	15.75	19.75	17.222	17.0138	17.516
	893	17.75	16.0833	19.4167	17.2613	17.0526	17.5561
	895	17.8333	15.8333	19.8333	17.3007	17.0915	17.5962
	897	18.0833	15.75	20.4167	17.3401	17.1303	17.6363
	899	18.1667	16	20.3333	17.3794	17.1692	17.6764
	901	18.1667	16.25	20.0833	17.4188	17.208	17.7166
	903	18.2083	16.2917	20.125	17.4582	17.2468	17.7567
	905	18.4167	16.25	20.5833	17.4975	17.2857	17.7968
	907	18.5417	16.2917	20.7917	17.5369	17.3245	17.8369
	909	18.5417	16.2083	20.875	17.5763	17.3634	17.877
	911	18.4167	16.4167	20.4167	17.6156	17.4022	17.9171
	913	18.4583	16.5417	20.375	17.655	17.441	17.9573
	915	18.6667	16.5	20.8333	17.6944	17.4799	17.9974
	917	18.7083	16.625	20.7917	17.7338	17.5187	18.0375
	919	18.7083	16.4583	20.9583	17.7731	17.5576	18.0776
	921	18.75	16.75	20.75	17.8125	17.5964	18.1177
	923	18.5	16.75	20.25	17.8519	17.6352	18.1578
	925	18.75	16.75	20.75	17.8912	17.6741	18.198
	927	18.9583	16.9583	20.9583	17.9306	17.7129	18.2381
	929	18.9583	16.5417	21.375	17.97	17.7518	18.2782
	931	18.8333	16.6667	21	18.0093	17.7906	18.3183
	933	19	16.6667	21.3333	18.0487	17.8294	18.3584
	935	18.8333	17.1667	20.5	18.0881	17.8683	18.3985
	937	18.8333	16.4167	21.25	18.1274	17.9071	18.4387
	939	19.0833	16.9167	21.25	18.1668	17.9459	18.4788
	941	19.25	16.75	21.75	18.2062	17.9848	18.5189
	943	19.5	17	22	18.2455	18.0236	18.559
	945	19.25	17.1667	21.3333	18.2849	18.0625	18.5991
	947	19.25	17.25	21.25	18.3243	18.1013	18.6393
	949	19.5417	17.375	21.7083	18.3637	18.1401	18.6794
	951	19.375	17.2083	21.5417	18.403	18.179	18.7195
	953	19.5833	17.25	21.9167	18.4424	18.2178	18.7596
	955	19.2917	16.875	21.7083	18.4818	18.2567	18.7997
	957	19.4583	17.0417	21.875	18.5211	18.2955	18.8398
	959	19.125	17.375	20.875	18.5605	18.3343	18.88
	961	19.4167	16.9167	21.9167	18.5999	18.3732	18.9201
	963	19.625	17.2083	22.0417	18.6392	18.412	18.9602
	965	20	17.25	22.75	18.6786	18.4509	19.0003
	967	19.5417	17.2917	21.7917	18.718	18.4897	19.0404
	969	20	17.75	22.25	18.7573	18.5285	19.0805
	971	19.6667	17.3333	22	18.7967	18.5674	19.1207
	973	19.75	17.25	22.25	18.8361	18.6062	19.1608
	975	20.1667	17.8333	22.5	18.8754	18.6451	19.2009
	977	19.625	17.7083	21.5417	18.9148	18.6839	19.241
	979	20	17.6667	22.3333	18.9542	18.7227	19.2811
	981	20.0833	17.5833	22.5833	18.9936	18.7616	19.3212
	983	20.125	17.7083	22.5417	19.0329	18.8004	19.3614
	985	19.9167	17.5833	22.25	19.0723	18.8392	19.4015
	987	20	17.5	22.5	19.1117	18.8781	19.4416
	989	20.5	18.1667	22.8333	19.151	18.9169	19.4817
	991	20.125	17.5417	22.7083	19.1904	18.9558	19.5218
	993	20.2083	18.0417	22.375	19.2298	18.9946	19.5619
	995	20	17.1667	22.8333	19.2691	19.0334	19.6021
	997	20.4167	18.5833	22.25	19.3085	19.0723	19.6422
	999	20.25	17.8333	22.6667	19.3479	19.1111	19.6823
	1001	20.3333	18.1667	22.5	19.3872	19.15	19.7224
	1003	20.4583	18.2083	22.7083	19.4266	19.1888	19.7625
	1005	20.375	18.4583	22.2917	19.466	19.2276	19.8026
	1007	20.2917	17.7083	22.875	19.5054	19.2665	19.8428
	1009	20.6667	18.75	22.5833	19.5447	19.3053	19.8829
	1011	20.2917	18.125	22.4583	19.5841	19.3442	19.923
	1013	20.5	18.3333	22.6667	19.6235	19.383	19.9631
	1015	20.625	18.7083	22.5417	19.6628	19.4218	20.0032
	1017	20.5	18.75	22.25	19.7022	19.4607	20.0433
	1019	20.3333	17.5	23.1667	19.7416	19.4995	20.0835
	1021	20.4167	18.6667	22.1667	19.7809	19.5384	20.1236
	1023	20.7083	18.4583	22.9583	19.8203	19.5772	20.1637
	1025	20.75	19.1667	22.3333	19.8597	19.616	20.2038
	1027	20.625	18.5417	22.7083	19.899	19.6549	20.2439
	1029	20.6667	18.8333	22.5	19.9384	19.6937	20.284
	1031	20.8333	18.8333	22.8333	19.9778	19.7325	20.3242
	1033	20.5833	18.5833	22.5833	20.0171	19.7714	20.3643
	1035	20.4167	18.5833	22.25	20.0565	19.8102	20.4044
	1037	20.2917	18.0417	22.5417	20.0959	19.8491	20.4445
	1039	20.9167	19.0833	22.75	20.1353	19.8879	20.4846
	1041	20.5	18.0833	22.9167	20.1746	19.9267	20.5247
	1043	20.9167	18.5	23.3333	20.214	19.9656	20.5649
	1045	20.9167	18.3333	23.5	20.2534	20.0044	20.605
	1047	20.8333	18.75	22.9167	20.2927	20.0433	20.6451
	1049	21.0833	19.5833	22.5833	20.3321	20.0821	20.6852
	1051	20.8333	18.8333	22.8333	20.3715	20.1209	20.7253
	1053	20.9583	19.2083	22.7083	20.4108	20.1598	20.7655
	1055	20.75	19.25	22.25	20.4502	20.1986	20.8056
	1057	21.0833	18.9167	23.25	20.4896	20.2375	20.8457
	1059	21.0417	19.125	22.9583	20.5289	20.2763	20.8858
	1061	21.0833	19.0833	23.0833	20.5683	20.3151	20.9259
	1063	21.125	19.0417	23.2083	20.6077	20.354	20.966
	1065	20.875	18.7917	22.9583	20.647	20.3928	21.0062
	1067	20.8333	18.8333	22.8333	20.6864	20.4317	21.0463
	1069	21.0833	19	23.1667	20.7258	20.4705	21.0864
	1071	21.0417	19.0417	23.0417	20.7652	20.5093	21.1265
	1073	21.5833	19.5	23.6667	20.8045	20.5482	21.1666
	1075	21.2917	19.2083	23.375	20.8439	20.587	21.2067
	1077	21.4167	19.25	23.5833	20.8833	20.6259	21.2469
	1079	21.4167	19.25	23.5833	20.9226	20.6647	21.287
	1081	21.375	19.375	23.375	20.962	20.7035	21.3271
	1083	21.4167	19.3333	23.5	21.0014	20.7424	21.3672
	1085	21.5	19.0833	23.9167	21.0407	20.7812	21.4073
	1087	21.25	19.25	23.25	21.0801	20.82	21.4474
	1089	21.3333	19.3333	23.3333	21.1195	20.8589	21.4876
	1091	21.625	19.375	23.875	21.1588	20.8977	21.5277
	1093	21.4167	19.25	23.5833	21.1982	20.9366	21.5678
	1095	21.5833	19.4167	23.75	21.2376	20.9754	21.6079
	1097	21.5833	19.9167	23.25	21.2769	21.0142	21.648
	1099	21.6667	19.5	23.8333	21.3163	21.0531	21.6881
	1101	21.4167	19.6667	23.1667	21.3557	21.0919	21.7283
	1103	21.75	19.75	23.75	21.3951	21.1308	21.7684
	1105	21.5	19.4167	23.5833	21.4344	21.1696	21.8085
	1107	21.75	19.9167	23.5833	21.4738	21.2084	21.8486
	1109	22.0833	20.4167	23.75	21.5132	21.2473	21.8887
	1111	21.5833	19.4167	23.75	21.5525	21.2861	21.9288
	1113	21.7083	19.7917	23.625	21.5919	21.325	21.969
	1115	21.8333	20	23.6667	21.6313	21.3638	22.0091
	1117	21.8333	20.0833	23.5833	21.6706	21.4026	22.0492
	1119	22	20.3333	23.6667	21.71	21.4415	22.0893
	1121	22	20.4167	23.5833	21.7494	21.4803	22.1294
	1123	21.9167	20.25	23.5833	21.7887	21.5192	22.1695
	1125	22.0417	20.2917	23.7917	21.8281	21.558	22.2097
	1127	21.875	19.7917	23.9583	21.8675	21.5968	22.2498
	1129	22.0417	20.625	23.4583	21.9068	21.6357	22.2899
	1131	22.0833	20.4167	23.75	21.9462	21.6745	22.33
	1133	22.1667	20.8333	23.5	21.9856	21.7133	22.3701
	1135	22.3333	21.1667	23.5	22.025	21.7522	22.4102
	1137	22.4583	21.0417	23.875	22.0643	21.791	22.4504
	1139	22.2083	20.9583	23.4583	22.1037	21.8299	22.4905
	1141	22.2917	20.9583	23.625	22.1431	21.8687	22.5306
	1143	22.1667	20.6667	23.6667	22.1824	21.9075	22.5707
	1145	22.2917	20.875	23.7083	22.2218	21.9464	22.6108
	1147	22.4167	21.0833	23.75	22.2612	21.9852	22.6509
	1149	22.6667	21	24.3333	22.3005	22.0241	22.6911
	1151	22.625	21.125	24.125	22.3399	22.0629	22.7312
	1153	22.25	20.75	23.75	22.3793	22.1017	22.7713
	1155	22.4167	21.1667	23.6667	22.4186	22.1406	22.8114
	1157	22.6667	21.1667	24.1667	22.458	22.1794	22.8515
	1159	22.75	21.4167	24.0833	22.4974	22.2183	22.8917
	1161	22.6667	21.25	24.0833	22.5368	22.2571	22.9318
	1163	22.75	21.4167	24.0833	22.5761	22.2959	22.9719
	1165	22.75	21.4167	24.0833	22.6155	22.3348	23.012
	1167	22.75	21.1667	24.3333	22.6549	22.3736	23.0521
	1169	22.6667	21.25	24.0833	22.6942	22.4125	23.0922
	1171	22.75	21.4167	24.0833	22.7336	22.4513	23.1324
	1173	22.5833	21.25	23.9167	22.773	22.4901	23.1725
	1175	22.75	21.5833	23.9167	22.8123	22.529	23.2126
	1177	22.8333	21.25	24.4167	22.8517	22.5678	23.2527
	1179	22.75	21.4167	24.0833	22.8911	22.6067	23.2928
	1181	22.8333	21.25	24.4167	22.9304	22.6455	23.3329
	1183	22.75	21.4167	24.0833	22.9698	22.6843	23.3731

## Sheet: Extended-Data-Figure 3h
	Extended Figure 3h
	31.5C°_Experimental_Time(min)	Median_Developmental_age(hpf)	Median-2*MAD	Median+2*MAD	Linear_fit	Linear_Fit_upper_CI	Linear_Fit_lower_CI
	90	2.04167	1.29167	2.79167	1.5	1.5	1.5
	92	2.08333	1.58333	2.58333	1.54023	1.53942	1.54124
	94	2	1.5	2.5	1.58046	1.57885	1.58247
	96	2.08333	1.58333	2.58333	1.62069	1.61827	1.62371
	98	2.08333	1.58333	2.58333	1.66092	1.6577	1.66495
	100	2.08333	1.58333	2.58333	1.70115	1.69712	1.70618
	102	2.08333	1.58333	2.58333	1.74138	1.73655	1.74742
	104	2.08333	1.58333	2.58333	1.78161	1.77597	1.78866
	106	2.16667	1.66667	2.66667	1.82184	1.8154	1.82989
	108	2.16667	1.66667	2.66667	1.86207	1.85482	1.87113
	110	2.16667	1.66667	2.66667	1.9023	1.89424	1.91237
	112	2.16667	1.66667	2.66667	1.94253	1.93367	1.9536
	114	2.16667	1.66667	2.66667	1.98276	1.97309	1.99484
	116	2.33333	1.66667	3	2.02299	2.01252	2.03607
	118	2.33333	1.66667	3	2.06322	2.05194	2.07731
	120	2.33333	1.66667	3	2.10345	2.09137	2.11855
	122	2.33333	1.66667	3	2.14368	2.13079	2.15978
	124	2.41667	1.91667	2.91667	2.18391	2.17022	2.20102
	126	2.41667	1.91667	2.91667	2.22413	2.20964	2.24226
	128	2.41667	1.91667	2.91667	2.26436	2.24906	2.28349
	130	2.41667	1.91667	2.91667	2.30459	2.28849	2.32473
	132	2.5	2	3	2.34482	2.32791	2.36597
	134	2.58333	2.08333	3.08333	2.38505	2.36734	2.4072
	136	2.66667	2.16667	3.16667	2.42528	2.40676	2.44844
	138	2.66667	2.16667	3.16667	2.46551	2.44619	2.48968
	140	2.66667	2.16667	3.16667	2.50574	2.48561	2.53091
	142	2.66667	2.16667	3.16667	2.54597	2.52504	2.57215
	144	2.66667	2	3.33333	2.5862	2.56446	2.61339
	146	2.66667	2.16667	3.16667	2.62643	2.60388	2.65462
	148	2.66667	2.16667	3.16667	2.66666	2.64331	2.69586
	150	2.75	2.25	3.25	2.70689	2.68273	2.7371
	152	2.83333	2.5	3.16667	2.74712	2.72216	2.77833
	154	2.75	2.25	3.25	2.78735	2.76158	2.81957
	156	2.91667	2.58333	3.25	2.82758	2.80101	2.86081
	158	2.91667	2.58333	3.25	2.86781	2.84043	2.90204
	160	3	2.83333	3.16667	2.90804	2.87986	2.94328
	162	2.91667	2.75	3.08333	2.94827	2.91928	2.98451
	164	3	2.83333	3.16667	2.9885	2.9587	3.02575
	166	3	2.83333	3.16667	3.02873	2.99813	3.06699
	168	3	2.83333	3.16667	3.06896	3.03755	3.10822
	170	3	2.83333	3.16667	3.10919	3.07698	3.14946
	172	3	2.83333	3.16667	3.14942	3.1164	3.1907
	174	3	2.83333	3.16667	3.18965	3.15583	3.23193
	176	3	2.66667	3.33333	3.22988	3.19525	3.27317
	178	3.08333	2.91667	3.25	3.27011	3.23467	3.31441
	180	3	2.83333	3.16667	3.31034	3.2741	3.35564
	182	3.04167	2.79167	3.29167	3.35057	3.31352	3.39688
	184	3.08333	2.91667	3.25	3.3908	3.35295	3.43812
	186	3.08333	2.91667	3.25	3.43103	3.39237	3.47935
	188	3.08333	2.75	3.41667	3.47126	3.4318	3.52059
	190	3.08333	2.91667	3.25	3.51149	3.47122	3.56183
	192	3.08333	2.58333	3.58333	3.55172	3.51065	3.60306
	194	3.08333	2.58333	3.58333	3.59195	3.55007	3.6443
	196	3.08333	2.58333	3.58333	3.63217	3.58949	3.68554
	198	3.16667	2.66667	3.66667	3.6724	3.62892	3.72677
	200	3.08333	2.58333	3.58333	3.71263	3.66834	3.76801
	202	3.16667	2.66667	3.66667	3.75286	3.70777	3.80924
	204	3.33333	2.66667	4	3.79309	3.74719	3.85048
	206	3.41667	2.75	4.08333	3.83332	3.78662	3.89172
	208	3.41667	2.75	4.08333	3.87355	3.82604	3.93295
	210	3.5	2.66667	4.33333	3.91378	3.86547	3.97419
	212	3.625	2.70833	4.54167	3.95401	3.90489	4.01543
	214	3.625	2.70833	4.54167	3.99424	3.94431	4.05666
	216	3.66667	2.83333	4.5	4.03447	3.98374	4.0979
	218	3.66667	2.83333	4.5	4.0747	4.02316	4.13914
	220	3.66667	2.83333	4.5	4.11493	4.06259	4.18037
	222	3.66667	3	4.33333	4.15516	4.10201	4.22161
	224	3.66667	3	4.33333	4.19539	4.14144	4.26285
	226	3.66667	3	4.33333	4.23562	4.18086	4.30408
	228	3.66667	2.83333	4.5	4.27585	4.22029	4.34532
	230	3.75	3.08333	4.41667	4.31608	4.25971	4.38656
	232	3.75	3.25	4.25	4.35631	4.29913	4.42779
	234	3.70833	2.95833	4.45833	4.39654	4.33856	4.46903
	236	3.91667	3.41667	4.41667	4.43677	4.37798	4.51027
	238	3.95833	3.375	4.54167	4.477	4.41741	4.5515
	240	3.91667	3.41667	4.41667	4.51723	4.45683	4.59274
	242	4	3.33333	4.66667	4.55746	4.49626	4.63398
	244	4	3.33333	4.66667	4.59769	4.53568	4.67521
	246	4	3.25	4.75	4.63792	4.57511	4.71645
	248	4	3.33333	4.66667	4.67815	4.61453	4.75768
	250	4.08333	3.25	4.91667	4.71838	4.65395	4.79892
	252	4.08333	3.41667	4.75	4.75861	4.69338	4.84016
	254	4	3.33333	4.66667	4.79884	4.7328	4.88139
	256	4.08333	3.75	4.41667	4.83907	4.77223	4.92263
	258	4.08333	3.75	4.41667	4.8793	4.81165	4.96387
	260	4.08333	3.75	4.41667	4.91953	4.85108	5.0051
	262	4.08333	3.5	4.66667	4.95976	4.8905	5.04634
	264	4.08333	3.41667	4.75	4.99999	4.92993	5.08758
	266	4.08333	3.41667	4.75	5.04021	4.96935	5.12881
	268	4.08333	3.41667	4.75	5.08044	5.00877	5.17005
	270	4.08333	3.41667	4.75	5.12067	5.0482	5.21129
	272	4.08333	3.75	4.41667	5.1609	5.08762	5.25252
	274	4.08333	3.41667	4.75	5.20113	5.12705	5.29376
	276	4.08333	3.58333	4.58333	5.24136	5.16647	5.335
	278	4.16667	3.66667	4.66667	5.28159	5.2059	5.37623
	280	4.08333	3.58333	4.58333	5.32182	5.24532	5.41747
	282	4.08333	3.41667	4.75	5.36205	5.28475	5.45871
	284	4.375	3.79167	4.95833	5.40228	5.32417	5.49994
	286	4.08333	3.25	4.91667	5.44251	5.36359	5.54118
	288	4.25	3.41667	5.08333	5.48274	5.40302	5.58242
	290	4.5	3.66667	5.33333	5.52297	5.44244	5.62365
	292	4.5	3.66667	5.33333	5.5632	5.48187	5.66489
	294	4.58333	3.75	5.41667	5.60343	5.52129	5.70612
	296	4.66667	3.75	5.58333	5.64366	5.56072	5.74736
	298	4.66667	4	5.33333	5.68389	5.60014	5.7886
	300	4.66667	4	5.33333	5.72412	5.63957	5.82983
	302	4.66667	3.66667	5.66667	5.76435	5.67899	5.87107
	304	4.66667	4	5.33333	5.80458	5.71841	5.91231
	306	4.66667	3.66667	5.66667	5.84481	5.75784	5.95354
	308	5	4.33333	5.66667	5.88504	5.79726	5.99478
	310	4.83333	4.16667	5.5	5.92527	5.83669	6.03602
	312	4.91667	4.25	5.58333	5.9655	5.87611	6.07725
	314	5	4.25	5.75	6.00573	5.91554	6.11849
	316	5.16667	4.16667	6.16667	6.04596	5.95496	6.15973
	318	5.33333	4	6.66667	6.08619	5.99438	6.20096
	320	5.33333	4	6.66667	6.12642	6.03381	6.2422
	322	5.45833	4.125	6.79167	6.16665	6.07323	6.28344
	324	5.5	4.08333	6.91667	6.20688	6.11266	6.32467
	326	5.5	3.83333	7.16667	6.24711	6.15208	6.36591
	328	5.5	3.83333	7.16667	6.28734	6.19151	6.40715
	330	5.5	3.83333	7.16667	6.32757	6.23093	6.44838
	332	5.5	3.83333	7.16667	6.3678	6.27036	6.48962
	334	5.5	3.16667	7.83333	6.40802	6.30978	6.53086
	336	5.5	3.75	7.25	6.44825	6.3492	6.57209
	338	5.91667	3.91667	7.91667	6.48848	6.38863	6.61333
	340	6.16667	4.16667	8.16667	6.52871	6.42805	6.65456
	342	6.45833	4.54167	8.375	6.56894	6.46748	6.6958
	344	6.75	4.83333	8.66667	6.60917	6.5069	6.73704
	346	6.83333	5	8.66667	6.6494	6.54633	6.77827
	348	6.75	4.91667	8.58333	6.68963	6.58575	6.81951
	350	6.83333	4.75	8.91667	6.72986	6.62518	6.86075
	352	6.83333	4.91667	8.75	6.77009	6.6646	6.90198
	354	7	5.91667	8.08333	6.81032	6.70402	6.94322
	356	7	5.16667	8.83333	6.85055	6.74345	6.98446
	358	7	5.16667	8.83333	6.89078	6.78287	7.02569
	360	7	6	8	6.93101	6.8223	7.06693
	362	7.41667	5.83333	9	6.97124	6.86172	7.10817
	364	7.29167	6.04167	8.54167	7.01147	6.90115	7.1494
	366	7.16667	6.33333	8	7.0517	6.94057	7.19064
	368	7.375	6.29167	8.45833	7.09193	6.98	7.23188
	370	7.29167	6.04167	8.54167	7.13216	7.01942	7.27311
	372	7.41667	6.25	8.58333	7.17239	7.05884	7.31435
	374	7.41667	6.08333	8.75	7.21262	7.09827	7.35559
	376	7.41667	6	8.83333	7.25285	7.13769	7.39682
	378	7.41667	6.25	8.58333	7.29308	7.17712	7.43806
	380	7.41667	6.25	8.58333	7.33331	7.21654	7.47929
	382	7.41667	6.25	8.58333	7.37354	7.25597	7.52053
	384	7.41667	6.25	8.58333	7.41377	7.29539	7.56177
	386	7.41667	6.25	8.58333	7.454	7.33482	7.603
	388	7.5	6.16667	8.83333	7.49423	7.37424	7.64424
	390	7.5	6	9	7.53446	7.41366	7.68548
	392	7.41667	6.25	8.58333	7.57469	7.45309	7.72671
	394	7.5	6.08333	8.91667	7.61492	7.49251	7.76795
	396	7.5	6.16667	8.83333	7.65515	7.53194	7.80919
	398	7.5	6	9	7.69538	7.57136	7.85042
	400	7.5	6.16667	8.83333	7.73561	7.61079	7.89166
	402	7.58333	6.08333	9.08333	7.77584	7.65021	7.9329
	404	7.58333	6.16667	9	7.81606	7.68964	7.97413
	406	7.5	6.41667	8.58333	7.85629	7.72906	8.01537
	408	7.5	6.16667	8.83333	7.89652	7.76848	8.05661
	410	7.58333	6.08333	9.08333	7.93675	7.80791	8.09784
	412	7.58333	6.08333	9.08333	7.97698	7.84733	8.13908
	414	7.58333	6.08333	9.08333	8.01721	7.88676	8.18032
	416	7.5	6.16667	8.83333	8.05744	7.92618	8.22155
	418	7.5	6.16667	8.83333	8.09767	7.96561	8.26279
	420	7.5	6.16667	8.83333	8.1379	8.00503	8.30403
	422	7.5	6.16667	8.83333	8.17813	8.04446	8.34526
	424	7.5	6.16667	8.83333	8.21836	8.08388	8.3865
	426	7.5	6.16667	8.83333	8.25859	8.1233	8.42773
	428	7.45833	6.20833	8.70833	8.29882	8.16273	8.46897
	430	7.5	6.16667	8.83333	8.33905	8.20215	8.51021
	432	7.5	6.16667	8.83333	8.37928	8.24158	8.55144
	434	7.41667	6.41667	8.41667	8.41951	8.281	8.59268
	436	7.33333	6.33333	8.33333	8.45974	8.32043	8.63392
	438	7.41667	6.33333	8.5	8.49997	8.35985	8.67515
	440	7.41667	6.25	8.58333	8.5402	8.39928	8.71639
	442	7.41667	6.25	8.58333	8.58043	8.4387	8.75763
	444	7.33333	6.33333	8.33333	8.62066	8.47812	8.79886
	446	7.25	6.41667	8.08333	8.66089	8.51755	8.8401
	448	7.33333	6.33333	8.33333	8.70112	8.55697	8.88134
	450	7.29167	6.375	8.20833	8.74135	8.5964	8.92257
	452	7.33333	6.33333	8.33333	8.78158	8.63582	8.96381
	454	7.33333	6.5	8.16667	8.82181	8.67525	9.00505
	456	7.16667	6.33333	8	8.86204	8.71467	9.04628
	458	7.16667	6.5	7.83333	8.90227	8.75409	9.08752
	460	7.08333	6.41667	7.75	8.9425	8.79352	9.12876
	462	7.20833	6.45833	7.95833	8.98273	8.83294	9.16999
	464	7.04167	6.29167	7.79167	9.02296	8.87237	9.21123
	466	7.08333	6.25	7.91667	9.06319	8.91179	9.25247
	468	7	6.16667	7.83333	9.10342	8.95122	9.2937
	470	7.08333	6.41667	7.75	9.14365	8.99064	9.33494
	472	7.08333	6.16667	8	9.18388	9.03007	9.37617
	474	7	6.16667	7.83333	9.2241	9.06949	9.41741
	476	7.08333	6.25	7.91667	9.26433	9.10891	9.45865
	478	7.04167	6.125	7.95833	9.30456	9.14834	9.49988
	480	7.08333	6.08333	8.08333	9.34479	9.18776	9.54112
	482	7	6	8	9.38502	9.22719	9.58236
	484	7.08333	6.16667	8	9.42525	9.26661	9.62359
	486	7.08333	6.08333	8.08333	9.46548	9.30604	9.66483
	488	7.16667	6.33333	8	9.50571	9.34546	9.70607
	490	7.41667	6.08333	8.75	9.54594	9.38489	9.7473
	492	7.41667	5.83333	9	9.58617	9.42431	9.78854
	494	7.41667	6.08333	8.75	9.6264	9.46373	9.82978
	496	7.58333	4.25	10.9167	9.66663	9.50316	9.87101
	498	7.58333	4.25	10.9167	9.70686	9.54258	9.91225
	500	7.41667	4.25	10.5833	9.74709	9.58201	9.95349
	502	7.58333	4.25	10.9167	9.78732	9.62143	9.99472
	504	7.58333	4.16667	11	9.82755	9.66086	10.036
	506	8.54167	5.45833	11.625	9.86778	9.70028	10.0772
	508	7.70833	3.79167	11.625	9.90801	9.73971	10.1184
	510	9.25	6.08333	12.4167	9.94824	9.77913	10.1597
	512	9.29167	6.20833	12.375	9.98847	9.81855	10.2009
	514	9.33333	6.33333	12.3333	10.0287	9.85798	10.2421
	516	9.75	7.58333	11.9167	10.0689	9.8974	10.2834
	518	9.79167	7.70833	11.875	10.1092	9.93683	10.3246
	520	9.83333	7.83333	11.8333	10.1494	9.97625	10.3659
	522	9.83333	7.83333	11.8333	10.1896	10.0157	10.4071
	524	9.83333	7.83333	11.8333	10.2298	10.0551	10.4483
	526	9.91667	8.08333	11.75	10.2701	10.0945	10.4896
	528	10.0417	8.54167	11.5417	10.3103	10.1339	10.5308
	530	10.0833	8.58333	11.5833	10.3505	10.1734	10.572
	532	10.1667	8.83333	11.5	10.3908	10.2128	10.6133
	534	10.25	9.08333	11.4167	10.431	10.2522	10.6545
	536	10.2917	9.375	11.2083	10.4712	10.2916	10.6957
	538	10.25	9.25	11.25	10.5115	10.3311	10.737
	540	10.2917	9.29167	11.2917	10.5517	10.3705	10.7782
	542	10.5417	9.70833	11.375	10.5919	10.4099	10.8195
	544	10.6667	9.91667	11.4167	10.6321	10.4493	10.8607
	546	10.6667	10	11.3333	10.6724	10.4888	10.9019
	548	10.6667	9.83333	11.5	10.7126	10.5282	10.9432
	550	10.6667	10.3333	11	10.7528	10.5676	10.9844
	552	10.6667	10.0833	11.25	10.7931	10.607	11.0256
	554	10.6667	10.25	11.0833	10.8333	10.6465	11.0669
	556	10.6667	10.25	11.0833	10.8735	10.6859	11.1081
	558	10.75	10.4167	11.0833	10.9138	10.7253	11.1493
	560	10.75	10.5833	10.9167	10.954	10.7647	11.1906
	562	10.6667	10.3333	11	10.9942	10.8042	11.2318
	564	10.75	10.4167	11.0833	11.0344	10.8436	11.2731
	566	10.75	10.5833	10.9167	11.0747	10.883	11.3143
	568	10.75	10.4167	11.0833	11.1149	10.9224	11.3555
	570	10.75	10.5833	10.9167	11.1551	10.9619	11.3968
	572	10.75	10.5833	10.9167	11.1954	11.0013	11.438
	574	10.75	10.3333	11.1667	11.2356	11.0407	11.4792
	576	10.75	10.5	11	11.2758	11.0801	11.5205
	578	10.75	10.5833	10.9167	11.316	11.1196	11.5617
	580	10.75	10.5833	10.9167	11.3563	11.159	11.6029
	582	10.75	10.5833	10.9167	11.3965	11.1984	11.6442
	584	10.75	10.5833	10.9167	11.4367	11.2378	11.6854
	586	10.75	10.5833	10.9167	11.477	11.2773	11.7267
	588	10.75	10.4167	11.0833	11.5172	11.3167	11.7679
	590	10.75	10.4167	11.0833	11.5574	11.3561	11.8091
	592	10.75	10.4167	11.0833	11.5977	11.3955	11.8504
	594	10.75	10.5833	10.9167	11.6379	11.435	11.8916
	596	10.75	10.3333	11.1667	11.6781	11.4744	11.9328
	598	10.7917	10.2917	11.2917	11.7183	11.5138	11.9741
	600	10.8333	10.3333	11.3333	11.7586	11.5532	12.0153
	602	10.8333	10.3333	11.3333	11.7988	11.5927	12.0565
	604	10.9167	10.4167	11.4167	11.839	11.6321	12.0978
	606	10.8333	10.3333	11.3333	11.8793	11.6715	12.139
	608	10.8333	10.1667	11.5	11.9195	11.7109	12.1803
	610	10.8333	10.1667	11.5	11.9597	11.7504	12.2215
	612	10.9167	10.4167	11.4167	12	11.7898	12.2627
	614	11	10.5	11.5	12.0402	11.8292	12.304
	616	11.1667	10.3333	12	12.0804	11.8686	12.3452
	618	11.1667	10.3333	12	12.1206	11.908	12.3864
	620	11.1667	10.3333	12	12.1609	11.9475	12.4277
	622	11.3333	10.1667	12.5	12.2011	11.9869	12.4689
	624	11.1667	10.3333	12	12.2413	12.0263	12.5102
	626	11.3333	10.1667	12.5	12.2816	12.0657	12.5514
	628	11.2083	10.2917	12.125	12.3218	12.1052	12.5926
	630	11.4167	10.1667	12.6667	12.362	12.1446	12.6339
	632	11.4167	10.0833	12.75	12.4023	12.184	12.6751
	634	11.4167	10.0833	12.75	12.4425	12.2234	12.7163
	636	11.4167	10.0833	12.75	12.4827	12.2629	12.7576
	638	11.4583	10.0417	12.875	12.5229	12.3023	12.7988
	640	11.4167	10.1667	12.6667	12.5632	12.3417	12.84
	642	11.5833	10.0833	13.0833	12.6034	12.3811	12.8813
	644	11.5833	9.91667	13.25	12.6436	12.4206	12.9225
	646	11.75	9.75	13.75	12.6839	12.46	12.9638
	648	11.875	10.125	13.625	12.7241	12.4994	13.005
	650	11.9167	10.4167	13.4167	12.7643	12.5388	13.0462
	652	11.8333	10	13.6667	12.8045	12.5783	13.0875
	654	12.0833	10.25	13.9167	12.8448	12.6177	13.1287
	656	12.3333	10	14.6667	12.885	12.6571	13.1699
	658	12.0833	10.25	13.9167	12.9252	12.6965	13.2112
	660	12.25	10.0833	14.4167	12.9655	12.736	13.2524
	662	12.4167	9.91667	14.9167	13.0057	12.7754	13.2936
	664	12.4167	9.91667	14.9167	13.0459	12.8148	13.3349
	666	12.5833	9.75	15.4167	13.0862	12.8542	13.3761
	668	12.5	9.83333	15.1667	13.1264	12.8937	13.4174
	670	12.5833	9.75	15.4167	13.1666	12.9331	13.4586
	672	12.5833	9.75	15.4167	13.2068	12.9725	13.4998
	674	12.5833	9.75	15.4167	13.2471	13.0119	13.5411
	676	12.5833	9.75	15.4167	13.2873	13.0514	13.5823
	678	12.625	9.70833	15.5417	13.3275	13.0908	13.6235
	680	12.7083	9.79167	15.625	13.3678	13.1302	13.6648
	682	12.75	9.58333	15.9167	13.408	13.1696	13.706
	684	12.6667	9.66667	15.6667	13.4482	13.2091	13.7472
	686	12.875	9.45833	16.2917	13.4885	13.2485	13.7885
	688	12.7917	9.79167	15.7917	13.5287	13.2879	13.8297
	690	13.4583	10.7083	16.2083	13.5689	13.3273	13.871
	692	12.75	9.58333	15.9167	13.6091	13.3668	13.9122
	694	13	9.33333	16.6667	13.6494	13.4062	13.9534
	696	14.0833	10	18.1667	13.6896	13.4456	13.9947
	698	13.5	10.8333	16.1667	13.7298	13.485	14.0359
	700	13.7917	10.7083	16.875	13.7701	13.5245	14.0771
	702	14	10.6667	17.3333	13.8103	13.5639	14.1184
	704	13.7917	10.7083	16.875	13.8505	13.6033	14.1596
	706	13.625	10.7083	16.5417	13.8908	13.6427	14.2008
	708	14	10.1667	17.8333	13.931	13.6821	14.2421
	710	14	10.4167	17.5833	13.9712	13.7216	14.2833
	712	14	10.8333	17.1667	14.0114	13.761	14.3246
	714	14.1667	10.3333	18	14.0517	13.8004	14.3658
	716	14.1667	10.5	17.8333	14.0919	13.8398	14.407
	718	14.125	10.375	17.875	14.1321	13.8793	14.4483
	720	14.1667	10.9167	17.4167	14.1724	13.9187	14.4895
	722	14.25	10.4167	18.0833	14.2126	13.9581	14.5307
	724	14.4583	10.4583	18.4583	14.2528	13.9975	14.572
	726	14.1667	10.5833	17.75	14.293	14.037	14.6132
	728	14.1667	10.6667	17.6667	14.3333	14.0764	14.6544
	730	14.4583	10.7083	18.2083	14.3735	14.1158	14.6957
	732	14.5	10.6667	18.3333	14.4137	14.1552	14.7369
	734	14.2083	10.625	17.7917	14.454	14.1947	14.7782
	736	14.125	10.7083	17.5417	14.4942	14.2341	14.8194
	738	14.5	10.8333	18.1667	14.5344	14.2735	14.8606
	740	14.5	10.4167	18.5833	14.5747	14.3129	14.9019
	742	14.2083	10.9583	17.4583	14.6149	14.3524	14.9431
	744	14.8333	10.6667	19	14.6551	14.3918	14.9843
	746	14.7083	10.7917	18.625	14.6953	14.4312	15.0256
	748	14.8333	11.0833	18.5833	14.7356	14.4706	15.0668
	750	14.7083	10.5417	18.875	14.7758	14.5101	15.1081
	752	14.75	10.75	18.75	14.816	14.5495	15.1493
	754	14.7083	11.125	18.2917	14.8563	14.5889	15.1905
	756	14.6667	11.3333	18	14.8965	14.6283	15.2318
	758	14.8333	11.1667	18.5	14.9367	14.6678	15.273
	760	14.8333	12.1667	17.5	14.977	14.7072	15.3142
	762	14.8333	11.8333	17.8333	15.0172	14.7466	15.3555
	764	14.8333	10.6667	19	15.0574	14.786	15.3967
	766	14.8333	11.5	18.1667	15.0976	14.8255	15.4379
	768	14.8333	11.6667	18	15.1379	14.8649	15.4792
	770	14.8333	12.0833	17.5833	15.1781	14.9043	15.5204
	772	14.8333	12	17.6667	15.2183	14.9437	15.5617
	774	15.0833	11.9167	18.25	15.2586	14.9832	15.6029
	776	14.9583	12.5417	17.375	15.2988	15.0226	15.6441
	778	15.0833	12.0833	18.0833	15.339	15.062	15.6854
	780	15.2083	12.125	18.2917	15.3793	15.1014	15.7266
	782	15.5	11.8333	19.1667	15.4195	15.1409	15.7678
	784	15.375	12.625	18.125	15.4597	15.1803	15.8091
	786	15.5	12.5833	18.4167	15.4999	15.2197	15.8503
	788	15.4167	12.6667	18.1667	15.5402	15.2591	15.8915
	790	15.5833	12.75	18.4167	15.5804	15.2986	15.9328
	792	15.8333	12.4167	19.25	15.6206	15.338	15.974
	794	16	12.1667	19.8333	15.6609	15.3774	16.0153
	796	16	12.3333	19.6667	15.7011	15.4168	16.0565
	798	15.8333	12.5	19.1667	15.7413	15.4562	16.0977
	800	16	13.1667	18.8333	15.7815	15.4957	16.139
	802	16	13.3333	18.6667	15.8218	15.5351	16.1802
	804	16.0833	12.75	19.4167	15.862	15.5745	16.2214
	806	16.125	12.875	19.375	15.9022	15.6139	16.2627
	808	16.1667	13.4167	18.9167	15.9425	15.6534	16.3039
	810	16.1667	13.3333	19	15.9827	15.6928	16.3451
	812	16.125	13.5417	18.7083	16.0229	15.7322	16.3864
	814	16.4583	12.9583	19.9583	16.0632	15.7716	16.4276
	816	16.375	13.625	19.125	16.1034	15.8111	16.4689
	818	16.5	13.75	19.25	16.1436	15.8505	16.5101
	820	16.5	13.5	19.5	16.1838	15.8899	16.5513
	822	16.5	14	19	16.2241	15.9293	16.5926
	824	16.5	14	19	16.2643	15.9688	16.6338
	826	16.5	13.5	19.5	16.3045	16.0082	16.675
	828	16.5	13.8333	19.1667	16.3448	16.0476	16.7163
	830	16.5	14	19	16.385	16.087	16.7575
	832	16.5833	13.5833	19.5833	16.4252	16.1265	16.7987
	834	16.5	14	19	16.4655	16.1659	16.84
	836	16.5833	14.25	18.9167	16.5057	16.2053	16.8812
	838	16.5417	14.2083	18.875	16.5459	16.2447	16.9225
	840	16.5	14.3333	18.6667	16.5861	16.2842	16.9637
	842	16.5833	14.25	18.9167	16.6264	16.3236	17.0049
	844	16.625	14.375	18.875	16.6666	16.363	17.0462
	846	17.0833	14.75	19.4167	16.7068	16.4024	17.0874
	848	16.875	14.625	19.125	16.7471	16.4419	17.1286
	850	16.75	14.1667	19.3333	16.7873	16.4813	17.1699
	852	17.1667	15	19.3333	16.8275	16.5207	17.2111
	854	17.5	14.8333	20.1667	16.8678	16.5601	17.2523
	856	17.4167	14.5833	20.25	16.908	16.5996	17.2936
	858	17.7083	14.625	20.7917	16.9482	16.639	17.3348
	860	17.75	14.9167	20.5833	16.9884	16.6784	17.3761
	862	17.75	15.25	20.25	17.0287	16.7178	17.4173
	864	17.75	14.9167	20.5833	17.0689	16.7573	17.4585
	866	17.8333	14.8333	20.8333	17.1091	16.7967	17.4998
	868	17.75	15.0833	20.4167	17.1494	16.8361	17.541
	870	17.75	15.25	20.25	17.1896	16.8755	17.5822
	872	18.2083	14.7917	21.625	17.2298	16.915	17.6235
	874	17.75	15	20.5	17.27	16.9544	17.6647
	876	18.0833	15.0833	21.0833	17.3103	16.9938	17.706
	878	17.875	15.2917	20.4583	17.3505	17.0332	17.7472
	880	18.6667	15.4167	21.9167	17.3907	17.0726	17.7884
	882	18.7083	14.7917	22.625	17.431	17.1121	17.8297
	884	18.2917	15.875	20.7083	17.4712	17.1515	17.8709
	886	18.125	15.2917	20.9583	17.5114	17.1909	17.9121
	888	18.25	15.8333	20.6667	17.5517	17.2303	17.9534
	890	18.5833	15.5833	21.5833	17.5919	17.2698	17.9946
	892	18.75	15.5833	21.9167	17.6321	17.3092	18.0358
	894	18.375	15.7917	20.9583	17.6723	17.3486	18.0771
	896	18.75	15.8333	21.6667	17.7126	17.388	18.1183
	898	18.8333	15.6667	22	17.7528	17.4275	18.1596
	900	18.8333	15.6667	22	17.793	17.4669	18.2008
	902	18.9167	16.0833	21.75	17.8333	17.5063	18.242
	904	19	15.8333	22.1667	17.8735	17.5457	18.2833
	906	19.0833	16.0833	22.0833	17.9137	17.5852	18.3245
	908	18.8333	16.1667	21.5	17.954	17.6246	18.3657
	910	18.9583	16.5417	21.375	17.9942	17.664	18.407
	912	19.0833	16.4167	21.75	18.0344	17.7034	18.4482
	914	18.9583	16.2917	21.625	18.0746	17.7429	18.4894
	916	18.8333	16.25	21.4167	18.1149	17.7823	18.5307
	918	19.0417	16.375	21.7083	18.1551	17.8217	18.5719
	920	19.3333	16.3333	22.3333	18.1953	17.8611	18.6132
	922	19.25	16.1667	22.3333	18.2356	17.9006	18.6544
	924	19.375	16.4583	22.2917	18.2758	17.94	18.6956
	926	19.375	16.2083	22.5417	18.316	17.9794	18.7369
	928	19.5833	16.5833	22.5833	18.3562	18.0188	18.7781
	930	19.1667	16.0833	22.25	18.3965	18.0583	18.8193
	932	19.3333	16.5	22.1667	18.4367	18.0977	18.8606
	934	19.5	16.6667	22.3333	18.4769	18.1371	18.9018
	936	19.5417	16.625	22.4583	18.5172	18.1765	18.943
	938	20.1667	17.5	22.8333	18.5574	18.216	18.9843
	940	19.4583	16.375	22.5417	18.5976	18.2554	19.0255
	942	19.5	16.1667	22.8333	18.6379	18.2948	19.0668
	944	19.5	16.8333	22.1667	18.6781	18.3342	19.108
	946	19.875	17.2917	22.4583	18.7183	18.3737	19.1492
	948	19.9167	17.5	22.3333	18.7585	18.4131	19.1905
	950	20.0833	17.4167	22.75	18.7988	18.4525	19.2317
	952	19.8333	16.9167	22.75	18.839	18.4919	19.2729
	954	20	17.3333	22.6667	18.8792	18.5314	19.3142
	956	19.8333	17.5	22.1667	18.9195	18.5708	19.3554
	958	20.3333	17.8333	22.8333	18.9597	18.6102	19.3966
	960	20.375	17.9583	22.7917	18.9999	18.6496	19.4379
	962	20.3333	17.8333	22.8333	19.0402	18.6891	19.4791
	964	20.1667	17.6667	22.6667	19.0804	18.7285	19.5204
	966	19.8333	16.8333	22.8333	19.1206	18.7679	19.5616
	968	20.1667	17.5	22.8333	19.1608	18.8073	19.6028
	970	20.7917	18.7083	22.875	19.2011	18.8467	19.6441
	972	20.7917	18.2083	23.375	19.2413	18.8862	19.6853
	974	20.25	17.4167	23.0833	19.2815	18.9256	19.7265
	976	20.8333	18.3333	23.3333	19.3218	18.965	19.7678
	978	20.5	18.1667	22.8333	19.362	19.0044	19.809
	980	20.7917	18.2083	23.375	19.4022	19.0439	19.8503
	982	20.8333	18.4167	23.25	19.4425	19.0833	19.8915
	984	20.625	18.5417	22.7083	19.4827	19.1227	19.9327
	986	20.8333	18.0833	23.5833	19.5229	19.1621	19.974
	988	20.2917	17.7917	22.7917	19.5631	19.2016	20.0152
	990	20.9167	18.5	23.3333	19.6034	19.241	20.0564
	992	20.625	18.2083	23.0417	19.6436	19.2804	20.0977
	994	20.7083	17.625	23.7917	19.6838	19.3198	20.1389
	996	20.6667	18.3333	23	19.7241	19.3593	20.1801
	998	20.75	18.5833	22.9167	19.7643	19.3987	20.2214
	1000	20.8333	18.75	22.9167	19.8045	19.4381	20.2626
	1002	20.7917	18.2917	23.2917	19.8447	19.4775	20.3039
	1004	20.75	18.1667	23.3333	19.885	19.517	20.3451
	1006	20.5833	18.0833	23.0833	19.9252	19.5564	20.3863
	1008	20.875	18.125	23.625	19.9654	19.5958	20.4276
	1010	20.9167	18.75	23.0833	20.0057	19.6352	20.4688
	1012	20.8333	18.3333	23.3333	20.0459	19.6747	20.51
	1014	20.8333	18.3333	23.3333	20.0861	19.7141	20.5513
	1016	21	18.3333	23.6667	20.1264	19.7535	20.5925
	1018	21	18.3333	23.6667	20.1666	19.7929	20.6337
	1020	20.875	18.0417	23.7083	20.2068	19.8324	20.675
	1022	21.1667	18.8333	23.5	20.247	19.8718	20.7162
	1024	21.0417	18.625	23.4583	20.2873	19.9112	20.7575
	1026	20.7917	18.375	23.2083	20.3275	19.9506	20.7987
	1028	21.1667	18.8333	23.5	20.3677	19.9901	20.8399
	1030	21.2083	18.9583	23.4583	20.408	20.0295	20.8812
	1032	21.0417	18.7083	23.375	20.4482	20.0689	20.9224
	1034	20.8333	18.8333	22.8333	20.4884	20.1083	20.9636
	1036	20.9583	18.7917	23.125	20.5287	20.1478	21.0049
	1038	21.2083	18.9583	23.4583	20.5689	20.1872	21.0461
	1040	21.2083	18.9583	23.4583	20.6091	20.2266	21.0873
	1042	21.3333	19.0833	23.5833	20.6493	20.266	21.1286
	1044	21.2917	19.0417	23.5417	20.6896	20.3055	21.1698
	1046	21.25	19.0833	23.4167	20.7298	20.3449	21.2111
	1048	21.25	19.25	23.25	20.77	20.3843	21.2523
	1050	21.1667	19.3333	23	20.8103	20.4237	21.2935
	1052	21.3333	19	23.6667	20.8505	20.4632	21.3348
	1054	21.3333	19.1667	23.5	20.8907	20.5026	21.376
	1056	21.4583	19.2083	23.7083	20.931	20.542	21.4172
	1058	21.3333	19.1667	23.5	20.9712	20.5814	21.4585
	1060	21.3333	19.1667	23.5	21.0114	20.6208	21.4997
	1062	21.3333	19.0833	23.5833	21.0516	20.6603	21.5409
	1064	21.3333	18.9167	23.75	21.0919	20.6997	21.5822
	1066	21.3333	19	23.6667	21.1321	20.7391	21.6234
	1068	21.5	19	24	21.1723	20.7785	21.6647
	1070	21.4167	19.4167	23.4167	21.2126	20.818	21.7059
	1072	21.4167	19.3333	23.5	21.2528	20.8574	21.7471
	1074	21.5417	19.7917	23.2917	21.293	20.8968	21.7884
	1076	21.5417	19.375	23.7083	21.3332	20.9362	21.8296
	1078	21.4167	19.4167	23.4167	21.3735	20.9757	21.8708
	1080	21.4583	19.5417	23.375	21.4137	21.0151	21.9121
	1082	21.4583	19.5417	23.375	21.4539	21.0545	21.9533
	1084	21.4167	19.25	23.5833	21.4942	21.0939	21.9945
	1086	21.4583	19.375	23.5417	21.5344	21.1334	22.0358
	1088	21.5833	19.25	23.9167	21.5746	21.1728	22.077
	1090	21.7917	19.875	23.7083	21.6149	21.2122	22.1183
	1092	21.5833	19.25	23.9167	21.6551	21.2516	22.1595
	1094	21.5833	19.75	23.4167	21.6953	21.2911	22.2007
	1096	21.7917	19.875	23.7083	21.7355	21.3305	22.242
	1098	21.5833	19.5833	23.5833	21.7758	21.3699	22.2832
	1100	21.7083	19.625	23.7917	21.816	21.4093	22.3244
	1102	21.75	19.6667	23.8333	21.8562	21.4488	22.3657
	1104	21.625	19.375	23.875	21.8965	21.4882	22.4069
	1106	21.8333	20	23.6667	21.9367	21.5276	22.4482
	1108	21.6667	19.5	23.8333	21.9769	21.567	22.4894
	1110	21.8333	20	23.6667	22.0172	21.6065	22.5306
	1112	21.8333	19.8333	23.8333	22.0574	21.6459	22.5719
	1114	22.0417	20.4583	23.625	22.0976	21.6853	22.6131
	1116	21.8333	20	23.6667	22.1378	21.7247	22.6543
	1118	22.0833	20.25	23.9167	22.1781	21.7642	22.6956
	1120	21.8333	19.6667	24	22.2183	21.8036	22.7368
	1122	21.8333	19.9167	23.75	22.2585	21.843	22.778
	1124	22.3333	20.4167	24.25	22.2988	21.8824	22.8193
	1126	21.9583	20.2083	23.7083	22.339	21.9219	22.8605
	1128	22.125	20.5417	23.7083	22.3792	21.9613	22.9018
	1130	22.3333	21	23.6667	22.4195	22.0007	22.943
	1132	22.3333	20.5	24.1667	22.4597	22.0401	22.9842
	1134	22.5	21	24	22.4999	22.0796	23.0255
	1136	22.4167	20.75	24.0833	22.5401	22.119	23.0667
	1138	22.0833	20.5833	23.5833	22.5804	22.1584	23.1079
	1140	22.4167	20.4167	24.4167	22.6206	22.1978	23.1492
	1142	22.375	20.4583	24.2917	22.6608	22.2372	23.1904
	1144	22.1667	20.25	24.0833	22.7011	22.2767	23.2316
	1146	22.4167	20.9167	23.9167	22.7413	22.3161	23.2729
	1148	22.375	21.125	23.625	22.7815	22.3555	23.3141
	1150	22.5417	20.7917	24.2917	22.8217	22.3949	23.3554
	1152	22.2083	20.7917	23.625	22.862	22.4344	23.3966
	1154	22.7083	21.125	24.2917	22.9022	22.4738	23.4378
	1156	22.5	21	24	22.9424	22.5132	23.4791
	1158	22.4167	20.9167	23.9167	22.9827	22.5526	23.5203
	1160	22.75	21.0833	24.4167	23.0229	22.5921	23.5615
	1162	22.75	21.0833	24.4167	23.0631	22.6315	23.6028
	1164	22.6667	21	24.3333	23.1034	22.6709	23.644
	1166	22.75	21	24.5	23.1436	22.7103	23.6852
	1168	22.75	21.25	24.25	23.1838	22.7498	23.7265

## Sheet: Extended-Data-Figure 3i
	Extended Figure 3i
	33.0°C_Experimental_Time(min)	Median_Developmental_age(hpf)	Median-2*MAD	Median+2*MAD	Linear_fit	Linear_Fit_upper_CI	Linear_Fit_lower_CI
	105	2.08333	1.5	2.66667	1.75	1.75	1.75
	107	2.08333	1.58333	2.58333	1.79273	1.79195	1.7935
	109	2.08333	1.58333	2.58333	1.83546	1.83391	1.83701
	111	2.08333	1.58333	2.58333	1.87818	1.87586	1.88051
	113	2.16667	1.66667	2.66667	1.92091	1.91782	1.92402
	115	2.16667	1.66667	2.66667	1.96364	1.95977	1.96752
	117	2.20833	1.625	2.79167	2.00637	2.00173	2.01103
	119	2.20833	1.625	2.79167	2.0491	2.04368	2.05453
	121	2.25	1.75	2.75	2.09183	2.08564	2.09803
	123	2.33333	1.83333	2.83333	2.13455	2.12759	2.14154
	125	2.41667	1.91667	2.91667	2.17728	2.16954	2.18504
	127	2.41667	2	2.83333	2.22001	2.2115	2.22855
	129	2.5	2.16667	2.83333	2.26274	2.25345	2.27205
	131	2.58333	2.25	2.91667	2.30547	2.29541	2.31555
	133	2.5	2.08333	2.91667	2.3482	2.33736	2.35906
	135	2.58333	2.25	2.91667	2.39092	2.37932	2.40256
	137	2.58333	2.16667	3	2.43365	2.42127	2.44607
	139	2.66667	2.16667	3.16667	2.47638	2.46323	2.48957
	141	2.66667	2.16667	3.16667	2.51911	2.50518	2.53308
	143	2.66667	2.16667	3.16667	2.56184	2.54713	2.57658
	145	2.66667	2.16667	3.16667	2.60457	2.58909	2.62008
	147	2.66667	2.16667	3.16667	2.64729	2.63104	2.66359
	149	2.75	2.25	3.25	2.69002	2.673	2.70709
	151	2.75	2.25	3.25	2.73275	2.71495	2.7506
	153	2.75	2.25	3.25	2.77548	2.75691	2.7941
	155	2.75	2.41667	3.08333	2.81821	2.79886	2.83761
	157	2.83333	2.5	3.16667	2.86094	2.84082	2.88111
	159	2.83333	2.33333	3.33333	2.90366	2.88277	2.92461
	161	2.83333	2.33333	3.33333	2.94639	2.92472	2.96812
	163	2.95833	2.54167	3.375	2.98912	2.96668	3.01162
	165	3	2.5	3.5	3.03185	3.00863	3.05513
	167	3	2.5	3.5	3.07458	3.05059	3.09863
	169	3	2.66667	3.33333	3.11731	3.09254	3.14213
	171	3.04167	2.625	3.45833	3.16003	3.1345	3.18564
	173	3.08333	2.58333	3.58333	3.20276	3.17645	3.22914
	175	3.08333	2.5	3.66667	3.24549	3.21841	3.27265
	177	3.08333	2.58333	3.58333	3.28822	3.26036	3.31615
	179	3.16667	2.66667	3.66667	3.33095	3.30231	3.35966
	181	3.16667	2.66667	3.66667	3.37368	3.34427	3.40316
	183	3.29167	2.875	3.70833	3.4164	3.38622	3.44666
	185	3.29167	2.875	3.70833	3.45913	3.42818	3.49017
	187	3.41667	2.91667	3.91667	3.50186	3.47013	3.53367
	189	3.41667	2.75	4.08333	3.54459	3.51209	3.57718
	191	3.41667	2.75	4.08333	3.58732	3.55404	3.62068
	193	3.41667	2.75	4.08333	3.63005	3.596	3.66419
	195	3.54167	2.70833	4.375	3.67277	3.63795	3.70769
	197	3.66667	2.83333	4.5	3.7155	3.6799	3.75119
	199	3.66667	2.75	4.58333	3.75823	3.72186	3.7947
	201	3.75	2.91667	4.58333	3.80096	3.76381	3.8382
	203	3.75	2.75	4.75	3.84369	3.80577	3.88171
	205	3.95833	3.20833	4.70833	3.88641	3.84772	3.92521
	207	4	3	5	3.92914	3.88968	3.96871
	209	4	3	5	3.97187	3.93163	4.01222
	211	4.04167	2.95833	5.125	4.0146	3.97359	4.05572
	213	4	3.16667	4.83333	4.05733	4.01554	4.09923
	215	4.04167	3.125	4.95833	4.10006	4.05749	4.14273
	217	4.08333	3.25	4.91667	4.14278	4.09945	4.18624
	219	4.08333	3.25	4.91667	4.18551	4.1414	4.22974
	221	4.08333	3.25	4.91667	4.22824	4.18336	4.27324
	223	4.08333	3.25	4.91667	4.27097	4.22531	4.31675
	225	4.08333	3.08333	5.08333	4.3137	4.26727	4.36025
	227	4.08333	3.08333	5.08333	4.35643	4.30922	4.40376
	229	4.08333	3.41667	4.75	4.39915	4.35118	4.44726
	231	4.125	3.625	4.625	4.44188	4.39313	4.49077
	233	4.16667	3.33333	5	4.48461	4.43508	4.53427
	235	4.08333	3.41667	4.75	4.52734	4.47704	4.57777
	237	4.16667	3.41667	4.91667	4.57007	4.51899	4.62128
	239	4.16667	3.41667	4.91667	4.6128	4.56095	4.66478
	241	4.16667	3.33333	5	4.65552	4.6029	4.70829
	243	4.16667	3.16667	5.16667	4.69825	4.64486	4.75179
	245	4.33333	3.66667	5	4.74098	4.68681	4.79529
	247	4.16667	3.16667	5.16667	4.78371	4.72877	4.8388
	249	4.16667	3.33333	5	4.82644	4.77072	4.8823
	251	4.29167	3.54167	5.04167	4.86917	4.81267	4.92581
	253	4.41667	3.75	5.08333	4.91189	4.85463	4.96931
	255	4.33333	3.66667	5	4.95462	4.89658	5.01282
	257	4.5	3.66667	5.33333	4.99735	4.93854	5.05632
	259	4.41667	3.58333	5.25	5.04008	4.98049	5.09982
	261	4.66667	3.83333	5.5	5.08281	5.02245	5.14333
	263	4.66667	3.83333	5.5	5.12554	5.0644	5.18683
	265	4.58333	3.58333	5.58333	5.16826	5.10636	5.23034
	267	4.66667	3.5	5.83333	5.21099	5.14831	5.27384
	269	4.66667	3.5	5.83333	5.25372	5.19026	5.31735
	271	4.66667	3.75	5.58333	5.29645	5.23222	5.36085
	273	4.66667	3.5	5.83333	5.33918	5.27417	5.40435
	275	4.83333	3.5	6.16667	5.38191	5.31613	5.44786
	277	4.875	3.625	6.125	5.42463	5.35808	5.49136
	279	5	4	6	5.46736	5.40004	5.53487
	281	5	4	6	5.51009	5.44199	5.57837
	283	5.08333	4.25	5.91667	5.55282	5.48395	5.62187
	285	5.16667	4.16667	6.16667	5.59555	5.5259	5.66538
	287	5.33333	4	6.66667	5.63828	5.56785	5.70888
	289	5.5	3.83333	7.16667	5.681	5.60981	5.75239
	291	5.41667	3.91667	6.91667	5.72373	5.65176	5.79589
	293	5.5	3.83333	7.16667	5.76646	5.69372	5.8394
	295	5.5	3.83333	7.16667	5.80919	5.73567	5.8829
	297	5.5	4	7	5.85192	5.77763	5.9264
	299	5.58333	4.16667	7	5.89464	5.81958	5.96991
	301	5.79167	3.95833	7.625	5.93737	5.86154	6.01341
	303	5.91667	4.41667	7.41667	5.9801	5.90349	6.05692
	305	5.70833	4.29167	7.125	6.02283	5.94544	6.10042
	307	5.91667	4.33333	7.5	6.06556	5.9874	6.14393
	309	5.66667	3.66667	7.66667	6.10829	6.02935	6.18743
	311	6.04167	4.625	7.45833	6.15101	6.07131	6.23093
	313	6.25	4.75	7.75	6.19374	6.11326	6.27444
	315	6.54167	4.79167	8.29167	6.23647	6.15522	6.31794
	317	6.66667	5.08333	8.25	6.2792	6.19717	6.36145
	319	6.58333	4.91667	8.25	6.32193	6.23913	6.40495
	321	6.66667	5.16667	8.16667	6.36466	6.28108	6.44846
	323	6.66667	5	8.33333	6.40738	6.32303	6.49196
	325	6.75	5.58333	7.91667	6.45011	6.36499	6.53546
	327	6.83333	5.66667	8	6.49284	6.40694	6.57897
	329	6.83333	5.5	8.16667	6.53557	6.4489	6.62247
	331	6.83333	5.5	8.16667	6.5783	6.49085	6.66598
	333	6.83333	5.66667	8	6.62103	6.53281	6.70948
	335	6.91667	5.91667	7.91667	6.66375	6.57476	6.75298
	337	6.83333	5.66667	8	6.70648	6.61672	6.79649
	339	6.83333	5.66667	8	6.74921	6.65867	6.83999
	341	6.83333	5.58333	8.08333	6.79194	6.70063	6.8835
	343	6.83333	5.66667	8	6.83467	6.74258	6.927
	345	6.95833	6.04167	7.875	6.8774	6.78453	6.97051
	347	7.125	6.20833	8.04167	6.92012	6.82649	7.01401
	349	7	6.16667	7.83333	6.96285	6.86844	7.05751
	351	7.16667	6.33333	8	7.00558	6.9104	7.10102
	353	7.16667	6.33333	8	7.04831	6.95235	7.14452
	355	7.08333	6.25	7.91667	7.09104	6.99431	7.18803
	357	7.16667	6.33333	8	7.13377	7.03626	7.23153
	359	7.16667	6.33333	8	7.17649	7.07822	7.27504
	361	7.16667	6.33333	8	7.21922	7.12017	7.31854
	363	7.33333	6.33333	8.33333	7.26195	7.16212	7.36204
	365	7.33333	6.33333	8.33333	7.30468	7.20408	7.40555
	367	7.33333	6.33333	8.33333	7.34741	7.24603	7.44905
	369	7.16667	6.33333	8	7.39014	7.28799	7.49256
	371	7.41667	6.58333	8.25	7.43286	7.32994	7.53606
	373	7.41667	6.41667	8.41667	7.47559	7.3719	7.57956
	375	7.5	6.66667	8.33333	7.51832	7.41385	7.62307
	377	7.41667	6.58333	8.25	7.56105	7.45581	7.66657
	379	7.41667	6.41667	8.41667	7.60378	7.49776	7.71008
	381	7.5	6.58333	8.41667	7.6465	7.53971	7.75358
	383	7.45833	6.54167	8.375	7.68923	7.58167	7.79709
	385	7.41667	6.33333	8.5	7.73196	7.62362	7.84059
	387	7.41667	6.41667	8.41667	7.77469	7.66558	7.88409
	389	7.5	6.5	8.5	7.81742	7.70753	7.9276
	391	7.58333	6.83333	8.33333	7.86015	7.74949	7.9711
	393	7.41667	6.41667	8.41667	7.90287	7.79144	8.01461
	395	7.5	6.5	8.5	7.9456	7.8334	8.05811
	397	7.5	6.66667	8.33333	7.98833	7.87535	8.10162
	399	7.41667	6.58333	8.25	8.03106	7.9173	8.14512
	401	7.5	6.5	8.5	8.07379	7.95926	8.18862
	403	7.5	6.5	8.5	8.11652	8.00121	8.23213
	405	7.45833	6.54167	8.375	8.15924	8.04317	8.27563
	407	7.45833	6.54167	8.375	8.20197	8.08512	8.31914
	409	7.5	6.5	8.5	8.2447	8.12708	8.36264
	411	7.41667	6.41667	8.41667	8.28743	8.16903	8.40614
	413	7.33333	6.33333	8.33333	8.33016	8.21099	8.44965
	415	7.5	6.66667	8.33333	8.37289	8.25294	8.49315
	417	7.5	6.5	8.5	8.41561	8.29489	8.53666
	419	7.375	6.625	8.125	8.45834	8.33685	8.58016
	421	7.5	6.66667	8.33333	8.50107	8.3788	8.62367
	423	7.41667	6.41667	8.41667	8.5438	8.42076	8.66717
	425	7.33333	6.16667	8.5	8.58653	8.46271	8.71067
	427	7.33333	6.33333	8.33333	8.62926	8.50467	8.75418
	429	7.33333	6.33333	8.33333	8.67198	8.54662	8.79768
	431	7.33333	6.33333	8.33333	8.71471	8.58858	8.84119
	433	7.375	6.625	8.125	8.75744	8.63053	8.88469
	435	7.41667	6.41667	8.41667	8.80017	8.67248	8.9282
	437	7.41667	6.41667	8.41667	8.8429	8.71444	8.9717
	439	7.33333	6.33333	8.33333	8.88563	8.75639	9.0152
	441	7.33333	6.5	8.16667	8.92835	8.79835	9.05871
	443	7.20833	6.125	8.29167	8.97108	8.8403	9.10221
	445	7.375	6.29167	8.45833	9.01381	8.88226	9.14572
	447	7.41667	6.25	8.58333	9.05654	8.92421	9.18922
	449	7.41667	6.58333	8.25	9.09927	8.96617	9.23272
	451	7.41667	6.25	8.58333	9.142	9.00812	9.27623
	453	7.5	6.5	8.5	9.18472	9.05007	9.31973
	455	7.5	6.16667	8.83333	9.22745	9.09203	9.36324
	457	7.5	6.16667	8.83333	9.27018	9.13398	9.40674
	459	7.58333	5.91667	9.25	9.31291	9.17594	9.45025
	461	7.79167	5.70833	9.875	9.35564	9.21789	9.49375
	463	7.66667	5.83333	9.5	9.39837	9.25985	9.53725
	465	7.75	5.91667	9.58333	9.44109	9.3018	9.58076
	467	7.91667	5.5	10.3333	9.48382	9.34376	9.62426
	469	7.91667	5.58333	10.25	9.52655	9.38571	9.66777
	471	8	5.33333	10.6667	9.56928	9.42766	9.71127
	473	7.91667	5.08333	10.75	9.61201	9.46962	9.75478
	475	8.875	6.45833	11.2917	9.65473	9.51157	9.79828
	477	9.5	6.83333	12.1667	9.69746	9.55353	9.84178
	479	9.25	6.33333	12.1667	9.74019	9.59548	9.88529
	481	9.25	6.25	12.25	9.78292	9.63744	9.92879
	483	9.70833	7.625	11.7917	9.82565	9.67939	9.9723
	485	9.75	7.58333	11.9167	9.86838	9.72135	10.0158
	487	9.83333	7.91667	11.75	9.9111	9.7633	10.0593
	489	9.83333	7.83333	11.8333	9.95383	9.80525	10.1028
	491	9.83333	8	11.6667	9.99656	9.84721	10.1463
	493	9.91667	8.25	11.5833	10.0393	9.88916	10.1898
	495	9.83333	8	11.6667	10.082	9.93112	10.2333
	497	10.0833	8.75	11.4167	10.1247	9.97307	10.2768
	499	10.0833	8.75	11.4167	10.1675	10.015	10.3203
	501	10.0833	8.75	11.4167	10.2102	10.057	10.3638
	503	10.1667	9	11.3333	10.2529	10.0989	10.4073
	505	10.25	9.25	11.25	10.2957	10.1409	10.4508
	507	10.5	9.83333	11.1667	10.3384	10.1828	10.4943
	509	10.5	9.83333	11.1667	10.3811	10.2248	10.5379
	511	10.5417	9.95833	11.125	10.4238	10.2668	10.5814
	513	10.5833	10	11.1667	10.4666	10.3087	10.6249
	515	10.5833	10	11.1667	10.5093	10.3507	10.6684
	517	10.5417	9.95833	11.125	10.552	10.3926	10.7119
	519	10.6667	10	11.3333	10.5948	10.4346	10.7554
	521	10.5833	9.91667	11.25	10.6375	10.4765	10.7989
	523	10.6667	9.83333	11.5	10.6802	10.5185	10.8424
	525	10.75	10.25	11.25	10.7229	10.5604	10.8859
	527	10.75	9.91667	11.5833	10.7657	10.6024	10.9294
	529	10.75	9.91667	11.5833	10.8084	10.6443	10.9729
	531	10.75	9.91667	11.5833	10.8511	10.6863	11.0164
	533	10.75	9.91667	11.5833	10.8939	10.7283	11.0599
	535	10.75	10.0833	11.4167	10.9366	10.7702	11.1034
	537	10.75	9.91667	11.5833	10.9793	10.8122	11.1469
	539	10.75	9.91667	11.5833	11.022	10.8541	11.1904
	541	10.7917	10.125	11.4583	11.0648	10.8961	11.2339
	543	10.8333	9.83333	11.8333	11.1075	10.938	11.2774
	545	10.8333	10.0833	11.5833	11.1502	10.98	11.3209
	547	10.875	10.125	11.625	11.193	11.0219	11.3644
	549	10.875	9.95833	11.7917	11.2357	11.0639	11.4079
	551	11.0833	10.3333	11.8333	11.2784	11.1058	11.4514
	553	11.0833	10.4167	11.75	11.3211	11.1478	11.4949
	555	11.0417	10.2917	11.7917	11.3639	11.1898	11.5384
	557	11.1667	10.3333	12	11.4066	11.2317	11.582
	559	11.1667	10.3333	12	11.4493	11.2737	11.6255
	561	11.1667	10.3333	12	11.4921	11.3156	11.669
	563	11.1667	10.1667	12.1667	11.5348	11.3576	11.7125
	565	11.1667	10.3333	12	11.5775	11.3995	11.756
	567	11.1667	10.1667	12.1667	11.6202	11.4415	11.7995
	569	11.4583	10.0417	12.875	11.663	11.4834	11.843
	571	11.4583	10.0417	12.875	11.7057	11.5254	11.8865
	573	11.5417	9.95833	13.125	11.7484	11.5673	11.93
	575	11.5833	9.91667	13.25	11.7911	11.6093	11.9735
	577	11.5833	9.91667	13.25	11.8339	11.6513	12.017
	579	11.5833	9.91667	13.25	11.8766	11.6932	12.0605
	581	11.75	9.91667	13.5833	11.9193	11.7352	12.104
	583	11.8333	10	13.6667	11.9621	11.7771	12.1475
	585	12	10.0833	13.9167	12.0048	11.8191	12.191
	587	11.875	9.95833	13.7917	12.0475	11.861	12.2345
	589	12.1667	10.0833	14.25	12.0902	11.903	12.278
	591	12.1667	10.1667	14.1667	12.133	11.9449	12.3215
	593	12.4167	9.91667	14.9167	12.1757	11.9869	12.365
	595	12.125	10.2083	14.0417	12.2184	12.0288	12.4085
	597	12.5833	9.75	15.4167	12.2612	12.0708	12.452
	599	12.4167	9.91667	14.9167	12.3039	12.1127	12.4955
	601	12.5833	10.1667	15	12.3466	12.1547	12.539
	603	12.5833	9.66667	15.5	12.3893	12.1967	12.5825
	605	12.5833	9.75	15.4167	12.4321	12.2386	12.6261
	607	12.5	9.83333	15.1667	12.4748	12.2806	12.6696
	609	12.5833	9.75	15.4167	12.5175	12.3225	12.7131
	611	12.625	9.70833	15.5417	12.5603	12.3645	12.7566
	613	12.75	10.1667	15.3333	12.603	12.4064	12.8001
	615	12.75	10.0833	15.4167	12.6457	12.4484	12.8436
	617	12.5833	9.75	15.4167	12.6884	12.4903	12.8871
	619	13.0833	10.0833	16.0833	12.7312	12.5323	12.9306
	621	12.8333	10.25	15.4167	12.7739	12.5742	12.9741
	623	12.7917	10.0417	15.5417	12.8166	12.6162	13.0176
	625	13	10.6667	15.3333	12.8594	12.6582	13.0611
	627	13.125	11.0417	15.2083	12.9021	12.7001	13.1046
	629	13.5	10.8333	16.1667	12.9448	12.7421	13.1481
	631	13.5	10.8333	16.1667	12.9875	12.784	13.1916
	633	13.9167	10.9167	16.9167	13.0303	12.826	13.2351
	635	14.0833	10.9167	17.25	13.073	12.8679	13.2786
	637	14.0417	11.0417	17.0417	13.1157	12.9099	13.3221
	639	14	11.1667	16.8333	13.1585	12.9518	13.3656
	641	13.5	11.5	15.5	13.2012	12.9938	13.4091
	643	13.8333	11.3333	16.3333	13.2439	13.0357	13.4526
	645	14.1667	10.9167	17.4167	13.2866	13.0777	13.4961
	647	14.1667	11	17.3333	13.3294	13.1197	13.5396
	649	14.1667	11	17.3333	13.3721	13.1616	13.5831
	651	14.0833	11.0833	17.0833	13.4148	13.2036	13.6267
	653	14.1667	11	17.3333	13.4576	13.2455	13.6702
	655	14.5	11.1667	17.8333	13.5003	13.2875	13.7137
	657	14.1667	11	17.3333	13.543	13.3294	13.7572
	659	14.5	11.5	17.5	13.5857	13.3714	13.8007
	661	14.1667	11	17.3333	13.6285	13.4133	13.8442
	663	14.8333	10.6667	19	13.6712	13.4553	13.8877
	665	14.625	11.7083	17.5417	13.7139	13.4972	13.9312
	667	14.7917	11.4583	18.125	13.7567	13.5392	13.9747
	669	14.75	11.9167	17.5833	13.7994	13.5812	14.0182
	671	14.8333	12.5	17.1667	13.8421	13.6231	14.0617
	673	14.8333	11.75	17.9167	13.8848	13.6651	14.1052
	675	14.8333	12.5	17.1667	13.9276	13.707	14.1487
	677	14.8333	11.5	18.1667	13.9703	13.749	14.1922
	679	14.8333	12.5	17.1667	14.013	13.7909	14.2357
	681	14.8333	11.5	18.1667	14.0557	13.8329	14.2792
	683	14.8333	12.5	17.1667	14.0985	13.8748	14.3227
	685	14.8333	11.5	18.1667	14.1412	13.9168	14.3662
	687	15	12	18	14.1839	13.9587	14.4097
	689	14.8333	12.25	17.4167	14.2267	14.0007	14.4532
	691	14.8333	11.4167	18.25	14.2694	14.0427	14.4967
	693	15.25	11.6667	18.8333	14.3121	14.0846	14.5402
	695	15.5833	11.25	19.9167	14.3548	14.1266	14.5837
	697	14.8333	12.5	17.1667	14.3976	14.1685	14.6272
	699	15.25	11.4167	19.0833	14.4403	14.2105	14.6708
	701	15.2917	11.7083	18.875	14.483	14.2524	14.7143
	703	15.4583	12.0417	18.875	14.5258	14.2944	14.7578
	705	15.5833	11.9167	19.25	14.5685	14.3363	14.8013
	707	15.7917	10.9583	20.625	14.6112	14.3783	14.8448
	709	16	11	21	14.6539	14.4202	14.8883
	711	15.5833	12.5	18.6667	14.6967	14.4622	14.9318
	713	15.9167	12.25	19.5833	14.7394	14.5042	14.9753
	715	15.75	11.9167	19.5833	14.7821	14.5461	15.0188
	717	16	12.0833	19.9167	14.8249	14.5881	15.0623
	719	16	12.0833	19.9167	14.8676	14.63	15.1058
	721	16	12.0833	19.9167	14.9103	14.672	15.1493
	723	16	12.3333	19.6667	14.953	14.7139	15.1928
	725	16	12.5	19.5	14.9958	14.7559	15.2363
	727	15.8333	12.3333	19.3333	15.0385	14.7978	15.2798
	729	16	12.3333	19.6667	15.0812	14.8398	15.3233
	731	16	12.5	19.5	15.124	14.8817	15.3668
	733	16	12.5	19.5	15.1667	14.9237	15.4103
	735	16	13	19	15.2094	14.9657	15.4538
	737	16	13.3333	18.6667	15.2521	15.0076	15.4973
	739	16.4583	12.9583	19.9583	15.2949	15.0496	15.5408
	741	16.0833	12.9167	19.25	15.3376	15.0915	15.5843
	743	16.5	13.5	19.5	15.3803	15.1335	15.6278
	745	16.4167	13.25	19.5833	15.4231	15.1754	15.6713
	747	16.4167	13.25	19.5833	15.4658	15.2174	15.7149
	749	16.4583	13.2083	19.7083	15.5085	15.2593	15.7584
	751	16.5417	13.7917	19.2917	15.5512	15.3013	15.8019
	753	16.5417	13.4583	19.625	15.594	15.3432	15.8454
	755	16.625	13.2083	20.0417	15.6367	15.3852	15.8889
	757	16.5	13.8333	19.1667	15.6794	15.4272	15.9324
	759	16.75	13.75	19.75	15.7222	15.4691	15.9759
	761	16.5833	13.4167	19.75	15.7649	15.5111	16.0194
	763	16.5833	14.0833	19.0833	15.8076	15.553	16.0629
	765	16.75	14	19.5	15.8503	15.595	16.1064
	767	16.625	13.7083	19.5417	15.8931	15.6369	16.1499
	769	17.25	14.5833	19.9167	15.9358	15.6789	16.1934
	771	16.8333	14	19.6667	15.9785	15.7208	16.2369
	773	16.7083	14.4583	18.9583	16.0213	15.7628	16.2804
	775	17.0833	14.0833	20.0833	16.064	15.8047	16.3239
	777	16.8333	14.25	19.4167	16.1067	15.8467	16.3674
	779	17.25	14.4167	20.0833	16.1494	15.8886	16.4109
	781	17.1667	14.6667	19.6667	16.1922	15.9306	16.4544
	783	17.375	14.625	20.125	16.2349	15.9726	16.4979
	785	17.4583	14.5417	20.375	16.2776	16.0145	16.5414
	787	17.4167	14.5833	20.25	16.3203	16.0565	16.5849
	789	17.5	14.8333	20.1667	16.3631	16.0984	16.6284
	791	17.5	14.5	20.5	16.4058	16.1404	16.6719
	793	17.5	14.5	20.5	16.4485	16.1823	16.7154
	795	17.75	15.25	20.25	16.4913	16.2243	16.759
	797	17.75	15.1667	20.3333	16.534	16.2662	16.8025
	799	17.75	15	20.5	16.5767	16.3082	16.846
	801	17.7917	15.2083	20.375	16.6194	16.3501	16.8895
	803	17.6667	15.1667	20.1667	16.6622	16.3921	16.933
	805	17.75	14.6667	20.8333	16.7049	16.4341	16.9765
	807	17.75	14.5833	20.9167	16.7476	16.476	17.02
	809	17.5417	14.9583	20.125	16.7904	16.518	17.0635
	811	17.5833	14.9167	20.25	16.8331	16.5599	17.107
	813	17.9167	15.3333	20.5	16.8758	16.6019	17.1505
	815	17.9167	15.4167	20.4167	16.9185	16.6438	17.194
	817	18.3333	16.3333	20.3333	16.9613	16.6858	17.2375
	819	18.2083	15.9583	20.4583	17.004	16.7277	17.281
	821	18.1667	16	20.3333	17.0467	16.7697	17.3245
	823	18.0833	15.8333	20.3333	17.0895	16.8116	17.368
	825	18.375	16.2917	20.4583	17.1322	16.8536	17.4115
	827	18.1667	15.9167	20.4167	17.1749	16.8956	17.455
	829	18.25	15.75	20.75	17.2176	16.9375	17.4985
	831	18.4583	16.125	20.7917	17.2604	16.9795	17.542
	833	18.5	15.9167	21.0833	17.3031	17.0214	17.5855
	835	18.7083	16.375	21.0417	17.3458	17.0634	17.629
	837	18.2083	16.2917	20.125	17.3886	17.1053	17.6725
	839	18.5833	16.1667	21	17.4313	17.1473	17.716
	841	18.5417	16.2083	20.875	17.474	17.1892	17.7596
	843	18.8333	15.8333	21.8333	17.5167	17.2312	17.8031
	845	18.5	16.0833	20.9167	17.5595	17.2731	17.8466
	847	18.75	16.5833	20.9167	17.6022	17.3151	17.8901
	849	18.7917	15.875	21.7083	17.6449	17.3571	17.9336
	851	18.75	16.5	21	17.6877	17.399	17.9771
	853	18.8333	16.1667	21.5	17.7304	17.441	18.0206
	855	19.0833	17.0833	21.0833	17.7731	17.4829	18.0641
	857	18.6667	16.8333	20.5	17.8158	17.5249	18.1076
	859	18.875	16.625	21.125	17.8586	17.5668	18.1511
	861	18.9167	16.75	21.0833	17.9013	17.6088	18.1946
	863	18.9167	16.5833	21.25	17.944	17.6507	18.2381
	865	18.8333	16.6667	21	17.9868	17.6927	18.2816
	867	18.8333	17.25	20.4167	18.0295	17.7346	18.3251
	869	18.75	16.5833	20.9167	18.0722	17.7766	18.3686
	871	19.0833	16.9167	21.25	18.1149	17.8186	18.4121
	873	19.0417	16.7917	21.2917	18.1577	17.8605	18.4556
	875	19	17.1667	20.8333	18.2004	17.9025	18.4991
	877	19.4583	17.2083	21.7083	18.2431	17.9444	18.5426
	879	19.125	17.0417	21.2083	18.2859	17.9864	18.5861
	881	19.2083	16.7917	21.625	18.3286	18.0283	18.6296
	883	19.0417	17.125	20.9583	18.3713	18.0703	18.6731
	885	19.25	16.75	21.75	18.414	18.1122	18.7166
	887	18.9167	17.0833	20.75	18.4568	18.1542	18.7601
	889	18.9583	16.5417	21.375	18.4995	18.1961	18.8037
	891	19.2083	17.125	21.2917	18.5422	18.2381	18.8472
	893	19.4167	17.0833	21.75	18.5849	18.2801	18.8907
	895	19.375	16.9583	21.7917	18.6277	18.322	18.9342
	897	19.25	16.9167	21.5833	18.6704	18.364	18.9777
	899	19.4583	17.4583	21.4583	18.7131	18.4059	19.0212
	901	19.8333	17.5	22.1667	18.7559	18.4479	19.0647
	903	19.75	17.5	22	18.7986	18.4898	19.1082
	905	19.8333	17.8333	21.8333	18.8413	18.5318	19.1517
	907	20.125	17.875	22.375	18.884	18.5737	19.1952
	909	19.9167	17.5833	22.25	18.9268	18.6157	19.2387
	911	19.9167	17.9167	21.9167	18.9695	18.6576	19.2822
	913	19.8333	18	21.6667	19.0122	18.6996	19.3257
	915	19.7083	17.375	22.0417	19.055	18.7416	19.3692
	917	19.75	17.75	21.75	19.0977	18.7835	19.4127
	919	19.8333	17.5833	22.0833	19.1404	18.8255	19.4562
	921	19.7917	17.2917	22.2917	19.1831	18.8674	19.4997
	923	19.9167	17.6667	22.1667	19.2259	18.9094	19.5432
	925	20.1667	17.8333	22.5	19.2686	18.9513	19.5867
	927	20	18	22	19.3113	18.9933	19.6302
	929	20	17.9167	22.0833	19.3541	19.0352	19.6737
	931	20.1667	17.8333	22.5	19.3968	19.0772	19.7172
	933	20.1667	18	22.3333	19.4395	19.1191	19.7607
	935	20.2917	17.9583	22.625	19.4822	19.1611	19.8042
	937	20.5417	18.9583	22.125	19.525	19.2031	19.8478
	939	20.375	17.875	22.875	19.5677	19.245	19.8913
	941	20.625	18.5417	22.7083	19.6104	19.287	19.9348
	943	20.1667	17.6667	22.6667	19.6532	19.3289	19.9783
	945	20.3333	18.3333	22.3333	19.6959	19.3709	20.0218
	947	20.5833	18.6667	22.5	19.7386	19.4128	20.0653
	949	19.8333	17.3333	22.3333	19.7813	19.4548	20.1088
	951	20.1667	17.9167	22.4167	19.8241	19.4967	20.1523
	953	20.3333	18.1667	22.5	19.8668	19.5387	20.1958
	955	20.5417	18.2917	22.7917	19.9095	19.5806	20.2393
	957	20.5833	18.4167	22.75	19.9523	19.6226	20.2828
	959	20.375	18.375	22.375	19.995	19.6645	20.3263
	961	20.6667	18.1667	23.1667	20.0377	19.7065	20.3698
	963	20.6667	18.75	22.5833	20.0804	19.7485	20.4133
	965	20.2917	17.875	22.7083	20.1232	19.7904	20.4568
	967	20.6667	18.5	22.8333	20.1659	19.8324	20.5003
	969	20.7917	18.625	22.9583	20.2086	19.8743	20.5438
	971	20.3333	18.1667	22.5	20.2514	19.9163	20.5873
	973	20.25	17.75	22.75	20.2941	19.9582	20.6308
	975	20.75	18.9167	22.5833	20.3368	20.0002	20.6743
	977	20.5833	18.5833	22.5833	20.3795	20.0421	20.7178
	979	20.6667	19	22.3333	20.4223	20.0841	20.7613
	981	20.7083	18.7083	22.7083	20.465	20.126	20.8048
	983	20.8333	18.1667	23.5	20.5077	20.168	20.8483
	985	20.6667	18.1667	23.1667	20.5505	20.21	20.8919
	987	20.6667	18.5	22.8333	20.5932	20.2519	20.9354
	989	20.8333	18.4167	23.25	20.6359	20.2939	20.9789
	991	20.7083	18.4583	22.9583	20.6786	20.3358	21.0224
	993	20.8333	19	22.6667	20.7214	20.3778	21.0659
	995	20.7083	18.125	23.2917	20.7641	20.4197	21.1094
	997	20.8333	18.5833	23.0833	20.8068	20.4617	21.1529
	999	21.0417	18.9583	23.125	20.8495	20.5036	21.1964
	1001	20.8333	19	22.6667	20.8923	20.5456	21.2399
	1003	20.75	18.25	23.25	20.935	20.5875	21.2834
	1005	21	19	23	20.9777	20.6295	21.3269
	1007	20.9167	18.6667	23.1667	21.0205	20.6715	21.3704
	1009	21.3333	19.1667	23.5	21.0632	20.7134	21.4139
	1011	20.875	18.7083	23.0417	21.1059	20.7554	21.4574
	1013	20.8333	18.25	23.4167	21.1486	20.7973	21.5009
	1015	21.0417	18.9583	23.125	21.1914	20.8393	21.5444
	1017	21.0417	18.7917	23.2917	21.2341	20.8812	21.5879
	1019	21.1667	19.5	22.8333	21.2768	20.9232	21.6314
	1021	21.0833	18.9167	23.25	21.3196	20.9651	21.6749
	1023	20.9167	18.5833	23.25	21.3623	21.0071	21.7184
	1025	21.2083	19.2917	23.125	21.405	21.049	21.7619
	1027	21.1667	19.4167	22.9167	21.4477	21.091	21.8054
	1029	21.125	19.0417	23.2083	21.4905	21.133	21.8489
	1031	21.375	19.0417	23.7083	21.5332	21.1749	21.8925
	1033	21.5833	19.9167	23.25	21.5759	21.2169	21.936
	1035	21.3333	19.3333	23.3333	21.6187	21.2588	21.9795
	1037	21.375	19.375	23.375	21.6614	21.3008	22.023
	1039	21.2083	18.9583	23.4583	21.7041	21.3427	22.0665
	1041	21.5	19.0833	23.9167	21.7468	21.3847	22.11
	1043	21.25	18.9167	23.5833	21.7896	21.4266	22.1535
	1045	21.2083	19.4583	22.9583	21.8323	21.4686	22.197
	1047	21.2917	19.0417	23.5417	21.875	21.5105	22.2405
	1049	21.3333	19	23.6667	21.9178	21.5525	22.284
	1051	21.4167	19.75	23.0833	21.9605	21.5945	22.3275
	1053	21.2917	19.2917	23.2917	22.0032	21.6364	22.371
	1055	21.5	19.3333	23.6667	22.0459	21.6784	22.4145
	1057	21.3333	19.3333	23.3333	22.0887	21.7203	22.458
	1059	21.6667	19.9167	23.4167	22.1314	21.7623	22.5015
	1061	21.4583	19.375	23.5417	22.1741	21.8042	22.545
	1063	21.625	19.2917	23.9583	22.2169	21.8462	22.5885
	1065	21.5833	19.75	23.4167	22.2596	21.8881	22.632
	1067	21.6667	19.9167	23.4167	22.3023	21.9301	22.6755
	1069	21.6667	20	23.3333	22.345	21.972	22.719
	1071	21.7083	19.9583	23.4583	22.3878	22.014	22.7625
	1073	21.6667	19.6667	23.6667	22.4305	22.056	22.806
	1075	21.6667	19.5	23.8333	22.4732	22.0979	22.8495
	1077	21.6667	19.5	23.8333	22.516	22.1399	22.893
	1079	21.4167	19.4167	23.4167	22.5587	22.1818	22.9366
	1081	21.625	19.875	23.375	22.6014	22.2238	22.9801
	1083	21.8333	19.8333	23.8333	22.6441	22.2657	23.0236
	1085	21.7083	19.9583	23.4583	22.6869	22.3077	23.0671
	1087	21.5	19.6667	23.3333	22.7296	22.3496	23.1106
	1089	21.9583	20.125	23.7917	22.7723	22.3916	23.1541
	1091	21.7917	19.7083	23.875	22.8151	22.4335	23.1976
	1093	22.1667	20.3333	24	22.8578	22.4755	23.2411
	1095	22.3333	20.3333	24.3333	22.9005	22.5175	23.2846
	1097	21.9167	19.9167	23.9167	22.9432	22.5594	23.3281
	1099	22.1667	20.1667	24.1667	22.986	22.6014	23.3716
	1101	22.125	20.4583	23.7917	23.0287	22.6433	23.4151
	1103	22.1667	20.4167	23.9167	23.0714	22.6853	23.4586
	1105	22.1667	20.25	24.0833	23.1141	22.7272	23.5021
	1107	22	20.0833	23.9167	23.1569	22.7692	23.5456
	1109	21.9583	19.9583	23.9583	23.1996	22.8111	23.5891
	1111	22.1667	20.25	24.0833	23.2423	22.8531	23.6326
	1113	22.125	20.2917	23.9583	23.2851	22.895	23.6761
	1115	22.1667	20	24.3333	23.3278	22.937	23.7196
	1117	22.1667	20.1667	24.1667	23.3705	22.979	23.7631
	1119	22.0833	20.1667	24	23.4132	23.0209	23.8066
	1121	22.2083	20.375	24.0417	23.456	23.0629	23.8501
	1123	22.1667	20	24.3333	23.4987	23.1048	23.8936
	1125	22.125	20.5417	23.7083	23.5414	23.1468	23.9371
	1127	22.1667	20.3333	24	23.5842	23.1887	23.9807
	1129	22.1667	20.5	23.8333	23.6269	23.2307	24.0242
	1131	22.1667	20.1667	24.1667	23.6696	23.2726	24.0677
	1133	22.3333	20.5833	24.0833	23.7123	23.3146	24.1112
	1135	22.3333	20.1667	24.5	23.7551	23.3565	24.1547
	1137	22.375	20.375	24.375	23.7978	23.3985	24.1982
	1139	22.1667	20.0833	24.25	23.8405	23.4405	24.2417
	1141	22.4167	20.5833	24.25	23.8833	23.4824	24.2852
	1143	22.4583	20.625	24.2917	23.926	23.5244	24.3287
	1145	22.2917	20.0417	24.5417	23.9687	23.5663	24.3722
	1147	22.4167	20.75	24.0833	24.0114	23.6083	24.4157
	1149	22.25	20.4167	24.0833	24.0542	23.6502	24.4592
	1151	22.75	21.0833	24.4167	24.0969	23.6922	24.5027
	1153	22.5417	20.7917	24.2917	24.1396	23.7341	24.5462
	1155	22.5417	20.7917	24.2917	24.1824	23.7761	24.5897
	1157	22.6667	20.6667	24.6667	24.2251	23.818	24.6332
	1159	22.5	20.5	24.5	24.2678	23.86	24.6767
	1161	22.6667	20.6667	24.6667	24.3105	23.9019	24.7202
	1163	22.5833	20.75	24.4167	24.3533	23.9439	24.7637

## Sheet: Extended-Data-Figure 3j
	Extended Figure 3j
	34.5°C_Experimental_Time(min)	Median_Developmental_age(hpf)	Median-2*MAD	Median+2*MAD	Linear_fit	Linear_Fit_upper_CI	Linear_Fit_lower_CI
	90	1.5	1.16667	1.83333	1.5	1.5	1.5
	92	1.58333	1.25	1.91667	1.54247	1.54127	1.54352
	94	1.5	1	2	1.58495	1.58254	1.58703
	96	1.5	1.16667	1.83333	1.62742	1.62381	1.63055
	98	1.58333	1.25	1.91667	1.6699	1.66508	1.67407
	100	1.75	1.25	2.25	1.71237	1.70635	1.71759
	102	1.75	1.25	2.25	1.75485	1.74762	1.7611
	104	1.75	1.41667	2.08333	1.79732	1.78889	1.80462
	106	1.75	1.25	2.25	1.8398	1.83016	1.84814
	108	1.75	1.25	2.25	1.88227	1.87142	1.89165
	110	1.79167	1.20833	2.375	1.92475	1.91269	1.93517
	112	1.83333	1.16667	2.5	1.96722	1.95396	1.97869
	114	2	1.33333	2.66667	2.0097	1.99523	2.02221
	116	2	1.33333	2.66667	2.05217	2.0365	2.06572
	118	2.08333	1.41667	2.75	2.09465	2.07777	2.10924
	120	2.08333	1.41667	2.75	2.13712	2.11904	2.15276
	122	2.08333	1.41667	2.75	2.1796	2.16031	2.19627
	124	2.16667	1.33333	3	2.22207	2.20158	2.23979
	126	2.16667	1.33333	3	2.26455	2.24285	2.28331
	128	2.33333	1.66667	3	2.30702	2.28412	2.32683
	130	2.375	1.625	3.125	2.3495	2.32539	2.37034
	132	2.375	1.79167	2.95833	2.39197	2.36666	2.41386
	134	2.41667	1.66667	3.16667	2.43445	2.40793	2.45738
	136	2.45833	1.375	3.54167	2.47692	2.4492	2.50089
	138	2.625	1.875	3.375	2.5194	2.49047	2.54441
	140	2.5	1.66667	3.33333	2.56187	2.53173	2.58793
	142	2.66667	2	3.33333	2.60435	2.573	2.63145
	144	2.58333	2.16667	3	2.64682	2.61427	2.67496
	146	2.66667	2.16667	3.16667	2.6893	2.65554	2.71848
	148	2.66667	2	3.33333	2.73177	2.69681	2.762
	150	2.66667	2	3.33333	2.77425	2.73808	2.80552
	152	2.66667	2	3.33333	2.81672	2.77935	2.84903
	154	2.66667	2	3.33333	2.8592	2.82062	2.89255
	156	2.66667	2	3.33333	2.90167	2.86189	2.93607
	158	2.66667	2	3.33333	2.94415	2.90316	2.97958
	160	2.66667	2	3.33333	2.98662	2.94443	3.0231
	162	2.66667	2	3.33333	3.0291	2.9857	3.06662
	164	2.66667	2	3.33333	3.07157	3.02697	3.11014
	166	2.91667	2.41667	3.41667	3.11405	3.06824	3.15365
	168	2.91667	2.41667	3.41667	3.15652	3.10951	3.19717
	170	3	2.33333	3.66667	3.199	3.15078	3.24069
	172	3	2.33333	3.66667	3.24147	3.19205	3.2842
	174	3	2.16667	3.83333	3.28395	3.23331	3.32772
	176	3	2	4	3.32642	3.27458	3.37124
	178	3	2	4	3.3689	3.31585	3.41476
	180	3	1.83333	4.16667	3.41137	3.35712	3.45827
	182	3	2	4	3.45385	3.39839	3.50179
	184	3.08333	1.91667	4.25	3.49632	3.43966	3.54531
	186	3.04167	1.54167	4.54167	3.5388	3.48093	3.58882
	188	3.08333	2.08333	4.08333	3.58127	3.5222	3.63234
	190	3.125	1.875	4.375	3.62375	3.56347	3.67586
	192	3.16667	2	4.33333	3.66622	3.60474	3.71938
	194	3.16667	1.91667	4.41667	3.7087	3.64601	3.76289
	196	3.25	1.58333	4.91667	3.75117	3.68728	3.80641
	198	3.54167	1.625	5.45833	3.79365	3.72855	3.84993
	200	3.625	1.70833	5.54167	3.83612	3.76982	3.89344
	202	3.66667	2.08333	5.25	3.8786	3.81109	3.93696
	204	3.58333	1.58333	5.58333	3.92107	3.85236	3.98048
	206	4.08333	2.08333	6.08333	3.96355	3.89362	4.024
	208	3.875	2.04167	5.70833	4.00602	3.93489	4.06751
	210	3.75	1.75	5.75	4.0485	3.97616	4.11103
	212	4.08333	2.25	5.91667	4.09097	4.01743	4.15455
	214	4.08333	2.5	5.66667	4.13345	4.0587	4.19806
	216	4.04167	2.125	5.95833	4.17592	4.09997	4.24158
	218	4	2.16667	5.83333	4.2184	4.14124	4.2851
	220	4.20833	2.04167	6.375	4.26087	4.18251	4.32862
	222	4.08333	2.25	5.91667	4.30335	4.22378	4.37213
	224	4.125	2.79167	5.45833	4.34582	4.26505	4.41565
	226	4.16667	2.66667	5.66667	4.3883	4.30632	4.45917
	228	4.58333	3.41667	5.75	4.43077	4.34759	4.50268
	230	4.54167	3.45833	5.625	4.47325	4.38886	4.5462
	232	4.66667	3.41667	5.91667	4.51572	4.43013	4.58972
	234	4.66667	3.58333	5.75	4.5582	4.4714	4.63324
	236	4.66667	3.33333	6	4.60067	4.51267	4.67675
	238	4.41667	3.25	5.58333	4.64315	4.55394	4.72027
	240	4.29167	2.875	5.70833	4.68562	4.5952	4.76379
	242	4.66667	3.33333	6	4.7281	4.63647	4.8073
	244	4.625	3.375	5.875	4.77057	4.67774	4.85082
	246	4.20833	2.625	5.79167	4.81305	4.71901	4.89434
	248	4.45833	3.375	5.54167	4.85552	4.76028	4.93786
	250	4.66667	3.41667	5.91667	4.898	4.80155	4.98137
	252	4.66667	3.41667	5.91667	4.94047	4.84282	5.02489
	254	4.625	3.375	5.875	4.98295	4.88409	5.06841
	256	4.54167	2.70833	6.375	5.02542	4.92536	5.11193
	258	4.375	2.45833	6.29167	5.0679	4.96663	5.15544
	260	4.66667	3	6.33333	5.11037	5.0079	5.19896
	262	4.66667	3	6.33333	5.15285	5.04917	5.24248
	264	4.66667	0.5	8.83333	5.19532	5.09044	5.28599
	266	4.66667	1.5	7.83333	5.2378	5.13171	5.32951
	268	4.66667	1.08333	8.25	5.28027	5.17298	5.37303
	270	4.66667	0.583333	8.75	5.32275	5.21425	5.41655
	272	4.66667	-0.333333	9.66667	5.36522	5.25552	5.46006
	274	4.66667	-0.833333	10.1667	5.4077	5.29678	5.50358
	276	4.625	-0.958333	10.2083	5.45017	5.33805	5.5471
	278	4.70833	0.541667	8.875	5.49265	5.37932	5.59061
	280	4.66667	-0.833333	10.1667	5.53512	5.42059	5.63413
	282	4.66667	-0.666667	10	5.5776	5.46186	5.67765
	284	4.66667	0.166667	9.16667	5.62007	5.50313	5.72117
	286	4.66667	-0.833333	10.1667	5.66255	5.5444	5.76468
	288	5	-0.166667	10.1667	5.70502	5.58567	5.8082
	290	4.66667	-0.833333	10.1667	5.7475	5.62694	5.85172
	292	5.16667	-0.333333	10.6667	5.78997	5.66821	5.89523
	294	5.5	0.416667	10.5833	5.83245	5.70948	5.93875
	296	5.5	0.333333	10.6667	5.87492	5.75075	5.98227
	298	5.5	0.333333	10.6667	5.9174	5.79202	6.02579
	300	5.5	0.333333	10.6667	5.95987	5.83329	6.0693
	302	5.5	-1.25	12.25	6.00235	5.87456	6.11282
	304	6.29167	2.375	10.2083	6.04482	5.91583	6.15634
	306	6.04167	1.125	10.9583	6.08729	5.95709	6.19985
	308	6.75	4.08333	9.41667	6.12977	5.99836	6.24337
	310	6.625	1.375	11.875	6.17224	6.03963	6.28689
	312	6.04167	0.958333	11.125	6.21472	6.0809	6.33041
	314	6.25	2.83333	9.66667	6.25719	6.12217	6.37392
	316	6.54167	1.04167	12.0417	6.29967	6.16344	6.41744
	318	6.75	-1.41667	14.9167	6.34214	6.20471	6.46096
	320	6.75	4.33333	9.16667	6.38462	6.24598	6.50447
	322	6.79167	2.20833	11.375	6.42709	6.28725	6.54799
	324	6.75	4.16667	9.33333	6.46957	6.32852	6.59151
	326	6.83333	4	9.66667	6.51204	6.36979	6.63503
	328	6.83333	4.25	9.41667	6.55452	6.41106	6.67854
	330	6.79167	3.04167	10.5417	6.59699	6.45233	6.72206
	332	6.83333	4.58333	9.08333	6.63947	6.4936	6.76558
	334	7.04167	5.04167	9.04167	6.68194	6.53487	6.80909
	336	6.875	4.95833	8.79167	6.72442	6.57614	6.85261
	338	6.91667	4.75	9.08333	6.76689	6.61741	6.89613
	340	7.04167	3.95833	10.125	6.80937	6.65867	6.93965
	342	6.875	4.625	9.125	6.85184	6.69994	6.98316
	344	7.16667	5.5	8.83333	6.89432	6.74121	7.02668
	346	7	5.16667	8.83333	6.93679	6.78248	7.0702
	348	6.91667	4.91667	8.91667	6.97927	6.82375	7.11371
	350	7.29167	6.04167	8.54167	7.02174	6.86502	7.15723
	352	7.25	6.08333	8.41667	7.06422	6.90629	7.20075
	354	7.25	6.16667	8.33333	7.10669	6.94756	7.24427
	356	7.41667	6.25	8.58333	7.14917	6.98883	7.28778
	358	7.375	6.125	8.625	7.19164	7.0301	7.3313
	360	7.5	6.16667	8.83333	7.23412	7.07137	7.37482
	362	7.5	6.16667	8.83333	7.27659	7.11264	7.41834
	364	7.58333	6.08333	9.08333	7.31907	7.15391	7.46185
	366	7.70833	6.45833	8.95833	7.36154	7.19518	7.50537
	368	7.58333	6.58333	8.58333	7.40402	7.23645	7.54889
	370	7.66667	6.5	8.83333	7.44649	7.27772	7.5924
	372	7.58333	6.33333	8.83333	7.48897	7.31898	7.63592
	374	7.58333	6.08333	9.08333	7.53144	7.36025	7.67944
	376	7.91667	6.66667	9.16667	7.57392	7.40152	7.72296
	378	7.70833	6.625	8.79167	7.61639	7.44279	7.76647
	380	7.83333	6.91667	8.75	7.65887	7.48406	7.80999
	382	7.79167	6.54167	9.04167	7.70134	7.52533	7.85351
	384	7.83333	5.83333	9.83333	7.74382	7.5666	7.89702
	386	7.91667	5.75	10.0833	7.78629	7.60787	7.94054
	388	7.79167	5.875	9.70833	7.82877	7.64914	7.98406
	390	7.91667	6.66667	9.16667	7.87124	7.69041	8.02758
	392	7.91667	7	8.83333	7.91372	7.73168	8.07109
	394	7.83333	6.5	9.16667	7.95619	7.77295	8.11461
	396	7.91667	6.41667	9.41667	7.99867	7.81422	8.15813
	398	7.83333	6.83333	8.83333	8.04114	7.85549	8.20164
	400	7.91667	6.33333	9.5	8.08362	7.89676	8.24516
	402	7.91667	6.58333	9.25	8.12609	7.93803	8.28868
	404	7.91667	6.25	9.58333	8.16857	7.9793	8.3322
	406	7.91667	5.75	10.0833	8.21104	8.02056	8.37571
	408	7.91667	6.75	9.08333	8.25352	8.06183	8.41923
	410	7.91667	6.41667	9.41667	8.29599	8.1031	8.46275
	412	7.91667	6	9.83333	8.33847	8.14437	8.50626
	414	7.91667	6.66667	9.16667	8.38094	8.18564	8.54978
	416	7.91667	6.66667	9.16667	8.42342	8.22691	8.5933
	418	7.91667	6.58333	9.25	8.46589	8.26818	8.63682
	420	7.91667	6.08333	9.75	8.50837	8.30945	8.68033
	422	7.91667	6.25	9.58333	8.55084	8.35072	8.72385
	424	7.91667	6.75	9.08333	8.59332	8.39199	8.76737
	426	7.91667	5.83333	10	8.63579	8.43326	8.81088
	428	7.91667	5.66667	10.1667	8.67827	8.47453	8.8544
	430	7.91667	6.41667	9.41667	8.72074	8.5158	8.89792
	432	7.70833	6.125	9.29167	8.76322	8.55707	8.94144
	434	7.91667	6.33333	9.5	8.80569	8.59834	8.98495
	436	7.91667	5.75	10.0833	8.84817	8.63961	9.02847
	438	7.91667	6.16667	9.66667	8.89064	8.68087	9.07199
	440	7.875	6.45833	9.29167	8.93312	8.72214	9.1155
	442	7.95833	5.625	10.2917	8.97559	8.76341	9.15902
	444	7.83333	6.58333	9.08333	9.01807	8.80468	9.20254
	446	7.91667	6.25	9.58333	9.06054	8.84595	9.24606
	448	7.91667	6.41667	9.41667	9.10302	8.88722	9.28957
	450	7.95833	5.875	10.0417	9.14549	8.92849	9.33309
	452	7.95833	6.04167	9.875	9.18797	8.96976	9.37661
	454	8	5.66667	10.3333	9.23044	9.01103	9.42012
	456	8	5.5	10.5	9.27292	9.0523	9.46364
	458	7.91667	5.58333	10.25	9.31539	9.09357	9.50716
	460	7.95833	5.54167	10.375	9.35787	9.13484	9.55068
	462	7.95833	5.54167	10.375	9.40034	9.17611	9.59419
	464	8.04167	5.45833	10.625	9.44282	9.21738	9.63771
	466	7.91667	5.58333	10.25	9.48529	9.25865	9.68123
	468	8.375	5.29167	11.4583	9.52777	9.29992	9.72474
	470	8.25	5.33333	11.1667	9.57024	9.34119	9.76826
	472	8.41667	5.58333	11.25	9.61272	9.38245	9.81178
	474	9.20833	6.29167	12.125	9.65519	9.42372	9.8553
	476	9.33333	6.5	12.1667	9.69767	9.46499	9.89881
	478	9.25	6.41667	12.0833	9.74014	9.50626	9.94233
	480	9.375	6.625	12.125	9.78262	9.54753	9.98585
	482	9.41667	6.75	12.0833	9.82509	9.5888	10.0294
	484	9.625	7.375	11.875	9.86757	9.63007	10.0729
	486	9.75	7.25	12.25	9.91004	9.67134	10.1164
	488	9.625	7.375	11.875	9.95252	9.71261	10.1599
	490	9.41667	6.75	12.0833	9.99499	9.75388	10.2034
	492	9.75	7.75	11.75	10.0375	9.79515	10.247
	494	9.83333	8	11.6667	10.0799	9.83642	10.2905
	496	9.75	7.91667	11.5833	10.1224	9.87769	10.334
	498	9.83333	8	11.6667	10.1649	9.91896	10.3775
	500	9.75	7.75	11.75	10.2074	9.96023	10.421
	502	9.95833	8.54167	11.375	10.2498	10.0015	10.4645
	504	9.875	8.125	11.625	10.2923	10.0428	10.5081
	506	9.95833	8.54167	11.375	10.3348	10.084	10.5516
	508	10.0833	8.83333	11.3333	10.3773	10.1253	10.5951
	510	10.0833	8.75	11.4167	10.4197	10.1666	10.6386
	512	10.2917	9.375	11.2083	10.4622	10.2078	10.6821
	514	10.3333	9.33333	11.3333	10.5047	10.2491	10.7256
	516	10.5	9.66667	11.3333	10.5472	10.2904	10.7692
	518	10.4167	9.58333	11.25	10.5896	10.3317	10.8127
	520	10.3333	9.5	11.1667	10.6321	10.3729	10.8562
	522	10.5417	9.875	11.2083	10.6746	10.4142	10.8997
	524	10.5	10	11	10.7171	10.4555	10.9432
	526	10.5	9.83333	11.1667	10.7595	10.4967	10.9867
	528	10.5	10	11	10.802	10.538	11.0303
	530	10.5833	9.91667	11.25	10.8445	10.5793	11.0738
	532	10.5833	10	11.1667	10.887	10.6205	11.1173
	534	10.6667	9.91667	11.4167	10.9294	10.6618	11.1608
	536	10.75	10.0833	11.4167	10.9719	10.7031	11.2043
	538	10.5833	9.91667	11.25	11.0144	10.7443	11.2478
	540	10.7083	9.79167	11.625	11.0569	10.7856	11.2914
	542	10.75	9.91667	11.5833	11.0993	10.8269	11.3349
	544	10.7083	9.79167	11.625	11.1418	10.8682	11.3784
	546	10.75	9.91667	11.5833	11.1843	10.9094	11.4219
	548	10.8333	10	11.6667	11.2268	10.9507	11.4654
	550	10.75	9.91667	11.5833	11.2692	10.992	11.5089
	552	10.75	9.91667	11.5833	11.3117	11.0332	11.5525
	554	10.75	9.83333	11.6667	11.3542	11.0745	11.596
	556	10.8333	10.1667	11.5	11.3967	11.1158	11.6395
	558	10.8333	10.1667	11.5	11.4391	11.157	11.683
	560	10.9583	10.0417	11.875	11.4816	11.1983	11.7265
	562	11.0417	10.125	11.9583	11.5241	11.2396	11.7701
	564	11.1667	10.1667	12.1667	11.5666	11.2808	11.8136
	566	11.1667	10	12.3333	11.609	11.3221	11.8571
	568	11.1667	10	12.3333	11.6515	11.3634	11.9006
	570	11.1667	9.91667	12.4167	11.694	11.4047	11.9441
	572	11.1667	9.83333	12.5	11.7365	11.4459	11.9876
	574	11.1667	9.83333	12.5	11.7789	11.4872	12.0312
	576	11.4167	9.75	13.0833	11.8214	11.5285	12.0747
	578	11.2917	10.125	12.4583	11.8639	11.5697	12.1182
	580	11.3333	10	12.6667	11.9064	11.611	12.1617
	582	11.4583	9.95833	12.9583	11.9488	11.6523	12.2052
	584	11.5833	9.58333	13.5833	11.9913	11.6935	12.2487
	586	11.7083	9.54167	13.875	12.0338	11.7348	12.2923
	588	11.5833	9.66667	13.5	12.0763	11.7761	12.3358
	590	11.5833	9.66667	13.5	12.1187	11.8173	12.3793
	592	11.5833	9.83333	13.3333	12.1612	11.8586	12.4228
	594	11.75	9.75	13.75	12.2037	11.8999	12.4663
	596	11.7917	9.875	13.7083	12.2462	11.9412	12.5098
	598	11.7917	9.70833	13.875	12.2886	11.9824	12.5534
	600	11.75	9.75	13.75	12.3311	12.0237	12.5969
	602	11.9167	9.33333	14.5	12.3736	12.065	12.6404
	604	11.7917	9.79167	13.7917	12.4161	12.1062	12.6839
	606	11.7917	10.0417	13.5417	12.4585	12.1475	12.7274
	608	12.3333	9.16667	15.5	12.501	12.1888	12.7709
	610	12.5833	9.41667	15.75	12.5435	12.23	12.8145
	612	12.75	9.41667	16.0833	12.586	12.2713	12.858
	614	13.25	9.08333	17.4167	12.6284	12.3126	12.9015
	616	12.5833	9.66667	15.5	12.6709	12.3539	12.945
	618	12.75	9.58333	15.9167	12.7134	12.3951	12.9885
	620	12.75	10	15.5	12.7559	12.4364	13.032
	622	13.5	9.66667	17.3333	12.7983	12.4777	13.0756
	624	14.1667	9.25	19.0833	12.8408	12.5189	13.1191
	626	14.0833	9	19.1667	12.8833	12.5602	13.1626
	628	13.4583	10.0417	16.875	12.9258	12.6015	13.2061
	630	14	9.5	18.5	12.9682	12.6427	13.2496
	632	14.0417	9.45833	18.625	13.0107	12.684	13.2932
	634	14.1667	9.41667	18.9167	13.0532	12.7253	13.3367
	636	14.1667	9.16667	19.1667	13.0957	12.7665	13.3802
	638	14.5	9.5	19.5	13.1381	12.8078	13.4237
	640	14.375	9.54167	19.2083	13.1806	12.8491	13.4672
	642	14.6667	8.83333	20.5	13.2231	12.8904	13.5107
	644	14.3333	9.33333	19.3333	13.2656	12.9316	13.5543
	646	14.4167	9.33333	19.5	13.308	12.9729	13.5978
	648	14.3333	9.25	19.4167	13.3505	13.0142	13.6413
	650	14.8333	9.08333	20.5833	13.393	13.0554	13.6848
	652	14.8333	8.5	21.1667	13.4355	13.0967	13.7283
	654	14.8333	8.91667	20.75	13.4779	13.138	13.7718
	656	14.8333	9	20.6667	13.5204	13.1792	13.8154
	658	14.8333	9	20.6667	13.5629	13.2205	13.8589
	660	14.8333	9.16667	20.5	13.6054	13.2618	13.9024
	662	15.4167	9.83333	21	13.6478	13.303	13.9459
	664	15.8333	10.0833	21.5833	13.6903	13.3443	13.9894
	666	16	10.25	21.75	13.7328	13.3856	14.0329
	668	14.8333	8.75	20.9167	13.7753	13.4269	14.0765
	670	15.8333	9.66667	22	13.8177	13.4681	14.12
	672	14.8333	9.25	20.4167	13.8602	13.5094	14.1635
	674	15.5417	9.95833	21.125	13.9027	13.5507	14.207
	676	16	10	22	13.9452	13.5919	14.2505
	678	15.8333	10.3333	21.3333	13.9876	13.6332	14.294
	680	16	10.6667	21.3333	14.0301	13.6745	14.3376
	682	16	10.5	21.5	14.0726	13.7157	14.3811
	684	15.7083	9.625	21.7917	14.1151	13.757	14.4246
	686	16	11.1667	20.8333	14.1575	13.7983	14.4681
	688	16.5833	11.3333	21.8333	14.2	13.8395	14.5116
	690	16.2917	10.5417	22.0417	14.2425	13.8808	14.5552
	692	16.5417	10.7083	22.375	14.285	13.9221	14.5987
	694	16.375	11.375	21.375	14.3274	13.9634	14.6422
	696	17.0833	10.9167	23.25	14.3699	14.0046	14.6857
	698	16.3333	10.6667	22	14.4124	14.0459	14.7292
	700	16.3333	11.4167	21.25	14.4549	14.0872	14.7727
	702	16.6667	11.0833	22.25	14.4973	14.1284	14.8163
	704	17.125	11.7917	22.4583	14.5398	14.1697	14.8598
	706	16.7083	11.9583	21.4583	14.5823	14.211	14.9033
	708	17.625	12.2083	23.0417	14.6248	14.2522	14.9468
	710	17.75	11.9167	23.5833	14.6672	14.2935	14.9903
	712	17.8333	11.8333	23.8333	14.7097	14.3348	15.0338
	714	17.625	12.2083	23.0417	14.7522	14.3761	15.0774
	716	17.7083	13.2083	22.2083	14.7947	14.4173	15.1209
	718	16.6667	12	21.3333	14.8371	14.4586	15.1644
	720	17.625	13.375	21.875	14.8796	14.4999	15.2079
	722	17.5	12.1667	22.8333	14.9221	14.5411	15.2514
	724	17.625	13.2083	22.0417	14.9646	14.5824	15.2949
	726	17.5833	12.9167	22.25	15.007	14.6237	15.3385
	728	17.125	12.5417	21.7083	15.0495	14.6649	15.382
	730	16.75	12.9167	20.5833	15.092	14.7062	15.4255
	732	17.625	13.2083	22.0417	15.1345	14.7475	15.469
	734	17.5	13.75	21.25	15.1769	14.7887	15.5125
	736	18.0833	13.9167	22.25	15.2194	14.83	15.556
	738	17.4167	12.75	22.0833	15.2619	14.8713	15.5996
	740	17.2083	12.7917	21.625	15.3044	14.9126	15.6431
	742	16.7083	13.2917	20.125	15.3468	14.9538	15.6866
	744	17.4167	14.1667	20.6667	15.3893	14.9951	15.7301
	746	17.5833	14.1667	21	15.4318	15.0364	15.7736
	748	17.5	14.5	20.5	15.4743	15.0776	15.8171
	750	17.5417	14.4583	20.625	15.5167	15.1189	15.8607
	752	17.5	14.5	20.5	15.5592	15.1602	15.9042
	754	17.5	13.9167	21.0833	15.6017	15.2014	15.9477
	756	17.5	13.8333	21.1667	15.6442	15.2427	15.9912
	758	17.375	14.625	20.125	15.6866	15.284	16.0347
	760	17.75	14.3333	21.1667	15.7291	15.3252	16.0783
	762	17.75	14.6667	20.8333	15.7716	15.3665	16.1218
	764	17.7083	15.0417	20.375	15.8141	15.4078	16.1653
	766	17.5417	14.625	20.4583	15.8565	15.4491	16.2088
	768	17.5	14.5833	20.4167	15.899	15.4903	16.2523
	770	17.25	14.8333	19.6667	15.9415	15.5316	16.2958
	772	18	15.25	20.75	15.984	15.5729	16.3394
	774	17.5	15.3333	19.6667	16.0264	15.6141	16.3829
	776	17.5	15.5	19.5	16.0689	15.6554	16.4264
	778	17.8333	15.5	20.1667	16.1114	15.6967	16.4699
	780	17.75	15.4167	20.0833	16.1539	15.7379	16.5134
	782	17.625	15.125	20.125	16.1963	15.7792	16.5569
	784	17.75	15.4167	20.0833	16.2388	15.8205	16.6005
	786	17.75	15.4167	20.0833	16.2813	15.8617	16.644
	788	17.75	15.4167	20.0833	16.3238	15.903	16.6875
	790	17.75	15.5833	19.9167	16.3662	15.9443	16.731
	792	17.7083	15.625	19.7917	16.4087	15.9856	16.7745
	794	17.75	15.5833	19.9167	16.4512	16.0268	16.818
	796	17.75	15.5833	19.9167	16.4937	16.0681	16.8616
	798	17.7083	15.5417	19.875	16.5361	16.1094	16.9051
	800	17.75	15.5833	19.9167	16.5786	16.1506	16.9486
	802	17.75	15.5	20	16.6211	16.1919	16.9921
	804	17.75	15.6667	19.8333	16.6636	16.2332	17.0356
	806	17.75	15.6667	19.8333	16.706	16.2744	17.0791
	808	17.75	15.5833	19.9167	16.7485	16.3157	17.1227
	810	18	15.4167	20.5833	16.791	16.357	17.1662
	812	17.75	15.4167	20.0833	16.8335	16.3983	17.2097
	814	18.0833	15.75	20.4167	16.8759	16.4395	17.2532
	816	18.1667	15.6667	20.6667	16.9184	16.4808	17.2967
	818	18.1667	16.5	19.8333	16.9609	16.5221	17.3402
	820	18.0833	15.4167	20.75	17.0034	16.5633	17.3838
	822	17.9167	15.75	20.0833	17.0458	16.6046	17.4273
	824	17.9583	15.7083	20.2083	17.0883	16.6459	17.4708
	826	18.4167	16.0833	20.75	17.1308	16.6871	17.5143
	828	18.0833	16.1667	20	17.1733	16.7284	17.5578
	830	18.0833	16.25	19.9167	17.2157	16.7697	17.6014
	832	18.125	15.5417	20.7083	17.2582	16.8109	17.6449
	834	18.0417	15.7083	20.375	17.3007	16.8522	17.6884
	836	18.375	15.125	21.625	17.3432	16.8935	17.7319
	838	18.125	15.4583	20.7917	17.3856	16.9348	17.7754
	840	18.0833	15.75	20.4167	17.4281	16.976	17.8189
	842	18.375	16.7083	20.0417	17.4706	17.0173	17.8625
	844	18.2917	16.2083	20.375	17.5131	17.0586	17.906
	846	18.1667	16.3333	20	17.5555	17.0998	17.9495
	848	18.4167	16.3333	20.5	17.598	17.1411	17.993
	850	18.8333	16.5833	21.0833	17.6405	17.1824	18.0365
	852	18.8333	16.5833	21.0833	17.683	17.2236	18.08
	854	18.6667	16.3333	21	17.7254	17.2649	18.1236
	856	18.4167	16.5	20.3333	17.7679	17.3062	18.1671
	858	18.5833	16.5833	20.5833	17.8104	17.3474	18.2106
	860	18.4583	16.0417	20.875	17.8529	17.3887	18.2541
	862	18.9583	16.375	21.5417	17.8953	17.43	18.2976
	864	18.875	16.625	21.125	17.9378	17.4713	18.3411
	866	18.9167	16.9167	20.9167	17.9803	17.5125	18.3847
	868	19	16.8333	21.1667	18.0228	17.5538	18.4282
	870	18.7917	17.125	20.4583	18.0652	17.5951	18.4717
	872	18.8333	16.5	21.1667	18.1077	17.6363	18.5152
	874	19	16.25	21.75	18.1502	17.6776	18.5587
	876	19.0417	16.9583	21.125	18.1927	17.7189	18.6022
	878	18.8333	16.5	21.1667	18.2351	17.7601	18.6458
	880	19.125	16.875	21.375	18.2776	17.8014	18.6893
	882	19.0833	16.4167	21.75	18.3201	17.8427	18.7328
	884	18.8333	16.3333	21.3333	18.3626	17.884	18.7763
	886	19	16.3333	21.6667	18.405	17.9252	18.8198
	888	19.0833	16.3333	21.8333	18.4475	17.9665	18.8634
	890	18.8333	16.6667	21	18.49	18.0078	18.9069
	892	18.8333	16.6667	21	18.5325	18.049	18.9504
	894	19.1667	16.3333	22	18.5749	18.0903	18.9939
	896	19.0833	16.4167	21.75	18.6174	18.1316	19.0374
	898	18.9583	16.4583	21.4583	18.6599	18.1728	19.0809
	900	19.0833	16.0833	22.0833	18.7024	18.2141	19.1245
	902	19.0417	16.4583	21.625	18.7448	18.2554	19.168
	904	19.2083	16.625	21.7917	18.7873	18.2966	19.2115
	906	19.1667	16.5	21.8333	18.8298	18.3379	19.255
	908	19.0833	16.4167	21.75	18.8723	18.3792	19.2985
	910	19.125	17.0417	21.2083	18.9147	18.4205	19.342
	912	19.0833	16.8333	21.3333	18.9572	18.4617	19.3856
	914	19.1667	16.3333	22	18.9997	18.503	19.4291
	916	19.8333	17.25	22.4167	19.0422	18.5443	19.4726
	918	19.0417	16.625	21.4583	19.0846	18.5855	19.5161
	920	19.2917	16.7917	21.7917	19.1271	18.6268	19.5596
	922	19.875	17.625	22.125	19.1696	18.6681	19.6031
	924	19.1667	16.5	21.8333	19.2121	18.7093	19.6467
	926	19.5	16.8333	22.1667	19.2545	18.7506	19.6902
	928	19.5	17.1667	21.8333	19.297	18.7919	19.7337
	930	19.2917	17.2917	21.2917	19.3395	18.8331	19.7772
	932	19.5	17.1667	21.8333	19.382	18.8744	19.8207
	934	19.4583	17.2083	21.7083	19.4244	18.9157	19.8642
	936	19.9167	17.9167	21.9167	19.4669	18.957	19.9078
	938	19.4167	17.75	21.0833	19.5094	18.9982	19.9513
	940	19.6667	17.4167	21.9167	19.5519	19.0395	19.9948
	942	19.5833	17.25	21.9167	19.5943	19.0808	20.0383
	944	20.2917	17.7917	22.7917	19.6368	19.122	20.0818
	946	20	17.5	22.5	19.6793	19.1633	20.1253
	948	20.125	17.875	22.375	19.7218	19.2046	20.1689
	950	19.9167	17.6667	22.1667	19.7642	19.2458	20.2124
	952	20.0417	17.4583	22.625	19.8067	19.2871	20.2559
	954	20.1667	17.8333	22.5	19.8492	19.3284	20.2994
	956	20.0833	17.75	22.4167	19.8917	19.3696	20.3429
	958	20	18	22	19.9341	19.4109	20.3865
	960	20.1667	17.75	22.5833	19.9766	19.4522	20.43
	962	20.2917	17.7917	22.7917	20.0191	19.4935	20.4735
	964	20.125	17.7917	22.4583	20.0616	19.5347	20.517
	966	19.9167	17.5	22.3333	20.104	19.576	20.5605
	968	20.0417	17.625	22.4583	20.1465	19.6173	20.604
	970	20.3333	18.1667	22.5	20.189	19.6585	20.6476
	972	20.6667	18.25	23.0833	20.2315	19.6998	20.6911
	974	20.1667	17.75	22.5833	20.2739	19.7411	20.7346
	976	20.0833	17.75	22.4167	20.3164	19.7823	20.7781
	978	20.1667	17.8333	22.5	20.3589	19.8236	20.8216
	980	20.375	17.7917	22.9583	20.4014	19.8649	20.8651
	982	20.2083	17.7917	22.625	20.4438	19.9062	20.9087
	984	20.625	18.375	22.875	20.4863	19.9474	20.9522
	986	20.625	18.2917	22.9583	20.5288	19.9887	20.9957
	988	20.2083	17.7917	22.625	20.5713	20.03	21.0392
	990	20.2917	17.7083	22.875	20.6137	20.0712	21.0827
	992	20.375	18.2917	22.4583	20.6562	20.1125	21.1262
	994	20.5	18.4167	22.5833	20.6987	20.1538	21.1698
	996	20.6667	18.1667	23.1667	20.7412	20.195	21.2133
	998	20.2917	18.125	22.4583	20.7836	20.2363	21.2568
	1000	20.5417	17.875	23.2083	20.8261	20.2776	21.3003
	1002	20	17.6667	22.3333	20.8686	20.3188	21.3438
	1004	20.9167	18.5	23.3333	20.9111	20.3601	21.3873
	1006	20.875	18.125	23.625	20.9535	20.4014	21.4309
	1008	20.5833	18.1667	23	20.996	20.4427	21.4744
	1010	20.5417	18.2917	22.7917	21.0385	20.4839	21.5179
	1012	20.75	18.4167	23.0833	21.081	20.5252	21.5614
	1014	20.5833	18.6667	22.5	21.1234	20.5665	21.6049
	1016	20.5833	18.1667	23	21.1659	20.6077	21.6484
	1018	20.5	18.0833	22.9167	21.2084	20.649	21.692
	1020	20.6667	18.5	22.8333	21.2509	20.6903	21.7355
	1022	20.875	18.625	23.125	21.2933	20.7315	21.779
	1024	20.875	18.4583	23.2917	21.3358	20.7728	21.8225
	1026	20.625	18.375	22.875	21.3783	20.8141	21.866
	1028	20.6667	18.6667	22.6667	21.4208	20.8553	21.9096
	1030	20.9167	18.5833	23.25	21.4632	20.8966	21.9531
	1032	20.5833	17.9167	23.25	21.5057	20.9379	21.9966
	1034	20.6667	18.0833	23.25	21.5482	20.9792	22.0401
	1036	21.125	19.0417	23.2083	21.5907	21.0204	22.0836
	1038	21.125	18.625	23.625	21.6331	21.0617	22.1271
	1040	21.2083	18.7083	23.7083	21.6756	21.103	22.1707
	1042	20.9583	18.7917	23.125	21.7181	21.1442	22.2142
	1044	20.9583	19.2917	22.625	21.7606	21.1855	22.2577
	1046	20.9167	19.0833	22.75	21.803	21.2268	22.3012
	1048	21.125	19.5417	22.7083	21.8455	21.268	22.3447
	1050	21.4167	19.0833	23.75	21.888	21.3093	22.3882
	1052	21.1667	18.75	23.5833	21.9305	21.3506	22.4318
	1054	20.9167	18.9167	22.9167	21.9729	21.3918	22.4753
	1056	21.3333	19.5	23.1667	22.0154	21.4331	22.5188
	1058	21.2917	19.0417	23.5417	22.0579	21.4744	22.5623
	1060	21.1667	18.75	23.5833	22.1004	21.5157	22.6058
	1062	21.625	19.5417	23.7083	22.1428	21.5569	22.6493
	1064	20.9167	19.0833	22.75	22.1853	21.5982	22.6929
	1066	21.2083	19.2917	23.125	22.2278	21.6395	22.7364
	1068	21.375	19.375	23.375	22.2703	21.6807	22.7799
	1070	21.3333	19.5	23.1667	22.3127	21.722	22.8234
	1072	21.25	18.9167	23.5833	22.3552	21.7633	22.8669
	1074	20.75	18.5833	22.9167	22.3977	21.8045	22.9104
	1076	21.1667	19.25	23.0833	22.4402	21.8458	22.954
	1078	21.5417	19.7917	23.2917	22.4826	21.8871	22.9975
	1080	21.25	19.4167	23.0833	22.5251	21.9284	23.041
	1082	21.125	18.7917	23.4583	22.5676	21.9696	23.0845
	1084	21.5833	19.25	23.9167	22.6101	22.0109	23.128
	1086	21.2917	19.375	23.2083	22.6525	22.0522	23.1716
	1088	21.3333	19.1667	23.5	22.695	22.0934	23.2151
	1090	21.5417	19.7917	23.2917	22.7375	22.1347	23.2586
	1092	21.4583	19.5417	23.375	22.78	22.176	23.3021
	1094	21.6667	19.8333	23.5	22.8224	22.2172	23.3456
	1096	21.5833	18.9167	24.25	22.8649	22.2585	23.3891
	1098	21.75	19.6667	23.8333	22.9074	22.2998	23.4327
	1100	21.75	19.9167	23.5833	22.9499	22.341	23.4762
	1102	21.625	19.9583	23.2917	22.9923	22.3823	23.5197
	1104	21.4167	19.3333	23.5	23.0348	22.4236	23.5632
	1106	21.4583	19.375	23.5417	23.0773	22.4649	23.6067
	1108	21.5833	19.3333	23.8333	23.1198	22.5061	23.6502
	1110	21.3333	19.1667	23.5	23.1622	22.5474	23.6938
	1112	21.4167	19.4167	23.4167	23.2047	22.5887	23.7373
	1114	21.625	19.2083	24.0417	23.2472	22.6299	23.7808
	1116	21.5417	19.2917	23.7917	23.2897	22.6712	23.8243
	1118	21.6667	19.5	23.8333	23.3321	22.7125	23.8678
	1120	21.5833	19.5833	23.5833	23.3746	22.7537	23.9113
	1122	21.5	19.5833	23.4167	23.4171	22.795	23.9549
	1124	21.75	19.9167	23.5833	23.4596	22.8363	23.9984
	1126	21.5417	19.625	23.4583	23.502	22.8775	24.0419
	1128	21.7083	19.875	23.5417	23.5445	22.9188	24.0854
	1130	21.75	19.5833	23.9167	23.587	22.9601	24.1289
	1132	22	19.75	24.25	23.6295	23.0014	24.1724
	1134	21.75	20.25	23.25	23.6719	23.0426	24.216
	1136	21.7917	20.375	23.2083	23.7144	23.0839	24.2595
	1138	22.25	20.5	24	23.7569	23.1252	24.303
	1140	21.875	20.125	23.625	23.7994	23.1664	24.3465
	1142	21.9583	20.0417	23.875	23.8418	23.2077	24.39
	1144	22.0417	20.4583	23.625	23.8843	23.249	24.4335
	1146	21.75	19.75	23.75	23.9268	23.2902	24.4771
	1148	21.9167	20.25	23.5833	23.9693	23.3315	24.5206

[truncated: 1 more sheets: Extended-Data-Figure 3k]
