# Supplementary material for: Uncovering developmental time and tempo using deep learning
Source: Nat Methods. 2023 Nov 23;20(12):2000–10. doi: 10.1038/s41592-023-02083-8 (PMC10703695; doi:10.1038/s41592-023-02083-8)
Supplement: Supplementary file 29 — Numerical data. [file 41592_2023_2083_MOESM29_ESM.xlsx]

## Sheet: Extended-Data-Figure 4a
	Extended Data Figure 4a
	18.0°C_Experimental_Time(min)	Median_Developmental_age(hpf)	Median-2*MAD	Median+2*MAD	Linear_fit	Linear_Fit_upper_CI	Linear_Fit_lower_CI
	60	1.36667	0.833333	1.9	1	1	1
	62	1.66667	0.666667	2.66667	1.01074	1.00908	1.0126
	64	1.4	0.8	2	1.02147	1.01816	1.0252
	66	1.4	0.866667	1.93333	1.03221	1.02723	1.0378
	68	1.5	0.833333	2.16667	1.04295	1.03631	1.0504
	70	1.46667	0.8	2.13333	1.05369	1.04539	1.063
	72	1.56667	0.766667	2.36667	1.06442	1.05447	1.0756
	74	1.5	0.833333	2.16667	1.07516	1.06355	1.08819
	76	1.66667	1.06667	2.26667	1.0859	1.07262	1.10079
	78	1.33333	0.866667	1.8	1.09664	1.0817	1.11339
	80	1.6	0.8	2.4	1.10737	1.09078	1.12599
	82	1.6	0.8	2.4	1.11811	1.09986	1.13859
	84	1.5	0.833333	2.16667	1.12885	1.10894	1.15119
	86	1.66667	0.933333	2.4	1.13959	1.11801	1.16379
	88	1.66667	0.933333	2.4	1.15032	1.12709	1.17639
	90	1.63333	0.9	2.36667	1.16106	1.13617	1.18899
	92	1.73333	0.933333	2.53333	1.1718	1.14525	1.20159
	94	1.66667	0.733333	2.6	1.18254	1.15433	1.21419
	96	1.8	0.8	2.8	1.19327	1.1634	1.22679
	98	1.96667	1.16667	2.76667	1.20401	1.17248	1.23938
	100	1.66667	0.733333	2.6	1.21475	1.18156	1.25198
	102	1.83333	0.833333	2.83333	1.22548	1.19064	1.26458
	104	1.66667	0.866667	2.46667	1.23622	1.19972	1.27718
	106	1.96667	0.766667	3.16667	1.24696	1.20879	1.28978
	108	1.8	0.8	2.8	1.2577	1.21787	1.30238
	110	1.86667	0.533333	3.2	1.26843	1.22695	1.31498
	112	1.96667	0.5	3.43333	1.27917	1.23603	1.32758
	114	1.96667	0.833333	3.1	1.28991	1.24511	1.34018
	116	1.8	0.866667	2.73333	1.30065	1.25418	1.35278
	118	1.86667	1.13333	2.6	1.31138	1.26326	1.36538
	120	1.86667	0.8	2.93333	1.32212	1.27234	1.37798
	122	1.83333	0.9	2.76667	1.33286	1.28142	1.39057
	124	1.96667	0.7	3.23333	1.3436	1.2905	1.40317
	126	2	0.6	3.4	1.35433	1.29957	1.41577
	128	1.96667	0.766667	3.16667	1.36507	1.30865	1.42837
	130	1.76667	0.9	2.63333	1.37581	1.31773	1.44097
	132	1.66667	0.866667	2.46667	1.38655	1.32681	1.45357
	134	1.96667	0.766667	3.16667	1.39728	1.33589	1.46617
	136	1.96667	0.7	3.23333	1.40802	1.34496	1.47877
	138	1.8	0.866667	2.73333	1.41876	1.35404	1.49137
	140	1.7	0.633333	2.76667	1.42949	1.36312	1.50397
	142	1.86667	0.866667	2.86667	1.44023	1.3722	1.51657
	144	1.96667	1.03333	2.9	1.45097	1.38128	1.52917
	146	2	0.933333	3.06667	1.46171	1.39035	1.54177
	148	1.83333	0.9	2.76667	1.47244	1.39943	1.55436
	150	2	0.6	3.4	1.48318	1.40851	1.56696
	152	2	0.866667	3.13333	1.49392	1.41759	1.57956
	154	1.8	0.6	3	1.50466	1.42667	1.59216
	156	1.9	0.633333	3.16667	1.51539	1.43574	1.60476
	158	1.96667	0.766667	3.16667	1.52613	1.44482	1.61736
	160	1.96667	0.9	3.03333	1.53687	1.4539	1.62996
	162	2.13333	1	3.26667	1.54761	1.46298	1.64256
	164	1.86667	0.866667	2.86667	1.55834	1.47206	1.65516
	166	2.03333	0.833333	3.23333	1.56908	1.48113	1.66776
	168	1.86667	0.733333	3	1.57982	1.49021	1.68036
	170	1.8	0.733333	2.86667	1.59056	1.49929	1.69296
	172	1.83333	0.766667	2.9	1.60129	1.50837	1.70555
	174	1.86667	0.533333	3.2	1.61203	1.51745	1.71815
	176	1.8	0.8	2.8	1.62277	1.52652	1.73075
	178	2	0.733333	3.26667	1.63351	1.5356	1.74335
	180	1.96667	0.766667	3.16667	1.64424	1.54468	1.75595
	182	2	0.733333	3.26667	1.65498	1.55376	1.76855
	184	2.13333	1	3.26667	1.66572	1.56284	1.78115
	186	2.1	0.633333	3.56667	1.67645	1.57191	1.79375
	188	1.96667	0.966667	2.96667	1.68719	1.58099	1.80635
	190	2.2	0.733333	3.66667	1.69793	1.59007	1.81895
	192	1.96667	0.566667	3.36667	1.70867	1.59915	1.83155
	194	2	0.666667	3.33333	1.7194	1.60823	1.84415
	196	2.03333	0.766667	3.3	1.73014	1.6173	1.85675
	198	1.96667	0.766667	3.16667	1.74088	1.62638	1.86934
	200	2	0.533333	3.46667	1.75162	1.63546	1.88194
	202	2.13333	0.8	3.46667	1.76235	1.64454	1.89454
	204	2.03333	0.7	3.36667	1.77309	1.65361	1.90714
	206	2.2	0.733333	3.66667	1.78383	1.66269	1.91974
	208	2.5	0.366667	4.63333	1.79457	1.67177	1.93234
	210	2.3	1.03333	3.56667	1.8053	1.68085	1.94494
	212	2.4	0.733333	4.06667	1.81604	1.68993	1.95754
	214	2.73333	0.533333	4.93333	1.82678	1.699	1.97014
	216	2.03333	0.7	3.36667	1.83752	1.70808	1.98274
	218	2.56667	0.833333	4.3	1.84825	1.71716	1.99534
	220	2.23333	0.7	3.76667	1.85899	1.72624	2.00794
	222	2.13333	0.533333	3.73333	1.86973	1.73532	2.02053
	224	2.26667	0.866667	3.66667	1.88046	1.74439	2.03313
	226	2.36667	0.5	4.23333	1.8912	1.75347	2.04573
	228	2.16667	0.7	3.63333	1.90194	1.76255	2.05833
	230	2.3	0.566667	4.03333	1.91268	1.77163	2.07093
	232	2.16667	0.366667	3.96667	1.92341	1.78071	2.08353
	234	2.4	0.266667	4.53333	1.93415	1.78978	2.09613
	236	2.33333	0.533333	4.13333	1.94489	1.79886	2.10873
	238	2.3	0.566667	4.03333	1.95563	1.80794	2.12133
	240	2	0.6	3.4	1.96636	1.81702	2.13393
	242	2.4	0.6	4.2	1.9771	1.8261	2.14653
	244	2.56667	0.433333	4.7	1.98784	1.83517	2.15913
	246	2.6	0.933333	4.26667	1.99858	1.84425	2.17172
	248	2.6	0.666667	4.53333	2.00931	1.85333	2.18432
	250	2.13333	0.733333	3.53333	2.02005	1.86241	2.19692
	252	2.56667	0.766667	4.36667	2.03079	1.87149	2.20952
	254	2.86667	0.733333	5	2.04153	1.88056	2.22212
	256	2.3	0.833333	3.76667	2.05226	1.88964	2.23472
	258	2.43333	0.7	4.16667	2.063	1.89872	2.24732
	260	2.9	1.03333	4.76667	2.07374	1.9078	2.25992
	262	2.53333	0.466667	4.6	2.08447	1.91688	2.27252
	264	2.46667	0.666667	4.26667	2.09521	1.92595	2.28512
	266	2.6	0.666667	4.53333	2.10595	1.93503	2.29772
	268	2.53333	0.466667	4.6	2.11669	1.94411	2.31032
	270	2.9	0.833333	4.96667	2.12742	1.95319	2.32292
	272	2.9	0.633333	5.16667	2.13816	1.96227	2.33551
	274	2.63333	0.7	4.56667	2.1489	1.97134	2.34811
	276	2.56667	0.5	4.63333	2.15964	1.98042	2.36071
	278	2.73333	0.266667	5.2	2.17037	1.9895	2.37331
	280	2.8	0.466667	5.13333	2.18111	1.99858	2.38591
	282	2.63333	0.5	4.76667	2.19185	2.00766	2.39851
	284	2.7	0.633333	4.76667	2.20259	2.01673	2.41111
	286	2.26667	0.733333	3.8	2.21332	2.02581	2.42371
	288	2.93333	0.8	5.06667	2.22406	2.03489	2.43631
	290	2.93333	0.333333	5.53333	2.2348	2.04397	2.44891
	292	2.9	0.7	5.1	2.24554	2.05305	2.46151
	294	2.86667	0.6	5.13333	2.25627	2.06212	2.47411
	296	2.93333	0.666667	5.2	2.26701	2.0712	2.4867
	298	3.36667	0.566667	6.16667	2.27775	2.08028	2.4993
	300	2.93333	0.533333	5.33333	2.28848	2.08936	2.5119
	302	3.1	0.5	5.7	2.29922	2.09844	2.5245
	304	3.23333	0.233333	6.23333	2.30996	2.10751	2.5371
	306	2.93333	0.6	5.26667	2.3207	2.11659	2.5497
	308	3.2	0.733333	5.66667	2.33143	2.12567	2.5623
	310	3.03333	0.7	5.36667	2.34217	2.13475	2.5749
	312	3.1	0.9	5.3	2.35291	2.14383	2.5875
	314	3.33333	0.4	6.26667	2.36365	2.1529	2.6001
	316	3.2	0.466667	5.93333	2.37438	2.16198	2.6127
	318	3.1	0.1	6.1	2.38512	2.17106	2.6253
	320	3.16667	0.366667	5.96667	2.39586	2.18014	2.63789
	322	3.1	0.5	5.7	2.4066	2.18922	2.65049
	324	3.46667	0.2	6.73333	2.41733	2.19829	2.66309
	326	3.63333	0.966667	6.3	2.42807	2.20737	2.67569
	328	3.6	0.733333	6.46667	2.43881	2.21645	2.68829
	330	3.53333	0.4	6.66667	2.44955	2.22553	2.70089
	332	3.73333	0.333333	7.13333	2.46028	2.23461	2.71349
	334	3.4	1.06667	5.73333	2.47102	2.24368	2.72609
	336	3.73333	0.933333	6.53333	2.48176	2.25276	2.73869
	338	3.83333	0.1	7.56667	2.49249	2.26184	2.75129
	340	3.16667	1.56667	4.76667	2.50323	2.27092	2.76389
	342	3.6	0.4	6.8	2.51397	2.28	2.77649
	344	3.36667	0.633333	6.1	2.52471	2.28907	2.78909
	346	3.46667	0.8	6.13333	2.53544	2.29815	2.80168
	348	3.2	0.266667	6.13333	2.54618	2.30723	2.81428
	350	3.43333	0.633333	6.23333	2.55692	2.31631	2.82688
	352	3.23333	0.433333	6.03333	2.56766	2.32539	2.83948
	354	3.26667	1	5.53333	2.57839	2.33446	2.85208
	356	3.43333	0.566667	6.3	2.58913	2.34354	2.86468
	358	3.43333	0.633333	6.23333	2.59987	2.35262	2.87728
	360	3.23333	1.03333	5.43333	2.61061	2.3617	2.88988
	362	3.66667	1.13333	6.2	2.62134	2.37078	2.90248
	364	3.73333	0.866667	6.6	2.63208	2.37985	2.91508
	366	3.76667	0.5	7.03333	2.64282	2.38893	2.92768
	368	3.3	0.766667	5.83333	2.65356	2.39801	2.94028
	370	3.23333	1.3	5.16667	2.66429	2.40709	2.95287
	372	3.53333	1.26667	5.8	2.67503	2.41617	2.96547
	374	3.6	1.46667	5.73333	2.68577	2.42524	2.97807
	376	3.6	0.466667	6.73333	2.69651	2.43432	2.99067
	378	3.66667	0.866667	6.46667	2.70724	2.4434	3.00327
	380	2.93333	0.733333	5.13333	2.71798	2.45248	3.01587
	382	3.23333	1.03333	5.43333	2.72872	2.46156	3.02847
	384	3.53333	1.13333	5.93333	2.73945	2.47063	3.04107
	386	3.13333	0.6	5.66667	2.75019	2.47971	3.05367
	388	3.43333	1.1	5.76667	2.76093	2.48879	3.06627
	390	3.33333	1.26667	5.4	2.77167	2.49787	3.07887
	392	3.7	0.833333	6.56667	2.7824	2.50695	3.09147
	394	3.33333	1.2	5.46667	2.79314	2.51602	3.10406
	396	3.23333	0.9	5.56667	2.80388	2.5251	3.11666
	398	3.23333	0.9	5.56667	2.81462	2.53418	3.12926
	400	3.63333	1.23333	6.03333	2.82535	2.54326	3.14186
	402	3.53333	1.26667	5.8	2.83609	2.55234	3.15446
	404	3.66667	1.26667	6.06667	2.84683	2.56141	3.16706
	406	3.53333	1	6.06667	2.85757	2.57049	3.17966
	408	3.53333	1.33333	5.73333	2.8683	2.57957	3.19226
	410	3.9	1.16667	6.63333	2.87904	2.58865	3.20486
	412	3.66667	1.6	5.73333	2.88978	2.59773	3.21746
	414	3.4	1.66667	5.13333	2.90052	2.6068	3.23006
	416	3.66667	1.4	5.93333	2.91125	2.61588	3.24266
	418	4.03333	1.1	6.96667	2.92199	2.62496	3.25526
	420	4	1.53333	6.46667	2.93273	2.63404	3.26785
	422	3.9	1.03333	6.76667	2.94346	2.64312	3.28045
	424	3.63333	1.43333	5.83333	2.9542	2.65219	3.29305
	426	3.96667	1.16667	6.76667	2.96494	2.66127	3.30565
	428	3.66667	1.46667	5.86667	2.97568	2.67035	3.31825
	430	4.03333	1.36667	6.7	2.98641	2.67943	3.33085
	432	3.8	1.53333	6.06667	2.99715	2.68851	3.34345
	434	3.86667	1.46667	6.26667	3.00789	2.69758	3.35605
	436	4.03333	1.36667	6.7	3.01863	2.70666	3.36865
	438	3.53333	1.8	5.26667	3.02936	2.71574	3.38125
	440	3.6	0.6	6.6	3.0401	2.72482	3.39385
	442	3.6	0.8	6.4	3.05084	2.7339	3.40645
	444	3.66667	1.26667	6.06667	3.06158	2.74297	3.41904
	446	3.66667	1.66667	5.66667	3.07231	2.75205	3.43164
	448	3.76667	1.36667	6.16667	3.08305	2.76113	3.44424
	450	3.9	1.36667	6.43333	3.09379	2.77021	3.45684
	452	3.66667	1.6	5.73333	3.10453	2.77929	3.46944
	454	3.63333	1.5	5.76667	3.11526	2.78836	3.48204
	456	4.26667	1.86667	6.66667	3.126	2.79744	3.49464
	458	3.7	1.63333	5.76667	3.13674	2.80652	3.50724
	460	3.66667	1.46667	5.86667	3.14747	2.8156	3.51984
	462	3.8	1.73333	5.86667	3.15821	2.82468	3.53244
	464	3.73333	1.53333	5.93333	3.16895	2.83375	3.54504
	466	3.86667	1.93333	5.8	3.17969	2.84283	3.55764
	468	3.9	2.16667	5.63333	3.19042	2.85191	3.57024
	470	4.03333	1.56667	6.5	3.20116	2.86099	3.58283
	472	3.76667	2.16667	5.36667	3.2119	2.87007	3.59543
	474	4.16667	1.3	7.03333	3.22264	2.87914	3.60803
	476	3.73333	2.06667	5.4	3.23337	2.88822	3.62063
	478	3.96667	2.43333	5.5	3.24411	2.8973	3.63323
	480	3.93333	2.13333	5.73333	3.25485	2.90638	3.64583
	482	3.9	2.16667	5.63333	3.26559	2.91545	3.65843
	484	4.03333	2.03333	6.03333	3.27632	2.92453	3.67103
	486	3.76667	1.9	5.63333	3.28706	2.93361	3.68363
	488	3.9	2.23333	5.56667	3.2978	2.94269	3.69623
	490	3.9	2.03333	5.76667	3.30854	2.95177	3.70883
	492	3.96667	2.1	5.83333	3.31927	2.96084	3.72143
	494	3.96667	1.9	6.03333	3.33001	2.96992	3.73402
	496	3.7	1.43333	5.96667	3.34075	2.979	3.74662
	498	3.56667	1.5	5.63333	3.35148	2.98808	3.75922
	500	3.9	2.43333	5.36667	3.36222	2.99716	3.77182
	502	3.93333	1.93333	5.93333	3.37296	3.00623	3.78442
	504	3.93333	2.33333	5.53333	3.3837	3.01531	3.79702
	506	3.9	2.03333	5.76667	3.39443	3.02439	3.80962
	508	3.86667	1.6	6.13333	3.40517	3.03347	3.82222
	510	3.86667	2.2	5.53333	3.41591	3.04255	3.83482
	512	3.9	1.83333	5.96667	3.42665	3.05162	3.84742
	514	3.9	1.5	6.3	3.43738	3.0607	3.86002
	516	4.1	1.63333	6.56667	3.44812	3.06978	3.87262
	518	4.1	0.966667	7.23333	3.45886	3.07886	3.88521
	520	3.9	1.56667	6.23333	3.4696	3.08794	3.89781
	522	3.93333	1.46667	6.4	3.48033	3.09701	3.91041
	524	4.03333	2.76667	5.3	3.49107	3.10609	3.92301
	526	4.16667	2.43333	5.9	3.50181	3.11517	3.93561
	528	3.83333	1.3	6.36667	3.51255	3.12425	3.94821
	530	4.16667	1.9	6.43333	3.52328	3.13333	3.96081
	532	4	2.53333	5.46667	3.53402	3.1424	3.97341
	534	3.83333	1.9	5.76667	3.54476	3.15148	3.98601
	536	4.03333	1.83333	6.23333	3.55549	3.16056	3.99861
	538	4	2.26667	5.73333	3.56623	3.16964	4.01121
	540	4.36667	1.83333	6.9	3.57697	3.17872	4.02381
	542	3.9	2.1	5.7	3.58771	3.18779	4.03641
	544	3.9	1.9	5.9	3.59844	3.19687	4.049
	546	4.26667	2.26667	6.26667	3.60918	3.20595	4.0616
	548	4.1	2.56667	5.63333	3.61992	3.21503	4.0742
	550	3.9	1.76667	6.03333	3.63066	3.22411	4.0868
	552	3.93333	1.46667	6.4	3.64139	3.23318	4.0994
	554	4.16667	2.3	6.03333	3.65213	3.24226	4.112
	556	4.36667	1.3	7.43333	3.66287	3.25134	4.1246
	558	4.33333	2.33333	6.33333	3.67361	3.26042	4.1372
	560	4.06667	2.06667	6.06667	3.68434	3.2695	4.1498
	562	4.2	1.66667	6.73333	3.69508	3.27857	4.1624
	564	4.33333	2.13333	6.53333	3.70582	3.28765	4.175
	566	4.16667	1.56667	6.76667	3.71656	3.29673	4.1876
	568	4.33333	1.26667	7.4	3.72729	3.30581	4.20019
	570	4.26667	2.8	5.73333	3.73803	3.31489	4.21279
	572	4.4	2.53333	6.26667	3.74877	3.32396	4.22539
	574	4.3	2.56667	6.03333	3.7595	3.33304	4.23799
	576	4.26667	1.6	6.93333	3.77024	3.34212	4.25059
	578	4.33333	2.6	6.06667	3.78098	3.3512	4.26319
	580	4.2	1.93333	6.46667	3.79172	3.36028	4.27579
	582	4.43333	2.36667	6.5	3.80245	3.36935	4.28839
	584	4.36667	2.3	6.43333	3.81319	3.37843	4.30099
	586	4.46667	2.2	6.73333	3.82393	3.38751	4.31359
	588	4.4	2.2	6.6	3.83467	3.39659	4.32619
	590	4.1	2.63333	5.56667	3.8454	3.40567	4.33879
	592	4.26667	2.13333	6.4	3.85614	3.41474	4.35138
	594	4.16667	2.83333	5.5	3.86688	3.42382	4.36398
	596	4.43333	2.7	6.16667	3.87762	3.4329	4.37658
	598	4.43333	2.9	5.96667	3.88835	3.44198	4.38918
	600	4.23333	2.5	5.96667	3.89909	3.45106	4.40178
	602	4.36667	2.76667	5.96667	3.90983	3.46013	4.41438
	604	4.6	2.53333	6.66667	3.92057	3.46921	4.42698
	606	4.36667	2.76667	5.96667	3.9313	3.47829	4.43958
	608	4.53333	3.2	5.86667	3.94204	3.48737	4.45218
	610	4.16667	2.7	5.63333	3.95278	3.49645	4.46478
	612	4.43333	2.7	6.16667	3.96352	3.50552	4.47738
	614	4.43333	2.76667	6.1	3.97425	3.5146	4.48998
	616	4.36667	2.83333	5.9	3.98499	3.52368	4.50258
	618	4.43333	2.7	6.16667	3.99573	3.53276	4.51517
	620	4.76667	2.5	7.03333	4.00646	3.54184	4.52777
	622	4.7	1.76667	7.63333	4.0172	3.55091	4.54037
	624	4.7	2.56667	6.83333	4.02794	3.55999	4.55297
	626	4.5	2.83333	6.16667	4.03868	3.56907	4.56557
	628	4.73333	2.53333	6.93333	4.04941	3.57815	4.57817
	630	4.7	2.5	6.9	4.06015	3.58723	4.59077
	632	4.66667	2.4	6.93333	4.07089	3.5963	4.60337
	634	4.26667	2.53333	6	4.08163	3.60538	4.61597
	636	4.5	2.63333	6.36667	4.09236	3.61446	4.62857
	638	4.5	2.63333	6.36667	4.1031	3.62354	4.64117
	640	4.56667	2.9	6.23333	4.11384	3.63262	4.65377
	642	4.6	2.46667	6.73333	4.12458	3.64169	4.66636
	644	4.83333	2.3	7.36667	4.13531	3.65077	4.67896
	646	4.76667	2.56667	6.96667	4.14605	3.65985	4.69156
	648	4.83333	2.7	6.96667	4.15679	3.66893	4.70416
	650	5.13333	2.8	7.46667	4.16753	3.67801	4.71676
	652	4.83333	2.7	6.96667	4.17826	3.68708	4.72936
	654	4.83333	2.7	6.96667	4.189	3.69616	4.74196
	656	5.33333	2.86667	7.8	4.19974	3.70524	4.75456
	658	5.13333	2.86667	7.4	4.21047	3.71432	4.76716
	660	4.7	2.43333	6.96667	4.22121	3.7234	4.77976
	662	4.9	2.43333	7.36667	4.23195	3.73247	4.79236
	664	4.86667	2.93333	6.8	4.24269	3.74155	4.80496
	666	4.9	2.9	6.9	4.25342	3.75063	4.81755
	668	5.16667	2.43333	7.9	4.26416	3.75971	4.83015
	670	4.9	2.9	6.9	4.2749	3.76879	4.84275
	672	4.8	3	6.6	4.28564	3.77786	4.85535
	674	5.3	2.96667	7.63333	4.29637	3.78694	4.86795
	676	4.7	2.43333	6.96667	4.30711	3.79602	4.88055
	678	5.2	2.6	7.8	4.31785	3.8051	4.89315
	680	4.8	3.13333	6.46667	4.32859	3.81418	4.90575
	682	5.1	2.7	7.5	4.33932	3.82325	4.91835
	684	4.7	2.43333	6.96667	4.35006	3.83233	4.93095
	686	5.13333	2.66667	7.6	4.3608	3.84141	4.94355
	688	5.3	2.1	8.5	4.37154	3.85049	4.95615
	690	5.1	2.23333	7.96667	4.38227	3.85957	4.96875
	692	5.13333	2.66667	7.6	4.39301	3.86864	4.98134
	694	5.13333	2.33333	7.93333	4.40375	3.87772	4.99394
	696	5.13333	2.53333	7.73333	4.41448	3.8868	5.00654
	698	5.13333	3.06667	7.2	4.42522	3.89588	5.01914
	700	5.46667	3	7.93333	4.43596	3.90496	5.03174
	702	5.26667	2.8	7.73333	4.4467	3.91403	5.04434
	704	5.43333	2.83333	8.03333	4.45743	3.92311	5.05694
	706	5.46667	3.13333	7.8	4.46817	3.93219	5.06954
	708	4.56667	2.16667	6.96667	4.47891	3.94127	5.08214
	710	5.13333	2.53333	7.73333	4.48965	3.95035	5.09474
	712	5.13333	2.66667	7.6	4.50038	3.95942	5.10734
	714	5.03333	2.5	7.56667	4.51112	3.9685	5.11994
	716	5.43333	2.76667	8.1	4.52186	3.97758	5.13253
	718	5.13333	3.06667	7.2	4.5326	3.98666	5.14513
	720	5.13333	2.8	7.46667	4.54333	3.99574	5.15773
	722	5.4	2.86667	7.93333	4.55407	4.00481	5.17033
	724	5.13333	2.86667	7.4	4.56481	4.01389	5.18293
	726	5.1	2.7	7.5	4.57555	4.02297	5.19553
	728	5.46667	2.66667	8.26667	4.58628	4.03205	5.20813
	730	5.13333	2.66667	7.6	4.59702	4.04113	5.22073
	732	5.03333	2.76667	7.3	4.60776	4.0502	5.23333
	734	5.13333	2.86667	7.4	4.61849	4.05928	5.24593
	736	5.43333	2.76667	8.1	4.62923	4.06836	5.25853
	738	5.33333	3	7.66667	4.63997	4.07744	5.27113
	740	5.63333	2.96667	8.3	4.65071	4.08652	5.28373
	742	5.26667	2.73333	7.8	4.66144	4.09559	5.29632
	744	5.46667	2.53333	8.4	4.67218	4.10467	5.30892
	746	5.43333	2.56667	8.3	4.68292	4.11375	5.32152
	748	5.46667	2.86667	8.06667	4.69366	4.12283	5.33412
	750	5.36667	2.83333	7.9	4.70439	4.13191	5.34672
	752	5.16667	2.76667	7.56667	4.71513	4.14098	5.35932
	754	5.06667	2.93333	7.2	4.72587	4.15006	5.37192
	756	5.43333	2.9	7.96667	4.73661	4.15914	5.38452
	758	5.4	2.86667	7.93333	4.74734	4.16822	5.39712
	760	5.53333	2.86667	8.2	4.75808	4.17729	5.40972
	762	5.43333	2.9	7.96667	4.76882	4.18637	5.42232
	764	5.43333	2.9	7.96667	4.77956	4.19545	5.43492
	766	5.46667	3.4	7.53333	4.79029	4.20453	5.44751
	768	5.26667	2.66667	7.86667	4.80103	4.21361	5.46011
	770	5.56667	2.7	8.43333	4.81177	4.22268	5.47271
	772	5.43333	2.56667	8.3	4.8225	4.23176	5.48531
	774	5.46667	2.73333	8.2	4.83324	4.24084	5.49791
	776	5.43333	2.5	8.36667	4.84398	4.24992	5.51051
	778	5.43333	2.56667	8.3	4.85472	4.259	5.52311
	780	5.3	3.03333	7.56667	4.86545	4.26807	5.53571
	782	5.26667	3.06667	7.46667	4.87619	4.27715	5.54831
	784	5.63333	3.56667	7.7	4.88693	4.28623	5.56091
	786	5.13333	2.53333	7.73333	4.89767	4.29531	5.57351
	788	5.56667	2.96667	8.16667	4.9084	4.30439	5.58611
	790	5.46667	3.06667	7.86667	4.91914	4.31346	5.5987
	792	5.83333	2.7	8.96667	4.92988	4.32254	5.6113
	794	5.4	2.4	8.4	4.94062	4.33162	5.6239
	796	5.46667	3.06667	7.86667	4.95135	4.3407	5.6365
	798	5.4	2.6	8.2	4.96209	4.34978	5.6491
	800	5.4	2.93333	7.86667	4.97283	4.35885	5.6617
	802	5.56667	2.7	8.43333	4.98357	4.36793	5.6743
	804	5.63333	3.1	8.16667	4.9943	4.37701	5.6869
	806	5.4	2.93333	7.86667	5.00504	4.38609	5.6995
	808	5.83333	3.5	8.16667	5.01578	4.39517	5.7121
	810	5.46667	3.13333	7.8	5.02652	4.40424	5.7247
	812	5.56667	3.23333	7.9	5.03725	4.41332	5.7373
	814	5.66667	3	8.33333	5.04799	4.4224	5.7499
	816	5.5	3.23333	7.76667	5.05873	4.43148	5.76249
	818	5.43333	3.3	7.56667	5.06946	4.44056	5.77509
	820	5.56667	2.76667	8.36667	5.0802	4.44963	5.78769
	822	5.56667	2.7	8.43333	5.09094	4.45871	5.80029
	824	5.43333	2.56667	8.3	5.10168	4.46779	5.81289
	826	5.76667	3.16667	8.36667	5.11241	4.47687	5.82549
	828	5.56667	2.83333	8.3	5.12315	4.48595	5.83809
	830	5.73333	2.86667	8.6	5.13389	4.49502	5.85069
	832	5.46667	2.6	8.33333	5.14463	4.5041	5.86329
	834	5.56667	3.56667	7.56667	5.15536	4.51318	5.87589
	836	5.4	2.6	8.2	5.1661	4.52226	5.88849
	838	5.26667	3	7.53333	5.17684	4.53134	5.90109
	840	5.56667	2.83333	8.3	5.18758	4.54041	5.91368
	842	5.56667	3.16667	7.96667	5.19831	4.54949	5.92628
	844	5.56667	2.9	8.23333	5.20905	4.55857	5.93888
	846	5.56667	2.36667	8.76667	5.21979	4.56765	5.95148
	848	5.5	2.83333	8.16667	5.23053	4.57673	5.96408
	850	5.43333	2.76667	8.1	5.24126	4.5858	5.97668
	852	5.46667	2.73333	8.2	5.252	4.59488	5.98928
	854	5.3	2.9	7.7	5.26274	4.60396	6.00188
	856	5.43333	2.36667	8.5	5.27347	4.61304	6.01448
	858	5.56667	3.16667	7.96667	5.28421	4.62212	6.02708
	860	5.66667	3.2	8.13333	5.29495	4.63119	6.03968
	862	5.23333	2.56667	7.9	5.30569	4.64027	6.05228
	864	5.56667	3.3	7.83333	5.31642	4.64935	6.06487
	866	5.43333	3.7	7.16667	5.32716	4.65843	6.07747
	868	5.56667	2.36667	8.76667	5.3379	4.66751	6.09007
	870	5.5	2.83333	8.16667	5.34864	4.67658	6.10267
	872	5.56667	2.96667	8.16667	5.35937	4.68566	6.11527
	874	5.6	2.93333	8.26667	5.37011	4.69474	6.12787
	876	5.43333	3.3	7.56667	5.38085	4.70382	6.14047
	878	5.56667	3.3	7.83333	5.39159	4.7129	6.15307
	880	5.63333	2.36667	8.9	5.40232	4.72197	6.16567
	882	5.56667	2.7	8.43333	5.41306	4.73105	6.17827
	884	5.56667	2.7	8.43333	5.4238	4.74013	6.19087
	886	5.76667	3.3	8.23333	5.43454	4.74921	6.20347
	888	5.56667	3.43333	7.7	5.44527	4.75829	6.21607
	890	5.56667	3.23333	7.9	5.45601	4.76736	6.22866
	892	5.56667	3.43333	7.7	5.46675	4.77644	6.24126
	894	5.66667	3.26667	8.06667	5.47748	4.78552	6.25386
	896	5.76667	3.16667	8.36667	5.48822	4.7946	6.26646
	898	5.46667	2.73333	8.2	5.49896	4.80368	6.27906
	900	5.6	3.13333	8.06667	5.5097	4.81275	6.29166
	902	5.56667	2.9	8.23333	5.52043	4.82183	6.30426
	904	5.56667	3.36667	7.76667	5.53117	4.83091	6.31686
	906	5.46667	3.13333	7.8	5.54191	4.83999	6.32946
	908	5.56667	2.96667	8.16667	5.55265	4.84907	6.34206
	910	5.76667	3.3	8.23333	5.56338	4.85814	6.35466
	912	5.56667	3.3	7.83333	5.57412	4.86722	6.36726
	914	5.56667	3.63333	7.5	5.58486	4.8763	6.37985
	916	5.56667	3.3	7.83333	5.5956	4.88538	6.39245
	918	5.43333	3.56667	7.3	5.60633	4.89446	6.40505
	920	5.66667	2.66667	8.66667	5.61707	4.90353	6.41765
	922	5.5	3.23333	7.76667	5.62781	4.91261	6.43025
	924	5.8	3.4	8.2	5.63855	4.92169	6.44285
	926	5.46667	2.4	8.53333	5.64928	4.93077	6.45545
	928	5.43333	3.3	7.56667	5.66002	4.93985	6.46805
	930	5.56667	2.7	8.43333	5.67076	4.94892	6.48065
	932	5.83333	2.1	9.56667	5.68149	4.958	6.49325
	934	5.9	2.76667	9.03333	5.69223	4.96708	6.50585
	936	5.56667	2.7	8.43333	5.70297	4.97616	6.51845
	938	5.56667	3.43333	7.7	5.71371	4.98524	6.53104
	940	5.56667	2.23333	8.9	5.72444	4.99431	6.54364
	942	6	3.13333	8.86667	5.73518	5.00339	6.55624
	944	5.56667	2.83333	8.3	5.74592	5.01247	6.56884
	946	5.66667	2.86667	8.46667	5.75666	5.02155	6.58144
	948	5.66667	3.53333	7.8	5.76739	5.03063	6.59404
	950	5.83333	3.36667	8.3	5.77813	5.0397	6.60664
	952	5.66667	3.46667	7.86667	5.78887	5.04878	6.61924
	954	5.66667	3.33333	8	5.79961	5.05786	6.63184
	956	5.76667	2.63333	8.9	5.81034	5.06694	6.64444
	958	5.5	3.5	7.5	5.82108	5.07602	6.65704
	960	5.83333	3.36667	8.3	5.83182	5.08509	6.66964
	962	5.73333	3.73333	7.73333	5.84256	5.09417	6.68224
	964	5.53333	2.86667	8.2	5.85329	5.10325	6.69483
	966	5.46667	2.73333	8.2	5.86403	5.11233	6.70743
	968	5.66667	3.53333	7.8	5.87477	5.12141	6.72003
	970	5.66667	3.2	8.13333	5.8855	5.13048	6.73263
	972	5.66667	2.93333	8.4	5.89624	5.13956	6.74523
	974	5.66667	3.33333	8	5.90698	5.14864	6.75783
	976	5.56667	3.3	7.83333	5.91772	5.15772	6.77043
	978	5.56667	3.23333	7.9	5.92845	5.1668	6.78303
	980	5.66667	3.33333	8	5.93919	5.17587	6.79563
	982	5.66667	3.26667	8.06667	5.94993	5.18495	6.80823
	984	5.56667	3.3	7.83333	5.96067	5.19403	6.82083
	986	5.66667	3	8.33333	5.9714	5.20311	6.83343
	988	5.66667	2.73333	8.6	5.98214	5.21219	6.84602
	990	5.76667	3.03333	8.5	5.99288	5.22126	6.85862
	992	5.56667	2.76667	8.36667	6.00362	5.23034	6.87122
	994	5.66667	3	8.33333	6.01435	5.23942	6.88382
	996	5.76667	2.63333	8.9	6.02509	5.2485	6.89642
	998	5.43333	2.56667	8.3	6.03583	5.25758	6.90902
	1000	5.63333	3.63333	7.63333	6.04657	5.26665	6.92162
	1002	5.66667	3.26667	8.06667	6.0573	5.27573	6.93422
	1004	5.56667	3.1	8.03333	6.06804	5.28481	6.94682
	1006	5.43333	2.83333	8.03333	6.07878	5.29389	6.95942
	1008	5.56667	2.76667	8.36667	6.08952	5.30297	6.97202
	1010	5.73333	3.26667	8.2	6.10025	5.31204	6.98462
	1012	5.56667	2.96667	8.16667	6.11099	5.32112	6.99722
	1014	5.56667	3.16667	7.96667	6.12173	5.3302	7.00981
	1016	5.7	3.23333	8.16667	6.13246	5.33928	7.02241
	1018	5.6	3.26667	7.93333	6.1432	5.34836	7.03501
	1020	5.76667	3.23333	8.3	6.15394	5.35743	7.04761
	1022	5.66667	3.2	8.13333	6.16468	5.36651	7.06021
	1024	5.43333	3.36667	7.5	6.17541	5.37559	7.07281
	1026	5.66667	3.33333	8	6.18615	5.38467	7.08541
	1028	6	3.2	8.8	6.19689	5.39375	7.09801
	1030	5.73333	3	8.46667	6.20763	5.40282	7.11061
	1032	5.56667	3.16667	7.96667	6.21836	5.4119	7.12321
	1034	5.56667	3.36667	7.76667	6.2291	5.42098	7.13581
	1036	5.46667	2.93333	8	6.23984	5.43006	7.14841
	1038	5.63333	3.1	8.16667	6.25058	5.43913	7.161
	1040	5.56667	3.36667	7.76667	6.26131	5.44821	7.1736
	1042	5.76667	2.7	8.83333	6.27205	5.45729	7.1862
	1044	5.56667	2.76667	8.36667	6.28279	5.46637	7.1988
	1046	5.66667	3	8.33333	6.29353	5.47545	7.2114
	1048	5.83333	3.16667	8.5	6.30426	5.48452	7.224
	1050	5.9	3.03333	8.76667	6.315	5.4936	7.2366
	1052	5.6	2.73333	8.46667	6.32574	5.50268	7.2492
	1054	5.63333	3.36667	7.9	6.33647	5.51176	7.2618
	1056	5.66667	2.73333	8.6	6.34721	5.52084	7.2744
	1058	5.66667	2.93333	8.4	6.35795	5.52991	7.287
	1060	5.83333	3.03333	8.63333	6.36869	5.53899	7.2996
	1062	5.83333	2.7	8.96667	6.37942	5.54807	7.31219
	1064	5.56667	3.3	7.83333	6.39016	5.55715	7.32479
	1066	5.6	3.53333	7.66667	6.4009	5.56623	7.33739
	1068	5.5	3.3	7.7	6.41164	5.5753	7.34999
	1070	5.6	3.26667	7.93333	6.42237	5.58438	7.36259
	1072	5.7	3.3	8.1	6.43311	5.59346	7.37519
	1074	5.66667	3	8.33333	6.44385	5.60254	7.38779
	1076	5.73333	3.26667	8.2	6.45459	5.61162	7.40039
	1078	6.03333	3.36667	8.7	6.46532	5.62069	7.41299
	1080	5.73333	2.6	8.86667	6.47606	5.62977	7.42559
	1082	6.23333	3.43333	9.03333	6.4868	5.63885	7.43819
	1084	5.66667	3.2	8.13333	6.49754	5.64793	7.45079
	1086	5.7	3.3	8.1	6.50827	5.65701	7.46339
	1088	5.66667	3.2	8.13333	6.51901	5.66608	7.47598
	1090	5.83333	3.63333	8.03333	6.52975	5.67516	7.48858
	1092	6.23333	3.7	8.76667	6.54048	5.68424	7.50118
	1094	6.36667	3.9	8.83333	6.55122	5.69332	7.51378
	1096	6.2	4.26667	8.13333	6.56196	5.7024	7.52638
	1098	5.76667	3.1	8.43333	6.5727	5.71147	7.53898
	1100	5.83333	3.36667	8.3	6.58343	5.72055	7.55158
	1102	5.96667	3.36667	8.56667	6.59417	5.72963	7.56418
	1104	5.83333	2.83333	8.83333	6.60491	5.73871	7.57678
	1106	5.83333	3.3	8.36667	6.61565	5.74779	7.58938
	1108	6.03333	3.16667	8.9	6.62638	5.75686	7.60198
	1110	5.9	3.1	8.7	6.63712	5.76594	7.61458
	1112	5.93333	3.46667	8.4	6.64786	5.77502	7.62717
	1114	5.9	2.96667	8.83333	6.6586	5.7841	7.63977
	1116	6.46667	3.86667	9.06667	6.66933	5.79318	7.65237
	1118	5.83333	3.5	8.16667	6.68007	5.80225	7.66497
	1120	5.9	3.5	8.3	6.69081	5.81133	7.67757
	1122	5.93333	3.46667	8.4	6.70155	5.82041	7.69017
	1124	5.83333	3.76667	7.9	6.71228	5.82949	7.70277
	1126	6.1	3.23333	8.96667	6.72302	5.83857	7.71537
	1128	6.26667	3.66667	8.86667	6.73376	5.84764	7.72797
	1130	6.26667	3.66667	8.86667	6.74449	5.85672	7.74057
	1132	6	3.4	8.6	6.75523	5.8658	7.75317
	1134	5.9	4.03333	7.76667	6.76597	5.87488	7.76577
	1136	5.83333	3.36667	8.3	6.77671	5.88396	7.77836
	1138	6	3.66667	8.33333	6.78744	5.89303	7.79096
	1140	6.16667	3.56667	8.76667	6.79818	5.90211	7.80356
	1142	6.4	3.53333	9.26667	6.80892	5.91119	7.81616
	1144	5.83333	3.43333	8.23333	6.81966	5.92027	7.82876
	1146	6.46667	3.2	9.73333	6.83039	5.92935	7.84136
	1148	6	3.2	8.8	6.84113	5.93842	7.85396
	1150	6.13333	3.46667	8.8	6.85187	5.9475	7.86656
	1152	6	3.93333	8.06667	6.86261	5.95658	7.87916
	1154	5.73333	3.26667	8.2	6.87334	5.96566	7.89176
	1156	5.73333	3.6	7.86667	6.88408	5.97474	7.90436
	1158	5.83333	3.76667	7.9	6.89482	5.98381	7.91696
	1160	6.2	3.33333	9.06667	6.90556	5.99289	7.92956
	1162	6.1	3.36667	8.83333	6.91629	6.00197	7.94215
	1164	6.26667	3.86667	8.66667	6.92703	6.01105	7.95475
	1166	6	3.4	8.6	6.93777	6.02013	7.96735
	1168	6.2	3.66667	8.73333	6.9485	6.0292	7.97995
	1170	5.9	3.7	8.1	6.95924	6.03828	7.99255
	1172	5.83333	3.5	8.16667	6.96998	6.04736	8.00515
	1174	5.96667	3.36667	8.56667	6.98072	6.05644	8.01775
	1176	5.83333	3.5	8.16667	6.99145	6.06552	8.03035
	1178	5.9	3.7	8.1	7.00219	6.07459	8.04295
	1180	6.36667	3.9	8.83333	7.01293	6.08367	8.05555
	1182	6.4	3.86667	8.93333	7.02367	6.09275	8.06815
	1184	5.96667	3.5	8.43333	7.0344	6.10183	8.08075
	1186	6.13333	3.26667	9	7.04514	6.11091	8.09334
	1188	6	4.26667	7.73333	7.05588	6.11998	8.10594
	1190	6.2	3.4	9	7.06662	6.12906	8.11854
	1192	5.96667	3.5	8.43333	7.07735	6.13814	8.13114
	1194	5.83333	3.16667	8.5	7.08809	6.14722	8.14374
	1196	5.96667	3.23333	8.7	7.09883	6.1563	8.15634
	1198	5.83333	2.56667	9.1	7.10957	6.16537	8.16894
	1200	6.26667	3.73333	8.8	7.1203	6.17445	8.18154
	1202	6	3.26667	8.73333	7.13104	6.18353	8.19414
	1204	5.96667	3.63333	8.3	7.14178	6.19261	8.20674
	1206	6.2	3.66667	8.73333	7.15252	6.20169	8.21934
	1208	5.73333	3.46667	8	7.16325	6.21076	8.23194
	1210	5.66667	3.53333	7.8	7.17399	6.21984	8.24454
	1212	6.23333	4.03333	8.43333	7.18473	6.22892	8.25713
	1214	5.8	3.8	7.8	7.19546	6.238	8.26973
	1216	6.2	3.93333	8.46667	7.2062	6.24708	8.28233
	1218	6.36667	4.16667	8.56667	7.21694	6.25615	8.29493
	1220	5.83333	3.56667	8.1	7.22768	6.26523	8.30753
	1222	5.83333	3.36667	8.3	7.23841	6.27431	8.32013
	1224	5.83333	3.56667	8.1	7.24915	6.28339	8.33273
	1226	6.1	3.36667	8.83333	7.25989	6.29247	8.34533
	1228	5.96667	3.36667	8.56667	7.27063	6.30154	8.35793
	1230	6	3.13333	8.86667	7.28136	6.31062	8.37053
	1232	5.66667	2.2	9.13333	7.2921	6.3197	8.38313
	1234	5.83333	4.1	7.56667	7.30284	6.32878	8.39573
	1236	5.96667	3.23333	8.7	7.31358	6.33786	8.40832
	1238	6	3.4	8.6	7.32431	6.34693	8.42092
	1240	6	3.93333	8.06667	7.33505	6.35601	8.43352
	1242	6.26667	3.4	9.13333	7.34579	6.36509	8.44612
	1244	6.16667	3.36667	8.96667	7.35653	6.37417	8.45872
	1246	6.3	3.96667	8.63333	7.36726	6.38325	8.47132
	1248	6.63333	3.7	9.56667	7.378	6.39232	8.48392
	1250	6	3.6	8.4	7.38874	6.4014	8.49652
	1252	6.46667	3.8	9.13333	7.39947	6.41048	8.50912
	1254	6.23333	4.1	8.36667	7.41021	6.41956	8.52172
	1256	6.46667	3.8	9.13333	7.42095	6.42864	8.53432
	1258	6.03333	4.1	7.96667	7.43169	6.43771	8.54692
	1260	6.23333	3.7	8.76667	7.44242	6.44679	8.55951
	1262	6.26667	4.06667	8.46667	7.45316	6.45587	8.57211
	1264	6.66667	4.13333	9.2	7.4639	6.46495	8.58471
	1266	5.83333	3.3	8.36667	7.47464	6.47403	8.59731
	1268	6.2	3.73333	8.66667	7.48537	6.4831	8.60991
	1270	6.06667	3.8	8.33333	7.49611	6.49218	8.62251
	1272	6.46667	3.73333	9.2	7.50685	6.50126	8.63511
	1274	5.96667	3.5	8.43333	7.51759	6.51034	8.64771
	1276	6.4	3.8	9	7.52832	6.51942	8.66031
	1278	6.4	4.26667	8.53333	7.53906	6.52849	8.67291
	1280	6.13333	4	8.26667	7.5498	6.53757	8.68551
	1282	6.63333	3.9	9.36667	7.56054	6.54665	8.69811
	1284	6	2.86667	9.13333	7.57127	6.55573	8.71071
	1286	6.43333	3.63333	9.23333	7.58201	6.56481	8.7233
	1288	6	3.06667	8.93333	7.59275	6.57388	8.7359
	1290	6.1	4.23333	7.96667	7.60348	6.58296	8.7485
	1292	6.4	3.53333	9.26667	7.61422	6.59204	8.7611
	1294	6.73333	3.8	9.66667	7.62496	6.60112	8.7737
	1296	6.13333	3.4	8.86667	7.6357	6.6102	8.7863
	1298	6.23333	4.03333	8.43333	7.64643	6.61927	8.7989
	1300	6.36667	3.83333	8.9	7.65717	6.62835	8.8115
	1302	6.06667	3.13333	9	7.66791	6.63743	8.8241
	1304	6.46667	3.8	9.13333	7.67865	6.64651	8.8367
	1306	6.8	3.8	9.8	7.68938	6.65559	8.8493
	1308	6.46667	3.73333	9.2	7.70012	6.66466	8.8619
	1310	6.8	4.13333	9.46667	7.71086	6.67374	8.87449
	1312	6.26667	3.26667	9.26667	7.7216	6.68282	8.88709
	1314	6.36667	3.7	9.03333	7.73233	6.6919	8.89969
	1316	6.76667	4.3	9.23333	7.74307	6.70097	8.91229
	1318	6.1	3.03333	9.16667	7.75381	6.71005	8.92489
	1320	6	3.73333	8.26667	7.76455	6.71913	8.93749
	1322	6.1	3.83333	8.36667	7.77528	6.72821	8.95009
	1324	6.46667	3.73333	9.2	7.78602	6.73729	8.96269
	1326	6.46667	3.86667	9.06667	7.79676	6.74636	8.97529
	1328	6.46667	3.46667	9.46667	7.80749	6.75544	8.98789
	1330	6.4	3.26667	9.53333	7.81823	6.76452	9.00049
	1332	6.03333	3.16667	8.9	7.82897	6.7736	9.01309
	1334	6.46667	3.86667	9.06667	7.83971	6.78268	9.02568
	1336	6.4	4.26667	8.53333	7.85044	6.79175	9.03828
	1338	6.3	3.96667	8.63333	7.86118	6.80083	9.05088
	1340	6.46667	3.93333	9	7.87192	6.80991	9.06348
	1342	5.96667	3.23333	8.7	7.88266	6.81899	9.07608
	1344	6.3	3.56667	9.03333	7.89339	6.82807	9.08868
	1346	6.13333	3.6	8.66667	7.90413	6.83714	9.10128
	1348	5.66667	4.06667	7.26667	7.91487	6.84622	9.11388
	1350	6.46667	3.53333	9.4	7.92561	6.8553	9.12648
	1352	6.4	2.93333	9.86667	7.93634	6.86438	9.13908
	1354	5.96667	3.9	8.03333	7.94708	6.87346	9.15168
	1356	6.46667	4	8.93333	7.95782	6.88253	9.16428
	1358	6.36667	3.96667	8.76667	7.96856	6.89161	9.17688
	1360	6.23333	3.76667	8.7	7.97929	6.90069	9.18947
	1362	6.43333	3.83333	9.03333	7.99003	6.90977	9.20207
	1364	6.1	3.36667	8.83333	8.00077	6.91885	9.21467
	1366	6.2	3.6	8.8	8.0115	6.92792	9.22727
	1368	6.66667	4.33333	9	8.02224	6.937	9.23987
	1370	6.46667	3.86667	9.06667	8.03298	6.94608	9.25247
	1372	6.46667	3.86667	9.06667	8.04372	6.95516	9.26507
	1374	6.56667	3.76667	9.36667	8.05445	6.96424	9.27767
	1376	6.23333	3.76667	8.7	8.06519	6.97331	9.29027
	1378	6.16667	3.83333	8.5	8.07593	6.98239	9.30287
	1380	6.83333	3.96667	9.7	8.08667	6.99147	9.31547
	1382	6.03333	3.76667	8.3	8.0974	7.00055	9.32807
	1384	6.4	3.93333	8.86667	8.10814	7.00963	9.34066
	1386	6.36667	3.9	8.83333	8.11888	7.0187	9.35326
	1388	6.13333	3.6	8.66667	8.12962	7.02778	9.36586
	1390	6.46667	3.8	9.13333	8.14035	7.03686	9.37846
	1392	6.46667	3.46667	9.46667	8.15109	7.04594	9.39106
	1394	6.46667	3.8	9.13333	8.16183	7.05502	9.40366
	1396	6.76667	4.23333	9.3	8.17257	7.06409	9.41626
	1398	6.73333	3.6	9.86667	8.1833	7.07317	9.42886
	1400	6.46667	3.86667	9.06667	8.19404	7.08225	9.44146
	1402	6.5	3.83333	9.16667	8.20478	7.09133	9.45406
	1404	6.53333	3.8	9.26667	8.21551	7.10041	9.46666
	1406	6.46667	3.13333	9.8	8.22625	7.10948	9.47926
	1408	6.46667	2.93333	10	8.23699	7.11856	9.49185
	1410	6.5	3.96667	9.03333	8.24773	7.12764	9.50445
	1412	6.63333	3.03333	10.2333	8.25846	7.13672	9.51705
	1414	6.26667	3.86667	8.66667	8.2692	7.1458	9.52965
	1416	6.36667	2.96667	9.76667	8.27994	7.15487	9.54225
	1418	6.46667	3.86667	9.06667	8.29068	7.16395	9.55485
	1420	6.46667	3.86667	9.06667	8.30141	7.17303	9.56745
	1422	6.63333	4.23333	9.03333	8.31215	7.18211	9.58005
	1424	6.9	3.76667	10.0333	8.32289	7.19119	9.59265
	1426	6.4	4.06667	8.73333	8.33363	7.20026	9.60525
	1428	6.43333	3.83333	9.03333	8.34436	7.20934	9.61785
	1430	6.26667	3.86667	8.66667	8.3551	7.21842	9.63045
	1432	7	4.2	9.8	8.36584	7.2275	9.64305
	1434	6.2	3.2	9.2	8.37658	7.23658	9.65564
	1436	6.46667	3.86667	9.06667	8.38731	7.24565	9.66824
	1438	6.5	4.16667	8.83333	8.39805	7.25473	9.68084
	1440	6.5	4.16667	8.83333	8.40879	7.26381	9.69344
	1442	6.46667	3.8	9.13333	8.41953	7.27289	9.70604
	1444	6.46667	3.93333	9	8.43026	7.28197	9.71864
	1446	6.43333	3.63333	9.23333	8.441	7.29104	9.73124
	1448	6.63333	3.63333	9.63333	8.45174	7.30012	9.74384
	1450	6.6	3.66667	9.53333	8.46247	7.3092	9.75644
	1452	6.13333	4.2	8.06667	8.47321	7.31828	9.76904
	1454	6.46667	3.86667	9.06667	8.48395	7.32736	9.78164
	1456	6.46667	3.86667	9.06667	8.49469	7.33643	9.79424
	1458	6.63333	3.83333	9.43333	8.50542	7.34551	9.80683
	1460	6.43333	3.36667	9.5	8.51616	7.35459	9.81943
	1462	6.46667	4.6	8.33333	8.5269	7.36367	9.83203
	1464	6.46667	3.8	9.13333	8.53764	7.37275	9.84463
	1466	6.23333	3.36667	9.1	8.54837	7.38182	9.85723
	1468	6.46667	4.06667	8.86667	8.55911	7.3909	9.86983
	1470	6.76667	4.5	9.03333	8.56985	7.39998	9.88243
	1472	6.63333	4.63333	8.63333	8.58059	7.40906	9.89503
	1474	6.9	4.03333	9.76667	8.59132	7.41814	9.90763
	1476	6.76667	3.36667	10.1667	8.60206	7.42721	9.92023
	1478	6.86667	4.2	9.53333	8.6128	7.43629	9.93283
	1480	6.5	3.83333	9.16667	8.62354	7.44537	9.94543
	1482	6.63333	3.7	9.56667	8.63427	7.45445	9.95803
	1484	6.46667	3.4	9.53333	8.64501	7.46353	9.97062
	1486	6.23333	3.76667	8.7	8.65575	7.4726	9.98322
	1488	6.43333	3.83333	9.03333	8.66648	7.48168	9.99582
	1490	6.66667	4.13333	9.2	8.67722	7.49076	10.0084
	1492	6.63333	4.23333	9.03333	8.68796	7.49984	10.021
	1494	6.6	4.26667	8.93333	8.6987	7.50892	10.0336
	1496	6.9	4.23333	9.56667	8.70943	7.51799	10.0462
	1498	6.46667	3.86667	9.06667	8.72017	7.52707	10.0588

## Sheet: Extended-Data-Figure 4b
	Extended Data Figure 4b
	21.0°C_Experimental_Time(min)	Median_Developmental_age(hpf)	Median-2*MAD	Median+2*MAD	Linear_fit	Linear_Fit_upper_CI	Linear_Fit_lower_CI
	60	1.2	0.933333	1.46667	1	1	1
	62	1.15	0.916667	1.38333	1.01206	1.01084	1.01323
	64	1.26667	0.933333	1.6	1.02412	1.02168	1.02646
	66	1.26667	0.9	1.63333	1.03619	1.03252	1.03969
	68	1.25	0.95	1.55	1.04825	1.04336	1.05292
	70	1.23333	0.833333	1.63333	1.06031	1.0542	1.06615
	72	1.26667	0.733333	1.8	1.07237	1.06504	1.07937
	74	1.31667	0.683333	1.95	1.08443	1.07588	1.0926
	76	1.21667	0.85	1.58333	1.0965	1.08672	1.10583
	78	1.2	0.8	1.6	1.10856	1.09755	1.11906
	80	1.25	0.85	1.65	1.12062	1.10839	1.13229
	82	1.3	0.8	1.8	1.13268	1.11923	1.14552
	84	1.43333	0.933333	1.93333	1.14475	1.13007	1.15875
	86	1.3	0.766667	1.83333	1.15681	1.14091	1.17198
	88	1.45	0.75	2.15	1.16887	1.15175	1.18521
	90	1.43333	0.7	2.16667	1.18093	1.16259	1.19844
	92	1.18333	0.816667	1.55	1.19299	1.17343	1.21167
	94	1.63333	0.8	2.46667	1.20506	1.18427	1.2249
	96	1.51667	0.816667	2.21667	1.21712	1.19511	1.23812
	98	1.43333	0.7	2.16667	1.22918	1.20595	1.25135
	100	1.48333	0.783333	2.18333	1.24124	1.21679	1.26458
	102	1.65	0.65	2.65	1.2533	1.22763	1.27781
	104	1.6	0.633333	2.56667	1.26537	1.23847	1.29104
	106	1.7	0.966667	2.43333	1.27743	1.24931	1.30427
	108	1.65	0.516667	2.78333	1.28949	1.26015	1.3175
	110	1.53333	0.633333	2.43333	1.30155	1.27099	1.33073
	112	1.65	0.583333	2.71667	1.31361	1.28182	1.34396
	114	1.75	0.716667	2.78333	1.32568	1.29266	1.35719
	116	1.81667	1.01667	2.61667	1.33774	1.3035	1.37042
	118	1.61667	0.683333	2.55	1.3498	1.31434	1.38365
	120	1.9	0.933333	2.86667	1.36186	1.32518	1.39687
	122	2.05	0.483333	3.61667	1.37393	1.33602	1.4101
	124	1.93333	0.766667	3.1	1.38599	1.34686	1.42333
	126	2.15	0.483333	3.81667	1.39805	1.3577	1.43656
	128	1.78333	0.716667	2.85	1.41011	1.36854	1.44979
	130	1.76667	0.5	3.03333	1.42217	1.37938	1.46302
	132	2.28333	0.183333	4.38333	1.43424	1.39022	1.47625
	134	1.73333	0.866667	2.6	1.4463	1.40106	1.48948
	136	1.9	0.633333	3.16667	1.45836	1.4119	1.50271
	138	1.98333	1.25	2.71667	1.47042	1.42274	1.51594
	140	1.96667	1.16667	2.76667	1.48248	1.43358	1.52917
	142	2.08333	0.55	3.61667	1.49455	1.44442	1.5424
	144	2.01667	0.35	3.68333	1.50661	1.45526	1.55562
	146	2.76667	0.233333	5.3	1.51867	1.46609	1.56885
	148	2.76667	-0.166667	5.7	1.53073	1.47693	1.58208
	150	2.08333	0.716667	3.45	1.54279	1.48777	1.59531
	152	2.71667	0.283333	5.15	1.55486	1.49861	1.60854
	154	2.23333	0.666667	3.8	1.56692	1.50945	1.62177
	156	2.33333	0.433333	4.23333	1.57898	1.52029	1.635
	158	2.13333	0.833333	3.43333	1.59104	1.53113	1.64823
	160	2.28333	0.916667	3.65	1.60311	1.54197	1.66146
	162	2.26667	0.4	4.13333	1.61517	1.55281	1.67469
	164	2.05	0.316667	3.78333	1.62723	1.56365	1.68792
	166	2.56667	-0.1	5.23333	1.63929	1.57449	1.70115
	168	2.26667	0.5	4.03333	1.65135	1.58533	1.71437
	170	2.3	0.4	4.2	1.66342	1.59617	1.7276
	172	1.96667	0.633333	3.3	1.67548	1.60701	1.74083
	174	2.06667	0.366667	3.76667	1.68754	1.61785	1.75406
	176	2.53333	0.6	4.46667	1.6996	1.62869	1.76729
	178	2.21667	0.916667	3.51667	1.71166	1.63952	1.78052
	180	2.13333	0.133333	4.13333	1.72373	1.65036	1.79375
	182	2.68333	-0.0166667	5.38333	1.73579	1.6612	1.80698
	184	2.43333	0.866667	4	1.74785	1.67204	1.82021
	186	2.23333	0.9	3.56667	1.75991	1.68288	1.83344
	188	2.38333	0.783333	3.98333	1.77197	1.69372	1.84667
	190	2.6	0.5	4.7	1.78404	1.70456	1.8599
	192	2.3	1	3.6	1.7961	1.7154	1.87312
	194	2.5	0.433333	4.56667	1.80816	1.72624	1.88635
	196	2.93333	-0.266667	6.13333	1.82022	1.73708	1.89958
	198	2.41667	0.383333	4.45	1.83229	1.74792	1.91281
	200	2.63333	0.233333	5.03333	1.84435	1.75876	1.92604
	202	2.38333	0.216667	4.55	1.85641	1.7696	1.93927
	204	3	-0.266667	6.26667	1.86847	1.78044	1.9525
	206	2.55	0.15	4.95	1.88053	1.79128	1.96573
	208	3.7	-1.3	8.7	1.8926	1.80212	1.97896
	210	2.63333	-0.166667	5.43333	1.90466	1.81296	1.99219
	212	2.8	-0.0333333	5.63333	1.91672	1.82379	2.00542
	214	2.8	0.3	5.3	1.92878	1.83463	2.01865
	216	2.91667	0.616667	5.21667	1.94084	1.84547	2.03187
	218	3.81667	-1.08333	8.71667	1.95291	1.85631	2.0451
	220	3.21667	0.816667	5.61667	1.96497	1.86715	2.05833
	222	2.95	0.583333	5.31667	1.97703	1.87799	2.07156
	224	3.08333	0.45	5.71667	1.98909	1.88883	2.08479
	226	3.63333	0.3	6.96667	2.00116	1.89967	2.09802
	228	3.3	0.5	6.1	2.01322	1.91051	2.11125
	230	3.45	0.0833333	6.81667	2.02528	1.92135	2.12448
	232	3.5	-0.866667	7.86667	2.03734	1.93219	2.13771
	234	3.45	-0.416667	7.31667	2.0494	1.94303	2.15094
	236	2.93333	0.5	5.36667	2.06147	1.95387	2.16417
	238	3.03333	0	6.06667	2.07353	1.96471	2.1774
	240	2.98333	0.55	5.41667	2.08559	1.97555	2.19062
	242	3.43333	0.366667	6.5	2.09765	1.98639	2.20385
	244	3.28333	-0.316667	6.88333	2.10971	1.99723	2.21708
	246	3.6	-0.1	7.3	2.12178	2.00806	2.23031
	248	3.5	0.0333333	6.96667	2.13384	2.0189	2.24354
	250	3.71667	-0.316667	7.75	2.1459	2.02974	2.25677
	252	3.28333	0.55	6.01667	2.15796	2.04058	2.27
	254	3.35	-0.216667	6.91667	2.17002	2.05142	2.28323
	256	2.73333	0.466667	5	2.18209	2.06226	2.29646
	258	3.08333	1.18333	4.98333	2.19415	2.0731	2.30969
	260	2.65	0.0833333	5.21667	2.20621	2.08394	2.32292
	262	2.66667	1.03333	4.3	2.21827	2.09478	2.33614
	264	3.53333	-0.666667	7.73333	2.23034	2.10562	2.34937
	266	2.51667	0.65	4.38333	2.2424	2.11646	2.3626
	268	3	0.533333	5.46667	2.25446	2.1273	2.37583
	270	2.93333	0.8	5.06667	2.26652	2.13814	2.38906
	272	3.08333	0.883333	5.28333	2.27858	2.14898	2.40229
	274	2.63333	-0.1	5.36667	2.29065	2.15982	2.41552
	276	3.06667	0.333333	5.8	2.30271	2.17066	2.42875
	278	2.66667	0.733333	4.6	2.31477	2.1815	2.44198
	280	3.43333	-0.1	6.96667	2.32683	2.19233	2.45521
	282	3.38333	0.116667	6.65	2.33889	2.20317	2.46844
	284	3.4	1.06667	5.73333	2.35096	2.21401	2.48167
	286	3.3	1.1	5.5	2.36302	2.22485	2.49489
	288	3.4	0.9	5.9	2.37508	2.23569	2.50812
	290	2.93333	0.533333	5.33333	2.38714	2.24653	2.52135
	292	3.23333	0.833333	5.63333	2.3992	2.25737	2.53458
	294	3.63333	0.433333	6.83333	2.41127	2.26821	2.54781
	296	2.91667	1.41667	4.41667	2.42333	2.27905	2.56104
	298	3.55	0.75	6.35	2.43539	2.28989	2.57427
	300	3.96667	0.466667	7.46667	2.44745	2.30073	2.5875
	302	3.7	-0.333333	7.73333	2.45952	2.31157	2.60073
	304	3.6	0.6	6.6	2.47158	2.32241	2.61396
	306	2.76667	0.6	4.93333	2.48364	2.33325	2.62719
	308	3.6	-0.0666667	7.26667	2.4957	2.34409	2.64042
	310	4.61667	-1.11667	10.35	2.50776	2.35493	2.65364
	312	4	0.6	7.4	2.51983	2.36577	2.66687
	314	4.31667	0.15	8.48333	2.53189	2.3766	2.6801
	316	3.8	0.566667	7.03333	2.54395	2.38744	2.69333
	318	3.73333	0.5	6.96667	2.55601	2.39828	2.70656
	320	4.26667	0.5	8.03333	2.56807	2.40912	2.71979
	322	3.73333	1.23333	6.23333	2.58014	2.41996	2.73302
	324	5.73333	-0.4	11.8667	2.5922	2.4308	2.74625
	326	4.18333	-0.283333	8.65	2.60426	2.44164	2.75948
	328	3.86667	-0.0333333	7.76667	2.61632	2.45248	2.77271
	330	3.61667	0.883333	6.35	2.62838	2.46332	2.78594
	332	4.23333	0.466667	8	2.64045	2.47416	2.79917
	334	4.23333	-0.6	9.06667	2.65251	2.485	2.81239
	336	4.28333	-0.55	9.11667	2.66457	2.49584	2.82562
	338	4.16667	-0.433333	8.76667	2.67663	2.50668	2.83885
	340	7.73333	-2.16667	17.6333	2.6887	2.51752	2.85208
	342	6.28333	-2.08333	14.65	2.70076	2.52836	2.86531
	344	7.61667	-2.98333	18.2167	2.71282	2.5392	2.87854
	346	5.96667	-1.93333	13.8667	2.72488	2.55004	2.89177
	348	5.28333	0.183333	10.3833	2.73694	2.56087	2.905
	350	5.86667	-0.633333	12.3667	2.74901	2.57171	2.91823
	352	5.13333	-1.1	11.3667	2.76107	2.58255	2.93146
	354	4	2	6	2.77313	2.59339	2.94469
	356	4.5	0.333333	8.66667	2.78519	2.60423	2.95792
	358	4.95	-0.45	10.35	2.79725	2.61507	2.97114
	360	3.76667	0.0333333	7.5	2.80932	2.62591	2.98437
	362	4.91667	0.683333	9.15	2.82138	2.63675	2.9976
	364	4.41667	0.116667	8.71667	2.83344	2.64759	3.01083
	366	4.68333	-0.383333	9.75	2.8455	2.65843	3.02406
	368	3.85	1.01667	6.68333	2.85756	2.66927	3.03729
	370	4.16667	0.966667	7.36667	2.86963	2.68011	3.05052
	372	4.28333	0.483333	8.08333	2.88169	2.69095	3.06375
	374	4.23333	-0.633333	9.1	2.89375	2.70179	3.07698
	376	4.36667	1	7.73333	2.90581	2.71263	3.09021
	378	4.38333	0.0833333	8.68333	2.91788	2.72347	3.10344
	380	3.91667	1.05	6.78333	2.92994	2.73431	3.11667
	382	4.96667	1.93333	8	2.942	2.74514	3.12989
	384	4.56667	0.3	8.83333	2.95406	2.75598	3.14312
	386	4.21667	1.31667	7.11667	2.96612	2.76682	3.15635
	388	4.2	1.6	6.8	2.97819	2.77766	3.16958
	390	4.56667	2	7.13333	2.99025	2.7885	3.18281
	392	4.25	0.683333	7.81667	3.00231	2.79934	3.19604
	394	4.81667	1.38333	8.25	3.01437	2.81018	3.20927
	396	4.05	1.35	6.75	3.02643	2.82102	3.2225
	398	5.16667	0.766667	9.56667	3.0385	2.83186	3.23573
	400	4.35	1.51667	7.18333	3.05056	2.8427	3.24896
	402	4.23333	1.63333	6.83333	3.06262	2.85354	3.26219
	404	4.16667	0.533333	7.8	3.07468	2.86438	3.27542
	406	4.68333	1.28333	8.08333	3.08674	2.87522	3.28864
	408	4.5	0.4	8.6	3.09881	2.88606	3.30187
	410	4.45	2.38333	6.51667	3.11087	2.8969	3.3151
	412	4.45	1.41667	7.48333	3.12293	2.90774	3.32833
	414	4.36667	0.933333	7.8	3.13499	2.91857	3.34156
	416	4.48333	1.95	7.01667	3.14706	2.92941	3.35479
	418	4.56667	1.73333	7.4	3.15912	2.94025	3.36802
	420	4.9	0.9	8.9	3.17118	2.95109	3.38125
	422	4.8	1.06667	8.53333	3.18324	2.96193	3.39448
	424	4.61667	1.61667	7.61667	3.1953	2.97277	3.40771
	426	4.16667	2.33333	6	3.20737	2.98361	3.42094
	428	4.5	1.8	7.2	3.21943	2.99445	3.43416
	430	4.43333	2.26667	6.6	3.23149	3.00529	3.44739
	432	4.28333	1.35	7.21667	3.24355	3.01613	3.46062
	434	4.33333	2.06667	6.6	3.25561	3.02697	3.47385
	436	4.35	1.85	6.85	3.26768	3.03781	3.48708
	438	3.81667	2.28333	5.35	3.27974	3.04865	3.50031
	440	4.05	1.41667	6.68333	3.2918	3.05949	3.51354
	442	4.46667	2.36667	6.56667	3.30386	3.07033	3.52677
	444	4.55	1.71667	7.38333	3.31592	3.08117	3.54
	446	4.15	1.18333	7.11667	3.32799	3.09201	3.55323
	448	3.91667	2.11667	5.71667	3.34005	3.10284	3.56646
	450	3.93333	1.63333	6.23333	3.35211	3.11368	3.57969
	452	4.53333	1.76667	7.3	3.36417	3.12452	3.59291
	454	4.25	2.58333	5.91667	3.37624	3.13536	3.60614
	456	4.41667	2.21667	6.61667	3.3883	3.1462	3.61937
	458	4.53333	1.6	7.46667	3.40036	3.15704	3.6326
	460	4.31667	1.88333	6.75	3.41242	3.16788	3.64583
	462	4.63333	0.8	8.46667	3.42448	3.17872	3.65906
	464	4.53333	1.53333	7.53333	3.43655	3.18956	3.67229
	466	4.7	1.56667	7.83333	3.44861	3.2004	3.68552
	468	4.41667	1.88333	6.95	3.46067	3.21124	3.69875
	470	4.55	1.81667	7.28333	3.47273	3.22208	3.71198
	472	4.8	1.9	7.7	3.48479	3.23292	3.72521
	474	4.16667	1.93333	6.4	3.49686	3.24376	3.73844
	476	3.93333	2.43333	5.43333	3.50892	3.2546	3.75166
	478	4.83333	1.6	8.06667	3.52098	3.26544	3.76489
	480	4.9	1.8	8	3.53304	3.27628	3.77812
	482	4.81667	3.25	6.38333	3.5451	3.28711	3.79135
	484	4.81667	2.05	7.58333	3.55717	3.29795	3.80458
	486	4.76667	2.3	7.23333	3.56923	3.30879	3.81781
	488	4.31667	2.48333	6.15	3.58129	3.31963	3.83104
	490	4.66667	1.9	7.43333	3.59335	3.33047	3.84427
	492	4.86667	3.13333	6.6	3.60542	3.34131	3.8575
	494	5.3	2.16667	8.43333	3.61748	3.35215	3.87073
	496	4.86667	2.56667	7.16667	3.62954	3.36299	3.88396
	498	4.75	2.08333	7.41667	3.6416	3.37383	3.89719
	500	4.9	2.43333	7.36667	3.65366	3.38467	3.91041
	502	4.23333	2.06667	6.4	3.66573	3.39551	3.92364
	504	4.28333	2.25	6.31667	3.67779	3.40635	3.93687
	506	4.3	2.63333	5.96667	3.68985	3.41719	3.9501
	508	4.96667	2.16667	7.76667	3.70191	3.42803	3.96333
	510	5.25	2.08333	8.41667	3.71397	3.43887	3.97656
	512	5.1	1.96667	8.23333	3.72604	3.44971	3.98979
	514	5.23333	2.2	8.26667	3.7381	3.46055	4.00302
	516	4.4	2.33333	6.46667	3.75016	3.47138	4.01625
	518	5.78333	2.21667	9.35	3.76222	3.48222	4.02948
	520	4.86667	2.3	7.43333	3.77428	3.49306	4.04271
	522	5	2.93333	7.06667	3.78635	3.5039	4.05594
	524	4.96667	2	7.93333	3.79841	3.51474	4.06916
	526	4.91667	2.98333	6.85	3.81047	3.52558	4.08239
	528	4.91667	1.08333	8.75	3.82253	3.53642	4.09562
	530	4.41667	2.15	6.68333	3.8346	3.54726	4.10885
	532	4.68333	2.08333	7.28333	3.84666	3.5581	4.12208
	534	4.86667	2.73333	7	3.85872	3.56894	4.13531
	536	4.81667	1.51667	8.11667	3.87078	3.57978	4.14854
	538	4.76667	2.53333	7	3.88284	3.59062	4.16177
	540	4.86667	2.73333	7	3.89491	3.60146	4.175
	542	4.7	2.33333	7.06667	3.90697	3.6123	4.18823
	544	4.6	2.8	6.4	3.91903	3.62314	4.20146
	546	4.91667	3.01667	6.81667	3.93109	3.63398	4.21469
	548	5.41667	2.71667	8.11667	3.94315	3.64482	4.22791
	550	4.68333	2.71667	6.65	3.95522	3.65565	4.24114
	552	4.7	2.53333	6.86667	3.96728	3.66649	4.25437
	554	4.83333	2.43333	7.23333	3.97934	3.67733	4.2676
	556	4.98333	3.05	6.91667	3.9914	3.68817	4.28083
	558	4.88333	2.98333	6.78333	4.00347	3.69901	4.29406
	560	4.8	2.53333	7.06667	4.01553	3.70985	4.30729
	562	4.96667	2.83333	7.1	4.02759	3.72069	4.32052
	564	5.38333	2.85	7.91667	4.03965	3.73153	4.33375
	566	4.95	2.65	7.25	4.05171	3.74237	4.34698
	568	5.3	2.63333	7.96667	4.06378	3.75321	4.36021
	570	5.38333	3.18333	7.58333	4.07584	3.76405	4.37344
	572	5.43333	3.46667	7.4	4.0879	3.77489	4.38666
	574	5.81667	2.81667	8.81667	4.09996	3.78573	4.39989
	576	5.13333	3.53333	6.73333	4.11202	3.79657	4.41312
	578	5.35	3.05	7.65	4.12409	3.80741	4.42635
	580	5.33333	3.23333	7.43333	4.13615	3.81825	4.43958
	582	5.6	3.26667	7.93333	4.14821	3.82909	4.45281
	584	5.28333	3.05	7.51667	4.16027	3.83992	4.46604
	586	5.48333	3.25	7.71667	4.17233	3.85076	4.47927
	588	5.8	3.33333	8.26667	4.1844	3.8616	4.4925
	590	5.6	3.8	7.4	4.19646	3.87244	4.50573
	592	5.03333	3.36667	6.7	4.20852	3.88328	4.51896
	594	5.28333	3.58333	6.98333	4.22058	3.89412	4.53219
	596	5.43333	3.26667	7.6	4.23265	3.90496	4.54541
	598	5.26667	2.73333	7.8	4.24471	3.9158	4.55864
	600	5.4	3.3	7.5	4.25677	3.92664	4.57187
	602	5.71667	3.25	8.18333	4.26883	3.93748	4.5851
	604	5.46667	3.06667	7.86667	4.28089	3.94832	4.59833
	606	5.63333	3.83333	7.43333	4.29296	3.95916	4.61156
	608	5.6	3.63333	7.56667	4.30502	3.97	4.62479
	610	5.38333	3.85	6.91667	4.31708	3.98084	4.63802
	612	5.28333	3.58333	6.98333	4.32914	3.99168	4.65125
	614	5.43333	3.33333	7.53333	4.3412	4.00252	4.66448
	616	5.53333	3.53333	7.53333	4.35327	4.01336	4.67771
	618	5.63333	3.5	7.76667	4.36533	4.02419	4.69093
	620	5.51667	3.55	7.48333	4.37739	4.03503	4.70416
	622	5.58333	3.45	7.71667	4.38945	4.04587	4.71739
	624	5.88333	3.48333	8.28333	4.40151	4.05671	4.73062
	626	5.66667	3.5	7.83333	4.41358	4.06755	4.74385
	628	5.75	3.38333	8.11667	4.42564	4.07839	4.75708
	630	5.63333	3.53333	7.73333	4.4377	4.08923	4.77031
	632	5.36667	2.93333	7.8	4.44976	4.10007	4.78354
	634	5.56667	3.56667	7.56667	4.46183	4.11091	4.79677
	636	5.61667	3.51667	7.71667	4.47389	4.12175	4.81
	638	6.16667	3.16667	9.16667	4.48595	4.13259	4.82323
	640	5.6	3.46667	7.73333	4.49801	4.14343	4.83646
	642	5.56667	3.63333	7.5	4.51007	4.15427	4.84968
	644	5.61667	3.15	8.08333	4.52214	4.16511	4.86291
	646	5.61667	3.51667	7.71667	4.5342	4.17595	4.87614
	648	5.4	3.73333	7.06667	4.54626	4.18679	4.88937
	650	5.58333	3.75	7.41667	4.55832	4.19762	4.9026
	652	5.85	3.55	8.15	4.57038	4.20846	4.91583
	654	5.66667	3.53333	7.8	4.58245	4.2193	4.92906
	656	6	3.6	8.4	4.59451	4.23014	4.94229
	658	6	3.7	8.3	4.60657	4.24098	4.95552
	660	5.85	3.48333	8.21667	4.61863	4.25182	4.96875
	662	6.25	3.55	8.95	4.63069	4.26266	4.98198
	664	5.66667	3.3	8.03333	4.64276	4.2735	4.99521
	666	5.93333	3.73333	8.13333	4.65482	4.28434	5.00843
	668	5.93333	4.16667	7.7	4.66688	4.29518	5.02166
	670	6.33333	4.1	8.56667	4.67894	4.30602	5.03489
	672	6.55	4.28333	8.81667	4.69101	4.31686	5.04812
	674	5.8	3.86667	7.73333	4.70307	4.3277	5.06135
	676	6.43333	4.36667	8.5	4.71513	4.33854	5.07458
	678	6.45	4.18333	8.71667	4.72719	4.34938	5.08781
	680	5.91667	4.28333	7.55	4.73925	4.36022	5.10104
	682	6.66667	5	8.33333	4.75132	4.37106	5.11427
	684	6.35	4.15	8.55	4.76338	4.38189	5.1275
	686	5.86667	3.96667	7.76667	4.77544	4.39273	5.14073
	688	6.13333	4.3	7.96667	4.7875	4.40357	5.15396
	690	5.88333	3.95	7.81667	4.79956	4.41441	5.16718
	692	5.75	3.68333	7.81667	4.81163	4.42525	5.18041
	694	5.75	4.05	7.45	4.82369	4.43609	5.19364
	696	6.76667	4.76667	8.76667	4.83575	4.44693	5.20687
	698	6.01667	4.41667	7.61667	4.84781	4.45777	5.2201
	700	5.86667	3.6	8.13333	4.85987	4.46861	5.23333
	702	6.16667	3.93333	8.4	4.87194	4.47945	5.24656
	704	5.78333	3.95	7.61667	4.884	4.49029	5.25979
	706	6.01667	3.31667	8.71667	4.89606	4.50113	5.27302
	708	5.7	3.7	7.7	4.90812	4.51197	5.28625
	710	5.98333	3.55	8.41667	4.92019	4.52281	5.29948
	712	6.05	3.48333	8.61667	4.93225	4.53365	5.31271
	714	6.18333	4.48333	7.88333	4.94431	4.54449	5.32593
	716	5.86667	3.36667	8.36667	4.95637	4.55533	5.33916
	718	5.75	3.31667	8.18333	4.96843	4.56616	5.35239
	720	5.71667	3.41667	8.01667	4.9805	4.577	5.36562
	722	5.83333	3.5	8.16667	4.99256	4.58784	5.37885
	724	6.35	4.21667	8.48333	5.00462	4.59868	5.39208
	726	6.13333	4.16667	8.1	5.01668	4.60952	5.40531
	728	6.58333	4.31667	8.85	5.02874	4.62036	5.41854
	730	6	3.3	8.7	5.04081	4.6312	5.43177
	732	5.8	3.73333	7.86667	5.05287	4.64204	5.445
	734	6.31667	4.05	8.58333	5.06493	4.65288	5.45823
	736	6.5	4.06667	8.93333	5.07699	4.66372	5.47146
	738	6.41667	4.15	8.68333	5.08905	4.67456	5.48468
	740	6.26667	4.06667	8.46667	5.10112	4.6854	5.49791
	742	5.75	3.45	8.05	5.11318	4.69624	5.51114
	744	6.11667	4.08333	8.15	5.12524	4.70708	5.52437
	746	5.91667	4.38333	7.45	5.1373	4.71792	5.5376
	748	5.81667	3.85	7.78333	5.14937	4.72876	5.55083
	750	6.08333	4.38333	7.78333	5.16143	4.7396	5.56406
	752	6.01667	4.15	7.88333	5.17349	4.75043	5.57729
	754	5.66667	3.4	7.93333	5.18555	4.76127	5.59052
	756	6.31667	4.15	8.48333	5.19761	4.77211	5.60375
	758	6.2	4.2	8.2	5.20968	4.78295	5.61698
	760	5.95	4.01667	7.88333	5.22174	4.79379	5.63021
	762	5.71667	3.68333	7.75	5.2338	4.80463	5.64343
	764	5.61667	3.65	7.58333	5.24586	4.81547	5.65666
	766	6.06667	4.43333	7.7	5.25792	4.82631	5.66989
	768	5.56667	4.03333	7.1	5.26999	4.83715	5.68312
	770	6.01667	4.21667	7.81667	5.28205	4.84799	5.69635
	772	6.21667	4.41667	8.01667	5.29411	4.85883	5.70958
	774	5.91667	4.05	7.78333	5.30617	4.86967	5.72281
	776	5.78333	3.95	7.61667	5.31823	4.88051	5.73604
	778	5.63333	3.5	7.76667	5.3303	4.89135	5.74927
	780	6.01667	4.31667	7.71667	5.34236	4.90219	5.7625
	782	6.03333	4.33333	7.73333	5.35442	4.91303	5.77573
	784	5.83333	3.93333	7.73333	5.36648	4.92387	5.78895
	786	5.95	4.08333	7.81667	5.37855	4.9347	5.80218
	788	5.95	3.75	8.15	5.39061	4.94554	5.81541
	790	6.01667	3.68333	8.35	5.40267	4.95638	5.82864
	792	6.2	4.1	8.3	5.41473	4.96722	5.84187
	794	5.86667	4.26667	7.46667	5.42679	4.97806	5.8551
	796	5.96667	4.1	7.83333	5.43886	4.9889	5.86833
	798	6.75	4.48333	9.01667	5.45092	4.99974	5.88156
	800	5.66667	3.66667	7.66667	5.46298	5.01058	5.89479
	802	6.66667	4.23333	9.1	5.47504	5.02142	5.90802
	804	5.95	4.31667	7.58333	5.4871	5.03226	5.92125
	806	6.65	4.75	8.55	5.49917	5.0431	5.93448
	808	6.4	4.93333	7.86667	5.51123	5.05394	5.9477
	810	6.13333	4.16667	8.1	5.52329	5.06478	5.96093
	812	6.8	4.33333	9.26667	5.53535	5.07562	5.97416
	814	6.71667	4.61667	8.81667	5.54741	5.08646	5.98739
	816	6.66667	4.96667	8.36667	5.55948	5.0973	6.00062
	818	6.08333	3.95	8.21667	5.57154	5.10814	6.01385
	820	6.3	4.33333	8.26667	5.5836	5.11897	6.02708
	822	5.95	3.88333	8.01667	5.59566	5.12981	6.04031
	824	6.03333	3.76667	8.3	5.60773	5.14065	6.05354
	826	6.43333	4.46667	8.4	5.61979	5.15149	6.06677
	828	5.95	4.31667	7.58333	5.63185	5.16233	6.08
	830	6	4.3	7.7	5.64391	5.17317	6.09323
	832	6.4	4.83333	7.96667	5.65597	5.18401	6.10645
	834	6.65	4.91667	8.38333	5.66804	5.19485	6.11968
	836	6.43333	5.06667	7.8	5.6801	5.20569	6.13291
	838	6.48333	4.05	8.91667	5.69216	5.21653	6.14614
	840	6.76667	4.5	9.03333	5.70422	5.22737	6.15937
	842	6.86667	4.4	9.33333	5.71628	5.23821	6.1726
	844	6.88333	4.35	9.41667	5.72835	5.24905	6.18583
	846	6.66667	4.7	8.63333	5.74041	5.25989	6.19906
	848	6.66667	4.46667	8.86667	5.75247	5.27073	6.21229
	850	6.56667	4.46667	8.66667	5.76453	5.28157	6.22552
	852	6	3.5	8.5	5.77659	5.29241	6.23875
	854	6.55	4.18333	8.91667	5.78866	5.30324	6.25198
	856	6.41667	4.61667	8.21667	5.80072	5.31408	6.2652
	858	6.01667	3.55	8.48333	5.81278	5.32492	6.27843
	860	6.26667	4.73333	7.8	5.82484	5.33576	6.29166
	862	6.61667	4.71667	8.51667	5.83691	5.3466	6.30489
	864	6.08333	3.81667	8.35	5.84897	5.35744	6.31812
	866	6.76667	4.36667	9.16667	5.86103	5.36828	6.33135
	868	6.61667	4.38333	8.85	5.87309	5.37912	6.34458
	870	6.55	4.68333	8.41667	5.88515	5.38996	6.35781
	872	6.4	3.9	8.9	5.89722	5.4008	6.37104
	874	6.91667	4.48333	9.35	5.90928	5.41164	6.38427
	876	6.68333	4.55	8.81667	5.92134	5.42248	6.3975
	878	6.38333	4.18333	8.58333	5.9334	5.43332	6.41073
	880	6.06667	4.43333	7.7	5.94546	5.44416	6.42395
	882	6.51667	4.28333	8.75	5.95753	5.455	6.43718
	884	6.65	4.45	8.85	5.96959	5.46584	6.45041
	886	6.48333	3.98333	8.98333	5.98165	5.47667	6.46364
	888	6.35	3.81667	8.88333	5.99371	5.48751	6.47687
	890	7.05	4.18333	9.91667	6.00578	5.49835	6.4901
	892	6.73333	4.7	8.76667	6.01784	5.50919	6.50333
	894	6.43333	4.43333	8.43333	6.0299	5.52003	6.51656
	896	6.06667	3.5	8.63333	6.04196	5.53087	6.52979
	898	6.53333	4.4	8.66667	6.05402	5.54171	6.54302
	900	7.06667	4.4	9.73333	6.06609	5.55255	6.55625
	902	6.18333	3.91667	8.45	6.07815	5.56339	6.56948
	904	6.26667	4.16667	8.36667	6.09021	5.57423	6.5827
	906	6.4	3.8	9	6.10227	5.58507	6.59593
	908	6.85	4.45	9.25	6.11433	5.59591	6.60916
	910	6.5	4.26667	8.73333	6.1264	5.60675	6.62239
	912	6.85	4.55	9.15	6.13846	5.61759	6.63562
	914	6.2	3.9	8.5	6.15052	5.62843	6.64885
	916	6.68333	4.41667	8.95	6.16258	5.63927	6.66208
	918	6.68333	4.21667	9.15	6.17464	5.65011	6.67531
	920	6.46667	4.46667	8.46667	6.18671	5.66094	6.68854
	922	6.68333	4.65	8.71667	6.19877	5.67178	6.70177
	924	6.46667	4.63333	8.3	6.21083	5.68262	6.715
	926	6.25	4.51667	7.98333	6.22289	5.69346	6.72823
	928	6.96667	4.33333	9.6	6.23496	5.7043	6.74145
	930	7.23333	4.63333	9.83333	6.24702	5.71514	6.75468
	932	6.91667	4.65	9.18333	6.25908	5.72598	6.76791
	934	6.93333	5.13333	8.73333	6.27114	5.73682	6.78114
	936	6.46667	3.9	9.03333	6.2832	5.74766	6.79437
	938	6.68333	5.05	8.31667	6.29527	5.7585	6.8076
	940	6.46667	4.06667	8.86667	6.30733	5.76934	6.82083
	942	6.46667	3.86667	9.06667	6.31939	5.78018	6.83406
	944	6.81667	5.05	8.58333	6.33145	5.79102	6.84729
	946	6.85	4.71667	8.98333	6.34351	5.80186	6.86052
	948	6.4	4.26667	8.53333	6.35558	5.8127	6.87375
	950	6.73333	4.46667	9	6.36764	5.82354	6.88698
	952	6.45	4.01667	8.88333	6.3797	5.83438	6.9002
	954	6.73333	4.43333	9.03333	6.39176	5.84521	6.91343
	956	6.75	4.11667	9.38333	6.40382	5.85605	6.92666
	958	6.75	4.88333	8.61667	6.41589	5.86689	6.93989
	960	6.66667	4.53333	8.8	6.42795	5.87773	6.95312
	962	6.66667	4.46667	8.86667	6.44001	5.88857	6.96635
	964	6.66667	5.03333	8.3	6.45207	5.89941	6.97958
	966	6.65	4.38333	8.91667	6.46414	5.91025	6.99281
	968	6.66667	4.43333	8.9	6.4762	5.92109	7.00604
	970	6.8	4.8	8.8	6.48826	5.93193	7.01927
	972	6.81667	4.88333	8.75	6.50032	5.94277	7.0325
	974	6.2	4.6	7.8	6.51238	5.95361	7.04572
	976	6.08333	4.15	8.01667	6.52445	5.96445	7.05895
	978	6.91667	4.98333	8.85	6.53651	5.97529	7.07218
	980	6.91667	5.31667	8.51667	6.54857	5.98613	7.08541
	982	6.35	4.28333	8.41667	6.56063	5.99697	7.09864
	984	6.46667	4.33333	8.6	6.57269	6.00781	7.11187
	986	7.21667	5.28333	9.15	6.58476	6.01865	7.1251
	988	6.71667	4.41667	9.01667	6.59682	6.02948	7.13833
	990	6.95	5.11667	8.78333	6.60888	6.04032	7.15156
	992	6.55	4.58333	8.51667	6.62094	6.05116	7.16479
	994	6.28333	4.78333	7.78333	6.633	6.062	7.17802
	996	6.23333	4.33333	8.13333	6.64507	6.07284	7.19125
	998	6.26667	4.63333	7.9	6.65713	6.08368	7.20447
	1000	6.71667	4.78333	8.65	6.66919	6.09452	7.2177
	1002	6.7	4.63333	8.76667	6.68125	6.10536	7.23093
	1004	6.7	4.5	8.9	6.69332	6.1162	7.24416
	1006	6.91667	4.21667	9.61667	6.70538	6.12704	7.25739
	1008	6.85	4.95	8.75	6.71744	6.13788	7.27062
	1010	7.15	5.25	9.05	6.7295	6.14872	7.28385
	1012	6.5	4.66667	8.33333	6.74156	6.15956	7.29708
	1014	6.35	4.48333	8.21667	6.75363	6.1704	7.31031
	1016	6.51667	5.28333	7.75	6.76569	6.18124	7.32354
	1018	6.78333	5.21667	8.35	6.77775	6.19208	7.33677
	1020	6.11667	4.41667	7.81667	6.78981	6.20292	7.35
	1022	6.81667	5.31667	8.31667	6.80187	6.21375	7.36322
	1024	6.65	4.45	8.85	6.81394	6.22459	7.37645
	1026	6.66667	5.2	8.13333	6.826	6.23543	7.38968
	1028	6.9	4.76667	9.03333	6.83806	6.24627	7.40291
	1030	6.93333	5.3	8.56667	6.85012	6.25711	7.41614
	1032	6.86667	5.03333	8.7	6.86218	6.26795	7.42937
	1034	6.6	4.83333	8.36667	6.87425	6.27879	7.4426
	1036	6.76667	4.83333	8.7	6.88631	6.28963	7.45583
	1038	6.8	5	8.6	6.89837	6.30047	7.46906
	1040	6.75	4.48333	9.01667	6.91043	6.31131	7.48229
	1042	6.78333	4.71667	8.85	6.9225	6.32215	7.49552
	1044	6.85	5.01667	8.68333	6.93456	6.33299	7.50875
	1046	6.8	4.86667	8.73333	6.94662	6.34383	7.52197
	1048	6.66667	4.56667	8.76667	6.95868	6.35467	7.5352
	1050	6.8	4.96667	8.63333	6.97074	6.36551	7.54843
	1052	6.61667	4.71667	8.51667	6.98281	6.37635	7.56166
	1054	6.61667	4.98333	8.25	6.99487	6.38719	7.57489
	1056	6.88333	5.11667	8.65	7.00693	6.39802	7.58812
	1058	6.96667	4.7	9.23333	7.01899	6.40886	7.60135
	1060	6.73333	4.8	8.66667	7.03105	6.4197	7.61458
	1062	6.46667	4.3	8.63333	7.04312	6.43054	7.62781
	1064	7.03333	5.56667	8.5	7.05518	6.44138	7.64104
	1066	6.78333	5.01667	8.55	7.06724	6.45222	7.65427
	1068	7.1	5.76667	8.43333	7.0793	6.46306	7.6675
	1070	6.63333	4.5	8.76667	7.09136	6.4739	7.68072
	1072	6.86667	5.13333	8.6	7.10343	6.48474	7.69395
	1074	6.78333	4.68333	8.88333	7.11549	6.49558	7.70718
	1076	6.58333	5.25	7.91667	7.12755	6.50642	7.72041
	1078	6.41667	4.25	8.58333	7.13961	6.51726	7.73364
	1080	6.5	4.13333	8.86667	7.15168	6.5281	7.74687
	1082	6.93333	4.96667	8.9	7.16374	6.53894	7.7601
	1084	7.18333	5.68333	8.68333	7.1758	6.54978	7.77333
	1086	6.66667	5.16667	8.16667	7.18786	6.56062	7.78656
	1088	6.95	5.48333	8.41667	7.19992	6.57146	7.79979
	1090	7.15	5.55	8.75	7.21199	6.58229	7.81302
	1092	6.73333	5	8.46667	7.22405	6.59313	7.82625
	1094	6.88333	4.91667	8.85	7.23611	6.60397	7.83947
	1096	7.15	4.88333	9.41667	7.24817	6.61481	7.8527
	1098	6.86667	5.06667	8.66667	7.26023	6.62565	7.86593
	1100	7.08333	5.45	8.71667	7.2723	6.63649	7.87916
	1102	6.68333	4.31667	9.05	7.28436	6.64733	7.89239
	1104	6.86667	5.1	8.63333	7.29642	6.65817	7.90562
	1106	7.05	4.95	9.15	7.30848	6.66901	7.91885
	1108	6.75	5.01667	8.48333	7.32054	6.67985	7.93208
	1110	6.86667	5.2	8.53333	7.33261	6.69069	7.94531
	1112	7.03333	5.4	8.66667	7.34467	6.70153	7.95854
	1114	7.36667	5.1	9.63333	7.35673	6.71237	7.97177
	1116	7.11667	5.41667	8.81667	7.36879	6.72321	7.985
	1118	7.18333	5.05	9.31667	7.38086	6.73405	7.99822
	1120	7.38333	5.35	9.41667	7.39292	6.74489	8.01145
	1122	6.83333	4.3	9.36667	7.40498	6.75572	8.02468
	1124	6.73333	4.8	8.66667	7.41704	6.76656	8.03791
	1126	6.73333	4.93333	8.53333	7.4291	6.7774	8.05114
	1128	7.4	5.9	8.9	7.44117	6.78824	8.06437
	1130	6.66667	4.73333	8.6	7.45323	6.79908	8.0776
	1132	6.95	4.45	9.45	7.46529	6.80992	8.09083
	1134	6.8	5.33333	8.26667	7.47735	6.82076	8.10406
	1136	7.06667	4.96667	9.16667	7.48941	6.8316	8.11729
	1138	6.98333	4.68333	9.28333	7.50148	6.84244	8.13052
	1140	6.75	4.81667	8.68333	7.51354	6.85328	8.14375
	1142	6.75	4.88333	8.61667	7.5256	6.86412	8.15697
	1144	6.73333	4.96667	8.5	7.53766	6.87496	8.1702
	1146	6.93333	5.06667	8.8	7.54972	6.8858	8.18343
	1148	6.73333	4.76667	8.7	7.56179	6.89664	8.19666
	1150	6.61667	4.85	8.38333	7.57385	6.90748	8.20989
	1152	7.21667	5.21667	9.21667	7.58591	6.91832	8.22312
	1154	7.25	5.21667	9.28333	7.59797	6.92916	8.23635
	1156	7.13333	5.03333	9.23333	7.61004	6.93999	8.24958
	1158	7.25	6.08333	8.41667	7.6221	6.95083	8.26281
	1160	7.43333	6	8.86667	7.63416	6.96167	8.27604
	1162	6.81667	4.25	9.38333	7.64622	6.97251	8.28927
	1164	6.76667	4.83333	8.7	7.65828	6.98335	8.30249
	1166	6.58333	4.65	8.51667	7.67035	6.99419	8.31572
	1168	6.18333	4.08333	8.28333	7.68241	7.00503	8.32895
	1170	6.9	4.86667	8.93333	7.69447	7.01587	8.34218
	1172	6.83333	4.26667	9.4	7.70653	7.02671	8.35541
	1174	7.38333	5.41667	9.35	7.71859	7.03755	8.36864
	1176	6.91667	4.65	9.18333	7.73066	7.04839	8.38187
	1178	6.6	4.4	8.8	7.74272	7.05923	8.3951
	1180	7.38333	5.65	9.11667	7.75478	7.07007	8.40833
	1182	7.35	5.51667	9.18333	7.76684	7.08091	8.42156
	1184	6.76667	4.56667	8.96667	7.77891	7.09175	8.43479
	1186	6.9	4.56667	9.23333	7.79097	7.10259	8.44802
	1188	6.9	5.36667	8.43333	7.80303	7.11343	8.46124
	1190	6.9	4.33333	9.46667	7.81509	7.12426	8.47447
	1192	6.9	4.66667	9.13333	7.82715	7.1351	8.4877
	1194	6.81667	4.91667	8.71667	7.83922	7.14594	8.50093
	1196	6.25	3.95	8.55	7.85128	7.15678	8.51416
	1198	6.85	4.71667	8.98333	7.86334	7.16762	8.52739
	1200	6.86667	4.76667	8.96667	7.8754	7.17846	8.54062
	1202	7.11667	4.85	9.38333	7.88746	7.1893	8.55385
	1204	7.38333	5.01667	9.75	7.89953	7.20014	8.56708
	1206	7.36667	6.36667	8.36667	7.91159	7.21098	8.58031
	1208	7.36667	5.33333	9.4	7.92365	7.22182	8.59354
	1210	7.43333	4.9	9.96667	7.93571	7.23266	8.60677
	1212	7.46667	5.56667	9.36667	7.94777	7.2435	8.61999
	1214	7.15	4.95	9.35	7.95984	7.25434	8.63322
	1216	7.28333	5.11667	9.45	7.9719	7.26518	8.64645
	1218	6.93333	5.06667	8.8	7.98396	7.27602	8.65968
	1220	7.16667	5.1	9.23333	7.99602	7.28686	8.67291
	1222	7.28333	5.25	9.31667	8.00809	7.2977	8.68614
	1224	7.15	4.85	9.45	8.02015	7.30853	8.69937
	1226	7.46667	5.7	9.23333	8.03221	7.31937	8.7126
	1228	7.41667	5.21667	9.61667	8.04427	7.33021	8.72583
	1230	7.26667	4.76667	9.76667	8.05633	7.34105	8.73906
	1232	7.15	4.85	9.45	8.0684	7.35189	8.75229
	1234	7.26667	4.8	9.73333	8.08046	7.36273	8.76552
	1236	7.15	5.31667	8.98333	8.09252	7.37357	8.77874
	1238	7.36667	5.46667	9.26667	8.10458	7.38441	8.79197
	1240	7.38333	5.71667	9.05	8.11664	7.39525	8.8052
	1242	7.25	4.95	9.55	8.12871	7.40609	8.81843
	1244	6.83333	5.2	8.46667	8.14077	7.41693	8.83166
	1246	7.21667	4.91667	9.51667	8.15283	7.42777	8.84489
	1248	7.3	5.3	9.3	8.16489	7.43861	8.85812
	1250	7.56667	5.63333	9.5	8.17695	7.44945	8.87135
	1252	6.9	5.03333	8.76667	8.18902	7.46029	8.88458
	1254	7.03333	5.83333	8.23333	8.20108	7.47113	8.89781
	1256	6.85	4.18333	9.51667	8.21314	7.48197	8.91104
	1258	7.45	5.08333	9.81667	8.2252	7.4928	8.92427
	1260	6.53333	4.3	8.76667	8.23727	7.50364	8.93749
	1262	7.46667	4.96667	9.96667	8.24933	7.51448	8.95072
	1264	7.06667	4.9	9.23333	8.26139	7.52532	8.96395
	1266	7.25	5.58333	8.91667	8.27345	7.53616	8.97718
	1268	6.78333	4.68333	8.88333	8.28551	7.547	8.99041
	1270	7.18333	4.65	9.71667	8.29758	7.55784	9.00364
	1272	6.91667	4.11667	9.71667	8.30964	7.56868	9.01687
	1274	7.28333	5.15	9.41667	8.3217	7.57952	9.0301
	1276	7.3	5.13333	9.46667	8.33376	7.59036	9.04333
	1278	7.11667	5.35	8.88333	8.34582	7.6012	9.05656
	1280	6.9	4.6	9.2	8.35789	7.61204	9.06979
	1282	6.91667	5.05	8.78333	8.36995	7.62288	9.08302
	1284	7.4	5.56667	9.23333	8.38201	7.63372	9.09624
	1286	7.21667	5.08333	9.35	8.39407	7.64456	9.10947
	1288	7.4	5.93333	8.86667	8.40613	7.6554	9.1227
	1290	7.38333	5.48333	9.28333	8.4182	7.66624	9.13593
	1292	7.63333	6.1	9.16667	8.43026	7.67707	9.14916
	1294	7.5	5.5	9.5	8.44232	7.68791	9.16239
	1296	7.21667	4.91667	9.51667	8.45438	7.69875	9.17562
	1298	7.11667	5.18333	9.05	8.46645	7.70959	9.18885
	1300	7.43333	5.93333	8.93333	8.47851	7.72043	9.20208
	1302	7.43333	5.7	9.16667	8.49057	7.73127	9.21531
	1304	6.86667	4.53333	9.2	8.50263	7.74211	9.22854
	1306	7.46667	5.9	9.03333	8.51469	7.75295	9.24177
	1308	7.16667	5.6	8.73333	8.52676	7.76379	9.25499
	1310	7.43333	5.13333	9.73333	8.53882	7.77463	9.26822
	1312	6.93333	4.7	9.16667	8.55088	7.78547	9.28145
	1314	7.11667	4.35	9.88333	8.56294	7.79631	9.29468
	1316	7.33333	5.96667	8.7	8.575	7.80715	9.30791
	1318	7.63333	6.46667	8.8	8.58707	7.81799	9.32114
	1320	7.16667	5	9.33333	8.59913	7.82883	9.33437
	1322	7.68333	5.71667	9.65	8.61119	7.83967	9.3476
	1324	7.15	5.11667	9.18333	8.62325	7.8505	9.36083
	1326	6.86667	4.9	8.83333	8.63531	7.86134	9.37406
	1328	7.31667	5.55	9.08333	8.64738	7.87218	9.38729
	1330	7.35	5.85	8.85	8.65944	7.88302	9.40051
	1332	7.2	4.86667	9.53333	8.6715	7.89386	9.41374
	1334	6.88333	4.91667	8.85	8.68356	7.9047	9.42697
	1336	7.03333	5.03333	9.03333	8.69563	7.91554	9.4402
	1338	6.73333	4.53333	8.93333	8.70769	7.92638	9.45343
	1340	7.23333	5.33333	9.13333	8.71975	7.93722	9.46666
	1342	7.01667	4.41667	9.61667	8.73181	7.94806	9.47989
	1344	7	4.23333	9.76667	8.74387	7.9589	9.49312
	1346	7.56667	5.06667	10.0667	8.75594	7.96974	9.50635
	1348	7.23333	4.33333	10.1333	8.768	7.98058	9.51958
	1350	6.86667	4.76667	8.96667	8.78006	7.99142	9.53281
	1352	6.91667	4.31667	9.51667	8.79212	8.00226	9.54604
	1354	7.01667	4.65	9.38333	8.80418	8.0131	9.55926
	1356	7	4.76667	9.23333	8.81625	8.02394	9.57249
	1358	6.88333	4.75	9.01667	8.82831	8.03477	9.58572
	1360	7.43333	5.23333	9.63333	8.84037	8.04561	9.59895
	1362	6.83333	4.63333	9.03333	8.85243	8.05645	9.61218
	1364	7.21667	4.75	9.68333	8.86449	8.06729	9.62541
	1366	6.78333	4.31667	9.25	8.87656	8.07813	9.63864
	1368	6.9	5.03333	8.76667	8.88862	8.08897	9.65187
	1370	7.01667	4.78333	9.25	8.90068	8.09981	9.6651
	1372	6.46667	4.4	8.53333	8.91274	8.11065	9.67833
	1374	6.58333	3.71667	9.45	8.92481	8.12149	9.69156
	1376	6.9	5.23333	8.56667	8.93687	8.13233	9.70479
	1378	7.23333	5.16667	9.3	8.94893	8.14317	9.71801
	1380	6.23333	3.96667	8.5	8.96099	8.15401	9.73124
	1382	7.05	4.45	9.65	8.97305	8.16485	9.74447
	1384	6.33333	4.23333	8.43333	8.98512	8.17569	9.7577
	1386	7.05	4.78333	9.31667	8.99718	8.18653	9.77093
	1388	7.85	4.78333	10.9167	9.00924	8.19737	9.78416
	1390	7.38333	5.18333	9.58333	9.0213	8.20821	9.79739
	1392	7.26667	5.23333	9.3	9.03336	8.21904	9.81062
	1394	7.25	5.41667	9.08333	9.04543	8.22988	9.82385
	1396	6.81667	4.55	9.08333	9.05749	8.24072	9.83708
	1398	7.38333	5.55	9.21667	9.06955	8.25156	9.85031
	1400	6.7	4.4	9	9.08161	8.2624	9.86354
	1402	7.33333	3.96667	10.7	9.09367	8.27324	9.87676
	1404	7.73333	6.13333	9.33333	9.10574	8.28408	9.88999
	1406	7.03333	4.73333	9.33333	9.1178	8.29492	9.90322
	1408	6.71667	4.48333	8.95	9.12986	8.30576	9.91645
	1410	7.28333	4.88333	9.68333	9.14192	8.3166	9.92968
	1412	7.6	4.53333	10.6667	9.15399	8.32744	9.94291
	1414	6.98333	3.98333	9.98333	9.16605	8.33828	9.95614
	1416	6.9	3.33333	10.4667	9.17811	8.34912	9.96937
	1418	7.35	3.81667	10.8833	9.19017	8.35996	9.9826
	1420	7.33333	4	10.6667	9.20223	8.3708	9.99583
	1422	6.58333	3.81667	9.35	9.2143	8.38164	10.0091
	1424	7.25	3.58333	10.9167	9.22636	8.39248	10.0223
	1426	7.43333	3.83333	11.0333	9.23842	8.40331	10.0355
	1428	7.2	3.86667	10.5333	9.25048	8.41415	10.0487
	1430	7.76667	3.46667	12.0667	9.26254	8.42499	10.062
	1432	7.15	4.55	9.75	9.27461	8.43583	10.0752
	1434	7.41667	3.58333	11.25	9.28667	8.44667	10.0884
	1436	7.86667	3.76667	11.9667	9.29873	8.45751	10.1017
	1438	7.3	4	10.6	9.31079	8.46835	10.1149
	1440	7.51667	3.35	11.6833	9.32285	8.47919	10.1281
	1442	7.46667	3.5	11.4333	9.33492	8.49003	10.1413
	1444	7.25	3.28333	11.2167	9.34698	8.50087	10.1546
	1446	6.95	3.81667	10.0833	9.35904	8.51171	10.1678
	1448	7.38333	3.71667	11.05	9.3711	8.52255	10.181
	1450	7.73333	4.1	11.3667	9.38317	8.53339	10.1943
	1452	7.28333	4.21667	10.35	9.39523	8.54423	10.2075
	1454	7.15	2.61667	11.6833	9.40729	8.55507	10.2207
	1456	7.3	3.86667	10.7333	9.41935	8.56591	10.234
	1458	7.56667	3.7	11.4333	9.43141	8.57675	10.2472
	1460	7.43333	3.53333	11.3333	9.44348	8.58758	10.2604
	1462	7.45	3.41667	11.4833	9.45554	8.59842	10.2736
	1464	7.5	4.7	10.3	9.4676	8.60926	10.2869
	1466	7.66667	4	11.3333	9.47966	8.6201	10.3001
	1468	6.98333	3.48333	10.4833	9.49172	8.63094	10.3133
	1470	7.45	2.91667	11.9833	9.50379	8.64178	10.3266
	1472	7.5	3.66667	11.3333	9.51585	8.65262	10.3398
	1474	7.38333	2.55	12.2167	9.52791	8.66346	10.353
	1476	7.38333	2.35	12.4167	9.53997	8.6743	10.3662
	1478	7.48333	2.65	12.3167	9.55203	8.68514	10.3795
	1480	7.53333	3.33333	11.7333	9.5641	8.69598	10.3927
	1482	6.81667	3.68333	9.95	9.57616	8.70682	10.4059
	1484	7.48333	3.41667	11.55	9.58822	8.71766	10.4192
	1486	7.78333	4.18333	11.3833	9.60028	8.7285	10.4324
	1488	7.63333	2.06667	13.2	9.61235	8.73934	10.4456
	1490	7.18333	2.75	11.6167	9.62441	8.75018	10.4588
	1492	7.65	2.81667	12.4833	9.63647	8.76102	10.4721
	1494	7.91667	3.15	12.6833	9.64853	8.77185	10.4853
	1496	7.58333	3.31667	11.85	9.66059	8.78269	10.4985
	1498	7.73333	2.63333	12.8333	9.67266	8.79353	10.5118

## Sheet: Extended-Data-Figure 4c
	Extended Data Figure 4c
	23.0°C_Experimental_Time(min)	Median_Developmental_age(hpf)	Median-2*MAD	Median+2*MAD	Linear_fit	Linear_Fit_upper_CI	Linear_Fit_lower_CI
	60	1.33333	0.766667	1.9	1	1	1
	62	1.33333	0.733333	1.93333	1.0196	1.01894	1.02024
	64	1.33333	0.766667	1.9	1.03921	1.03789	1.04048
	66	1.36667	0.833333	1.9	1.05881	1.05683	1.06072
	68	1.36667	0.733333	2	1.07841	1.07577	1.08097
	70	1.35	0.783333	1.91667	1.09802	1.09472	1.10121
	72	1.43333	0.766667	2.1	1.11762	1.11366	1.12145
	74	1.61667	0.75	2.48333	1.13723	1.1326	1.14169
	76	1.53333	0.766667	2.3	1.15683	1.15155	1.16193
	78	1.56667	0.833333	2.3	1.17643	1.17049	1.18217
	80	1.46667	0.8	2.13333	1.19604	1.18943	1.20242
	82	1.45	0.75	2.15	1.21564	1.20838	1.22266
	84	1.46667	0.8	2.13333	1.23524	1.22732	1.2429
	86	1.6	0.833333	2.36667	1.25485	1.24626	1.26314
	88	1.55	0.75	2.35	1.27445	1.26521	1.28338
	90	1.7	0.7	2.7	1.29406	1.28415	1.30362
	92	1.65	0.75	2.55	1.31366	1.30309	1.32387
	94	1.68333	0.716667	2.65	1.33326	1.32204	1.34411
	96	1.65	0.816667	2.48333	1.35287	1.34098	1.36435
	98	1.75	0.683333	2.81667	1.37247	1.35992	1.38459
	100	1.68333	0.75	2.61667	1.39207	1.37887	1.40483
	102	1.78333	0.85	2.71667	1.41168	1.39781	1.42507
	104	1.83333	0.766667	2.9	1.43128	1.41675	1.44531
	106	1.83333	0.5	3.16667	1.45089	1.4357	1.46556
	108	1.88333	0.916667	2.85	1.47049	1.45464	1.4858
	110	1.83333	0.833333	2.83333	1.49009	1.47358	1.50604
	112	1.85	0.883333	2.81667	1.5097	1.49253	1.52628
	114	1.76667	0.933333	2.6	1.5293	1.51147	1.54652
	116	1.75	0.983333	2.51667	1.5489	1.53041	1.56676
	118	2.01667	0.85	3.18333	1.56851	1.54936	1.58701
	120	2.13333	0.666667	3.6	1.58811	1.5683	1.60725
	122	2.26667	0.833333	3.7	1.60772	1.58724	1.62749
	124	2.15	0.95	3.35	1.62732	1.60619	1.64773
	126	2.13333	0.8	3.46667	1.64692	1.62513	1.66797
	128	2.3	1.1	3.5	1.66653	1.64407	1.68821
	130	2.33333	0.8	3.86667	1.68613	1.66302	1.70845
	132	2.35	1.15	3.55	1.70573	1.68196	1.7287
	134	2.3	0.9	3.7	1.72534	1.7009	1.74894
	136	2.1	0.733333	3.46667	1.74494	1.71985	1.76918
	138	2.45	1.15	3.75	1.76455	1.73879	1.78942
	140	2.45	1.11667	3.78333	1.78415	1.75773	1.80966
	142	2.45	1.08333	3.81667	1.80375	1.77668	1.8299
	144	2.6	1.06667	4.13333	1.82336	1.79562	1.85015
	146	2.3	0.966667	3.63333	1.84296	1.81456	1.87039
	148	2.41667	0.683333	4.15	1.86256	1.83351	1.89063
	150	2.5	0.833333	4.16667	1.88217	1.85245	1.91087
	152	2.45	1.21667	3.68333	1.90177	1.87139	1.93111
	154	2.68333	0.983333	4.38333	1.92138	1.89034	1.95135
	156	2.91667	0.95	4.88333	1.94098	1.90928	1.9716
	158	2.41667	0.85	3.98333	1.96058	1.92822	1.99184
	160	2.66667	0.866667	4.46667	1.98019	1.94717	2.01208
	162	2.75	0.95	4.55	1.99979	1.96611	2.03232
	164	2.38333	1.01667	3.75	2.01939	1.98505	2.05256
	166	2.9	0.966667	4.83333	2.039	2.004	2.0728
	168	2.63333	0.6	4.66667	2.0586	2.02294	2.09304
	170	2.75	1.11667	4.38333	2.07821	2.04188	2.11329
	172	2.8	1.26667	4.33333	2.09781	2.06083	2.13353
	174	2.68333	1.11667	4.25	2.11741	2.07977	2.15377
	176	2.75	1.18333	4.31667	2.13702	2.09871	2.17401
	178	2.7	1.16667	4.23333	2.15662	2.11766	2.19425
	180	2.63333	1.1	4.16667	2.17622	2.1366	2.21449
	182	2.71667	0.816667	4.61667	2.19583	2.15554	2.23474
	184	2.75	1.15	4.35	2.21543	2.17449	2.25498
	186	2.7	1.36667	4.03333	2.23504	2.19343	2.27522
	188	2.85	1.35	4.35	2.25464	2.21237	2.29546
	190	2.78333	0.95	4.61667	2.27424	2.23132	2.3157
	192	2.68333	1.01667	4.35	2.29385	2.25026	2.33594
	194	2.93333	1.13333	4.73333	2.31345	2.2692	2.35619
	196	2.8	1.16667	4.43333	2.33305	2.28815	2.37643
	198	2.66667	0.8	4.53333	2.35266	2.30709	2.39667
	200	2.83333	0.7	4.96667	2.37226	2.32603	2.41691
	202	2.81667	1.28333	4.35	2.39187	2.34498	2.43715
	204	2.88333	0.783333	4.98333	2.41147	2.36392	2.45739
	206	2.86667	1.26667	4.46667	2.43107	2.38286	2.47763
	208	2.68333	0.983333	4.38333	2.45068	2.40181	2.49788
	210	2.75	0.983333	4.51667	2.47028	2.42075	2.51812
	212	2.6	1.23333	3.96667	2.48988	2.43969	2.53836
	214	2.48333	1.05	3.91667	2.50949	2.45864	2.5586
	216	2.5	0.966667	4.03333	2.52909	2.47758	2.57884
	218	2.68333	1.31667	4.05	2.54869	2.49652	2.59908
	220	2.73333	1.46667	4	2.5683	2.51547	2.61933
	222	2.63333	0.9	4.36667	2.5879	2.53441	2.63957
	224	2.61667	1.11667	4.11667	2.60751	2.55335	2.65981
	226	2.45	0.983333	3.91667	2.62711	2.5723	2.68005
	228	2.55	1.21667	3.88333	2.64671	2.59124	2.70029
	230	2.55	0.983333	4.11667	2.66632	2.61018	2.72053
	232	2.75	1.45	4.05	2.68592	2.62913	2.74077
	234	2.6	1.3	3.9	2.70552	2.64807	2.76102
	236	2.91667	1.61667	4.21667	2.72513	2.66701	2.78126
	238	3	1.33333	4.66667	2.74473	2.68596	2.8015
	240	2.75	1.05	4.45	2.76434	2.7049	2.82174
	242	3.05	1.41667	4.68333	2.78394	2.72384	2.84198
	244	2.78333	1.18333	4.38333	2.80354	2.74279	2.86222
	246	3.03333	1.36667	4.7	2.82315	2.76173	2.88247
	248	2.71667	0.883333	4.55	2.84275	2.78067	2.90271
	250	2.91667	1.38333	4.45	2.86235	2.79962	2.92295
	252	2.91667	1.25	4.58333	2.88196	2.81856	2.94319
	254	2.86667	1.23333	4.5	2.90156	2.8375	2.96343
	256	2.86667	1.4	4.33333	2.92117	2.85645	2.98367
	258	2.9	1.4	4.4	2.94077	2.87539	3.00392
	260	2.81667	1.35	4.28333	2.96037	2.89433	3.02416
	262	3.01667	1.01667	5.01667	2.97998	2.91328	3.0444
	264	3.06667	1.36667	4.76667	2.99958	2.93222	3.06464
	266	3.05	1.25	4.85	3.01918	2.95116	3.08488
	268	3.18333	1.11667	5.25	3.03879	2.97011	3.10512
	270	2.96667	1.26667	4.66667	3.05839	2.98905	3.12536
	272	2.73333	1.43333	4.03333	3.078	3.00799	3.14561
	274	3.1	1.26667	4.93333	3.0976	3.02694	3.16585
	276	2.95	1.31667	4.58333	3.1172	3.04588	3.18609
	278	3.11667	1.58333	4.65	3.13681	3.06482	3.20633
	280	3.13333	1.56667	4.7	3.15641	3.08377	3.22657
	282	3.18333	2.15	4.21667	3.17601	3.10271	3.24681
	284	3.13333	1.5	4.76667	3.19562	3.12165	3.26706
	286	3.01667	1.65	4.38333	3.21522	3.1406	3.2873
	288	3.18333	1.81667	4.55	3.23483	3.15954	3.30754
	290	3.41667	2.05	4.78333	3.25443	3.17848	3.32778
	292	3.18333	1.98333	4.38333	3.27403	3.19743	3.34802
	294	3.2	1.66667	4.73333	3.29364	3.21637	3.36826
	296	3.43333	1.7	5.16667	3.31324	3.23531	3.38851
	298	3.38333	1.68333	5.08333	3.33284	3.25426	3.40875
	300	3.36667	1.76667	4.96667	3.35245	3.2732	3.42899
	302	3.4	1.66667	5.13333	3.37205	3.29214	3.44923
	304	3.53333	2.06667	5	3.39166	3.31109	3.46947
	306	3.35	2.11667	4.58333	3.41126	3.33003	3.48971
	308	3.55	1.98333	5.11667	3.43086	3.34898	3.50995
	310	3.46667	1.86667	5.06667	3.45047	3.36792	3.5302
	312	3.43333	1.86667	5	3.47007	3.38686	3.55044
	314	3.36667	1.9	4.83333	3.48967	3.40581	3.57068
	316	3.51667	1.71667	5.31667	3.50928	3.42475	3.59092
	318	3.55	1.98333	5.11667	3.52888	3.44369	3.61116
	320	3.66667	1.83333	5.5	3.54849	3.46264	3.6314
	322	3.88333	2.21667	5.55	3.56809	3.48158	3.65165
	324	3.8	2.36667	5.23333	3.58769	3.50052	3.67189
	326	3.88333	2.41667	5.35	3.6073	3.51947	3.69213
	328	3.7	2.5	4.9	3.6269	3.53841	3.71237
	330	3.96667	2.23333	5.7	3.6465	3.55735	3.73261
	332	3.71667	2.45	4.98333	3.66611	3.5763	3.75285
	334	3.86667	2.46667	5.26667	3.68571	3.59524	3.7731
	336	3.9	2.6	5.2	3.70532	3.61418	3.79334
	338	3.73333	2.3	5.16667	3.72492	3.63313	3.81358
	340	3.8	2.36667	5.23333	3.74452	3.65207	3.83382
	342	3.75	2.38333	5.11667	3.76413	3.67101	3.85406
	344	3.93333	2.13333	5.73333	3.78373	3.68996	3.8743
	346	3.91667	2.68333	5.15	3.80333	3.7089	3.89454
	348	4.06667	2.23333	5.9	3.82294	3.72784	3.91479
	350	4.06667	2.23333	5.9	3.84254	3.74679	3.93503
	352	3.91667	2.35	5.48333	3.86215	3.76573	3.95527
	354	4.08333	2.28333	5.88333	3.88175	3.78467	3.97551
	356	4.21667	2.48333	5.95	3.90135	3.80362	3.99575
	358	4.33333	2.03333	6.63333	3.92096	3.82256	4.01599
	360	4.21667	2.38333	6.05	3.94056	3.8415	4.03624
	362	4.3	2.96667	5.63333	3.96016	3.86045	4.05648
	364	4.11667	2.55	5.68333	3.97977	3.87939	4.07672
	366	4.16667	2.66667	5.66667	3.99937	3.89833	4.09696
	368	4.26667	2.83333	5.7	4.01897	3.91728	4.1172
	370	4.25	2.78333	5.71667	4.03858	3.93622	4.13744
	372	4.33333	2.53333	6.13333	4.05818	3.95516	4.15768
	374	4.21667	2.68333	5.75	4.07779	3.97411	4.17793
	376	4.46667	2.73333	6.2	4.09739	3.99305	4.19817
	378	4.28333	2.61667	5.95	4.11699	4.01199	4.21841
	380	4.48333	2.78333	6.18333	4.1366	4.03094	4.23865
	382	4.38333	2.58333	6.18333	4.1562	4.04988	4.25889
	384	4.25	2.68333	5.81667	4.1758	4.06882	4.27913
	386	4.51667	2.41667	6.61667	4.19541	4.08777	4.29938
	388	4.48333	2.25	6.71667	4.21501	4.10671	4.31962
	390	4.66667	2.23333	7.1	4.23462	4.12565	4.33986
	392	4.48333	2.65	6.31667	4.25422	4.1446	4.3601
	394	4.51667	2.71667	6.31667	4.27382	4.16354	4.38034
	396	4.65	2.48333	6.81667	4.29343	4.18248	4.40058
	398	4.61667	2.91667	6.31667	4.31303	4.20143	4.42083
	400	4.71667	2.55	6.88333	4.33263	4.22037	4.44107
	402	4.7	2.46667	6.93333	4.35224	4.23931	4.46131
	404	4.78333	2.55	7.01667	4.37184	4.25826	4.48155
	406	4.78333	2.75	6.81667	4.39145	4.2772	4.50179
	408	4.86667	2.6	7.13333	4.41105	4.29614	4.52203
	410	4.66667	2.46667	6.86667	4.43065	4.31509	4.54227
	412	4.76667	2.5	7.03333	4.45026	4.33403	4.56252
	414	5.06667	2.6	7.53333	4.46986	4.35297	4.58276
	416	4.91667	2.61667	7.21667	4.48946	4.37192	4.603
	418	5.03333	2.4	7.66667	4.50907	4.39086	4.62324
	420	4.86667	2.8	6.93333	4.52867	4.4098	4.64348
	422	5	3.06667	6.93333	4.54828	4.42875	4.66372
	424	4.93333	2.9	6.96667	4.56788	4.44769	4.68397
	426	4.91667	2.55	7.28333	4.58748	4.46663	4.70421
	428	5.16667	2.43333	7.9	4.60709	4.48558	4.72445
	430	5.13333	2.53333	7.73333	4.62669	4.50452	4.74469
	432	4.93333	2.76667	7.1	4.64629	4.52346	4.76493
	434	4.88333	2.91667	6.85	4.6659	4.54241	4.78517
	436	5.16667	2.46667	7.86667	4.6855	4.56135	4.80542
	438	5.1	2.66667	7.53333	4.70511	4.58029	4.82566
	440	5.45	3.11667	7.78333	4.72471	4.59924	4.8459
	442	5.76667	2.9	8.63333	4.74431	4.61818	4.86614
	444	5.55	3.01667	8.08333	4.76392	4.63712	4.88638
	446	5.4	2.76667	8.03333	4.78352	4.65607	4.90662
	448	5.3	2.96667	7.63333	4.80312	4.67501	4.92686
	450	5.36667	3.03333	7.7	4.82273	4.69395	4.94711
	452	5.63333	2.73333	8.53333	4.84233	4.7129	4.96735
	454	5.55	3.15	7.95	4.86194	4.73184	4.98759
	456	5.63333	2.73333	8.53333	4.88154	4.75078	5.00783
	458	5.78333	2.81667	8.75	4.90114	4.76973	5.02807
	460	5.51667	3.01667	8.01667	4.92075	4.78867	5.04831
	462	5.63333	3	8.26667	4.94035	4.80761	5.06856
	464	5.78333	3.25	8.31667	4.95995	4.82656	5.0888
	466	5.86667	3.2	8.53333	4.97956	4.8455	5.10904
	468	5.6	2.8	8.4	4.99916	4.86444	5.12928
	470	5.48333	2.91667	8.05	5.01877	4.88339	5.14952
	472	5.9	3.1	8.7	5.03837	4.90233	5.16976
	474	5.55	3.18333	7.91667	5.05797	4.92127	5.19
	476	6.23333	3.4	9.06667	5.07758	4.94022	5.21025
	478	6.13333	3.2	9.06667	5.09718	4.95916	5.23049
	480	6.31667	3.41667	9.21667	5.11678	4.9781	5.25073
	482	6.2	3.23333	9.16667	5.13639	4.99705	5.27097
	484	6.18333	2.98333	9.38333	5.15599	5.01599	5.29121
	486	5.76667	2.93333	8.6	5.1756	5.03493	5.31145
	488	6.08333	3.51667	8.65	5.1952	5.05388	5.3317
	490	6.05	2.91667	9.18333	5.2148	5.07282	5.35194
	492	6.13333	3.33333	8.93333	5.23441	5.09176	5.37218
	494	6.48333	3.98333	8.98333	5.25401	5.11071	5.39242
	496	5.7	2.73333	8.66667	5.27361	5.12965	5.41266
	498	6.4	3.66667	9.13333	5.29322	5.14859	5.4329
	500	6.56667	3.53333	9.6	5.31282	5.16754	5.45315
	502	6.43333	3.76667	9.1	5.33243	5.18648	5.47339
	504	6.5	3.7	9.3	5.35203	5.20542	5.49363
	506	6.81667	3.81667	9.81667	5.37163	5.22437	5.51387
	508	6.4	3.8	9	5.39124	5.24331	5.53411
	510	6.48333	3.78333	9.18333	5.41084	5.26225	5.55435
	512	6.2	3.66667	8.73333	5.43044	5.2812	5.57459
	514	6.46667	3.26667	9.66667	5.45005	5.30014	5.59484
	516	6.18333	3.01667	9.35	5.46965	5.31908	5.61508
	518	6.1	3.16667	9.03333	5.48925	5.33803	5.63532
	520	6.4	4.13333	8.66667	5.50886	5.35697	5.65556
	522	6.46667	3.93333	9	5.52846	5.37591	5.6758
	524	6.43333	3.76667	9.1	5.54807	5.39486	5.69604
	526	6.41667	3.85	8.98333	5.56767	5.4138	5.71629
	528	6.35	4.05	8.65	5.58727	5.43274	5.73653
	530	6	3.13333	8.86667	5.60688	5.45169	5.75677
	532	6.25	3.61667	8.88333	5.62648	5.47063	5.77701
	534	6.3	3.6	9	5.64608	5.48957	5.79725
	536	5.95	3.25	8.65	5.66569	5.50852	5.81749
	538	6.2	3.46667	8.93333	5.68529	5.52746	5.83774
	540	6.11667	3.58333	8.65	5.7049	5.5464	5.85798
	542	6.45	3.95	8.95	5.7245	5.56535	5.87822
	544	6.73333	3.96667	9.5	5.7441	5.58429	5.89846
	546	6.66667	4.23333	9.1	5.76371	5.60323	5.9187
	548	6.7	4.2	9.2	5.78331	5.62218	5.93894
	550	6.5	4	9	5.80291	5.64112	5.95918
	552	6.7	3.7	9.7	5.82252	5.66006	5.97943
	554	6.73333	4.23333	9.23333	5.84212	5.67901	5.99967
	556	6.65	3.58333	9.71667	5.86173	5.69795	6.01991
	558	6.85	4.15	9.55	5.88133	5.71689	6.04015
	560	6.75	3.95	9.55	5.90093	5.73584	6.06039
	562	6.9	4.23333	9.56667	5.92054	5.75478	6.08063
	564	6.85	4.28333	9.41667	5.94014	5.77372	6.10088
	566	6.46667	4.16667	8.76667	5.95974	5.79267	6.12112
	568	6.68333	3.85	9.51667	5.97935	5.81161	6.14136
	570	6.43333	3.86667	9	5.99895	5.83055	6.1616
	572	6.71667	3.98333	9.45	6.01856	5.8495	6.18184
	574	6.98333	4.61667	9.35	6.03816	5.86844	6.20208
	576	6.91667	4.08333	9.75	6.05776	5.88738	6.22232
	578	6.56667	4.3	8.83333	6.07737	5.90633	6.24257
	580	7.01667	4.05	9.98333	6.09697	5.92527	6.26281
	582	6.36667	3.56667	9.16667	6.11657	5.94421	6.28305
	584	6.31667	3.98333	8.65	6.13618	5.96316	6.30329
	586	6.8	4.1	9.5	6.15578	5.9821	6.32353
	588	6.46667	4.03333	8.9	6.17539	6.00104	6.34377
	590	6.66667	3.83333	9.5	6.19499	6.01999	6.36402
	592	7.4	4.86667	9.93333	6.21459	6.03893	6.38426
	594	7.03333	4.33333	9.73333	6.2342	6.05787	6.4045
	596	6.93333	4.26667	9.6	6.2538	6.07682	6.42474
	598	6.88333	4.41667	9.35	6.2734	6.09576	6.44498
	600	7	3.96667	10.0333	6.29301	6.1147	6.46522
	602	6.91667	4.28333	9.55	6.31261	6.13365	6.48547
	604	7.26667	4.73333	9.8	6.33222	6.15259	6.50571
	606	6.96667	4.7	9.23333	6.35182	6.17153	6.52595
	608	7.46667	5.33333	9.6	6.37142	6.19048	6.54619
	610	7.41667	5.28333	9.55	6.39103	6.20942	6.56643
	612	7.31667	5.21667	9.41667	6.41063	6.22836	6.58667
	614	7.38333	5.35	9.41667	6.43023	6.24731	6.60691
	616	7.03333	4.86667	9.2	6.44984	6.26625	6.62716
	618	7.2	5.26667	9.13333	6.46944	6.28519	6.6474
	620	7.46667	5.2	9.73333	6.48905	6.30414	6.66764
	622	6.76667	4.36667	9.16667	6.50865	6.32308	6.68788
	624	7.3	5.03333	9.56667	6.52825	6.34202	6.70812
	626	7.13333	4.8	9.46667	6.54786	6.36097	6.72836
	628	7.25	5.28333	9.21667	6.56746	6.37991	6.74861
	630	6.85	4.48333	9.21667	6.58706	6.39885	6.76885
	632	7.08333	4.71667	9.45	6.60667	6.4178	6.78909
	634	7.06667	4.76667	9.36667	6.62627	6.43674	6.80933
	636	7.8	6.26667	9.33333	6.64588	6.45568	6.82957
	638	7.23333	5.26667	9.2	6.66548	6.47463	6.84981
	640	7.28333	5.18333	9.38333	6.68508	6.49357	6.87006
	642	7.15	5.18333	9.11667	6.70469	6.51251	6.8903
	644	7.4	5.43333	9.36667	6.72429	6.53146	6.91054
	646	7.25	5.38333	9.11667	6.74389	6.5504	6.93078
	648	7.31667	5.61667	9.01667	6.7635	6.56934	6.95102
	650	7.48333	5.31667	9.65	6.7831	6.58829	6.97126
	652	7.08333	4.45	9.71667	6.80271	6.60723	6.9915
	654	7.45	5.51667	9.38333	6.82231	6.62617	7.01175
	656	6.93333	4.63333	9.23333	6.84191	6.64512	7.03199
	658	7.56667	5.9	9.23333	6.86152	6.66406	7.05223
	660	7.46667	5.66667	9.26667	6.88112	6.683	7.07247
	662	7.3	5.4	9.2	6.90072	6.70195	7.09271
	664	7.33333	5.56667	9.1	6.92033	6.72089	7.11295
	666	7.38333	5.11667	9.65	6.93993	6.73983	7.1332
	668	7.3	4.86667	9.73333	6.95954	6.75878	7.15344
	670	7.11667	5.41667	8.81667	6.97914	6.77772	7.17368
	672	7.63333	5.96667	9.3	6.99874	6.79666	7.19392
	674	7.23333	5.43333	9.03333	7.01835	6.81561	7.21416
	676	7.15	4.98333	9.31667	7.03795	6.83455	7.2344
	678	7.2	5.16667	9.23333	7.05755	6.85349	7.25464
	680	7.48333	5.68333	9.28333	7.07716	6.87244	7.27489
	682	7.36667	5.63333	9.1	7.09676	6.89138	7.29513
	684	7.4	5.73333	9.06667	7.11636	6.91032	7.31537
	686	7.63333	6.33333	8.93333	7.13597	6.92927	7.33561
	688	7.46667	5.53333	9.4	7.15557	6.94821	7.35585
	690	7.68333	6.28333	9.08333	7.17518	6.96715	7.37609
	692	7.8	6.3	9.3	7.19478	6.9861	7.39634
	694	7.6	5.76667	9.43333	7.21438	7.00504	7.41658
	696	7.46667	5.96667	8.96667	7.23399	7.02398	7.43682
	698	7.26667	5.3	9.23333	7.25359	7.04293	7.45706
	700	7.4	5.26667	9.53333	7.27319	7.06187	7.4773
	702	7.6	5.76667	9.43333	7.2928	7.08081	7.49754
	704	7.63333	6.16667	9.1	7.3124	7.09976	7.51779
	706	7.43333	5.83333	9.03333	7.33201	7.1187	7.53803
	708	7.13333	5.33333	8.93333	7.35161	7.13764	7.55827
	710	7.31667	5.58333	9.05	7.37121	7.15659	7.57851
	712	7.43333	5.76667	9.1	7.39082	7.17553	7.59875
	714	7.7	6.06667	9.33333	7.41042	7.19447	7.61899
	716	7.38333	5.75	9.01667	7.43002	7.21342	7.63923
	718	7.7	5.93333	9.46667	7.44963	7.23236	7.65948
	720	7.61667	5.98333	9.25	7.46923	7.2513	7.67972
	722	7.63333	5.9	9.36667	7.48884	7.27025	7.69996
	724	7.73333	6.03333	9.43333	7.50844	7.28919	7.7202
	726	7.45	5.65	9.25	7.52804	7.30813	7.74044
	728	7.46667	5.33333	9.6	7.54765	7.32708	7.76068
	730	7.4	5.66667	9.13333	7.56725	7.34602	7.78093
	732	7.4	5.33333	9.46667	7.58685	7.36496	7.80117
	734	7.73333	6.2	9.26667	7.60646	7.38391	7.82141
	736	7.63333	5.9	9.36667	7.62606	7.40285	7.84165
	738	7.7	6.06667	9.33333	7.64567	7.42179	7.86189
	740	7.45	5.71667	9.18333	7.66527	7.44074	7.88213
	742	7.68333	5.78333	9.58333	7.68487	7.45968	7.90238
	744	7.7	5.86667	9.53333	7.70448	7.47862	7.92262
	746	7.76667	6.26667	9.26667	7.72408	7.49757	7.94286
	748	7.76667	5.96667	9.56667	7.74368	7.51651	7.9631
	750	7.26667	5.43333	9.1	7.76329	7.53545	7.98334
	752	7.23333	5.43333	9.03333	7.78289	7.5544	8.00358
	754	7.68333	6.05	9.31667	7.8025	7.57334	8.02382
	756	7.66667	6.03333	9.3	7.8221	7.59228	8.04407
	758	7.7	6.13333	9.26667	7.8417	7.61123	8.06431
	760	7.16667	5.3	9.03333	7.86131	7.63017	8.08455
	762	7.4	5.4	9.4	7.88091	7.64911	8.10479
	764	7.46667	5.6	9.33333	7.90051	7.66806	8.12503
	766	7.5	6.2	8.8	7.92012	7.687	8.14527
	768	7.66667	5.93333	9.4	7.93972	7.70594	8.16552
	770	7.46667	5.63333	9.3	7.95933	7.72489	8.18576
	772	7.45	6.18333	8.71667	7.97893	7.74383	8.206
	774	7.7	5.96667	9.43333	7.99853	7.76277	8.22624
	776	7.33333	5.43333	9.23333	8.01814	7.78172	8.24648
	778	7.7	6.43333	8.96667	8.03774	7.80066	8.26672
	780	7.41667	5.65	9.18333	8.05734	7.8196	8.28697
	782	7.58333	5.51667	9.65	8.07695	7.83855	8.30721
	784	7.73333	6.06667	9.4	8.09655	7.85749	8.32745
	786	7.9	6.36667	9.43333	8.11616	7.87643	8.34769
	788	7.71667	5.91667	9.51667	8.13576	7.89538	8.36793
	790	7.8	6.16667	9.43333	8.15536	7.91432	8.38817
	792	7.73333	5.86667	9.6	8.17497	7.93326	8.40841
	794	7.7	6.1	9.3	8.19457	7.95221	8.42866
	796	7.73333	6.13333	9.33333	8.21417	7.97115	8.4489
	798	7.58333	6.05	9.11667	8.23378	7.99009	8.46914
	800	7.85	6.15	9.55	8.25338	8.00904	8.48938
	802	7.7	6.2	9.2	8.27299	8.02798	8.50962
	804	7.65	6.25	9.05	8.29259	8.04693	8.52986
	806	7.7	6.1	9.3	8.31219	8.06587	8.55011
	808	7.7	6.1	9.3	8.3318	8.08481	8.57035
	810	7.71667	6.31667	9.11667	8.3514	8.10376	8.59059
	812	7.73333	5.96667	9.5	8.371	8.1227	8.61083
	814	7.65	6.28333	9.01667	8.39061	8.14164	8.63107
	816	7.83333	5.83333	9.83333	8.41021	8.16059	8.65131
	818	7.76667	6.2	9.33333	8.42982	8.17953	8.67155
	820	7.71667	6.01667	9.41667	8.44942	8.19847	8.6918
	822	7.96667	6.43333	9.5	8.46902	8.21742	8.71204
	824	7.61667	5.61667	9.61667	8.48863	8.23636	8.73228
	826	7.7	6.03333	9.36667	8.50823	8.2553	8.75252
	828	7.68333	5.81667	9.55	8.52783	8.27425	8.77276
	830	7.76667	6.23333	9.3	8.54744	8.29319	8.793
	832	7.61667	5.88333	9.35	8.56704	8.31213	8.81325
	834	7.78333	5.71667	9.85	8.58664	8.33108	8.83349
	836	7.76667	6.03333	9.5	8.60625	8.35002	8.85373
	838	7.7	5.96667	9.43333	8.62585	8.36896	8.87397
	840	7.78333	6.01667	9.55	8.64546	8.38791	8.89421
	842	7.56667	5.83333	9.3	8.66506	8.40685	8.91445
	844	7.78333	6.05	9.51667	8.68466	8.42579	8.9347
	846	7.66667	6.06667	9.26667	8.70427	8.44474	8.95494
	848	7.83333	6.2	9.46667	8.72387	8.46368	8.97518
	850	7.75	5.65	9.85	8.74347	8.48262	8.99542
	852	7.68333	6.11667	9.25	8.76308	8.50157	9.01566
	854	7.68333	6.11667	9.25	8.78268	8.52051	9.0359
	856	7.36667	5.36667	9.36667	8.80229	8.53945	9.05614
	858	7.83333	6	9.66667	8.82189	8.5584	9.07639
	860	7.73333	5.53333	9.93333	8.84149	8.57734	9.09663
	862	7.83333	6.23333	9.43333	8.8611	8.59628	9.11687
	864	7.86667	5.86667	9.86667	8.8807	8.61523	9.13711
	866	7.66667	5.96667	9.36667	8.9003	8.63417	9.15735
	868	7.68333	5.98333	9.38333	8.91991	8.65311	9.17759
	870	7.8	6.4	9.2	8.93951	8.67206	9.19784
	872	8.06667	6.36667	9.76667	8.95912	8.691	9.21808
	874	7.88333	5.81667	9.95	8.97872	8.70994	9.23832
	876	7.75	5.75	9.75	8.99832	8.72889	9.25856
	878	7.81667	5.98333	9.65	9.01793	8.74783	9.2788
	880	7.93333	5.96667	9.9	9.03753	8.76677	9.29904
	882	7.6	5.83333	9.36667	9.05713	8.78572	9.31929
	884	7.73333	5.86667	9.6	9.07674	8.80466	9.33953
	886	7.7	5.63333	9.76667	9.09634	8.8236	9.35977
	888	7.7	6.1	9.3	9.11595	8.84255	9.38001
	890	7.51667	4.95	10.0833	9.13555	8.86149	9.40025
	892	7.86667	6.26667	9.46667	9.15515	8.88043	9.42049
	894	7.71667	5.75	9.68333	9.17476	8.89938	9.44073
	896	7.73333	5.86667	9.6	9.19436	8.91832	9.46098
	898	7.58333	5.75	9.41667	9.21396	8.93726	9.48122
	900	7.41667	5.41667	9.41667	9.23357	8.95621	9.50146
	902	7.8	5.76667	9.83333	9.25317	8.97515	9.5217
	904	7.31667	5.28333	9.35	9.27278	8.99409	9.54194
	906	7.9	5.96667	9.83333	9.29238	9.01304	9.56218
	908	7.36667	4.96667	9.76667	9.31198	9.03198	9.58243
	910	7.73333	5.96667	9.5	9.33159	9.05092	9.60267
	912	7.65	5.11667	10.1833	9.35119	9.06987	9.62291
	914	7.75	5.45	10.05	9.37079	9.08881	9.64315
	916	7.75	5.81667	9.68333	9.3904	9.10775	9.66339
	918	7.83333	5.86667	9.8	9.41	9.1267	9.68363
	920	8	5.73333	10.2667	9.42961	9.14564	9.70387
	922	7.53333	5.16667	9.9	9.44921	9.16458	9.72412
	924	7.51667	4.71667	10.3167	9.46881	9.18353	9.74436
	926	7.78333	5.91667	9.65	9.48842	9.20247	9.7646
	928	8	5.7	10.3	9.50802	9.22141	9.78484
	930	7.9	5.73333	10.0667	9.52762	9.24036	9.80508
	932	7.93333	5.5	10.3667	9.54723	9.2593	9.82532
	934	7.68333	4.61667	10.75	9.56683	9.27824	9.84557
	936	7.88333	5.18333	10.5833	9.58644	9.29719	9.86581
	938	8.01667	5.61667	10.4167	9.60604	9.31613	9.88605
	940	8.05	5.61667	10.4833	9.62564	9.33507	9.90629
	942	8.05	5.58333	10.5167	9.64525	9.35402	9.92653
	944	7.83333	5.73333	9.93333	9.66485	9.37296	9.94677
	946	7.63333	5.1	10.1667	9.68445	9.3919	9.96702
	948	8.01667	5.58333	10.45	9.70406	9.41085	9.98726
	950	7.93333	5.06667	10.8	9.72366	9.42979	10.0075
	952	7.75	5.08333	10.4167	9.74327	9.44873	10.0277
	954	7.85	5.78333	9.91667	9.76287	9.46768	10.048
	956	8.01667	5.08333	10.95	9.78247	9.48662	10.0682
	958	8.3	5.43333	11.1667	9.80208	9.50556	10.0885
	960	7.76667	4.8	10.7333	9.82168	9.52451	10.1087
	962	8.18333	5.81667	10.55	9.84128	9.54345	10.1289
	964	8.28333	5.68333	10.8833	9.86089	9.56239	10.1492
	966	8.16667	5.03333	11.3	9.88049	9.58134	10.1694
	968	7.91667	4.95	10.8833	9.9001	9.60028	10.1897
	970	7.75	4.88333	10.6167	9.9197	9.61922	10.2099
	972	8.26667	5.63333	10.9	9.9393	9.63817	10.2302
	974	8.06667	4.76667	11.3667	9.95891	9.65711	10.2504
	976	8.03333	4.96667	11.1	9.97851	9.67605	10.2706
	978	8.36667	5.1	11.6333	9.99811	9.695	10.2909
	980	8.13333	4.56667	11.7	10.0177	9.71394	10.3111
	982	8.23333	4.86667	11.6	10.0373	9.73288	10.3314
	984	8.31667	4.68333	11.95	10.0569	9.75183	10.3516
	986	8.56667	5.1	12.0333	10.0765	9.77077	10.3718
	988	8.78333	5.15	12.4167	10.0961	9.78971	10.3921
	990	8.15	5.35	10.95	10.1157	9.80866	10.4123
	992	8.6	5.6	11.6	10.1353	9.8276	10.4326
	994	8.48333	4.75	12.2167	10.1549	9.84654	10.4528
	996	8.86667	5.5	12.2333	10.1745	9.86549	10.4731
	998	8.6	5.03333	12.1667	10.1942	9.88443	10.4933
	1000	8.71667	6.15	11.2833	10.2138	9.90337	10.5135
	1002	8.83333	5.46667	12.2	10.2334	9.92232	10.5338
	1004	8.76667	6.03333	11.5	10.253	9.94126	10.554
	1006	9.05	5.95	12.15	10.2726	9.9602	10.5743
	1008	8.96667	5.46667	12.4667	10.2922	9.97915	10.5945
	1010	8.41667	4.31667	12.5167	10.3118	9.99809	10.6147
	1012	9.45	6.45	12.45	10.3314	10.017	10.635
	1014	9.16667	5.96667	12.3667	10.351	10.036	10.6552
	1016	9.16667	5.9	12.4333	10.3706	10.0549	10.6755
	1018	9.13333	5.76667	12.5	10.3902	10.0739	10.6957
	1020	8.96667	5.23333	12.7	10.4098	10.0928	10.716
	1022	9.1	5.56667	12.6333	10.4294	10.1117	10.7362
	1024	9.18333	5.71667	12.65	10.449	10.1307	10.7564
	1026	9.15	5.81667	12.4833	10.4686	10.1496	10.7767
	1028	9.03333	5.06667	13	10.4882	10.1686	10.7969
	1030	9.11667	5.68333	12.55	10.5078	10.1875	10.8172
	1032	9.48333	6.11667	12.85	10.5274	10.2065	10.8374
	1034	9.38333	5.75	13.0167	10.547	10.2254	10.8576
	1036	9.21667	5.75	12.6833	10.5666	10.2444	10.8779
	1038	9.48333	5.88333	13.0833	10.5862	10.2633	10.8981
	1040	10.1167	7.01667	13.2167	10.6058	10.2822	10.9184
	1042	9.21667	5.28333	13.15	10.6254	10.3012	10.9386
	1044	10	6.5	13.5	10.645	10.3201	10.9589
	1046	9.96667	6.3	13.6333	10.6646	10.3391	10.9791
	1048	10.1	6.76667	13.4333	10.6842	10.358	10.9993
	1050	10.3167	6.38333	14.25	10.7038	10.377	11.0196
	1052	9.91667	5.61667	14.2167	10.7235	10.3959	11.0398
	1054	10.15	7.08333	13.2167	10.7431	10.4148	11.0601
	1056	10.1333	6.33333	13.9333	10.7627	10.4338	11.0803
	1058	10.2	6.33333	14.0667	10.7823	10.4527	11.1005
	1060	10.5167	8.08333	12.95	10.8019	10.4717	11.1208
	1062	10.3	6.1	14.5	10.8215	10.4906	11.141
	1064	10.1167	6.31667	13.9167	10.8411	10.5096	11.1613
	1066	10.3833	6.85	13.9167	10.8607	10.5285	11.1815
	1068	10.4	6.93333	13.8667	10.8803	10.5474	11.2018
	1070	10.75	7.85	13.65	10.8999	10.5664	11.222
	1072	10.55	7.08333	14.0167	10.9195	10.5853	11.2422
	1074	10.3833	6.48333	14.2833	10.9391	10.6043	11.2625
	1076	10.1833	6.01667	14.35	10.9587	10.6232	11.2827
	1078	10.5	6.36667	14.6333	10.9783	10.6422	11.303
	1080	10.7	7.13333	14.2667	10.9979	10.6611	11.3232
	1082	10.6	6.76667	14.4333	11.0175	10.6801	11.3434
	1084	10.4167	6.28333	14.55	11.0371	10.699	11.3637
	1086	10.85	7.58333	14.1167	11.0567	10.7179	11.3839
	1088	10.8667	6.4	15.3333	11.0763	10.7369	11.4042
	1090	11.05	7.81667	14.2833	11.0959	10.7558	11.4244
	1092	11.0667	6.66667	15.4667	11.1155	10.7748	11.4446
	1094	11.3167	7.85	14.7833	11.1351	10.7937	11.4649
	1096	10.7833	6.41667	15.15	11.1547	10.8127	11.4851
	1098	10.95	7.85	14.05	11.1743	10.8316	11.5054
	1100	11.2333	8.13333	14.3333	11.1939	10.8505	11.5256
	1102	11.1833	8.05	14.3167	11.2135	10.8695	11.5459
	1104	11.1833	7.75	14.6167	11.2331	10.8884	11.5661
	1106	11.4	8.46667	14.3333	11.2528	10.9074	11.5863
	1108	11.2667	8.13333	14.4	11.2724	10.9263	11.6066
	1110	11.3667	8.16667	14.5667	11.292	10.9453	11.6268
	1112	11.4667	8	14.9333	11.3116	10.9642	11.6471
	1114	11.4667	8.6	14.3333	11.3312	10.9831	11.6673
	1116	11.4333	7.5	15.3667	11.3508	11.0021	11.6875
	1118	11.4333	8.66667	14.2	11.3704	11.021	11.7078
	1120	11.9833	8.65	15.3167	11.39	11.04	11.728
	1122	11.9167	7.98333	15.85	11.4096	11.0589	11.7483
	1124	11.9333	8.63333	15.2333	11.4292	11.0779	11.7685
	1126	11.75	8.91667	14.5833	11.4488	11.0968	11.7888
	1128	11.6167	7.65	15.5833	11.4684	11.1157	11.809
	1130	12.2167	9.41667	15.0167	11.488	11.1347	11.8292
	1132	11.9833	8.71667	15.25	11.5076	11.1536	11.8495
	1134	12.0333	8.3	15.7667	11.5272	11.1726	11.8697
	1136	11.95	9.05	14.85	11.5468	11.1915	11.89
	1138	12.1833	8.91667	15.45	11.5664	11.2105	11.9102
	1140	12.2667	9.63333	14.9	11.586	11.2294	11.9304
	1142	12.2	8.16667	16.2333	11.6056	11.2484	11.9507
	1144	12.25	8.38333	16.1167	11.6252	11.2673	11.9709
	1146	12.2167	8.98333	15.45	11.6448	11.2862	11.9912
	1148	12.4667	8.03333	16.9	11.6644	11.3052	12.0114
	1150	12.2833	9.31667	15.25	11.684	11.3241	12.0317
	1152	12.25	8.35	16.15	11.7036	11.3431	12.0519
	1154	12.2	8.86667	15.5333	11.7232	11.362	12.0721
	1156	12.2833	9.51667	15.05	11.7428	11.381	12.0924
	1158	12.2833	8.21667	16.35	11.7624	11.3999	12.1126
	1160	12.2667	9.06667	15.4667	11.7821	11.4188	12.1329
	1162	12.2167	9.05	15.3833	11.8017	11.4378	12.1531
	1164	12.5	8.73333	16.2667	11.8213	11.4567	12.1733
	1166	12.4	9	15.8	11.8409	11.4757	12.1936
	1168	12.2667	9.93333	14.6	11.8605	11.4946	12.2138
	1170	12.5833	8.95	16.2167	11.8801	11.5136	12.2341
	1172	12.4333	7.46667	17.4	11.8997	11.5325	12.2543
	1174	12.4	8.33333	16.4667	11.9193	11.5514	12.2746
	1176	12.6167	7.98333	17.25	11.9389	11.5704	12.2948
	1178	12.6167	8.31667	16.9167	11.9585	11.5893	12.315
	1180	12.6167	8.28333	16.95	11.9781	11.6083	12.3353
	1182	12.6	9.3	15.9	11.9977	11.6272	12.3555
	1184	12.6167	7.71667	17.5167	12.0173	11.6462	12.3758
	1186	12.7667	9.43333	16.1	12.0369	11.6651	12.396
	1188	12.4333	9.03333	15.8333	12.0565	11.684	12.4162
	1190	12.7	9.23333	16.1667	12.0761	11.703	12.4365
	1192	12.55	9.01667	16.0833	12.0957	11.7219	12.4567
	1194	12.8167	9.25	16.3833	12.1153	11.7409	12.477
	1196	12.9167	9.21667	16.6167	12.1349	11.7598	12.4972
	1198	12.75	9.38333	16.1167	12.1545	11.7788	12.5175
	1200	12.85	9.45	16.25	12.1741	11.7977	12.5377
	1202	12.65	9.15	16.15	12.1937	11.8167	12.5579
	1204	12.8667	9	16.7333	12.2133	11.8356	12.5782
	1206	13.25	9.05	17.45	12.2329	11.8545	12.5984
	1208	12.95	9.01667	16.8833	12.2525	11.8735	12.6187
	1210	12.3333	9.2	15.4667	12.2721	11.8924	12.6389
	1212	12.6	8.86667	16.3333	12.2918	11.9114	12.6591
	1214	12.95	8.91667	16.9833	12.3114	11.9303	12.6794
	1216	13.0833	8.28333	17.8833	12.331	11.9493	12.6996
	1218	13.6	8.83333	18.3667	12.3506	11.9682	12.7199
	1220	13.4167	8.31667	18.5167	12.3702	11.9871	12.7401
	1222	13.5	9.16667	17.8333	12.3898	12.0061	12.7604
	1224	13.4833	9.08333	17.8833	12.4094	12.025	12.7806
	1226	13.3333	7.96667	18.7	12.429	12.044	12.8008
	1228	13.3167	8.28333	18.35	12.4486	12.0629	12.8211
	1230	13.45	8.45	18.45	12.4682	12.0819	12.8413
	1232	13.1667	9.2	17.1333	12.4878	12.1008	12.8616
	1234	13.0167	9.68333	16.35	12.5074	12.1197	12.8818
	1236	13.2333	9.23333	17.2333	12.527	12.1387	12.902
	1238	13.4833	10.4167	16.55	12.5466	12.1576	12.9223
	1240	13.3167	9.55	17.0833	12.5662	12.1766	12.9425
	1242	13.7167	9.31667	18.1167	12.5858	12.1955	12.9628
	1244	13.95	9.51667	18.3833	12.6054	12.2145	12.983
	1246	13.2667	9.3	17.2333	12.625	12.2334	13.0033
	1248	13.6333	8.63333	18.6333	12.6446	12.2523	13.0235
	1250	13.2333	9.33333	17.1333	12.6642	12.2713	13.0437
	1252	13.6167	9.11667	18.1167	12.6838	12.2902	13.064
	1254	13.55	8.81667	18.2833	12.7034	12.3092	13.0842
	1256	13.6667	8.36667	18.9667	12.723	12.3281	13.1045
	1258	13.8833	10.0833	17.6833	12.7426	12.3471	13.1247
	1260	14.1167	9.45	18.7833	12.7622	12.366	13.1449
	1262	14.0833	9.68333	18.4833	12.7818	12.385	13.1652
	1264	14.1167	9.71667	18.5167	12.8014	12.4039	13.1854
	1266	14	9.96667	18.0333	12.8211	12.4228	13.2057
	1268	13.7833	9.75	17.8167	12.8407	12.4418	13.2259
	1270	14.3333	10.4667	18.2	12.8603	12.4607	13.2461
	1272	13.9833	10.3833	17.5833	12.8799	12.4797	13.2664
	1274	14.3167	11.0833	17.55	12.8995	12.4986	13.2866
	1276	14.35	10.1833	18.5167	12.9191	12.5176	13.3069
	1278	14.7333	11.4	18.0667	12.9387	12.5365	13.3271
	1280	13.8833	10.4833	17.2833	12.9583	12.5554	13.3474
	1282	13.9167	9.41667	18.4167	12.9779	12.5744	13.3676
	1284	14.35	10.3833	18.3167	12.9975	12.5933	13.3878
	1286	14.0333	10.2667	17.8	13.0171	12.6123	13.4081
	1288	14.0167	9.61667	18.4167	13.0367	12.6312	13.4283
	1290	14.1333	10.4333	17.8333	13.0563	12.6502	13.4486
	1292	14.65	10.6833	18.6167	13.0759	12.6691	13.4688
	1294	13.9667	10.2667	17.6667	13.0955	12.688	13.489
	1296	13.9333	10.1	17.7667	13.1151	12.707	13.5093
	1298	14.1333	9.86667	18.4	13.1347	12.7259	13.5295
	1300	14.0333	10.7667	17.3	13.1543	12.7449	13.5498
	1302	14	10.6333	17.3667	13.1739	12.7638	13.57
	1304	13.9	10.4	17.4	13.1935	12.7828	13.5903
	1306	14	10.2667	17.7333	13.2131	12.8017	13.6105
	1308	14.65	10.6833	18.6167	13.2327	12.8206	13.6307
	1310	13.8667	9.76667	17.9667	13.2523	12.8396	13.651
	1312	14.6333	10.6333	18.6333	13.2719	12.8585	13.6712
	1314	13.8333	10.6	17.0667	13.2915	12.8775	13.6915
	1316	13.9667	10.8	17.1333	13.3111	12.8964	13.7117
	1318	14.1	10.8667	17.3333	13.3307	12.9154	13.7319
	1320	14.0167	10.8833	17.15	13.3504	12.9343	13.7522
	1322	13.9667	10.5333	17.4	13.37	12.9533	13.7724
	1324	14.3667	11.1333	17.6	13.3896	12.9722	13.7927
	1326	14.6333	11.2667	18	13.4092	12.9911	13.8129
	1328	14.95	11.2833	18.6167	13.4288	13.0101	13.8332
	1330	14.75	10.9167	18.5833	13.4484	13.029	13.8534
	1332	14.65	11.4833	17.8167	13.468	13.048	13.8736
	1334	14.35	11.1833	17.5167	13.4876	13.0669	13.8939
	1336	14.4833	11.7167	17.25	13.5072	13.0859	13.9141
	1338	14.4333	11.2333	17.6333	13.5268	13.1048	13.9344
	1340	14.3833	11.05	17.7167	13.5464	13.1237	13.9546
	1342	14.55	11.4833	17.6167	13.566	13.1427	13.9748
	1344	14.3333	10.8	17.8667	13.5856	13.1616	13.9951
	1346	15.1667	11.9667	18.3667	13.6052	13.1806	14.0153
	1348	14.7667	11.5	18.0333	13.6248	13.1995	14.0356
	1350	14.4333	11.0667	17.8	13.6444	13.2185	14.0558
	1352	14.6167	11.5167	17.7167	13.664	13.2374	14.0761
	1354	14.7833	11.75	17.8167	13.6836	13.2563	14.0963
	1356	14.55	10.8167	18.2833	13.7032	13.2753	14.1165
	1358	14.7667	12.0333	17.5	13.7228	13.2942	14.1368
	1360	14.65	11.2167	18.0833	13.7424	13.3132	14.157
	1362	14.5667	12.1667	16.9667	13.762	13.3321	14.1773
	1364	14.5167	11.9833	17.05	13.7816	13.3511	14.1975
	1366	15.1833	12.45	17.9167	13.8012	13.37	14.2177
	1368	14.5167	11.15	17.8833	13.8208	13.3889	14.238
	1370	14.3833	10.55	18.2167	13.8404	13.4079	14.2582
	1372	14.3833	11.05	17.7167	13.86	13.4268	14.2785
	1374	14.85	12.1833	17.5167	13.8797	13.4458	14.2987
	1376	14.6	11.9	17.3	13.8993	13.4647	14.319
	1378	14.65	11.5833	17.7167	13.9189	13.4837	14.3392
	1380	14.75	11.45	18.05	13.9385	13.5026	14.3594
	1382	15.4667	12.7333	18.2	13.9581	13.5216	14.3797
	1384	14.7167	11.25	18.1833	13.9777	13.5405	14.3999
	1386	14.8167	11.35	18.2833	13.9973	13.5594	14.4202
	1388	14.5167	11.7167	17.3167	14.0169	13.5784	14.4404
	1390	14.8833	12.05	17.7167	14.0365	13.5973	14.4606
	1392	14.7667	10.9	18.6333	14.0561	13.6163	14.4809
	1394	14.4167	11.6833	17.15	14.0757	13.6352	14.5011
	1396	14.6667	11.5	17.8333	14.0953	13.6542	14.5214
	1398	14.85	11.1833	18.5167	14.1149	13.6731	14.5416
	1400	15.3833	11.1833	19.5833	14.1345	13.692	14.5619
	1402	14.7667	11.6333	17.9	14.1541	13.711	14.5821
	1404	15.2667	12	18.5333	14.1737	13.7299	14.6023
	1406	14.4333	11.1333	17.7333	14.1933	13.7489	14.6226
	1408	14.6833	11.2833	18.0833	14.2129	13.7678	14.6428
	1410	14.95	11.5833	18.3167	14.2325	13.7868	14.6631
	1412	14.85	11.5833	18.1167	14.2521	13.8057	14.6833
	1414	15.4333	11.8333	19.0333	14.2717	13.8246	14.7035
	1416	14.5	10.8333	18.1667	14.2913	13.8436	14.7238
	1418	14.6167	11.4833	17.75	14.3109	13.8625	14.744
	1420	14.85	11.1833	18.5167	14.3305	13.8815	14.7643
	1422	14.8	11.2667	18.3333	14.3501	13.9004	14.7845
	1424	14.9833	11.4833	18.4833	14.3697	13.9194	14.8048
	1426	14.7667	11.9	17.6333	14.3894	13.9383	14.825
	1428	15.4333	12.6	18.2667	14.409	13.9572	14.8452
	1430	15.2833	11.9167	18.65	14.4286	13.9762	14.8655
	1432	15.05	11.3167	18.7833	14.4482	13.9951	14.8857
	1434	15.0333	11.4333	18.6333	14.4678	14.0141	14.906
	1436	15.1	12.3333	17.8667	14.4874	14.033	14.9262
	1438	14.6	11.4	17.8	14.507	14.052	14.9464
	1440	14.7167	11.4833	17.95	14.5266	14.0709	14.9667
	1442	15.2167	11.3167	19.1167	14.5462	14.0899	14.9869
	1444	14.9167	12.0167	17.8167	14.5658	14.1088	15.0072
	1446	15.3833	12.0167	18.75	14.5854	14.1277	15.0274
	1448	15.7	12.2667	19.1333	14.605	14.1467	15.0476
	1450	15.0667	12.2333	17.9	14.6246	14.1656	15.0679
	1452	14.8833	11.0833	18.6833	14.6442	14.1846	15.0881
	1454	15.5	11.4667	19.5333	14.6638	14.2035	15.1084
	1456	15.3167	12.1167	18.5167	14.6834	14.2225	15.1286
	1458	14.7333	11.7667	17.7	14.703	14.2414	15.1489
	1460	15.25	11.4833	19.0167	14.7226	14.2603	15.1691
	1462	14.9667	11.4667	18.4667	14.7422	14.2793	15.1893
	1464	15.0667	11.7667	18.3667	14.7618	14.2982	15.2096
	1466	14.85	11.8833	17.8167	14.7814	14.3172	15.2298
	1468	14.6167	11.45	17.7833	14.801	14.3361	15.2501
	1470	15.0833	11.4833	18.6833	14.8206	14.3551	15.2703
	1472	15.15	11.3833	18.9167	14.8402	14.374	15.2905
	1474	14.8167	11.6833	17.95	14.8598	14.3929	15.3108
	1476	15.4	12.2667	18.5333	14.8794	14.4119	15.331
	1478	15	12.1333	17.8667	14.899	14.4308	15.3513
	1480	15.3	11.9	18.7	14.9187	14.4498	15.3715
	1482	15.1167	11.9167	18.3167	14.9383	14.4687	15.3918
	1484	15.1333	11.3	18.9667	14.9579	14.4877	15.412
	1486	15.1167	12.3167	17.9167	14.9775	14.5066	15.4322
	1488	14.5167	12.15	16.8833	14.9971	14.5255	15.4525
	1490	15.5	12.2333	18.7667	15.0167	14.5445	15.4727
	1492	15.4	12.2	18.6	15.0363	14.5634	15.493
	1494	15.4333	12.2	18.6667	15.0559	14.5824	15.5132
	1496	15.6333	12.1	19.1667	15.0755	14.6013	15.5334
	1498	15.5	12.6333	18.3667	15.0951	14.6203	15.5537

## Sheet: Extended-Data-Figure 4d
	Extended Data Figure 4d
	26.0°C_Experimental_Time(min)	Median_Developmental_age(hpf)	Median-2*MAD	Median+2*MAD	Linear_fit	Linear_Fit_upper_CI	Linear_Fit_lower_CI
	45	1.53333	0.8	2.26667	0.789465	0.796236	0.781876
	47	1.56667	0.966667	2.16667	0.817536	0.823405	0.810959
	49	1.56667	0.833333	2.3	0.845608	0.850573	0.840042
	51	1.7	0.966667	2.43333	0.873679	0.877742	0.869125
	53	1.66667	0.866667	2.46667	0.90175	0.90491	0.898209
	55	1.66667	0.933333	2.4	0.929822	0.932079	0.927292
	57	1.7	0.833333	2.56667	0.957893	0.959247	0.956375
	59	1.8	0.6	3	0.985964	0.986416	0.985458
	61	1.5	0.766667	2.23333	1.01404	1.01358	1.01454
	63	1.6	0.8	2.4	1.04211	1.04075	1.04362
	65	1.83333	0.566667	3.1	1.07018	1.06792	1.07271
	67	1.8	0.666667	2.93333	1.09825	1.09509	1.10179
	69	1.83333	0.766667	2.9	1.12632	1.12226	1.13087
	71	1.96667	0.433333	3.5	1.15439	1.14943	1.15996
	73	1.93333	0.466667	3.4	1.18246	1.1766	1.18904
	75	1.93333	0.466667	3.4	1.21054	1.20376	1.21812
	77	2	0.533333	3.46667	1.23861	1.23093	1.24721
	79	1.8	0.6	3	1.26668	1.2581	1.27629
	81	1.93333	0.933333	2.93333	1.29475	1.28527	1.30537
	83	2	0.333333	3.66667	1.32282	1.31244	1.33446
	85	1.83333	0.5	3.16667	1.35089	1.33961	1.36354
	87	1.96667	0.633333	3.3	1.37896	1.36678	1.39262
	89	1.83333	0.766667	2.9	1.40703	1.39394	1.42171
	91	2.13333	0.466667	3.8	1.43511	1.42111	1.45079
	93	1.93333	1	2.86667	1.46318	1.44828	1.47987
	95	2.6	1	4.2	1.49125	1.47545	1.50896
	97	2.23333	0.7	3.76667	1.51932	1.50262	1.53804
	99	1.93333	0.533333	3.33333	1.54739	1.52979	1.56712
	101	2.26667	0.666667	3.86667	1.57546	1.55695	1.59621
	103	2.3	0.566667	4.03333	1.60353	1.58412	1.62529
	105	2.4	1.13333	3.66667	1.63161	1.61129	1.65437
	107	2.66667	0.333333	5	1.65968	1.63846	1.68346
	109	2.3	0.5	4.1	1.68775	1.66563	1.71254
	111	2.3	0.7	3.9	1.71582	1.6928	1.74162
	113	2.3	0.9	3.7	1.74389	1.71997	1.77071
	115	2.3	0.966667	3.63333	1.77196	1.74713	1.79979
	117	2.66667	0.6	4.73333	1.80003	1.7743	1.82887
	119	2.66667	1.13333	4.2	1.82811	1.80147	1.85796
	121	2.7	1.16667	4.23333	1.85618	1.82864	1.88704
	123	3.03333	1.3	4.76667	1.88425	1.85581	1.91612
	125	2.7	1.03333	4.36667	1.91232	1.88298	1.94521
	127	2.96667	1.16667	4.76667	1.94039	1.91015	1.97429
	129	2.63333	0.833333	4.43333	1.96846	1.93731	2.00337
	131	2.46667	0.533333	4.4	1.99653	1.96448	2.03246
	133	3.03333	1.16667	4.9	2.0246	1.99165	2.06154
	135	2.9	0.166667	5.63333	2.05268	2.01882	2.09062
	137	3.1	0.9	5.3	2.08075	2.04599	2.11971
	139	3.06667	0.666667	5.46667	2.10882	2.07316	2.14879
	141	3.03333	0.633333	5.43333	2.13689	2.10033	2.17787
	143	3.16667	0.633333	5.7	2.16496	2.12749	2.20695
	145	2.9	0.433333	5.36667	2.19303	2.15466	2.23604
	147	3.16667	0.766667	5.56667	2.2211	2.18183	2.26512
	149	3.1	1.1	5.1	2.24918	2.209	2.2942
	151	3.26667	0.933333	5.6	2.27725	2.23617	2.32329
	153	3.4	1.66667	5.13333	2.30532	2.26334	2.35237
	155	3.4	1.33333	5.46667	2.33339	2.2905	2.38145
	157	3.06667	1.4	4.73333	2.36146	2.31767	2.41054
	159	3.53333	0.8	6.26667	2.38953	2.34484	2.43962
	161	3.43333	0.433333	6.43333	2.4176	2.37201	2.4687
	163	3.36667	0.966667	5.76667	2.44567	2.39918	2.49779
	165	3.46667	0.8	6.13333	2.47375	2.42635	2.52687
	167	3.66667	1.66667	5.66667	2.50182	2.45352	2.55595
	169	3.63333	0.3	6.96667	2.52989	2.48068	2.58504
	171	3.23333	0.5	5.96667	2.55796	2.50785	2.61412
	173	4.16667	-0.0333333	8.36667	2.58603	2.53502	2.6432
	175	3.63333	0.1	7.16667	2.6141	2.56219	2.67229
	177	3.6	0.533333	6.66667	2.64217	2.58936	2.70137
	179	3.63333	1.03333	6.23333	2.67025	2.61653	2.73045
	181	4	0.933333	7.06667	2.69832	2.6437	2.75954
	183	3.83333	1.03333	6.63333	2.72639	2.67086	2.78862
	185	3.86667	1.86667	5.86667	2.75446	2.69803	2.8177
	187	4.1	0.966667	7.23333	2.78253	2.7252	2.84679
	189	4.3	1.16667	7.43333	2.8106	2.75237	2.87587
	191	4.6	1.46667	7.73333	2.83867	2.77954	2.90495
	193	4.33333	1.4	7.26667	2.86675	2.80671	2.93404
	195	4.16667	0.9	7.43333	2.89482	2.83388	2.96312
	197	4.5	0.9	8.1	2.92289	2.86104	2.9922
	199	4.53333	0.2	8.86667	2.95096	2.88821	3.02129
	201	4.66667	0.8	8.53333	2.97903	2.91538	3.05037
	203	4.76667	1.16667	8.36667	3.0071	2.94255	3.07945
	205	5.03333	-0.433333	10.5	3.03517	2.96972	3.10854
	207	4.26667	1.6	6.93333	3.06324	2.99689	3.13762
	209	4.93333	0.2	9.66667	3.09132	3.02405	3.1667
	211	4.63333	0.966667	8.3	3.11939	3.05122	3.19579
	213	4.6	0.4	8.8	3.14746	3.07839	3.22487
	215	4.3	1.7	6.9	3.17553	3.10556	3.25395
	217	4.43333	0.566667	8.3	3.2036	3.13273	3.28304
	219	4.66667	1.46667	7.86667	3.23167	3.1599	3.31212
	221	4.5	0.566667	8.43333	3.25974	3.18707	3.3412
	223	4.53333	1.53333	7.53333	3.28782	3.21423	3.37028
	225	4.63333	1.43333	7.83333	3.31589	3.2414	3.39937
	227	4.43333	2.36667	6.5	3.34396	3.26857	3.42845
	229	5.46667	0.4	10.5333	3.37203	3.29574	3.45753
	231	4.3	1.76667	6.83333	3.4001	3.32291	3.48662
	233	4.83333	1.76667	7.9	3.42817	3.35008	3.5157
	235	5.6	-1.13333	12.3333	3.45624	3.37725	3.54478
	237	4.7	0.433333	8.96667	3.48432	3.40441	3.57387
	239	4.76667	1.36667	8.16667	3.51239	3.43158	3.60295
	241	5.46667	0.0666667	10.8667	3.54046	3.45875	3.63203
	243	5.46667	-0.333333	11.2667	3.56853	3.48592	3.66112
	245	5.03333	0.1	9.96667	3.5966	3.51309	3.6902
	247	5	1.53333	8.46667	3.62467	3.54026	3.71928
	249	5	1.26667	8.73333	3.65274	3.56743	3.74837
	251	4.73333	1.33333	8.13333	3.68081	3.59459	3.77745
	253	5.16667	0.166667	10.1667	3.70889	3.62176	3.80653
	255	4.33333	1.13333	7.53333	3.73696	3.64893	3.83562
	257	4.96667	-0.1	10.0333	3.76503	3.6761	3.8647
	259	5.63333	1.03333	10.2333	3.7931	3.70327	3.89378
	261	5.76667	-0.966667	12.5	3.82117	3.73044	3.92287
	263	5.46667	1.33333	9.6	3.84924	3.7576	3.95195
	265	4.76667	1.76667	7.76667	3.87731	3.78477	3.98103
	267	4.76667	2.16667	7.36667	3.90539	3.81194	4.01012
	269	4.6	1.53333	7.66667	3.93346	3.83911	4.0392
	271	5	1.8	8.2	3.96153	3.86628	4.06828
	273	5.33333	0.933333	9.73333	3.9896	3.89345	4.09737
	275	5.43333	0.966667	9.9	4.01767	3.92062	4.12645
	277	5.2	1.06667	9.33333	4.04574	3.94778	4.15553
	279	5.1	1.83333	8.36667	4.07381	3.97495	4.18462
	281	5.3	1.63333	8.96667	4.10189	4.00212	4.2137
	283	4.96667	1.83333	8.1	4.12996	4.02929	4.24278
	285	5.7	2.1	9.3	4.15803	4.05646	4.27187
	287	5.9	1.03333	10.7667	4.1861	4.08363	4.30095
	289	5.9	2.23333	9.56667	4.21417	4.1108	4.33003
	291	6.26667	2.13333	10.4	4.24224	4.13796	4.35912
	293	5	2.26667	7.73333	4.27031	4.16513	4.3882
	295	5.23333	1.7	8.76667	4.29838	4.1923	4.41728
	297	5.66667	1.73333	9.6	4.32646	4.21947	4.44636
	299	5.43333	2.36667	8.5	4.35453	4.24664	4.47545
	301	5.73333	1.86667	9.6	4.3826	4.27381	4.50453
	303	5.06667	2.66667	7.46667	4.41067	4.30098	4.53361
	305	5.46667	1.93333	9	4.43874	4.32814	4.5627
	307	5.7	1.76667	9.63333	4.46681	4.35531	4.59178
	309	5.6	2.26667	8.93333	4.49488	4.38248	4.62086
	311	5.06667	2.33333	7.8	4.52296	4.40965	4.64995
	313	6.2	2	10.4	4.55103	4.43682	4.67903
	315	5.06667	2.26667	7.86667	4.5791	4.46399	4.70811
	317	5.7	1.9	9.5	4.60717	4.49116	4.7372
	319	7.2	0.933333	13.4667	4.63524	4.51832	4.76628
	321	6.6	1.6	11.6	4.66331	4.54549	4.79536
	323	6.33333	1.86667	10.8	4.69138	4.57266	4.82445
	325	5.96667	2.3	9.63333	4.71946	4.59983	4.85353
	327	5.9	2.16667	9.63333	4.74753	4.627	4.88261
	329	6.03333	1.7	10.3667	4.7756	4.65417	4.9117
	331	7.43333	2.1	12.7667	4.80367	4.68133	4.94078
	333	7.63333	1.76667	13.5	4.83174	4.7085	4.96986
	335	7.5	1.96667	13.0333	4.85981	4.73567	4.99895
	337	6.56667	2.23333	10.9	4.88788	4.76284	5.02803
	339	7.2	2	12.4	4.91595	4.79001	5.05711
	341	7.63333	2.7	12.5667	4.94403	4.81718	5.0862
	343	7.86667	3.06667	12.6667	4.9721	4.84435	5.11528
	345	7.4	1.8	13	5.00017	4.87151	5.14436
	347	7.76667	2.83333	12.7	5.02824	4.89868	5.17345
	349	7.76667	3.36667	12.1667	5.05631	4.92585	5.20253
	351	6.9	2.36667	11.4333	5.08438	4.95302	5.23161
	353	7.6	2.26667	12.9333	5.11245	4.98019	5.2607
	355	7.63333	2.7	12.5667	5.14053	5.00736	5.28978
	357	7.36667	2.63333	12.1	5.1686	5.03453	5.31886
	359	7.9	3.16667	12.6333	5.19667	5.06169	5.34795
	361	7	1	13	5.22474	5.08886	5.37703
	363	8.7	3.1	14.3	5.25281	5.11603	5.40611
	365	6.9	1.76667	12.0333	5.28088	5.1432	5.4352
	367	7.26667	2.2	12.3333	5.30895	5.17037	5.46428
	369	7.73333	2.4	13.0667	5.33702	5.19754	5.49336
	371	9.1	3.16667	15.0333	5.3651	5.22471	5.52245
	373	9.4	3.33333	15.4667	5.39317	5.25187	5.55153
	375	9.1	3.36667	14.8333	5.42124	5.27904	5.58061
	377	9.36667	4.96667	13.7667	5.44931	5.30621	5.60969
	379	8.56667	2.36667	14.7667	5.47738	5.33338	5.63878
	381	8.73333	3.2	14.2667	5.50545	5.36055	5.66786
	383	8.53333	3.2	13.8667	5.53352	5.38772	5.69694
	385	9.3	4.83333	13.7667	5.5616	5.41488	5.72603
	387	9.13333	5	13.2667	5.58967	5.44205	5.75511
	389	7.73333	2.73333	12.7333	5.61774	5.46922	5.78419
	391	9.3	4.43333	14.1667	5.64581	5.49639	5.81328
	393	9.43333	6.1	12.7667	5.67388	5.52356	5.84236
	395	7.16667	1.23333	13.1	5.70195	5.55073	5.87144
	397	8.86667	4.4	13.3333	5.73002	5.5779	5.90053
	399	7.93333	2.46667	13.4	5.7581	5.60506	5.92961
	401	9.23333	4.16667	14.3	5.78617	5.63223	5.95869
	403	8.6	3.4	13.8	5.81424	5.6594	5.98778
	405	7.9	3.5	12.3	5.84231	5.68657	6.01686
	407	7.93333	2.93333	12.9333	5.87038	5.71374	6.04594
	409	7.9	2.96667	12.8333	5.89845	5.74091	6.07503
	411	7.53333	2.13333	12.9333	5.92652	5.76808	6.10411
	413	9.13333	4.73333	13.5333	5.95459	5.79524	6.13319
	415	9.8	6.46667	13.1333	5.98267	5.82241	6.16228
	417	9.33333	5.2	13.4667	6.01074	5.84958	6.19136
	419	8.86667	5.13333	12.6	6.03881	5.87675	6.22044
	421	8.7	3.56667	13.8333	6.06688	5.90392	6.24953
	423	9.1	5.63333	12.5667	6.09495	5.93109	6.27861
	425	9.1	4.96667	13.2333	6.12302	5.95826	6.30769
	427	8.96667	5.36667	12.5667	6.15109	5.98542	6.33678
	429	9.16667	4.96667	13.3667	6.17917	6.01259	6.36586
	431	9.23333	6.1	12.3667	6.20724	6.03976	6.39494
	433	9.23333	6.16667	12.3	6.23531	6.06693	6.42403
	435	9.16667	5.43333	12.9	6.26338	6.0941	6.45311
	437	8.33333	3.6	13.0667	6.29145	6.12127	6.48219
	439	9.56667	5.9	13.2333	6.31952	6.14843	6.51128
	441	9.1	5.36667	12.8333	6.34759	6.1756	6.54036
	443	9.2	5.4	13	6.37567	6.20277	6.56944
	445	8.23333	3.56667	12.9	6.40374	6.22994	6.59853
	447	9.16667	6.3	12.0333	6.43181	6.25711	6.62761
	449	9.23333	6.3	12.1667	6.45988	6.28428	6.65669
	451	9.23333	5.36667	13.1	6.48795	6.31145	6.68578
	453	8.86667	5.26667	12.4667	6.51602	6.33861	6.71486
	455	9.13333	5.66667	12.6	6.54409	6.36578	6.74394
	457	9.16667	5.7	12.6333	6.57216	6.39295	6.77302
	459	9.86667	7.06667	12.6667	6.60024	6.42012	6.80211
	461	8.86667	5.2	12.5333	6.62831	6.44729	6.83119
	463	9.8	7.33333	12.2667	6.65638	6.47446	6.86027
	465	9.8	7.46667	12.1333	6.68445	6.50163	6.88936
	467	9.23333	6.76667	11.7	6.71252	6.52879	6.91844
	469	9.36667	6.16667	12.5667	6.74059	6.55596	6.94752
	471	8.5	4.76667	12.2333	6.76866	6.58313	6.97661
	473	9.3	5.96667	12.6333	6.79674	6.6103	7.00569
	475	9.4	6.4	12.4	6.82481	6.63747	7.03477
	477	9.23333	6.16667	12.3	6.85288	6.66464	7.06386
	479	9.56667	6.83333	12.3	6.88095	6.69181	7.09294
	481	8.96667	5.56667	12.3667	6.90902	6.71897	7.12202
	483	9.46667	6.8	12.1333	6.93709	6.74614	7.15111
	485	9.86667	8.2	11.5333	6.96516	6.77331	7.18019
	487	10	6.93333	13.0667	6.99324	6.80048	7.20927
	489	8.86667	5.86667	11.8667	7.02131	6.82765	7.23836
	491	9.3	6.96667	11.6333	7.04938	6.85482	7.26744
	493	9.23333	6.16667	12.3	7.07745	6.88199	7.29652
	495	9.83333	7.7	11.9667	7.10552	6.90915	7.32561
	497	9.56667	6.63333	12.5	7.13359	6.93632	7.35469
	499	9.23333	6.3	12.1667	7.16166	6.96349	7.38377
	501	9.2	6.13333	12.2667	7.18973	6.99066	7.41286
	503	9.2	5.86667	12.5333	7.21781	7.01783	7.44194
	505	9.46667	6.46667	12.4667	7.24588	7.045	7.47102
	507	9.16667	6.16667	12.1667	7.27395	7.07216	7.50011
	509	9.2	6.33333	12.0667	7.30202	7.09933	7.52919
	511	9.16667	5.5	12.8333	7.33009	7.1265	7.55827
	513	9.03333	5.83333	12.2333	7.35816	7.15367	7.58736
	515	9.03333	6.36667	11.7	7.38623	7.18084	7.61644
	517	8.46667	4.73333	12.2	7.41431	7.20801	7.64552
	519	9	5.66667	12.3333	7.44238	7.23518	7.67461
	521	9.13333	6.2	12.0667	7.47045	7.26234	7.70369
	523	9.23333	6.3	12.1667	7.49852	7.28951	7.73277
	525	9.23333	6.23333	12.2333	7.52659	7.31668	7.76186
	527	9.2	5.73333	12.6667	7.55466	7.34385	7.79094
	529	8.66667	4.93333	12.4	7.58273	7.37102	7.82002
	531	8.86667	5.86667	11.8667	7.6108	7.39819	7.84911
	533	9.23333	7.03333	11.4333	7.63888	7.42536	7.87819
	535	9.1	6.23333	11.9667	7.66695	7.45252	7.90727
	537	9.2	6.73333	11.6667	7.69502	7.47969	7.93635
	539	9.2	6.26667	12.1333	7.72309	7.50686	7.96544
	541	8.83333	5.83333	11.8333	7.75116	7.53403	7.99452
	543	9	6.33333	11.6667	7.77923	7.5612	8.0236
	545	8.46667	5.33333	11.6	7.8073	7.58837	8.05269
	547	8.86667	5.26667	12.4667	7.83538	7.61554	8.08177
	549	9.23333	6.3	12.1667	7.86345	7.6427	8.11085
	551	9.1	6.7	11.5	7.89152	7.66987	8.13994
	553	9.46667	6.86667	12.0667	7.91959	7.69704	8.16902
	555	9	6.46667	11.5333	7.94766	7.72421	8.1981
	557	9.2	6.2	12.2	7.97573	7.75138	8.22719
	559	9.2	6.66667	11.7333	8.0038	7.77855	8.25627
	561	8.73333	5.33333	12.1333	8.03188	7.80571	8.28535
	563	9.2	6.33333	12.0667	8.05995	7.83288	8.31444
	565	8.96667	6.7	11.2333	8.08802	7.86005	8.34352
	567	9.33333	6.46667	12.2	8.11609	7.88722	8.3726
	569	9.26667	6.33333	12.2	8.14416	7.91439	8.40169
	571	9.23333	6.36667	12.1	8.17223	7.94156	8.43077
	573	9.46667	7	11.9333	8.2003	7.96873	8.45985
	575	9.3	7.16667	11.4333	8.22837	7.99589	8.48894
	577	9.26667	6.8	11.7333	8.25645	8.02306	8.51802
	579	9.23333	6.3	12.1667	8.28452	8.05023	8.5471
	581	8.8	6.13333	11.4667	8.31259	8.0774	8.57619
	583	8.53333	5.2	11.8667	8.34066	8.10457	8.60527
	585	9.3	6.76667	11.8333	8.36873	8.13174	8.63435
	587	8.96667	5.96667	11.9667	8.3968	8.15891	8.66344
	589	8.46667	5.66667	11.2667	8.42487	8.18607	8.69252
	591	9.46667	6.86667	12.0667	8.45295	8.21324	8.7216
	593	8.86667	6.2	11.5333	8.48102	8.24041	8.75069
	595	9.03333	5.76667	12.3	8.50909	8.26758	8.77977
	597	8.83333	5.9	11.7667	8.53716	8.29475	8.80885
	599	9.46667	7.53333	11.4	8.56523	8.32192	8.83794
	601	9.2	6.66667	11.7333	8.5933	8.34909	8.86702
	603	9.33333	7.2	11.4667	8.62137	8.37625	8.8961
	605	9.2	6.73333	11.6667	8.64945	8.40342	8.92519
	607	9.2	6.6	11.8	8.67752	8.43059	8.95427
	609	8.86667	5.86667	11.8667	8.70559	8.45776	8.98335
	611	8.7	5.83333	11.5667	8.73366	8.48493	9.01244
	613	9.26667	6.4	12.1333	8.76173	8.5121	9.04152
	615	9.46667	7.26667	11.6667	8.7898	8.53926	9.0706
	617	9.46667	7.46667	11.4667	8.81787	8.56643	9.09968
	619	9.46667	6.86667	12.0667	8.84594	8.5936	9.12877
	621	9.16667	6.83333	11.5	8.87402	8.62077	9.15785
	623	9.46667	6.53333	12.4	8.90209	8.64794	9.18693
	625	9.2	6.66667	11.7333	8.93016	8.67511	9.21602
	627	9.6	7.46667	11.7333	8.95823	8.70228	9.2451
	629	9.46667	7	11.9333	8.9863	8.72944	9.27418
	631	10	8.2	11.8	9.01437	8.75661	9.30327
	633	9.1	5.9	12.3	9.04244	8.78378	9.33235
	635	9.73333	7.86667	11.6	9.07052	8.81095	9.36143
	637	9.2	6.73333	11.6667	9.09859	8.83812	9.39052
	639	9.46667	7.33333	11.6	9.12666	8.86529	9.4196
	641	9.93333	7.8	12.0667	9.15473	8.89246	9.44868
	643	9.4	6.8	12	9.1828	8.91962	9.47777
	645	9.66667	7.46667	11.8667	9.21087	8.94679	9.50685
	647	8.9	6.5	11.3	9.23894	8.97396	9.53593
	649	9.46667	7.66667	11.2667	9.26702	9.00113	9.56502
	651	10.2	8.2	12.2	9.29509	9.0283	9.5941
	653	9.13333	6.33333	11.9333	9.32316	9.05547	9.62318
	655	10.2333	7.96667	12.5	9.35123	9.08264	9.65227
	657	9.76667	7.63333	11.9	9.3793	9.1098	9.68135
	659	10.1333	8.46667	11.8	9.40737	9.13697	9.71043
	661	9.46667	6.86667	12.0667	9.43544	9.16414	9.73952
	663	9.76667	7.43333	12.1	9.46351	9.19131	9.7686
	665	10.3	8.36667	12.2333	9.49159	9.21848	9.79768
	667	10.0333	8.23333	11.8333	9.51966	9.24565	9.82677
	669	10.0333	8.16667	11.9	9.54773	9.27281	9.85585
	671	10.2	8.06667	12.3333	9.5758	9.29998	9.88493
	673	10.1667	8.23333	12.1	9.60387	9.32715	9.91402
	675	9.93333	8.4	11.4667	9.63194	9.35432	9.9431
	677	10.2667	8.66667	11.8667	9.66001	9.38149	9.97218
	679	10.2	8.2	12.2	9.68809	9.40866	10.0013
	681	10.3	8.36667	12.2333	9.71616	9.43583	10.0303
	683	10.2667	8.73333	11.8	9.74423	9.46299	10.0594
	685	10.2	7.73333	12.6667	9.7723	9.49016	10.0885
	687	9.76667	7.76667	11.7667	9.80037	9.51733	10.1176
	689	10.3	8.23333	12.3667	9.82844	9.5445	10.1467
	691	10.3667	7.9	12.8333	9.85651	9.57167	10.1758
	693	10.3333	9.06667	11.6	9.88459	9.59884	10.2048
	695	10.3333	8.2	12.4667	9.91266	9.62601	10.2339
	697	10.0333	8.16667	11.9	9.94073	9.65317	10.263
	699	10.3333	8.6	12.0667	9.9688	9.68034	10.2921
	701	10.3333	8.8	11.8667	9.99687	9.70751	10.3212
	703	10.6	9.26667	11.9333	10.0249	9.73468	10.3503
	705	10.4333	8.43333	12.4333	10.053	9.76185	10.3793
	707	10.4667	9.46667	11.4667	10.0811	9.78902	10.4084
	709	10.5	9.23333	11.7667	10.1092	9.81619	10.4375
	711	10.4667	8.86667	12.0667	10.1372	9.84335	10.4666
	713	10.3667	9.16667	11.5667	10.1653	9.87052	10.4957
	715	10.4333	9.23333	11.6333	10.1934	9.89769	10.5248
	717	10.3667	8.76667	11.9667	10.2214	9.92486	10.5538
	719	10.5667	9.23333	11.9	10.2495	9.95203	10.5829
	721	10.5667	9.16667	11.9667	10.2776	9.9792	10.612
	723	10.6	9.26667	11.9333	10.3057	10.0064	10.6411
	725	10.6	9.26667	11.9333	10.3337	10.0335	10.6702
	727	10.5333	9.26667	11.8	10.3618	10.0607	10.6993
	729	10.7333	9.33333	12.1333	10.3899	10.0879	10.7283
	731	10.8	8.8	12.8	10.4179	10.115	10.7574
	733	10.5667	9.03333	12.1	10.446	10.1422	10.7865
	735	10.7333	9.13333	12.3333	10.4741	10.1694	10.8156
	737	10.7333	8.93333	12.5333	10.5022	10.1965	10.8447
	739	10.6667	9.53333	11.8	10.5302	10.2237	10.8738
	741	10.8667	8.86667	12.8667	10.5583	10.2509	10.9028
	743	10.8667	8.66667	13.0667	10.5864	10.2781	10.9319
	745	10.7333	9	12.4667	10.6144	10.3052	10.961
	747	11.2	9.4	13	10.6425	10.3324	10.9901
	749	11	9.2	12.8	10.6706	10.3596	11.0192
	751	10.9	9.23333	12.5667	10.6987	10.3867	11.0483
	753	11.4333	9.96667	12.9	10.7267	10.4139	11.0773
	755	10.7333	8.86667	12.6	10.7548	10.4411	11.1064
	757	11.5	9.63333	13.3667	10.7829	10.4682	11.1355
	759	11.2	9.93333	12.4667	10.8109	10.4954	11.1646
	761	11.1667	9.23333	13.1	10.839	10.5226	11.1937
	763	10.9333	8.93333	12.9333	10.8671	10.5497	11.2228
	765	11.5333	9.6	13.4667	10.8952	10.5769	11.2518
	767	11.4667	9.6	13.3333	10.9232	10.6041	11.2809
	769	11.7667	9.76667	13.7667	10.9513	10.6312	11.31
	771	11.7333	9.4	14.0667	10.9794	10.6584	11.3391
	773	11.7333	10	13.4667	11.0074	10.6856	11.3682
	775	11.7333	9.4	14.0667	11.0355	10.7127	11.3973
	777	11.5333	9.93333	13.1333	11.0636	10.7399	11.4263
	779	11.6333	9.36667	13.9	11.0917	10.7671	11.4554
	781	11.7333	9.33333	14.1333	11.1197	10.7943	11.4845
	783	11.7	9.7	13.7	11.1478	10.8214	11.5136
	785	11.6333	9.7	13.5667	11.1759	10.8486	11.5427
	787	12.0333	9.1	14.9667	11.2039	10.8758	11.5718
	789	11.7667	9.56667	13.9667	11.232	10.9029	11.6008
	791	11.7333	9.73333	13.7333	11.2601	10.9301	11.6299
	793	11.9333	9.26667	14.6	11.2882	10.9573	11.659
	795	12.1667	9.43333	14.9	11.3162	10.9844	11.6881
	797	12.3333	10.0667	14.6	11.3443	11.0116	11.7172
	799	12.1333	10.2	14.0667	11.3724	11.0388	11.7463
	801	12.2667	10.1333	14.4	11.4004	11.0659	11.7753
	803	12.6	10.2667	14.9333	11.4285	11.0931	11.8044
	805	12.7	10.9667	14.4333	11.4566	11.1203	11.8335
	807	12.1333	9.93333	14.3333	11.4847	11.1474	11.8626
	809	12.3333	9.93333	14.7333	11.5127	11.1746	11.8917
	811	12.3667	10.5	14.2333	11.5408	11.2018	11.9208
	813	12.6333	10.0333	15.2333	11.5689	11.2289	11.9498
	815	12.4667	10.3333	14.6	11.5969	11.2561	11.9789
	817	12.6333	10.5667	14.7	11.625	11.2833	12.008
	819	12.4333	10.1	14.7667	11.6531	11.3105	12.0371
	821	12.6	9.66667	15.5333	11.6812	11.3376	12.0662
	823	12.1	9.03333	15.1667	11.7092	11.3648	12.0953
	825	12.3333	10.0667	14.6	11.7373	11.392	12.1243
	827	12.2333	10.5667	13.9	11.7654	11.4191	12.1534
	829	12.5	10.2333	14.7667	11.7934	11.4463	12.1825
	831	13.3	9.9	16.7	11.8215	11.4735	12.2116
	833	12.7	10.5	14.9	11.8496	11.5006	12.2407
	835	12.9333	10.6	15.2667	11.8777	11.5278	12.2698
	837	13.0333	10.3	15.7667	11.9057	11.555	12.2988
	839	12.6333	9.9	15.3667	11.9338	11.5821	12.3279
	841	12.8333	9.7	15.9667	11.9619	11.6093	12.357
	843	13.1	10.1	16.1	11.9899	11.6365	12.3861
	845	13.1	10.6333	15.5667	12.018	11.6636	12.4152
	847	12.9667	9.96667	15.9667	12.0461	11.6908	12.4443
	849	12.9333	10.7333	15.1333	12.0742	11.718	12.4733
	851	12.8	9.2	16.4	12.1022	11.7452	12.5024
	853	12.8	9.73333	15.8667	12.1303	11.7723	12.5315
	855	14.1333	10.5333	17.7333	12.1584	11.7995	12.5606
	857	13.4667	10.2	16.7333	12.1864	11.8267	12.5897
	859	12.8	9.33333	16.2667	12.2145	11.8538	12.6188
	861	13.8333	9.36667	18.3	12.2426	11.881	12.6478
	863	13.5333	10	17.0667	12.2707	11.9082	12.6769
	865	13.7333	9.8	17.6667	12.2987	11.9353	12.706
	867	13.4667	9	17.9333	12.3268	11.9625	12.7351
	869	13.4667	9.8	17.1333	12.3549	11.9897	12.7642
	871	14.2333	10.6333	17.8333	12.3829	12.0168	12.7933
	873	13.5667	10.1	17.0333	12.411	12.044	12.8223
	875	14.1333	9.93333	18.3333	12.4391	12.0712	12.8514
	877	13.8667	10.0667	17.6667	12.4672	12.0983	12.8805
	879	13.4667	10.2	16.7333	12.4952	12.1255	12.9096
	881	14.1667	9.36667	18.9667	12.5233	12.1527	12.9387
	883	13.0667	10.6	15.5333	12.5514	12.1798	12.9678
	885	13.1333	10.0667	16.2	12.5794	12.207	12.9968
	887	14.6667	9.86667	19.4667	12.6075	12.2342	13.0259
	889	13.3667	10.2333	16.5	12.6356	12.2614	13.055
	891	14.4333	10.7667	18.1	12.6636	12.2885	13.0841
	893	13.9333	9.8	18.0667	12.6917	12.3157	13.1132
	895	13.1333	10.6667	15.6	12.7198	12.3429	13.1423
	897	14.1667	9.83333	18.5	12.7479	12.37	13.1713
	899	14.2333	10.3	18.1667	12.7759	12.3972	13.2004
	901	13.4333	10.1667	16.7	12.804	12.4244	13.2295
	903	13.4333	10.2333	16.6333	12.8321	12.4515	13.2586
	905	13.7333	10.9333	16.5333	12.8601	12.4787	13.2877
	907	13.8667	10	17.7333	12.8882	12.5059	13.3168
	909	14	10.0667	17.9333	12.9163	12.533	13.3458
	911	14.1333	10.2667	18	12.9444	12.5602	13.3749
	913	14.1	10.2333	17.9667	12.9724	12.5874	13.404
	915	14.9	10.1667	19.6333	13.0005	12.6145	13.4331
	917	14.8667	10.9333	18.8	13.0286	12.6417	13.4622
	919	13.9333	10.4	17.4667	13.0566	12.6689	13.4913
	921	14	11.1333	16.8667	13.0847	12.696	13.5203
	923	15.0667	10.6667	19.4667	13.1128	12.7232	13.5494
	925	14.7	11.5667	17.8333	13.1409	12.7504	13.5785
	927	14.5333	10.8667	18.2	13.1689	12.7776	13.6076
	929	14.5667	11.5667	17.5667	13.197	12.8047	13.6367
	931	14.9	12.0333	17.7667	13.2251	12.8319	13.6658
	933	15.1333	10.8	19.4667	13.2531	12.8591	13.6948
	935	15.1333	12.0667	18.2	13.2812	12.8862	13.7239
	937	14.8	11.6	18	13.3093	12.9134	13.753
	939	14.3667	11.7667	16.9667	13.3374	12.9406	13.7821
	941	14.3333	11.3333	17.3333	13.3654	12.9677	13.8112
	943	14.2667	12	16.5333	13.3935	12.9949	13.8403
	945	14.5	10.9667	18.0333	13.4216	13.0221	13.8693
	947	14.2667	11.9333	16.6	13.4496	13.0492	13.8984
	949	14.9333	12.4667	17.4	13.4777	13.0764	13.9275
	951	15.0667	10.6	19.5333	13.5058	13.1036	13.9566
	953	14.1	11.8333	16.3667	13.5339	13.1307	13.9857
	955	13.7	10.6333	16.7667	13.5619	13.1579	14.0148
	957	14.5333	11.6	17.4667	13.59	13.1851	14.0438
	959	14.7333	11.6667	17.8	13.6181	13.2123	14.0729
	961	14.9	11.3	18.5	13.6461	13.2394	14.102
	963	15.4	12.1333	18.6667	13.6742	13.2666	14.1311
	965	14.4	11.3333	17.4667	13.7023	13.2938	14.1602
	967	14.3333	11.8	16.8667	13.7304	13.3209	14.1893
	969	15.0333	12.4333	17.6333	13.7584	13.3481	14.2183
	971	14.5667	11.5	17.6333	13.7865	13.3753	14.2474
	973	15.5667	12.0333	19.1	13.8146	13.4024	14.2765
	975	15.6	13.2667	17.9333	13.8426	13.4296	14.3056
	977	14.8333	12.0333	17.6333	13.8707	13.4568	14.3347
	979	15.2	12.8	17.6	13.8988	13.4839	14.3638
	981	14.8	11.8667	17.7333	13.9269	13.5111	14.3928
	983	15.3667	11.7	19.0333	13.9549	13.5383	14.4219
	985	14.8667	11.9333	17.8	13.983	13.5654	14.451
	987	15.6667	12	19.3333	14.0111	13.5926	14.4801
	989	15.2	12.8667	17.5333	14.0391	13.6198	14.5092
	991	15	12.1333	17.8667	14.0672	13.6469	14.5383
	993	15.6	12.7333	18.4667	14.0953	13.6741	14.5673
	995	15.2333	12.4333	18.0333	14.1234	13.7013	14.5964
	997	15.2	12.1333	18.2667	14.1514	13.7285	14.6255
	999	15.6	12.4	18.8	14.1795	13.7556	14.6546
	1001	14.9667	12.3	17.6333	14.2076	13.7828	14.6837
	1003	14.7	12.7	16.7	14.2356	13.81	14.7128
	1005	15.1333	12.6	17.6667	14.2637	13.8371	14.7418
	1007	14.9667	12.1667	17.7667	14.2918	13.8643	14.7709
	1009	15.1333	13.0667	17.2	14.3199	13.8915	14.8
	1011	15.2	12.6	17.8	14.3479	13.9186	14.8291
	1013	15.2333	10.7667	19.7	14.376	13.9458	14.8582
	1015	14.8667	11.8667	17.8667	14.4041	13.973	14.8873
	1017	15.2333	12.5667	17.9	14.4321	14.0001	14.9163
	1019	15.3333	11.8	18.8667	14.4602	14.0273	14.9454
	1021	14.3333	11.8667	16.8	14.4883	14.0545	14.9745
	1023	15.1667	12.4333	17.9	14.5164	14.0816	15.0036
	1025	15.0667	13.4	16.7333	14.5444	14.1088	15.0327
	1027	14.7333	11.6667	17.8	14.5725	14.136	15.0618
	1029	15.3	13.0333	17.5667	14.6006	14.1631	15.0908
	1031	15.2667	12.1333	18.4	14.6286	14.1903	15.1199
	1033	15.1333	12	18.2667	14.6567	14.2175	15.149
	1035	15.1667	11.8333	18.5	14.6848	14.2447	15.1781
	1037	15.4667	12.6	18.3333	14.7129	14.2718	15.2072
	1039	15.2667	12.8	17.7333	14.7409	14.299	15.2363
	1041	15.4667	12.9333	18	14.769	14.3262	15.2653
	1043	15.4	12.2667	18.5333	14.7971	14.3533	15.2944
	1045	15.6333	11.9667	19.3	14.8251	14.3805	15.3235
	1047	15.8	11.8	19.8	14.8532	14.4077	15.3526
	1049	15.8	12.4	19.2	14.8813	14.4348	15.3817
	1051	16.1333	13	19.2667	14.9094	14.462	15.4107
	1053	15.0333	11.7	18.3667	14.9374	14.4892	15.4398
	1055	14.9	11.5	18.3	14.9655	14.5163	15.4689
	1057	15.8667	13.6	18.1333	14.9936	14.5435	15.498
	1059	14.9	11.5667	18.2333	15.0216	14.5707	15.5271
	1061	15.6	12.4	18.8	15.0497	14.5978	15.5562
	1063	15.3667	11.7	19.0333	15.0778	14.625	15.5852
	1065	15.4	12.2667	18.5333	15.1059	14.6522	15.6143
	1067	15.4	11.9333	18.8667	15.1339	14.6794	15.6434
	1069	15.7667	13.1667	18.3667	15.162	14.7065	15.6725
	1071	15.3	12.5	18.1	15.1901	14.7337	15.7016
	1073	15.5	12.7667	18.2333	15.2181	14.7609	15.7307
	1075	15.4667	12.6	18.3333	15.2462	14.788	15.7597
	1077	15.2	13.2	17.2	15.2743	14.8152	15.7888
	1079	15.0667	11.6667	18.4667	15.3024	14.8424	15.8179
	1081	14.9	12.5	17.3	15.3304	14.8695	15.847
	1083	15.1667	12.8333	17.5	15.3585	14.8967	15.8761
	1085	15.4333	11.8333	19.0333	15.3866	14.9239	15.9052
	1087	15.2	12.4667	17.9333	15.4146	14.951	15.9342
	1089	15.3	12.3	18.3	15.4427	14.9782	15.9633
	1091	15.4	12.4	18.4	15.4708	15.0054	15.9924
	1093	15.5	12.5667	18.4333	15.4989	15.0325	16.0215
	1095	15.1667	12.7667	17.5667	15.5269	15.0597	16.0506
	1097	15.2667	12.6667	17.8667	15.555	15.0869	16.0797
	1099	15.1333	12.2	18.0667	15.5831	15.114	16.1087
	1101	14.7333	12.7333	16.7333	15.6111	15.1412	16.1378
	1103	15.4	12.3333	18.4667	15.6392	15.1684	16.1669
	1105	15.2667	13.1333	17.4	15.6673	15.1956	16.196
	1107	15.9	13.3667	18.4333	15.6954	15.2227	16.2251
	1109	15.9333	12.2	19.6667	15.7234	15.2499	16.2542
	1111	15.1667	12.7	17.6333	15.7515	15.2771	16.2832
	1113	14.9	12.9	16.9	15.7796	15.3042	16.3123
	1115	15.1333	12.9333	17.3333	15.8076	15.3314	16.3414
	1117	14.6	12.6667	16.5333	15.8357	15.3586	16.3705
	1119	14.9667	10.9667	18.9667	15.8638	15.3857	16.3996
	1121	15.4667	12	18.9333	15.8919	15.4129	16.4287
	1123	15.4667	13	17.9333	15.9199	15.4401	16.4577
	1125	15.9333	12.4	19.4667	15.948	15.4672	16.4868
	1127	14.9	11.7	18.1	15.9761	15.4944	16.5159
	1129	14.8	11.6667	17.9333	16.0041	15.5216	16.545
	1131	15.2	12.6	17.8	16.0322	15.5487	16.5741
	1133	15.5667	12.7667	18.3667	16.0603	15.5759	16.6032
	1135	15.4667	13.5333	17.4	16.0884	15.6031	16.6322
	1137	15.5	12.1667	18.8333	16.1164	15.6302	16.6613
	1139	15.9333	12.0667	19.8	16.1445	15.6574	16.6904
	1141	15.3667	12.7667	17.9667	16.1726	15.6846	16.7195
	1143	16.0667	13.2	18.9333	16.2006	15.7118	16.7486
	1145	15.5	12.6333	18.3667	16.2287	15.7389	16.7777
	1147	15.5333	12.8667	18.2	16.2568	15.7661	16.8067
	1149	16	13.3333	18.6667	16.2849	15.7933	16.8358
	1151	15.9333	13.0667	18.8	16.3129	15.8204	16.8649
	1153	15.7667	12.5667	18.9667	16.341	15.8476	16.894
	1155	15.4667	11.7333	19.2	16.3691	15.8748	16.9231
	1157	15.5667	12.1667	18.9667	16.3971	15.9019	16.9522
	1159	15.5333	11.7333	19.3333	16.4252	15.9291	16.9812
	1161	15.3667	13.0333	17.7	16.4533	15.9563	17.0103
	1163	15.6	12.1333	19.0667	16.4814	15.9834	17.0394
	1165	14.9333	12.6	17.2667	16.5094	16.0106	17.0685
	1167	15.9	12.3667	19.4333	16.5375	16.0378	17.0976
	1169	15.4333	12.6333	18.2333	16.5656	16.0649	17.1267
	1171	15.0333	12.7667	17.3	16.5936	16.0921	17.1557
	1173	15.6	11.8667	19.3333	16.6217	16.1193	17.1848
	1175	15.6	12.5333	18.6667	16.6498	16.1465	17.2139
	1177	15.4	13.8	17	16.6779	16.1736	17.243
	1179	15.3	11.4333	19.1667	16.7059	16.2008	17.2721
	1181	15.2667	12.7333	17.8	16.734	16.228	17.3012
	1183	15.2667	12.5333	18	16.7621	16.2551	17.3302
	1185	16	13	19	16.7901	16.2823	17.3593
	1187	14.9	12.7	17.1	16.8182	16.3095	17.3884
	1189	15.8	13.2	18.4	16.8463	16.3366	17.4175
	1191	15.4333	12.6333	18.2333	16.8744	16.3638	17.4466
	1193	15.4333	13.0333	17.8333	16.9024	16.391	17.4757
	1195	15.7667	13.3	18.2333	16.9305	16.4181	17.5047
	1197	15.4333	12.2333	18.6333	16.9586	16.4453	17.5338
	1199	15.7667	12.3667	19.1667	16.9866	16.4725	17.5629
	1201	15.7	12.7	18.7	17.0147	16.4996	17.592
	1203	16.1667	13.7667	18.5667	17.0428	16.5268	17.6211
	1205	16.3	12.7	19.9	17.0709	16.554	17.6502
	1207	15.2	12.6	17.8	17.0989	16.5811	17.6792
	1209	15.8	12.7333	18.8667	17.127	16.6083	17.7083
	1211	15.1667	12.2333	18.1	17.1551	16.6355	17.7374
	1213	15.2667	11.8667	18.6667	17.1831	16.6627	17.7665
	1215	15.4667	12.0667	18.8667	17.2112	16.6898	17.7956
	1217	15.6	12.4	18.8	17.2393	16.717	17.8247
	1219	15.6	13.2667	17.9333	17.2674	16.7442	17.8537
	1221	15.3667	12.3	18.4333	17.2954	16.7713	17.8828
	1223	15.4333	11.9	18.9667	17.3235	16.7985	17.9119
	1225	16.3333	11.8667	20.8	17.3516	16.8257	17.941
	1227	16.1667	12.7	19.6333	17.3796	16.8528	17.9701
	1229	16.3333	11.9333	20.7333	17.4077	16.88	17.9992
	1231	15.6	12.1333	19.0667	17.4358	16.9072	18.0282
	1233	16.3667	13.5	19.2333	17.4639	16.9343	18.0573
	1235	16.1667	12.7	19.6333	17.4919	16.9615	18.0864
	1237	15.9	12.1	19.7	17.52	16.9887	18.1155
	1239	16.5667	14.5667	18.5667	17.5481	17.0158	18.1446
	1241	15.6	11.8667	19.3333	17.5761	17.043	18.1737
	1243	15.9	12.9667	18.8333	17.6042	17.0702	18.2027
	1245	16.2667	13.5333	19	17.6323	17.0973	18.2318
	1247	17.3	14.1667	20.4333	17.6604	17.1245	18.2609
	1249	16.2333	12.5	19.9667	17.6884	17.1517	18.29
	1251	15.2333	12.3	18.1667	17.7165	17.1789	18.3191
	1253	15.9667	12.9667	18.9667	17.7446	17.206	18.3482
	1255	16.2333	11.9667	20.5	17.7726	17.2332	18.3772
	1257	16.1333	12.2667	20	17.8007	17.2604	18.4063
	1259	16.2667	12.4	20.1333	17.8288	17.2875	18.4354
	1261	16.2333	12.7667	19.7	17.8569	17.3147	18.4645
	1263	16.3	11.4333	21.1667	17.8849	17.3419	18.4936
	1265	15.2667	12.3333	18.2	17.913	17.369	18.5227
	1267	16.3667	12.4333	20.3	17.9411	17.3962	18.5517
	1269	16.0667	13.2	18.9333	17.9691	17.4234	18.5808
	1271	16.0667	13.1333	19	17.9972	17.4505	18.6099
	1273	16.4333	13.5	19.3667	18.0253	17.4777	18.639
	1275	16	12.6	19.4	18.0534	17.5049	18.6681
	1277	16.1667	12.9	19.4333	18.0814	17.532	18.6972
	1279	16	12.2667	19.7333	18.1095	17.5592	18.7262
	1281	16.3	12.5667	20.0333	18.1376	17.5864	18.7553
	1283	16.1	11.5	20.7	18.1656	17.6136	18.7844
	1285	16.0333	12.6333	19.4333	18.1937	17.6407	18.8135
	1287	16.2667	13.3333	19.2	18.2218	17.6679	18.8426
	1289	16.0667	12.7333	19.4	18.2498	17.6951	18.8717
	1291	17.2667	13.3333	21.2	18.2779	17.7222	18.9007
	1293	16.4	13.2	19.6	18.306	17.7494	18.9298
	1295	16.1333	11.8667	20.4	18.3341	17.7766	18.9589
	1297	16.2667	12.8	19.7333	18.3621	17.8037	18.988
	1299	16.1	12.6333	19.5667	18.3902	17.8309	19.0171
	1301	16.2	12.7333	19.6667	18.4183	17.8581	19.0462
	1303	16.2	13.5333	18.8667	18.4463	17.8852	19.0752
	1305	16.2	12.9333	19.4667	18.4744	17.9124	19.1043
	1307	16.2333	12.8333	19.6333	18.5025	17.9396	19.1334
	1309	17.3	13.7	20.9	18.5306	17.9667	19.1625
	1311	16.6667	12.4667	20.8667	18.5586	17.9939	19.1916
	1313	16.2667	11.5333	21	18.5867	18.0211	19.2207
	1315	17.1667	13.8333	20.5	18.6148	18.0482	19.2497
	1317	16.2333	12.3667	20.1	18.6428	18.0754	19.2788
	1319	16.4667	11.8	21.1333	18.6709	18.1026	19.3079
	1321	15.6	12.4667	18.7333	18.699	18.1298	19.337
	1323	17.2333	12.5	21.9667	18.7271	18.1569	19.3661
	1325	17.2	13.4	21	18.7551	18.1841	19.3952
	1327	16.7667	12.5667	20.9667	18.7832	18.2113	19.4242
	1329	16.3667	12.9	19.8333	18.8113	18.2384	19.4533
	1331	16.1333	12.5333	19.7333	18.8393	18.2656	19.4824
	1333	16.1333	11.8667	20.4	18.8674	18.2928	19.5115
	1335	16.8333	12.3	21.3667	18.8955	18.3199	19.5406
	1337	17.5	13.3667	21.6333	18.9236	18.3471	19.5697
	1339	17.0333	13.7	20.3667	18.9516	18.3743	19.5987
	1341	17.2667	13.1333	21.4	18.9797	18.4014	19.6278
	1343	16.6667	12.0667	21.2667	19.0078	18.4286	19.6569
	1345	16.3667	11.3667	21.3667	19.0358	18.4558	19.686
	1347	17.2667	12.8667	21.6667	19.0639	18.4829	19.7151
	1349	17.3667	14.3	20.4333	19.092	18.5101	19.7442
	1351	17.0667	12.2667	21.8667	19.1201	18.5373	19.7732
	1353	16.5	11.6333	21.3667	19.1481	18.5644	19.8023
	1355	17.6333	14.2333	21.0333	19.1762	18.5916	19.8314
	1357	16.5	14.1	18.9	19.2043	18.6188	19.8605
	1359	16.5	11.5667	21.4333	19.2323	18.646	19.8896
	1361	16.4667	13.5333	19.4	19.2604	18.6731	19.9187
	1363	16.9333	12.4	21.4667	19.2885	18.7003	19.9477
	1365	17.6333	12.9667	22.3	19.3166	18.7275	19.9768
	1367	17.6	11.9333	23.2667	19.3446	18.7546	20.0059
	1369	16.7667	12.4333	21.1	19.3727	18.7818	20.035
	1371	18	13.8	22.2	19.4008	18.809	20.0641
	1373	17.5	14.3	20.7	19.4288	18.8361	20.0932
	1375	18	13.8667	22.1333	19.4569	18.8633	20.1222
	1377	18.2	13.6667	22.7333	19.485	18.8905	20.1513
	1379	16.4	11.6	21.2	19.5131	18.9176	20.1804
	1381	17.8	14.2667	21.3333	19.5411	18.9448	20.2095
	1383	17.5	12.9667	22.0333	19.5692	18.972	20.2386
	1385	17.9	13.6333	22.1667	19.5973	18.9991	20.2677
	1387	17.6	13.8667	21.3333	19.6253	19.0263	20.2967
	1389	17.8	13.0667	22.5333	19.6534	19.0535	20.3258
	1391	17.6667	12.7333	22.6	19.6815	19.0807	20.3549
	1393	18.3	14.1	22.5	19.7096	19.1078	20.384
	1395	17.1	11.3667	22.8333	19.7376	19.135	20.4131
	1397	17.4333	13.3	21.5667	19.7657	19.1622	20.4422
	1399	18.8	13.4	24.2	19.7938	19.1893	20.4712
	1401	17.5667	11.7667	23.3667	19.8218	19.2165	20.5003
	1403	18.3	13.4333	23.1667	19.8499	19.2437	20.5294
	1405	17.6	12	23.2	19.878	19.2708	20.5585
	1407	18.1333	13.8667	22.4	19.9061	19.298	20.5876
	1409	18.7333	13.1333	24.3333	19.9341	19.3252	20.6167
	1411	17.1333	13.5333	20.7333	19.9622	19.3523	20.6457
	1413	18.4	13.3333	23.4667	19.9903	19.3795	20.6748
	1415	18.6	13.9333	23.2667	20.0183	19.4067	20.7039
	1417	18.1333	11.8	24.4667	20.0464	19.4338	20.733
	1419	18.4667	12.7333	24.2	20.0745	19.461	20.7621
	1421	19.1667	14.1667	24.1667	20.1026	19.4882	20.7912
	1423	18.8667	13.8667	23.8667	20.1306	19.5153	20.8202
	1425	17.9333	13.1333	22.7333	20.1587	19.5425	20.8493
	1427	18.8	13.6	24	20.1868	19.5697	20.8784
	1429	19.3	15.1	23.5	20.2148	19.5969	20.9075
	1431	19.0333	14.3	23.7667	20.2429	19.624	20.9366
	1433	19.6	15.6667	23.5333	20.271	19.6512	20.9657
	1435	18.6	12.8667	24.3333	20.2991	19.6784	20.9947
	1437	18.5667	13.0333	24.1	20.3271	19.7055	21.0238
	1439	19	14.5333	23.4667	20.3552	19.7327	21.0529
	1441	18.5667	12.9667	24.1667	20.3833	19.7599	21.082
	1443	18.2333	13.8333	22.6333	20.4113	19.787	21.1111
	1445	19.7	15.9	23.5	20.4394	19.8142	21.1401
	1447	18.8333	14.3667	23.3	20.4675	19.8414	21.1692
	1449	18.5333	13.2	23.8667	20.4956	19.8685	21.1983
	1451	19	14.5333	23.4667	20.5236	19.8957	21.2274
	1453	18.9333	14.1333	23.7333	20.5517	19.9229	21.2565
	1455	19.2667	14.8	23.7333	20.5798	19.95	21.2856
	1457	20	16.3333	23.6667	20.6078	19.9772	21.3146
	1459	18.8667	14.3333	23.4	20.6359	20.0044	21.3437
	1461	19.3	15.3667	23.2333	20.664	20.0315	21.3728
	1463	17.8333	13.5	22.1667	20.6921	20.0587	21.4019
	1465	18.5	12.9667	24.0333	20.7201	20.0859	21.431
	1467	18.8	14.2	23.4	20.7482	20.1131	21.4601
	1469	20.0333	15.9	24.1667	20.7763	20.1402	21.4891
	1471	18.7333	14.1333	23.3333	20.8043	20.1674	21.5182
	1473	18.9	13.3667	24.4333	20.8324	20.1946	21.5473
	1475	19.8333	16.4333	23.2333	20.8605	20.2217	21.5764
	1477	20.7667	16.4333	25.1	20.8886	20.2489	21.6055
	1479	19.5333	15.6667	23.4	20.9166	20.2761	21.6346
	1481	19.0667	14.7333	23.4	20.9447	20.3032	21.6636
	1483	20.8	16.8	24.8	20.9728	20.3304	21.6927

## Sheet: Extended-Data-Figure 4e
	Extended Data Figure 4e
	28.0°C_Experimental_Time(min)	Median_Developmental_age(hpf)	Median-2*MAD	Median+2*MAD	Linear_fit	Linear_Fit_upper_CI	Linear_Fit_lower_CI
	60	1.2	0.866667	1.53333	1	1	1
	62	1.23333	0.9	1.56667	1.03213	1.03095	1.03297
	64	1.25	0.883333	1.61667	1.06425	1.06191	1.06595
	66	1.33333	0.733333	1.93333	1.09638	1.09286	1.09892
	68	1.25	0.883333	1.61667	1.1285	1.12382	1.13189
	70	1.43333	0.833333	2.03333	1.16063	1.15477	1.16487
	72	1.36667	0.966667	1.76667	1.19275	1.18572	1.19784
	74	1.35	0.716667	1.98333	1.22488	1.21668	1.23081
	76	1.4	0.866667	1.93333	1.257	1.24763	1.26379
	78	1.53333	0.9	2.16667	1.28913	1.27859	1.29676
	80	1.35	0.783333	1.91667	1.32126	1.30954	1.32974
	82	1.28333	0.816667	1.75	1.35338	1.34049	1.36271
	84	1.41667	0.716667	2.11667	1.38551	1.37145	1.39568
	86	1.38333	0.75	2.01667	1.41763	1.4024	1.42866
	88	1.48333	0.716667	2.25	1.44976	1.43336	1.46163
	90	1.46667	0.866667	2.06667	1.48188	1.46431	1.4946
	92	1.38333	0.85	1.91667	1.51401	1.49527	1.52758
	94	1.5	0.9	2.1	1.54613	1.52622	1.56055
	96	1.66667	0.766667	2.56667	1.57826	1.55717	1.59352
	98	1.7	1.1	2.3	1.61039	1.58813	1.6265
	100	1.7	0.833333	2.56667	1.64251	1.61908	1.65947
	102	1.6	0.866667	2.33333	1.67464	1.65004	1.69244
	104	1.7	0.833333	2.56667	1.70676	1.68099	1.72542
	106	1.66667	0.733333	2.6	1.73889	1.71194	1.75839
	108	1.75	0.916667	2.58333	1.77101	1.7429	1.79136
	110	1.88333	0.783333	2.98333	1.80314	1.77385	1.82434
	112	1.65	0.816667	2.48333	1.83526	1.80481	1.85731
	114	1.91667	0.75	3.08333	1.86739	1.83576	1.89029
	116	1.93333	0.833333	3.03333	1.89952	1.86671	1.92326
	118	2	0.666667	3.33333	1.93164	1.89767	1.95623
	120	1.8	0.8	2.8	1.96377	1.92862	1.98921
	122	1.88333	0.616667	3.15	1.99589	1.95958	2.02218
	124	2.23333	0.9	3.56667	2.02802	1.99053	2.05515
	126	2.38333	1.08333	3.68333	2.06014	2.02148	2.08813
	128	2.16667	0.7	3.63333	2.09227	2.05244	2.1211
	130	2.31667	0.416667	4.21667	2.12439	2.08339	2.15407
	132	2.31667	0.95	3.68333	2.15652	2.11435	2.18705
	134	2.43333	0.966667	3.9	2.18865	2.1453	2.22002
	136	2.46667	0.633333	4.3	2.22077	2.17625	2.25299
	138	2.5	0.766667	4.23333	2.2529	2.20721	2.28597
	140	2.26667	0.8	3.73333	2.28502	2.23816	2.31894
	142	2.46667	0.9	4.03333	2.31715	2.26912	2.35191
	144	2.36667	0.866667	3.86667	2.34927	2.30007	2.38489
	146	2.55	0.983333	4.11667	2.3814	2.33103	2.41786
	148	2.43333	0.733333	4.13333	2.41352	2.36198	2.45084
	150	2.53333	0.933333	4.13333	2.44565	2.39293	2.48381
	152	2.46667	0.633333	4.3	2.47778	2.42389	2.51678
	154	2.65	0.95	4.35	2.5099	2.45484	2.54976
	156	2.45	1.08333	3.81667	2.54203	2.4858	2.58273
	158	2.48333	0.516667	4.45	2.57415	2.51675	2.6157
	160	2.8	0.9	4.7	2.60628	2.5477	2.64868
	162	2.68333	0.983333	4.38333	2.6384	2.57866	2.68165
	164	2.56667	0.9	4.23333	2.67053	2.60961	2.71462
	166	2.88333	1.15	4.61667	2.70265	2.64057	2.7476
	168	2.66667	1.03333	4.3	2.73478	2.67152	2.78057
	170	2.65	0.75	4.55	2.76691	2.70247	2.81354
	172	2.71667	1.01667	4.41667	2.79903	2.73343	2.84652
	174	2.75	0.85	4.65	2.83116	2.76438	2.87949
	176	3.16667	1.4	4.93333	2.86328	2.79534	2.91246
	178	2.65	0.916667	4.38333	2.89541	2.82629	2.94544
	180	3.25	1.01667	5.48333	2.92753	2.85724	2.97841
	182	2.93333	1.63333	4.23333	2.95966	2.8882	3.01139
	184	3.16667	1.36667	4.96667	2.99178	2.91915	3.04436
	186	3.03333	1.6	4.46667	3.02391	2.95011	3.07733
	188	3.08333	0.583333	5.58333	3.05604	2.98106	3.11031
	190	2.93333	1.33333	4.53333	3.08816	3.01201	3.14328
	192	3.5	1.8	5.2	3.12029	3.04297	3.17625
	194	3.46667	1.76667	5.16667	3.15241	3.07392	3.20923
	196	3.2	1.73333	4.66667	3.18454	3.10488	3.2422
	198	3.08333	1.01667	5.15	3.21666	3.13583	3.27517
	200	3.45	1.55	5.35	3.24879	3.16679	3.30815
	202	3.23333	0.9	5.56667	3.28091	3.19774	3.34112
	204	3.5	1.56667	5.43333	3.31304	3.22869	3.37409
	206	3.41667	1.08333	5.75	3.34517	3.25965	3.40707
	208	3.71667	1.11667	6.31667	3.37729	3.2906	3.44004
	210	3.78333	0.983333	6.58333	3.40942	3.32156	3.47301
	212	3.85	0.783333	6.91667	3.44154	3.35251	3.50599
	214	3.21667	1.48333	4.95	3.47367	3.38346	3.53896
	216	3.63333	1.43333	5.83333	3.50579	3.41442	3.57194
	218	3.51667	1.11667	5.91667	3.53792	3.44537	3.60491
	220	3.7	1.3	6.1	3.57004	3.47633	3.63788
	222	3.63333	1.03333	6.23333	3.60217	3.50728	3.67086
	224	4.11667	2.11667	6.11667	3.63429	3.53823	3.70383
	226	4.33333	1.16667	7.5	3.66642	3.56919	3.7368
	228	4.1	1.86667	6.33333	3.69855	3.60014	3.76978
	230	3.71667	1.61667	5.81667	3.73067	3.6311	3.80275
	232	4.05	1.28333	6.81667	3.7628	3.66205	3.83572
	234	3.88333	1.85	5.91667	3.79492	3.693	3.8687
	236	4.21667	1.15	7.28333	3.82705	3.72396	3.90167
	238	4.16667	1.8	6.53333	3.85917	3.75491	3.93464
	240	4.4	1.96667	6.83333	3.8913	3.78587	3.96762
	242	4.23333	2.03333	6.43333	3.92342	3.81682	4.00059
	244	4.28333	2.58333	5.98333	3.95555	3.84777	4.03356
	246	4.38333	2.48333	6.28333	3.98768	3.87873	4.06654
	248	4.46667	2.16667	6.76667	4.0198	3.90968	4.09951
	250	4.15	2.11667	6.18333	4.05193	3.94064	4.13249
	252	4.83333	2.03333	7.63333	4.08405	3.97159	4.16546
	254	4.71667	2.45	6.98333	4.11618	4.00255	4.19843
	256	4.71667	0.95	8.48333	4.1483	4.0335	4.23141
	258	4.4	2.3	6.5	4.18043	4.06445	4.26438
	260	4.51667	2.58333	6.45	4.21255	4.09541	4.29735
	262	4.66667	2.86667	6.46667	4.24468	4.12636	4.33033
	264	4.56667	2.3	6.83333	4.27681	4.15732	4.3633
	266	4.66667	3.13333	6.2	4.30893	4.18827	4.39627
	268	4.66667	2.73333	6.6	4.34106	4.21922	4.42925
	270	4.78333	2.65	6.91667	4.37318	4.25018	4.46222
	272	4.71667	3.01667	6.41667	4.40531	4.28113	4.49519
	274	5.36667	3.73333	7	4.43743	4.31209	4.52817
	276	4.95	2.51667	7.38333	4.46956	4.34304	4.56114
	278	4.98333	2.91667	7.05	4.50168	4.37399	4.59411
	280	5.81667	2.61667	9.01667	4.53381	4.40495	4.62709
	282	4.85	2.68333	7.01667	4.56594	4.4359	4.66006
	284	5.05	2.81667	7.28333	4.59806	4.46686	4.69304
	286	5.31667	2.55	8.08333	4.63019	4.49781	4.72601
	288	6.4	1.63333	11.1667	4.66231	4.52876	4.75898
	290	5.4	3.13333	7.66667	4.69444	4.55972	4.79196
	292	5.73333	2.53333	8.93333	4.72656	4.59067	4.82493
	294	5.2	2.66667	7.73333	4.75869	4.62163	4.8579
	296	5.56667	3.56667	7.56667	4.79081	4.65258	4.89088
	298	5.75	2.51667	8.98333	4.82294	4.68353	4.92385
	300	5.2	3.26667	7.13333	4.85507	4.71449	4.95682
	302	5.71667	3.45	7.98333	4.88719	4.74544	4.9898
	304	5.7	3.5	7.9	4.91932	4.7764	5.02277
	306	5.6	3	8.2	4.95144	4.80735	5.05574
	308	6	3	9	4.98357	4.83831	5.08872
	310	5.73333	3.33333	8.13333	5.01569	4.86926	5.12169
	312	6.16667	3.76667	8.56667	5.04782	4.90021	5.15466
	314	5.41667	2.71667	8.11667	5.07994	4.93117	5.18764
	316	5.9	3.3	8.5	5.11207	4.96212	5.22061
	318	5.86667	4.06667	7.66667	5.1442	4.99308	5.25359
	320	6	4.1	7.9	5.17632	5.02403	5.28656
	322	6.65	3.65	9.65	5.20845	5.05498	5.31953
	324	5.7	2.66667	8.73333	5.24057	5.08594	5.35251
	326	6.35	3.55	9.15	5.2727	5.11689	5.38548
	328	6.56667	3.9	9.23333	5.30482	5.14785	5.41845
	330	6.63333	3.2	10.0667	5.33695	5.1788	5.45143
	332	6.08333	3.51667	8.65	5.36907	5.20975	5.4844
	334	6.6	3.06667	10.1333	5.4012	5.24071	5.51737
	336	6.26667	3.43333	9.1	5.43333	5.27166	5.55035
	338	6.7	4.53333	8.86667	5.46545	5.30262	5.58332
	340	6.58333	4.05	9.11667	5.49758	5.33357	5.61629
	342	6.15	3.98333	8.31667	5.5297	5.36452	5.64927
	344	6.4	3.7	9.1	5.56183	5.39548	5.68224
	346	6.61667	3.71667	9.51667	5.59395	5.42643	5.71521
	348	6.08333	3.81667	8.35	5.62608	5.45739	5.74819
	350	7.05	3.98333	10.1167	5.6582	5.48834	5.78116
	352	7.15	3.91667	10.3833	5.69033	5.5193	5.81414
	354	6.81667	4.75	8.88333	5.72246	5.55025	5.84711
	356	7.25	4.21667	10.2833	5.75458	5.5812	5.88008
	358	7.21667	4.58333	9.85	5.78671	5.61216	5.91306
	360	7.05	3.81667	10.2833	5.81883	5.64311	5.94603
	362	7.48333	4.75	10.2167	5.85096	5.67407	5.979
	364	6.78333	3.95	9.61667	5.88308	5.70502	6.01198
	366	6.91667	3.71667	10.1167	5.91521	5.73597	6.04495
	368	6.6	3.43333	9.76667	5.94733	5.76693	6.07792
	370	6.75	4.08333	9.41667	5.97946	5.79788	6.1109
	372	7.2	3.76667	10.6333	6.01159	5.82884	6.14387
	374	6.95	4.85	9.05	6.04371	5.85979	6.17684
	376	7.61667	5.15	10.0833	6.07584	5.89074	6.20982
	378	7.55	4.91667	10.1833	6.10796	5.9217	6.24279
	380	6.98333	3.98333	9.98333	6.14009	5.95265	6.27577
	382	6.81667	4.65	8.98333	6.17221	5.98361	6.30874
	384	7.25	4.18333	10.3167	6.20434	6.01456	6.34171
	386	7.26667	4.5	10.0333	6.23646	6.04551	6.37469
	388	7.4	4.96667	9.83333	6.26859	6.07647	6.40766
	390	7.16667	4.03333	10.3	6.30072	6.10742	6.44063
	392	8.26667	5.83333	10.7	6.33284	6.13838	6.47361
	394	7.26667	4.93333	9.6	6.36497	6.16933	6.50658
	396	7.53333	4.8	10.2667	6.39709	6.20028	6.53955
	398	8.06667	5.03333	11.1	6.42922	6.23124	6.57253
	400	7.55	4.08333	11.0167	6.46134	6.26219	6.6055
	402	7.15	5.15	9.15	6.49347	6.29315	6.63847
	404	7.43333	5.46667	9.4	6.52559	6.3241	6.67145
	406	7.8	5.2	10.4	6.55772	6.35506	6.70442
	408	7.78333	5.15	10.4167	6.58985	6.38601	6.73739
	410	8.05	6.18333	9.91667	6.62197	6.41696	6.77037
	412	6.86667	4.46667	9.26667	6.6541	6.44792	6.80334
	414	7.13333	4.93333	9.33333	6.68622	6.47887	6.83632
	416	7.45	4.75	10.15	6.71835	6.50983	6.86929
	418	7.26667	4.6	9.93333	6.75047	6.54078	6.90226
	420	7.7	5.26667	10.1333	6.7826	6.57173	6.93524
	422	7.66667	5.2	10.1333	6.81472	6.60269	6.96821
	424	7.55	4.88333	10.2167	6.84685	6.63364	7.00118
	426	7.63333	4.96667	10.3	6.87898	6.6646	7.03416
	428	6.96667	4.9	9.03333	6.9111	6.69555	7.06713
	430	7.7	4.7	10.7	6.94323	6.7265	7.1001
	432	7.78333	5.81667	9.75	6.97535	6.75746	7.13308
	434	7.98333	5.68333	10.2833	7.00748	6.78841	7.16605
	436	7.5	5.36667	9.63333	7.0396	6.81937	7.19902
	438	7.35	5.45	9.25	7.07173	6.85032	7.232
	440	7.66667	5.1	10.2333	7.10385	6.88127	7.26497
	442	7.93333	5.76667	10.1	7.13598	6.91223	7.29794
	444	6.95	4.85	9.05	7.16811	6.94318	7.33092
	446	7.85	6.41667	9.28333	7.20023	6.97414	7.36389
	448	7.51667	5.35	9.68333	7.23236	7.00509	7.39687
	450	6.98333	4.85	9.11667	7.26448	7.03604	7.42984
	452	7.93333	6.16667	9.7	7.29661	7.067	7.46281
	454	7.9	5.53333	10.2667	7.32873	7.09795	7.49579
	456	7.63333	6.03333	9.23333	7.36086	7.12891	7.52876
	458	7.81667	6.45	9.18333	7.39298	7.15986	7.56173
	460	7.55	5.38333	9.71667	7.42511	7.19082	7.59471
	462	7.2	4.86667	9.53333	7.45724	7.22177	7.62768
	464	7.23333	5.3	9.16667	7.48936	7.25272	7.66065
	466	7.03333	5.13333	8.93333	7.52149	7.28368	7.69363
	468	7.5	5.4	9.6	7.55361	7.31463	7.7266
	470	7.41667	5.38333	9.45	7.58574	7.34559	7.75957
	472	7.51667	5.68333	9.35	7.61786	7.37654	7.79255
	474	7.53333	5.23333	9.83333	7.64999	7.40749	7.82552
	476	7.58333	6.08333	9.08333	7.68211	7.43845	7.85849
	478	7.51667	4.98333	10.05	7.71424	7.4694	7.89147
	480	7.61667	5.65	9.58333	7.74637	7.50036	7.92444
	482	7.38333	5.71667	9.05	7.77849	7.53131	7.95742
	484	7.86667	6.13333	9.6	7.81062	7.56226	7.99039
	486	7.68333	5.75	9.61667	7.84274	7.59322	8.02336
	488	7.75	5.71667	9.78333	7.87487	7.62417	8.05634
	490	7.73333	6.23333	9.23333	7.90699	7.65513	8.08931
	492	7.8	5.36667	10.2333	7.93912	7.68608	8.12228
	494	7.75	5.98333	9.51667	7.97124	7.71703	8.15526
	496	7.61667	5.91667	9.31667	8.00337	7.74799	8.18823
	498	7.63333	5.8	9.46667	8.0355	7.77894	8.2212
	500	7.96667	6	9.93333	8.06762	7.8099	8.25418
	502	7.46667	5.66667	9.26667	8.09975	7.84085	8.28715
	504	7.65	5.98333	9.31667	8.13187	7.8718	8.32012
	506	7.76667	5.6	9.93333	8.164	7.90276	8.3531
	508	8.06667	6.23333	9.9	8.19612	7.93371	8.38607
	510	8.05	5.88333	10.2167	8.22825	7.96467	8.41904
	512	7.75	5.81667	9.68333	8.26037	7.99562	8.45202
	514	7.95	6.38333	9.51667	8.2925	8.02658	8.48499
	516	7.73333	5.9	9.56667	8.32462	8.05753	8.51797
	518	8.08333	6.15	10.0167	8.35675	8.08848	8.55094
	520	7.95	5.48333	10.4167	8.38888	8.11944	8.58391
	522	7.9	6.03333	9.76667	8.421	8.15039	8.61689
	524	8.06667	6.7	9.43333	8.45313	8.18135	8.64986
	526	7.61667	5.75	9.48333	8.48525	8.2123	8.68283
	528	7.88333	6.31667	9.45	8.51738	8.24325	8.71581
	530	8.1	6.36667	9.83333	8.5495	8.27421	8.74878
	532	7.8	6.16667	9.43333	8.58163	8.30516	8.78175
	534	8.08333	6.55	9.61667	8.61375	8.33612	8.81473
	536	8.15	6.35	9.95	8.64588	8.36707	8.8477
	538	8.05	6.25	9.85	8.67801	8.39802	8.88067
	540	8.15	6.21667	10.0833	8.71013	8.42898	8.91365
	542	7.88333	5.05	10.7167	8.74226	8.45993	8.94662
	544	7.98333	6.48333	9.48333	8.77438	8.49089	8.97959
	546	7.58333	5.55	9.61667	8.80651	8.52184	9.01257
	548	7.88333	5.98333	9.78333	8.83863	8.55279	9.04554
	550	8.2	6.8	9.6	8.87076	8.58375	9.07852
	552	7.88333	6.21667	9.55	8.90288	8.6147	9.11149
	554	8.26667	6.06667	10.4667	8.93501	8.64566	9.14446
	556	8.16667	6.66667	9.66667	8.96714	8.67661	9.17744
	558	8.05	5.98333	10.1167	8.99926	8.70756	9.21041
	560	8.2	6.43333	9.96667	9.03139	8.73852	9.24338
	562	7.88333	6.05	9.71667	9.06351	8.76947	9.27636
	564	8.3	6.46667	10.1333	9.09564	8.80043	9.30933
	566	8.48333	6.58333	10.3833	9.12776	8.83138	9.3423
	568	8.45	6.11667	10.7833	9.15989	8.86234	9.37528
	570	8.23333	6.03333	10.4333	9.19201	8.89329	9.40825
	572	8.48333	6.75	10.2167	9.22414	8.92424	9.44122
	574	8.16667	5.83333	10.5	9.25627	8.9552	9.4742
	576	8.31667	6.21667	10.4167	9.28839	8.98615	9.50717
	578	8.26667	6.56667	9.96667	9.32052	9.01711	9.54014
	580	8.61667	6.91667	10.3167	9.35264	9.04806	9.57312
	582	8.26667	5.76667	10.7667	9.38477	9.07901	9.60609
	584	8.53333	6.36667	10.7	9.41689	9.10997	9.63907
	586	8.98333	7.38333	10.5833	9.44902	9.14092	9.67204
	588	8.83333	6.86667	10.8	9.48114	9.17188	9.70501
	590	8.26667	6.36667	10.1667	9.51327	9.20283	9.73799
	592	7.96667	5.63333	10.3	9.5454	9.23378	9.77096
	594	8.36667	6	10.7333	9.57752	9.26474	9.80393
	596	8.51667	7.05	9.98333	9.60965	9.29569	9.83691
	598	8.55	5.71667	11.3833	9.64177	9.32665	9.86988
	600	8.4	6.06667	10.7333	9.6739	9.3576	9.90285
	602	8.58333	5.65	11.5167	9.70602	9.38855	9.93583
	604	8.78333	6.08333	11.4833	9.73815	9.41951	9.9688
	606	8.08333	4.91667	11.25	9.77027	9.45046	10.0018
	608	8.35	4.95	11.75	9.8024	9.48142	10.0347
	610	8.65	5.75	11.55	9.83453	9.51237	10.0677
	612	8.21667	5.75	10.6833	9.86665	9.54332	10.1007
	614	9.2	6.03333	12.3667	9.89878	9.57428	10.1337
	616	9.05	6.21667	11.8833	9.9309	9.60523	10.1666
	618	8.91667	5.95	11.8833	9.96303	9.63619	10.1996
	620	8.93333	5.83333	12.0333	9.99515	9.66714	10.2326
	622	8.9	6.16667	11.6333	10.0273	9.6981	10.2656
	624	9.01667	6.65	11.3833	10.0594	9.72905	10.2985
	626	8.4	5.7	11.1	10.0915	9.76	10.3315
	628	9.15	6.11667	12.1833	10.1237	9.79096	10.3645
	630	9.11667	6.35	11.8833	10.1558	9.82191	10.3975
	632	9.23333	6.16667	12.3	10.1879	9.85287	10.4304
	634	9.26667	5.8	12.7333	10.22	9.88382	10.4634
	636	9.75	7.01667	12.4833	10.2522	9.91477	10.4964
	638	9.86667	7.6	12.1333	10.2843	9.94573	10.5294
	640	10.0167	7.88333	12.15	10.3164	9.97668	10.5623
	642	9.93333	6.86667	13	10.3485	10.0076	10.5953
	644	10.05	7.88333	12.2167	10.3807	10.0386	10.6283
	646	9.4	6.1	12.7	10.4128	10.0695	10.6612
	648	9.93333	7.56667	12.3	10.4449	10.1005	10.6942
	650	9.93333	7.93333	11.9333	10.477	10.1315	10.7272
	652	9.78333	6.35	13.2167	10.5092	10.1624	10.7602
	654	10.0667	7.93333	12.2	10.5413	10.1934	10.7931
	656	10.0833	7.85	12.3167	10.5734	10.2243	10.8261
	658	10.1833	7.15	13.2167	10.6055	10.2553	10.8591
	660	10.5	8.1	12.9	10.6377	10.2862	10.8921
	662	10.6	8.13333	13.0667	10.6698	10.3172	10.925
	664	10.15	6.61667	13.6833	10.7019	10.3481	10.958
	666	10.5	7.83333	13.1667	10.734	10.3791	10.991
	668	10.4333	5.93333	14.9333	10.7662	10.41	11.024
	670	10.5333	7.2	13.8667	10.7983	10.441	11.0569
	672	10.7	7.96667	13.4333	10.8304	10.4719	11.0899
	674	10.8667	7.5	14.2333	10.8625	10.5029	11.1229
	676	10.7833	7.98333	13.5833	10.8947	10.5339	11.1558
	678	11.2333	8.13333	14.3333	10.9268	10.5648	11.1888
	680	11.0167	7.51667	14.5167	10.9589	10.5958	11.2218
	682	11.4667	8.6	14.3333	10.991	10.6267	11.2548
	684	11.05	8.48333	13.6167	11.0232	10.6577	11.2877
	686	11.3667	8.6	14.1333	11.0553	10.6886	11.3207
	688	11.5	9.03333	13.9667	11.0874	10.7196	11.3537
	690	11.3833	9.21667	13.55	11.1195	10.7505	11.3867
	692	11.15	7.68333	14.6167	11.1517	10.7815	11.4196
	694	11.2167	8.45	13.9833	11.1838	10.8124	11.4526
	696	11.6	9.13333	14.0667	11.2159	10.8434	11.4856
	698	11.45	8.45	14.45	11.248	10.8744	11.5186
	700	11.5667	8.53333	14.6	11.2802	10.9053	11.5515
	702	11.45	8.81667	14.0833	11.3123	10.9363	11.5845
	704	11.7167	8.88333	14.55	11.3444	10.9672	11.6175
	706	12.0667	8.86667	15.2667	11.3766	10.9982	11.6505
	708	11.4833	10.0833	12.8833	11.4087	11.0291	11.6834
	710	11.4	8.53333	14.2667	11.4408	11.0601	11.7164
	712	11.9833	9.08333	14.8833	11.4729	11.091	11.7494
	714	12.15	9.55	14.75	11.5051	11.122	11.7823
	716	11.8333	9.53333	14.1333	11.5372	11.1529	11.8153
	718	12.4833	10.15	14.8167	11.5693	11.1839	11.8483
	720	12.3	9.63333	14.9667	11.6014	11.2148	11.8813
	722	11.9	9.03333	14.7667	11.6336	11.2458	11.9142
	724	12.5	9.16667	15.8333	11.6657	11.2768	11.9472
	726	12.85	9.15	16.55	11.6978	11.3077	11.9802
	728	12.7667	9.83333	15.7	11.7299	11.3387	12.0132
	730	12.1333	9.23333	15.0333	11.7621	11.3696	12.0461
	732	12.1167	9.68333	14.55	11.7942	11.4006	12.0791
	734	12.4	9.8	15	11.8263	11.4315	12.1121
	736	12.8167	9.71667	15.9167	11.8584	11.4625	12.1451
	738	12.7667	10.1667	15.3667	11.8906	11.4934	12.178
	740	12.7	10.1333	15.2667	11.9227	11.5244	12.211
	742	13.2167	9.81667	16.6167	11.9548	11.5553	12.244
	744	12.7667	10.1667	15.3667	11.9869	11.5863	12.2769
	746	12.7833	9.65	15.9167	12.0191	11.6172	12.3099
	748	12.3167	9.41667	15.2167	12.0512	11.6482	12.3429
	750	12.35	9.85	14.85	12.0833	11.6792	12.3759
	752	12.9667	10.4	15.5333	12.1154	11.7101	12.4088
	754	13.0667	10.0333	16.1	12.1476	11.7411	12.4418
	756	12.9667	10.0667	15.8667	12.1797	11.772	12.4748
	758	13.6333	10.6333	16.6333	12.2118	11.803	12.5078
	760	12.7333	9.23333	16.2333	12.2439	11.8339	12.5407
	762	13.7667	10.3333	17.2	12.2761	11.8649	12.5737
	764	13.5667	9.36667	17.7667	12.3082	11.8958	12.6067
	766	14.0167	9.71667	18.3167	12.3403	11.9268	12.6397
	768	13.6333	9.9	17.3667	12.3724	11.9577	12.6726
	770	13.6	10.3	16.9	12.4046	11.9887	12.7056
	772	14.5667	9.56667	19.5667	12.4367	12.0197	12.7386
	774	15.4667	11.4667	19.4667	12.4688	12.0506	12.7716
	776	13.4667	10.0667	16.8667	12.5009	12.0816	12.8045
	778	13.6333	8.66667	18.6	12.5331	12.1125	12.8375
	780	13.7167	9.88333	17.55	12.5652	12.1435	12.8705
	782	15.85	12.15	19.55	12.5973	12.1744	12.9034
	784	14.05	10.95	17.15	12.6294	12.2054	12.9364
	786	14.35	10.0833	18.6167	12.6616	12.2363	12.9694
	788	14.45	10.05	18.85	12.6937	12.2673	13.0024
	790	15.2833	9.98333	20.5833	12.7258	12.2982	13.0353
	792	14.6	9.83333	19.3667	12.758	12.3292	13.0683
	794	14.3	10.4667	18.1333	12.7901	12.3601	13.1013
	796	14.3	10.2	18.4	12.8222	12.3911	13.1343
	798	14.3833	9.68333	19.0833	12.8543	12.4221	13.1672
	800	14.65	11.25	18.05	12.8865	12.453	13.2002
	802	15.9667	11.7333	20.2	12.9186	12.484	13.2332
	804	15.5	11.8333	19.1667	12.9507	12.5149	13.2662
	806	14.6167	11.15	18.0833	12.9828	12.5459	13.2991
	808	14.4833	11.3167	17.65	13.015	12.5768	13.3321
	810	14.8167	10.8833	18.75	13.0471	12.6078	13.3651
	812	15.7	11.3	20.1	13.0792	12.6387	13.398
	814	14.5167	11.55	17.4833	13.1113	12.6697	13.431
	816	15.3	11.7333	18.8667	13.1435	12.7006	13.464
	818	15.4667	10.7667	20.1667	13.1756	12.7316	13.497
	820	14.8	11.5	18.1	13.2077	12.7625	13.5299
	822	15.1333	12.1	18.1667	13.2398	12.7935	13.5629
	824	15.7333	12.3333	19.1333	13.272	12.8245	13.5959
	826	15.05	11.9167	18.1833	13.3041	12.8554	13.6289
	828	14.9333	12.0333	17.8333	13.3362	12.8864	13.6618
	830	15.3167	12.0833	18.55	13.3683	12.9173	13.6948
	832	15	10.9	19.1	13.4005	12.9483	13.7278
	834	14.5667	12.0667	17.0667	13.4326	12.9792	13.7608
	836	14.8667	11.6667	18.0667	13.4647	13.0102	13.7937
	838	14.8333	10.8333	18.8333	13.4968	13.0411	13.8267
	840	15.9167	12.1833	19.65	13.529	13.0721	13.8597
	842	14.2667	11.8667	16.6667	13.5611	13.103	13.8927
	844	14.65	12.4167	16.8833	13.5932	13.134	13.9256
	846	14.6833	11.9833	17.3833	13.6253	13.165	13.9586
	848	14.9667	12.3333	17.6	13.6575	13.1959	13.9916
	850	15.4667	12.5667	18.3667	13.6896	13.2269	14.0245
	852	15.6667	12.2333	19.1	13.7217	13.2578	14.0575
	854	15.4167	12.8833	17.95	13.7538	13.2888	14.0905
	856	14.85	11.4167	18.2833	13.786	13.3197	14.1235
	858	14.8667	12	17.7333	13.8181	13.3507	14.1564
	860	15.35	12.2833	18.4167	13.8502	13.3816	14.1894
	862	14.7667	11.8	17.7333	13.8823	13.4126	14.2224
	864	14.8667	11.4	18.3333	13.9145	13.4435	14.2554
	866	15.4833	12.55	18.4167	13.9466	13.4745	14.2883
	868	15.3	13.0333	17.5667	13.9787	13.5054	14.3213
	870	15.4	12.8	18	14.0108	13.5364	14.3543
	872	15.85	12.5833	19.1167	14.043	13.5674	14.3873
	874	15.3167	11.8833	18.75	14.0751	13.5983	14.4202
	876	14.8333	12.4	17.2667	14.1072	13.6293	14.4532
	878	15.4	11.6667	19.1333	14.1393	13.6602	14.4862
	880	15.7167	13.9833	17.45	14.1715	13.6912	14.5191
	882	15.35	12.6833	18.0167	14.2036	13.7221	14.5521
	884	15.8667	12.4333	19.3	14.2357	13.7531	14.5851
	886	15.4333	12.2333	18.6333	14.2679	13.784	14.6181
	888	15.3	12.0667	18.5333	14.3	13.815	14.651
	890	15.5833	12.75	18.4167	14.3321	13.8459	14.684
	892	15.0333	12.5667	17.5	14.3642	13.8769	14.717
	894	14.95	12.25	17.65	14.3964	13.9078	14.75
	896	15.15	11.9833	18.3167	14.4285	13.9388	14.7829
	898	15.0833	11.3167	18.85	14.4606	13.9698	14.8159
	900	15.15	12.3833	17.9167	14.4927	14.0007	14.8489
	902	15.6	12.9	18.3	14.5249	14.0317	14.8819
	904	15.35	12.45	18.25	14.557	14.0626	14.9148
	906	15.1833	12.5833	17.7833	14.5891	14.0936	14.9478
	908	15.7833	12.75	18.8167	14.6212	14.1245	14.9808
	910	15.9833	12.85	19.1167	14.6534	14.1555	15.0138
	912	14.7333	11.6	17.8667	14.6855	14.1864	15.0467
	914	15.0667	11.8	18.3333	14.7176	14.2174	15.0797
	916	15.5	12.2667	18.7333	14.7497	14.2483	15.1127
	918	15.15	11.9167	18.3833	14.7819	14.2793	15.1456
	920	15.2167	12.2833	18.15	14.814	14.3103	15.1786
	922	15.9667	12.9667	18.9667	14.8461	14.3412	15.2116
	924	15.0333	10.6333	19.4333	14.8782	14.3722	15.2446
	926	15.2333	12.2333	18.2333	14.9104	14.4031	15.2775
	928	15.8833	11.8167	19.95	14.9425	14.4341	15.3105
	930	15.95	12.45	19.45	14.9746	14.465	15.3435
	932	15.4	12.3333	18.4667	15.0067	14.496	15.3765
	934	15.95	12.9167	18.9833	15.0389	14.5269	15.4094
	936	15.6833	12.1167	19.25	15.071	14.5579	15.4424
	938	15.6667	12.5667	18.7667	15.1031	14.5888	15.4754
	940	15.6167	13.5833	17.65	15.1352	14.6198	15.5084
	942	15.4333	13.5	17.3667	15.1674	14.6507	15.5413
	944	15.6	12.3667	18.8333	15.1995	14.6817	15.5743
	946	15.3833	12.6833	18.0833	15.2316	14.7127	15.6073
	948	16.0167	13.2833	18.75	15.2637	14.7436	15.6402
	950	15.4667	12.8333	18.1	15.2959	14.7746	15.6732
	952	15.25	12.65	17.85	15.328	14.8055	15.7062
	954	16.1167	13.05	19.1833	15.3601	14.8365	15.7392
	956	15.2833	12.25	18.3167	15.3922	14.8674	15.7721
	958	15.6333	12.6	18.6667	15.4244	14.8984	15.8051
	960	14.8333	12.2	17.4667	15.4565	14.9293	15.8381
	962	15.0333	11.4333	18.6333	15.4886	14.9603	15.8711
	964	15.3167	12.6833	17.95	15.5207	14.9912	15.904
	966	15.8333	11.7333	19.9333	15.5529	15.0222	15.937
	968	14.9167	12.3167	17.5167	15.585	15.0532	15.97
	970	15.4167	12.5833	18.25	15.6171	15.0841	16.003
	972	16.4667	13.7333	19.2	15.6492	15.1151	16.0359
	974	15.95	12.1167	19.7833	15.6814	15.146	16.0689
	976	16.1833	12.6833	19.6833	15.7135	15.177	16.1019
	978	16.35	13.7833	18.9167	15.7456	15.2079	16.1349
	980	16.55	13.35	19.75	15.7778	15.2389	16.1678
	982	15.6167	13.7167	17.5167	15.8099	15.2698	16.2008
	984	15.6833	12.4833	18.8833	15.842	15.3008	16.2338
	986	16.3	13.7333	18.8667	15.8741	15.3317	16.2667
	988	15.4333	12.9667	17.9	15.9063	15.3627	16.2997
	990	16.2833	13.35	19.2167	15.9384	15.3936	16.3327
	992	16.1333	12.9667	19.3	15.9705	15.4246	16.3657
	994	16.7333	13.3333	20.1333	16.0026	15.4556	16.3986
	996	15.65	13.0167	18.2833	16.0348	15.4865	16.4316
	998	16.2	13.1	19.3	16.0669	15.5175	16.4646
	1000	16.5333	12.9333	20.1333	16.099	15.5484	16.4976
	1002	16.9	15	18.8	16.1311	15.5794	16.5305
	1004	16.4167	12.75	20.0833	16.1633	15.6103	16.5635
	1006	16.4167	12.8833	19.95	16.1954	15.6413	16.5965
	1008	16.5167	13.2167	19.8167	16.2275	15.6722	16.6295
	1010	16.3833	13.0167	19.75	16.2596	15.7032	16.6624
	1012	15.35	13.1833	17.5167	16.2918	15.7341	16.6954
	1014	16.0333	11.8667	20.2	16.3239	15.7651	16.7284
	1016	16.5833	12.9833	20.1833	16.356	15.796	16.7613
	1018	16.4833	13.5167	19.45	16.3881	15.827	16.7943
	1020	17.25	15.05	19.45	16.4203	15.858	16.8273
	1022	17.2167	14.3167	20.1167	16.4524	15.8889	16.8603
	1024	16.05	12.9167	19.1833	16.4845	15.9199	16.8932
	1026	16.3333	13.3667	19.3	16.5166	15.9508	16.9262
	1028	16.7333	13.3333	20.1333	16.5488	15.9818	16.9592
	1030	16.7833	13.5833	19.9833	16.5809	16.0127	16.9922
	1032	16.5667	13.2667	19.8667	16.613	16.0437	17.0251
	1034	17.1833	13.2833	21.0833	16.6451	16.0746	17.0581
	1036	16.4667	12.2333	20.7	16.6773	16.1056	17.0911
	1038	17.4167	14.45	20.3833	16.7094	16.1365	17.1241
	1040	16.75	13.25	20.25	16.7415	16.1675	17.157
	1042	17.0167	13.6167	20.4167	16.7736	16.1985	17.19
	1044	16.7667	12.7	20.8333	16.8058	16.2294	17.223
	1046	16.7	13.7	19.7	16.8379	16.2604	17.256
	1048	17.25	13.4167	21.0833	16.87	16.2913	17.2889
	1050	16.35	12.35	20.35	16.9021	16.3223	17.3219
	1052	16.5333	12.1667	20.9	16.9343	16.3532	17.3549
	1054	16.7167	12.4833	20.95	16.9664	16.3842	17.3878
	1056	17.1833	14.15	20.2167	16.9985	16.4151	17.4208
	1058	17.35	13.0833	21.6167	17.0306	16.4461	17.4538
	1060	16.6	12.3	20.9	17.0628	16.477	17.4868
	1062	16.1833	13.4167	18.95	17.0949	16.508	17.5197
	1064	16.9333	13.3333	20.5333	17.127	16.5389	17.5527
	1066	17.2667	14	20.5333	17.1592	16.5699	17.5857
	1068	17.9667	14.6333	21.3	17.1913	16.6009	17.6187
	1070	17.2333	14.1667	20.3	17.2234	16.6318	17.6516
	1072	16.7333	13.4667	20	17.2555	16.6628	17.6846
	1074	17.9833	13.9833	21.9833	17.2877	16.6937	17.7176
	1076	16.8167	13.3833	20.25	17.3198	16.7247	17.7506
	1078	16.35	13.35	19.35	17.3519	16.7556	17.7835
	1080	16.5833	13.15	20.0167	17.384	16.7866	17.8165
	1082	16.5333	12.2	20.8667	17.4162	16.8175	17.8495
	1084	17.0167	13.65	20.3833	17.4483	16.8485	17.8824
	1086	18.05	13.8833	22.2167	17.4804	16.8794	17.9154
	1088	16.9167	13.3167	20.5167	17.5125	16.9104	17.9484
	1090	17.6333	14.1667	21.1	17.5447	16.9413	17.9814
	1092	17.7833	14.8167	20.75	17.5768	16.9723	18.0143
	1094	17.4167	14.05	20.7833	17.6089	17.0033	18.0473
	1096	17.8667	14.7667	20.9667	17.641	17.0342	18.0803
	1098	17.7667	14.3667	21.1667	17.6732	17.0652	18.1133
	1100	16.9	13.3	20.5	17.7053	17.0961	18.1462
	1102	17	13.1333	20.8667	17.7374	17.1271	18.1792
	1104	17.2333	13.1	21.3667	17.7695	17.158	18.2122
	1106	16.5667	13.4333	19.7	17.8017	17.189	18.2452
	1108	17.7167	13.9833	21.45	17.8338	17.2199	18.2781
	1110	17.8	13.3	22.3	17.8659	17.2509	18.3111
	1112	17.3	13.2333	21.3667	17.898	17.2818	18.3441
	1114	17.4333	14.2	20.6667	17.9302	17.3128	18.3771
	1116	17.2333	13.2	21.2667	17.9623	17.3438	18.41
	1118	16.6833	14.0167	19.35	17.9944	17.3747	18.443
	1120	18.05	14.85	21.25	18.0265	17.4057	18.476
	1122	17.5	14.7	20.3	18.0587	17.4366	18.5089
	1124	17.55	13.0167	22.0833	18.0908	17.4676	18.5419
	1126	17.1	14.4667	19.7333	18.1229	17.4985	18.5749
	1128	17.5	14.1	20.9	18.155	17.5295	18.6079
	1130	17.3	13.6	21	18.1872	17.5604	18.6408
	1132	17.65	14.6833	20.6167	18.2193	17.5914	18.6738
	1134	18.2	15.8333	20.5667	18.2514	17.6223	18.7068
	1136	18	15.2333	20.7667	18.2835	17.6533	18.7398
	1138	17.6333	13.8333	21.4333	18.3157	17.6842	18.7727
	1140	18.1833	14.55	21.8167	18.3478	17.7152	18.8057
	1142	17.9167	14.55	21.2833	18.3799	17.7462	18.8387
	1144	18.0667	14.7333	21.4	18.412	17.7771	18.8717
	1146	18.5833	15.5167	21.65	18.4442	17.8081	18.9046
	1148	17.4667	13.6667	21.2667	18.4763	17.839	18.9376
	1150	18.3667	14.9333	21.8	18.5084	17.87	18.9706
	1152	17.95	15.0167	20.8833	18.5405	17.9009	19.0035
	1154	17.3333	13.1333	21.5333	18.5727	17.9319	19.0365
	1156	18.4667	15.9	21.0333	18.6048	17.9628	19.0695
	1158	18.2	15.4333	20.9667	18.6369	17.9938	19.1025
	1160	17.8833	14.05	21.7167	18.6691	18.0247	19.1354
	1162	18.3167	13.75	22.8833	18.7012	18.0557	19.1684
	1164	18.1667	14.2	22.1333	18.7333	18.0866	19.2014
	1166	18.2	15.2	21.2	18.7654	18.1176	19.2344
	1168	18.5	15.2667	21.7333	18.7976	18.1486	19.2673
	1170	18.4167	15.6167	21.2167	18.8297	18.1795	19.3003
	1172	18.1333	15.1667	21.1	18.8618	18.2105	19.3333
	1174	18.5	15.2333	21.7667	18.8939	18.2414	19.3663
	1176	18.7	16.1333	21.2667	18.9261	18.2724	19.3992
	1178	18.1167	13.4167	22.8167	18.9582	18.3033	19.4322
	1180	18.7667	16.4667	21.0667	18.9903	18.3343	19.4652
	1182	18.6667	14.6667	22.6667	19.0224	18.3652	19.4982
	1184	18.6	15.2	22	19.0546	18.3962	19.5311
	1186	19.05	15.55	22.55	19.0867	18.4271	19.5641
	1188	18.8833	15.8833	21.8833	19.1188	18.4581	19.5971
	1190	18.6667	15.8667	21.4667	19.1509	18.4891	19.63
	1192	19.2333	16.0333	22.4333	19.1831	18.52	19.663
	1194	19.2167	15.1833	23.25	19.2152	18.551	19.696
	1196	19.4333	16.3333	22.5333	19.2473	18.5819	19.729
	1198	19.1667	16.1333	22.2	19.2794	18.6129	19.7619
	1200	18.7667	15.8667	21.6667	19.3116	18.6438	19.7949
	1202	19.15	16.9833	21.3167	19.3437	18.6748	19.8279
	1204	20.0667	17.3	22.8333	19.3758	18.7057	19.8609
	1206	19.1833	15.8167	22.55	19.4079	18.7367	19.8938
	1208	19.55	16.9833	22.1167	19.4401	18.7676	19.9268
	1210	19.1167	15.1167	23.1167	19.4722	18.7986	19.9598
	1212	19.4667	16.9	22.0333	19.5043	18.8295	19.9928
	1214	19.4	16.1667	22.6333	19.5364	18.8605	20.0257
	1216	19.8667	16.8	22.9333	19.5686	18.8915	20.0587
	1218	19.4667	15.5333	23.4	19.6007	18.9224	20.0917
	1220	19.2333	15.9333	22.5333	19.6328	18.9534	20.1246
	1222	18.95	14.9833	22.9167	19.6649	18.9843	20.1576
	1224	19.9167	16.15	23.6833	19.6971	19.0153	20.1906
	1226	19.3	16.5333	22.0667	19.7292	19.0462	20.2236
	1228	19.3833	15.9833	22.7833	19.7613	19.0772	20.2565
	1230	19.4667	16.6333	22.3	19.7934	19.1081	20.2895
	1232	19.55	15.65	23.45	19.8256	19.1391	20.3225
	1234	19.2	16.6	21.8	19.8577	19.17	20.3555
	1236	19.4833	15.55	23.4167	19.8898	19.201	20.3884
	1238	18.9333	15.2667	22.6	19.9219	19.232	20.4214
	1240	19.45	14.95	23.95	19.9541	19.2629	20.4544
	1242	19.5833	16.1833	22.9833	19.9862	19.2939	20.4874
	1244	20.4833	16.6167	24.35	20.0183	19.3248	20.5203
	1246	20.0333	17.3	22.7667	20.0505	19.3558	20.5533
	1248	20.1667	16.2667	24.0667	20.0826	19.3867	20.5863
	1250	20.5667	17.3333	23.8	20.1147	19.4177	20.6193
	1252	19.85	16.2833	23.4167	20.1468	19.4486	20.6522
	1254	20.4833	16.85	24.1167	20.179	19.4796	20.6852
	1256	20.9667	19.4	22.5333	20.2111	19.5105	20.7182
	1258	19.7833	16.55	23.0167	20.2432	19.5415	20.7511
	1260	20.0167	15.95	24.0833	20.2753	19.5724	20.7841
	1262	20.1	18.1333	22.0667	20.3075	19.6034	20.8171
	1264	20.2	16.4667	23.9333	20.3396	19.6344	20.8501
	1266	20.7333	16.8	24.6667	20.3717	19.6653	20.883
	1268	20.5667	16.7667	24.3667	20.4038	19.6963	20.916
	1270	20.5667	17.1	24.0333	20.436	19.7272	20.949
	1272	20.7333	16.2667	25.2	20.4681	19.7582	20.982
	1274	20.4333	17.5333	23.3333	20.5002	19.7891	21.0149
	1276	20.6667	17.5667	23.7667	20.5323	19.8201	21.0479
	1278	20.2833	17.05	23.5167	20.5645	19.851	21.0809
	1280	20.5	18.2667	22.7333	20.5966	19.882	21.1139
	1282	20.2667	17.2667	23.2667	20.6287	19.9129	21.1468
	1284	20.4667	17.4667	23.4667	20.6608	19.9439	21.1798
	1286	20.65	16.4167	24.8833	20.693	19.9748	21.2128
	1288	20.05	16.2167	23.8833	20.7251	20.0058	21.2457
	1290	20.1167	16.8167	23.4167	20.7572	20.0368	21.2787
	1292	20.25	16.6167	23.8833	20.7893	20.0677	21.3117
	1294	20.7833	17.95	23.6167	20.8215	20.0987	21.3447
	1296	20.15	16.6833	23.6167	20.8536	20.1296	21.3776
	1298	20.5833	18.15	23.0167	20.8857	20.1606	21.4106
	1300	20.7	17.1667	24.2333	20.9178	20.1915	21.4436
	1302	20.3333	17.3333	23.3333	20.95	20.2225	21.4766
	1304	20.9833	18.3167	23.65	20.9821	20.2534	21.5095
	1306	20.95	19.25	22.65	21.0142	20.2844	21.5425
	1308	20.9667	17.3	24.6333	21.0463	20.3153	21.5755
	1310	21.0167	17.65	24.3833	21.0785	20.3463	21.6085
	1312	20.4667	15.4333	25.5	21.1106	20.3773	21.6414
	1314	21.4333	18.1333	24.7333	21.1427	20.4082	21.6744
	1316	20.4667	16.9667	23.9667	21.1748	20.4392	21.7074
	1318	21.0667	17.9333	24.2	21.207	20.4701	21.7404
	1320	20.9167	17.9833	23.85	21.2391	20.5011	21.7733
	1322	21.7833	18.25	25.3167	21.2712	20.532	21.8063
	1324	21.7	18.7333	24.6667	21.3033	20.563	21.8393
	1326	20.7667	17.1667	24.3667	21.3355	20.5939	21.8722
	1328	21.8	18.7667	24.8333	21.3676	20.6249	21.9052
	1330	21.6667	19.3333	24	21.3997	20.6558	21.9382
	1332	21.7	18.5	24.9	21.4318	20.6868	21.9712
	1334	22.2333	19.6667	24.8	21.464	20.7177	22.0041
	1336	22	19.0667	24.9333	21.4961	20.7487	22.0371
	1338	21.7333	18.9333	24.5333	21.5282	20.7797	22.0701
	1340	22	19.2	24.8	21.5604	20.8106	22.1031
	1342	21.4	17.7667	25.0333	21.5925	20.8416	22.136
	1344	22.0667	19.0667	25.0667	21.6246	20.8725	22.169
	1346	21.8	18.6667	24.9333	21.6567	20.9035	22.202
	1348	22.0833	19.25	24.9167	21.6889	20.9344	22.235
	1350	22.0667	18.8	25.3333	21.721	20.9654	22.2679
	1352	22.1667	19.2667	25.0667	21.7531	20.9963	22.3009
	1354	21.65	19.0833	24.2167	21.7852	21.0273	22.3339
	1356	22.0167	19.1167	24.9167	21.8174	21.0582	22.3668
	1358	22.0333	19.8667	24.2	21.8495	21.0892	22.3998
	1360	21.6	19.0667	24.1333	21.8816	21.1201	22.4328
	1362	21.65	19.0167	24.2833	21.9137	21.1511	22.4658
	1364	21.4	18.2	24.6	21.9459	21.1821	22.4987
	1366	21.9833	18.6833	25.2833	21.978	21.213	22.5317
	1368	21.7333	18.9333	24.5333	22.0101	21.244	22.5647
	1370	21.8667	19.0667	24.6667	22.0422	21.2749	22.5977
	1372	22	20.0333	23.9667	22.0744	21.3059	22.6306
	1374	22.1	19.1667	25.0333	22.1065	21.3368	22.6636
	1376	22.1333	19.0667	25.2	22.1386	21.3678	22.6966
	1378	22.1	19.4333	24.7667	22.1707	21.3987	22.7296
	1380	22.3	19.0667	25.5333	22.2029	21.4297	22.7625
	1382	22.2167	20.1167	24.3167	22.235	21.4606	22.7955
	1384	21.6333	19.1667	24.1	22.2671	21.4916	22.8285
	1386	22.2167	19.35	25.0833	22.2992	21.5226	22.8615
	1388	21.7	18.7667	24.6333	22.3314	21.5535	22.8944
	1390	21.9833	20.3167	23.65	22.3635	21.5845	22.9274
	1392	22.25	18.95	25.55	22.3956	21.6154	22.9604
	1394	22.15	18.9833	25.3167	22.4277	21.6464	22.9933
	1396	22.2	19.2333	25.1667	22.4599	21.6773	23.0263
	1398	22.0667	19.4333	24.7	22.492	21.7083	23.0593
	1400	21.9833	18.35	25.6167	22.5241	21.7392	23.0923
	1402	22	18.2	25.8	22.5562	21.7702	23.1252
	1404	22.3	19.8	24.8	22.5884	21.8011	23.1582
	1406	22.3667	19.0333	25.7	22.6205	21.8321	23.1912
	1408	22.2667	19.3	25.2333	22.6526	21.863	23.2242
	1410	22.6	20.4333	24.7667	22.6847	21.894	23.2571
	1412	22.8	19.9667	25.6333	22.7169	21.925	23.2901
	1414	22.9333	20.3	25.5667	22.749	21.9559	23.3231
	1416	22.8833	20.85	24.9167	22.7811	21.9869	23.3561
	1418	22.4167	18.9167	25.9167	22.8132	22.0178	23.389
	1420	22.65	20.0833	25.2167	22.8454	22.0488	23.422
	1422	23.3	21.0667	25.5333	22.8775	22.0797	23.455
	1424	22.5167	20.5833	24.45	22.9096	22.1107	23.4879
	1426	22.8333	20.8	24.8667	22.9417	22.1416	23.5209
	1428	22.0167	19.15	24.8833	22.9739	22.1726	23.5539
	1430	22.75	20.1833	25.3167	23.006	22.2035	23.5869
	1432	22.2167	19.4167	25.0167	23.0381	22.2345	23.6198
	1434	22.9333	20.9667	24.9	23.0703	22.2654	23.6528
	1436	22.4333	19.5667	25.3	23.1024	22.2964	23.6858
	1438	22.6167	19.85	25.3833	23.1345	22.3274	23.7188
	1440	22.8333	20.9	24.7667	23.1666	22.3583	23.7517
	1442	22.25	19.2833	25.2167	23.1988	22.3893	23.7847
	1444	22.3667	19.2333	25.5	23.2309	22.4202	23.8177
	1446	22.3667	19.4333	25.3	23.263	22.4512	23.8507
	1448	22.65	20.55	24.75	23.2951	22.4821	23.8836
	1450	22.5	19.3333	25.6667	23.3273	22.5131	23.9166
	1452	22.2333	20.1667	24.3	23.3594	22.544	23.9496
	1454	22.1	18.6333	25.5667	23.3915	22.575	23.9826
	1456	22.7667	19.7	25.8333	23.4236	22.6059	24.0155
	1458	22.95	20.6167	25.2833	23.4558	22.6369	24.0485
	1460	23.15	20.6167	25.6833	23.4879	22.6679	24.0815
	1462	22.85	20.1833	25.5167	23.52	22.6988	24.1144
	1464	23.25	20.8833	25.6167	23.5521	22.7298	24.1474
	1466	22.5333	19.7333	25.3333	23.5843	22.7607	24.1804
	1468	22.5333	19.7667	25.3	23.6164	22.7917	24.2134
	1470	22.9667	20.7667	25.1667	23.6485	22.8226	24.2463
	1472	22.7833	20.05	25.5167	23.6806	22.8536	24.2793
	1474	22.35	19.25	25.45	23.7128	22.8845	24.3123
	1476	22.6333	20.3	24.9667	23.7449	22.9155	24.3453
	1478	23.0833	20.4833	25.6833	23.777	22.9464	24.3782
	1480	22.9167	20.85	24.9833	23.8091	22.9774	24.4112
	1482	22.6167	19.5833	25.65	23.8413	23.0083	24.4442
	1484	23.2833	21.15	25.4167	23.8734	23.0393	24.4772
	1486	22.95	20.4167	25.4833	23.9055	23.0703	24.5101
	1488	23.5167	21.7167	25.3167	23.9376	23.1012	24.5431
	1490	23.2333	21.1667	25.3	23.9698	23.1322	24.5761
	1492	23.4333	21.3667	25.5	24.0019	23.1631	24.609
	1494	23.0833	21.05	25.1167	24.034	23.1941	24.642
	1496	23.2	20.4667	25.9333	24.0661	23.225	24.675
	1498	23.1667	20.8	25.5333	24.0983	23.256	24.708

## Sheet: Extended-Data-Figure 4f
	Extended Data Figure 4f
	30.0°C_Experimental_Time(min)	Median_Developmental_age(hpf)	Median-2*MAD	Median+2*MAD	Linear_fit	Linear_Fit_upper_CI	Linear_Fit_lower_CI
	60	1.96667	0.366667	3.56667	1	1	1
	62	1.96667	0.633333	3.3	1.03367	1.03043	1.03731
	64	2.16667	0.633333	3.7	1.06733	1.06085	1.07463
	66	1.96667	0.566667	3.36667	1.101	1.09128	1.11194
	68	2.1	0.833333	3.36667	1.13467	1.12171	1.14926
	70	2	0.533333	3.46667	1.16834	1.15214	1.18657
	72	1.86667	0.666667	3.06667	1.202	1.18256	1.22389
	74	2.3	0.633333	3.96667	1.23567	1.21299	1.2612
	76	1.96667	0.433333	3.5	1.26934	1.24342	1.29852
	78	1.96667	0.566667	3.36667	1.30301	1.27385	1.33583
	80	2.5	0.433333	4.56667	1.33667	1.30427	1.37315
	82	2.46667	0.333333	4.6	1.37034	1.3347	1.41046
	84	2.7	0.233333	5.16667	1.40401	1.36513	1.44777
	86	2.16667	0.9	3.43333	1.43767	1.39556	1.48509
	88	2.16667	0.366667	3.96667	1.47134	1.42598	1.5224
	90	2.43333	0.1	4.76667	1.50501	1.45641	1.55972
	92	2.7	0.233333	5.16667	1.53868	1.48684	1.59703
	94	2.53333	0	5.06667	1.57234	1.51727	1.63435
	96	2.56667	0.366667	4.76667	1.60601	1.54769	1.67166
	98	3.2	0.533333	5.86667	1.63968	1.57812	1.70898
	100	3	0	6	1.67334	1.60855	1.74629
	102	3	0.466667	5.53333	1.70701	1.63898	1.7836
	104	3.23333	1.3	5.16667	1.74068	1.6694	1.82092
	106	3.06667	-0.133333	6.26667	1.77435	1.69983	1.85823
	108	3.06667	0.6	5.53333	1.80801	1.73026	1.89555
	110	3.63333	0.1	7.16667	1.84168	1.76069	1.93286
	112	3.66667	-0.133333	7.46667	1.87535	1.79111	1.97018
	114	3.63333	0.3	6.96667	1.90902	1.82154	2.00749
	116	3.96667	-0.166667	8.1	1.94268	1.85197	2.04481
	118	3.43333	0.3	6.56667	1.97635	1.88239	2.08212
	120	3.7	0.0333333	7.36667	2.01002	1.91282	2.11944
	122	3.73333	0	7.46667	2.04368	1.94325	2.15675
	124	3.73333	0	7.46667	2.07735	1.97368	2.19406
	126	3.73333	0.2	7.26667	2.11102	2.0041	2.23138
	128	4.33333	-0.933333	9.6	2.14469	2.03453	2.26869
	130	3.86667	0.133333	7.6	2.17835	2.06496	2.30601
	132	4.36667	-0.833333	9.56667	2.21202	2.09539	2.34332
	134	4.36667	0.0333333	8.7	2.24569	2.12581	2.38064
	136	4.53333	-0.666667	9.73333	2.27936	2.15624	2.41795
	138	3.96667	-0.233333	8.16667	2.31302	2.18667	2.45527
	140	3.66667	1.73333	5.6	2.34669	2.2171	2.49258
	142	4.13333	0.266667	8	2.38036	2.24752	2.52989
	144	4.33333	0.866667	7.8	2.41402	2.27795	2.56721
	146	4.33333	-0.0666667	8.73333	2.44769	2.30838	2.60452
	148	4	0.533333	7.46667	2.48136	2.33881	2.64184
	150	4.23333	0.0333333	8.43333	2.51503	2.36923	2.67915
	152	4.33333	0.0666667	8.6	2.54869	2.39966	2.71647
	154	4.2	0.933333	7.46667	2.58236	2.43009	2.75378
	156	4.2	1.2	7.2	2.61603	2.46052	2.7911
	158	4.33333	1.06667	7.6	2.64969	2.49094	2.82841
	160	4.23333	1.16667	7.3	2.68336	2.52137	2.86573
	162	4.33333	1.6	7.06667	2.71703	2.5518	2.90304
	164	4.6	0.333333	8.86667	2.7507	2.58223	2.94035
	166	3.9	0.433333	7.36667	2.78436	2.61265	2.97767
	168	4.16667	1.56667	6.76667	2.81803	2.64308	3.01498
	170	4.3	0.766667	7.83333	2.8517	2.67351	3.0523
	172	4.36667	0.966667	7.76667	2.88537	2.70393	3.08961
	174	3.83333	1.43333	6.23333	2.91903	2.73436	3.12693
	176	4.26667	1.46667	7.06667	2.9527	2.76479	3.16424
	178	4.53333	1.8	7.26667	2.98637	2.79522	3.20156
	180	4.73333	1.73333	7.73333	3.02003	2.82564	3.23887
	182	4.53333	0.866667	8.2	3.0537	2.85607	3.27619
	184	4.6	0.533333	8.66667	3.08737	2.8865	3.3135
	186	4.4	1.66667	7.13333	3.12104	2.91693	3.35081
	188	5.03333	1.23333	8.83333	3.1547	2.94735	3.38813
	190	4.73333	1.4	8.06667	3.18837	2.97778	3.42544
	192	4.6	1.46667	7.73333	3.22204	3.00821	3.46276
	194	4.83333	1.1	8.56667	3.25571	3.03864	3.50007
	196	4.5	1.63333	7.36667	3.28937	3.06906	3.53739
	198	5.13333	1.4	8.86667	3.32304	3.09949	3.5747
	200	4.56667	2.43333	6.7	3.35671	3.12992	3.61202
	202	4.56667	1.56667	7.56667	3.39037	3.16035	3.64933
	204	5.23333	1.63333	8.83333	3.42404	3.19077	3.68664
	206	5.13333	2.06667	8.2	3.45771	3.2212	3.72396
	208	5.26667	2.06667	8.46667	3.49138	3.25163	3.76127
	210	4.76667	1.76667	7.76667	3.52504	3.28206	3.79859
	212	4.73333	2	7.46667	3.55871	3.31248	3.8359
	214	4.46667	1.33333	7.6	3.59238	3.34291	3.87322
	216	4.4	1.6	7.2	3.62604	3.37334	3.91053
	218	5.23333	2.56667	7.9	3.65971	3.40377	3.94785
	220	5.03333	0.966667	9.1	3.69338	3.43419	3.98516
	222	6	1.8	10.2	3.72705	3.46462	4.02248
	224	5.53333	1.46667	9.6	3.76071	3.49505	4.05979
	226	5	1.4	8.6	3.79438	3.52547	4.0971
	228	4.73333	2.2	7.26667	3.82805	3.5559	4.13442
	230	5.23333	1.63333	8.83333	3.86172	3.58633	4.17173
	232	5.23333	1.9	8.56667	3.89538	3.61676	4.20905
	234	5.16667	1.9	8.43333	3.92905	3.64718	4.24636
	236	5.73333	0.6	10.8667	3.96272	3.67761	4.28368
	238	4.83333	1.5	8.16667	3.99638	3.70804	4.32099
	240	5.46667	1.6	9.33333	4.03005	3.73847	4.35831
	242	5.83333	1.36667	10.3	4.06372	3.76889	4.39562
	244	5.06667	2.06667	8.06667	4.09739	3.79932	4.43293
	246	5.06667	2	8.13333	4.13105	3.82975	4.47025
	248	5.5	1.7	9.3	4.16472	3.86018	4.50756
	250	4.8	1.33333	8.26667	4.19839	3.8906	4.54488
	252	5.73333	2.26667	9.2	4.23206	3.92103	4.58219
	254	5.73333	2.8	8.66667	4.26572	3.95146	4.61951
	256	5.46667	2.66667	8.26667	4.29939	3.98189	4.65682
	258	5.36667	2.63333	8.1	4.33306	4.01231	4.69414
	260	5.36667	2.43333	8.3	4.36672	4.04274	4.73145
	262	5.63333	2.9	8.36667	4.40039	4.07317	4.76877
	264	5.56667	2.7	8.43333	4.43406	4.1036	4.80608
	266	5.6	3.06667	8.13333	4.46773	4.13402	4.84339
	268	6.1	2.7	9.5	4.50139	4.16445	4.88071
	270	5.66667	1.8	9.53333	4.53506	4.19488	4.91802
	272	5.6	1.6	9.6	4.56873	4.22531	4.95534
	274	5.83333	2.43333	9.23333	4.60239	4.25573	4.99265
	276	5.83333	3.3	8.36667	4.63606	4.28616	5.02997
	278	5.93333	2.53333	9.33333	4.66973	4.31659	5.06728
	280	6.06667	2.26667	9.86667	4.7034	4.34701	5.1046
	282	5.83333	3.16667	8.5	4.73706	4.37744	5.14191
	284	6.53333	3.06667	10	4.77073	4.40787	5.17923
	286	6.06667	2.73333	9.4	4.8044	4.4383	5.21654
	288	5.56667	2.56667	8.56667	4.83807	4.46872	5.25385
	290	6.16667	2.03333	10.3	4.87173	4.49915	5.29117
	292	6.5	2.63333	10.3667	4.9054	4.52958	5.32848
	294	7.26667	3.13333	11.4	4.93907	4.56001	5.3658
	296	6.6	3	10.2	4.97273	4.59043	5.40311
	298	6.73333	2.73333	10.7333	5.0064	4.62086	5.44043
	300	7.16667	2.7	11.6333	5.04007	4.65129	5.47774
	302	6.8	3.73333	9.86667	5.07374	4.68172	5.51506
	304	6.86667	3.6	10.1333	5.1074	4.71214	5.55237
	306	7.26667	4.66667	9.86667	5.14107	4.74257	5.58968
	308	6.86667	4.2	9.53333	5.17474	4.773	5.627
	310	7.5	4.03333	10.9667	5.20841	4.80343	5.66431
	312	6.8	3.13333	10.4667	5.24207	4.83385	5.70163
	314	7.46667	3.66667	11.2667	5.27574	4.86428	5.73894
	316	7.5	4.16667	10.8333	5.30941	4.89471	5.77626
	318	6.9	3.96667	9.83333	5.34307	4.92514	5.81357
	320	7.9	4.56667	11.2333	5.37674	4.95556	5.85089
	322	7.5	3.9	11.1	5.41041	4.98599	5.8882
	324	7.5	5.76667	9.23333	5.44408	5.01642	5.92552
	326	7.5	4.56667	10.4333	5.47774	5.04685	5.96283
	328	7.36667	4.9	9.83333	5.51141	5.07727	6.00014
	330	7.63333	4.96667	10.3	5.54508	5.1077	6.03746
	332	7.33333	4.73333	9.93333	5.57874	5.13813	6.07477
	334	7.1	3.56667	10.6333	5.61241	5.16855	6.11209
	336	7.56667	4.1	11.0333	5.64608	5.19898	6.1494
	338	7.6	4.6	10.6	5.67975	5.22941	6.18672
	340	7.53333	4	11.0667	5.71341	5.25984	6.22403
	342	7.1	3.36667	10.8333	5.74708	5.29026	6.26135
	344	6.9	4.5	9.3	5.78075	5.32069	6.29866
	346	7.7	4.16667	11.2333	5.81442	5.35112	6.33597
	348	7.9	5.03333	10.7667	5.84808	5.38155	6.37329
	350	6.9	3.5	10.3	5.88175	5.41197	6.4106
	352	7.66667	4.53333	10.8	5.91542	5.4424	6.44792
	354	7.6	4.06667	11.1333	5.94908	5.47283	6.48523
	356	7.9	4.16667	11.6333	5.98275	5.50326	6.52255
	358	8.13333	5.4	10.8667	6.01642	5.53368	6.55986
	360	7.73333	5	10.4667	6.05009	5.56411	6.59718
	362	7.36667	4.43333	10.3	6.08375	5.59454	6.63449
	364	7.5	5.03333	9.96667	6.11742	5.62497	6.67181
	366	7.7	4.9	10.5	6.15109	5.65539	6.70912
	368	7.66667	5.06667	10.2667	6.18476	5.68582	6.74643
	370	8.13333	5.93333	10.3333	6.21842	5.71625	6.78375
	372	7.66667	4.66667	10.6667	6.25209	5.74668	6.82106
	374	7.7	5.16667	10.2333	6.28576	5.7771	6.85838
	376	8.13333	5.53333	10.7333	6.31942	5.80753	6.89569
	378	7.7	4.83333	10.5667	6.35309	5.83796	6.93301
	380	7.8	5.2	10.4	6.38676	5.86839	6.97032
	382	7.9	5.5	10.3	6.42043	5.89881	7.00764
	384	7.56667	5.03333	10.1	6.45409	5.92924	7.04495
	386	7.66667	5.06667	10.2667	6.48776	5.95967	7.08227
	388	7.5	5.03333	9.96667	6.52143	5.99009	7.11958
	390	7.73333	5.6	9.86667	6.55509	6.02052	7.15689
	392	7.66667	5.73333	9.6	6.58876	6.05095	7.19421
	394	7.56667	5.43333	9.7	6.62243	6.08138	7.23152
	396	7.73333	4.86667	10.6	6.6561	6.1118	7.26884
	398	7.8	5.73333	9.86667	6.68976	6.14223	7.30615
	400	7.56667	5.36667	9.76667	6.72343	6.17266	7.34347
	402	7.56667	6.03333	9.1	6.7571	6.20309	7.38078
	404	7.73333	5.26667	10.2	6.79077	6.23351	7.4181
	406	7.73333	5.26667	10.2	6.82443	6.26394	7.45541
	408	7.93333	5.46667	10.4	6.8581	6.29437	7.49272
	410	7.73333	5.8	9.66667	6.89177	6.3248	7.53004
	412	7.73333	5.46667	10	6.92543	6.35522	7.56735
	414	7.56667	5.7	9.43333	6.9591	6.38565	7.60467
	416	7.73333	5.53333	9.93333	6.99277	6.41608	7.64198
	418	7.66667	5.6	9.73333	7.02644	6.44651	7.6793
	420	8.2	6.4	10	7.0601	6.47693	7.71661
	422	7.53333	4.73333	10.3333	7.09377	6.50736	7.75393
	424	7.93333	5.2	10.6667	7.12744	6.53779	7.79124
	426	7.9	5.76667	10.0333	7.16111	6.56822	7.82856
	428	7.93333	5.86667	10	7.19477	6.59864	7.86587
	430	7.73333	5.13333	10.3333	7.22844	6.62907	7.90318
	432	7.9	5.83333	9.96667	7.26211	6.6595	7.9405
	434	8.13333	5.8	10.4667	7.29577	6.68993	7.97781
	436	7.9	5.1	10.7	7.32944	6.72035	8.01513
	438	7.9	5.96667	9.83333	7.36311	6.75078	8.05244
	440	7.93333	5.6	10.2667	7.39678	6.78121	8.08976
	442	8.13333	5.8	10.4667	7.43044	6.81163	8.12707
	444	7.9	5.83333	9.96667	7.46411	6.84206	8.16439
	446	7.9	6.23333	9.56667	7.49778	6.87249	8.2017
	448	7.9	6.03333	9.76667	7.53144	6.90292	8.23901
	450	8.06667	5.93333	10.2	7.56511	6.93334	8.27633
	452	7.9	5.36667	10.4333	7.59878	6.96377	8.31364
	454	8.3	6.5	10.1	7.63245	6.9942	8.35096
	456	8.1	5.7	10.5	7.66611	7.02463	8.38827
	458	7.66667	5.06667	10.2667	7.69978	7.05505	8.42559
	460	8	5.8	10.2	7.73345	7.08548	8.4629
	462	7.9	5.83333	9.96667	7.76712	7.11591	8.50022
	464	7.9	5.5	10.3	7.80078	7.14634	8.53753
	466	7.9	5.36667	10.4333	7.83445	7.17676	8.57485
	468	7.66667	4.8	10.5333	7.86812	7.20719	8.61216
	470	7.9	5.96667	9.83333	7.90178	7.23762	8.64947
	472	7.53333	4.93333	10.1333	7.93545	7.26805	8.68679
	474	7.9	5.3	10.5	7.96912	7.29847	8.7241
	476	8.3	6.56667	10.0333	8.00279	7.3289	8.76142
	478	7.7	6.3	9.1	8.03645	7.35933	8.79873
	480	8.13333	5.93333	10.3333	8.07012	7.38976	8.83605
	482	8.13333	6.06667	10.2	8.10379	7.42018	8.87336
	484	7.5	4.3	10.7	8.13746	7.45061	8.91068
	486	8.13333	5.6	10.6667	8.17112	7.48104	8.94799
	488	8.26667	6.06667	10.4667	8.20479	7.51147	8.98531
	490	7.9	5.76667	10.0333	8.23846	7.54189	9.02262
	492	7.9	5.23333	10.5667	8.27212	7.57232	9.05993
	494	7.9	5.16667	10.6333	8.30579	7.60275	9.09725
	496	7.9	5.3	10.5	8.33946	7.63318	9.13456
	498	7.9	5.1	10.7	8.37313	7.6636	9.17188
	500	8.86667	7	10.7333	8.40679	7.69403	9.20919
	502	8.13333	5.66667	10.6	8.44046	7.72446	9.24651
	504	7.66667	4.4	10.9333	8.47413	7.75488	9.28382
	506	8.23333	5.16667	11.3	8.50779	7.78531	9.32114
	508	7.9	4.56667	11.2333	8.54146	7.81574	9.35845
	510	8.13333	5.93333	10.3333	8.57513	7.84617	9.39576
	512	7.9	5.1	10.7	8.6088	7.87659	9.43308
	514	8	5	11	8.64246	7.90702	9.47039
	516	7.8	4.26667	11.3333	8.67613	7.93745	9.50771
	518	8.13333	4.06667	12.2	8.7098	7.96788	9.54502
	520	8.23333	5.56667	10.9	8.74347	7.9983	9.58234
	522	8.66667	6	11.3333	8.77713	8.02873	9.61965
	524	7.66667	4.13333	11.2	8.8108	8.05916	9.65697
	526	7.5	3.83333	11.1667	8.84447	8.08959	9.69428
	528	8.13333	4.33333	11.9333	8.87813	8.12001	9.7316
	530	7.9	4.3	11.5	8.9118	8.15044	9.76891
	532	7.5	3.23333	11.7667	8.94547	8.18087	9.80622
	534	7.36667	3.63333	11.1	8.97914	8.2113	9.84354
	536	7.86667	3.93333	11.8	9.0128	8.24172	9.88085
	538	8.13333	4.33333	11.9333	9.04647	8.27215	9.91817
	540	8.63333	4.9	12.3667	9.08014	8.30258	9.95548
	542	7.9	3.1	12.7	9.11381	8.33301	9.9928
	544	7.66667	2.86667	12.4667	9.14747	8.36343	10.0301
	546	8.63333	4.43333	12.8333	9.18114	8.39386	10.0674
	548	8.56667	4.23333	12.9	9.21481	8.42429	10.1047
	550	7.9	3.3	12.5	9.24847	8.45472	10.1421
	552	7.9	2.76667	13.0333	9.28214	8.48514	10.1794
	554	6.66667	1.53333	11.8	9.31581	8.51557	10.2167
	556	8.86667	4.66667	13.0667	9.34948	8.546	10.254
	558	8.86667	5.06667	12.6667	9.38314	8.57642	10.2913
	560	7.8	3	12.6	9.41681	8.60685	10.3286
	562	9.13333	3.86667	14.4	9.45048	8.63728	10.3659
	564	8.53333	3.66667	13.4	9.48414	8.66771	10.4033
	566	7.9	2.76667	13.0333	9.51781	8.69813	10.4406
	568	8.13333	3.33333	12.9333	9.55148	8.72856	10.4779
	570	9.66667	4.46667	14.8667	9.58515	8.75899	10.5152
	572	7.1	1.3	12.9	9.61881	8.78942	10.5525
	574	9.33333	4.2	14.4667	9.65248	8.81984	10.5898
	576	9.4	3.66667	15.1333	9.68615	8.85027	10.6271
	578	9.13333	3.46667	14.8	9.71982	8.8807	10.6645
	580	8.53333	2.26667	14.8	9.75348	8.91113	10.7018
	582	9.23333	4.83333	13.6333	9.78715	8.94155	10.7391
	584	9.83333	4.9	14.7667	9.82082	8.97198	10.7764
	586	10.1333	5.66667	14.6	9.85448	9.00241	10.8137
	588	10	5.26667	14.7333	9.88815	9.03284	10.851
	590	10	6.13333	13.8667	9.92182	9.06326	10.8883
	592	10	6.13333	13.8667	9.95549	9.09369	10.9257
	594	10.1667	5.76667	14.5667	9.98915	9.12412	10.963
	596	9.4	4.33333	14.4667	10.0228	9.15455	11.0003
	598	10.1333	6.6	13.6667	10.0565	9.18497	11.0376
	600	10.1333	4.66667	15.6	10.0902	9.2154	11.0749
	602	10.3667	3.43333	17.3	10.1238	9.24583	11.1122
	604	9.2	0.8	17.6	10.1575	9.27626	11.1495
	606	9.7	3.03333	16.3667	10.1912	9.30668	11.1869
	608	10.2	4.66667	15.7333	10.2248	9.33711	11.2242
	610	10.5667	4.1	17.0333	10.2585	9.36754	11.2615
	612	10.4667	5.13333	15.8	10.2922	9.39796	11.2988
	614	10.5667	5.63333	15.5	10.3258	9.42839	11.3361
	616	10.7333	3.86667	17.6	10.3595	9.45882	11.3734
	618	10.3333	4.93333	15.7333	10.3932	9.48925	11.4107
	620	10.2667	4.73333	15.8	10.4268	9.51967	11.4481
	622	10.7333	4.06667	17.4	10.4605	9.5501	11.4854
	624	10.6667	3.33333	18	10.4942	9.58053	11.5227
	626	10.1667	3.56667	16.7667	10.5278	9.61096	11.56
	628	10.7333	4.6	16.8667	10.5615	9.64138	11.5973
	630	10.5667	5.56667	15.5667	10.5952	9.67181	11.6346
	632	10.9667	5.63333	16.3	10.6288	9.70224	11.6719
	634	10.7333	4.06667	17.4	10.6625	9.73267	11.7093
	636	8.36667	0.1	16.6333	10.6962	9.76309	11.7466
	638	10.7	3.23333	18.1667	10.7298	9.79352	11.7839
	640	11.1333	-0.6	22.8667	10.7635	9.82395	11.8212
	642	10.7333	3.53333	17.9333	10.7972	9.85438	11.8585
	644	11.1333	4.2	18.0667	10.8308	9.8848	11.8958
	646	10.8667	3.93333	17.8	10.8645	9.91523	11.9332
	648	10.7333	1.2	20.2667	10.8982	9.94566	11.9705
	650	11.2	4.93333	17.4667	10.9318	9.97609	12.0078
	652	11.5	1.76667	21.2333	10.9655	10.0065	12.0451
	654	10.7333	4.26667	17.2	10.9992	10.0369	12.0824
	656	11.4	1.13333	21.6667	11.0328	10.0674	12.1197
	658	11.7667	5.83333	17.7	11.0665	10.0978	12.157
	660	11.8333	3.36667	20.3	11.1002	10.1282	12.1944
	662	11.5	2.76667	20.2333	11.1338	10.1586	12.2317
	664	12.3667	8.43333	16.3	11.1675	10.1891	12.269
	666	12.0333	3.1	20.9667	11.2012	10.2195	12.3063
	668	11.6	2.73333	20.4667	11.2348	10.2499	12.3436
	670	11.7667	4.96667	18.5667	11.2685	10.2804	12.3809
	672	11.7667	3.03333	20.5	11.3022	10.3108	12.4182
	674	11.6	7.13333	16.0667	11.3358	10.3412	12.4556
	676	11.7667	4.56667	18.9667	11.3695	10.3716	12.4929
	678	11	0.266667	21.7333	11.4032	10.4021	12.5302
	680	11.9333	4.06667	19.8	11.4368	10.4325	12.5675
	682	12.3333	0.866667	23.8	11.4705	10.4629	12.6048
	684	11.5333	3.93333	19.1333	11.5042	10.4934	12.6421
	686	11.7333	3.73333	19.7333	11.5378	10.5238	12.6794
	688	12.9667	8.36667	17.5667	11.5715	10.5542	12.7168
	690	13.1333	5.6	20.6667	11.6052	10.5846	12.7541
	692	13.4	7.73333	19.0667	11.6388	10.6151	12.7914
	694	12.4	7.6	17.2	11.6725	10.6455	12.8287
	696	13.3667	9.83333	16.9	11.7062	10.6759	12.866
	698	12.9333	5.73333	20.1333	11.7399	10.7063	12.9033
	700	13.1667	7.23333	19.1	11.7735	10.7368	12.9406
	702	13.4	7.73333	19.0667	11.8072	10.7672	12.978
	704	13.1667	7.76667	18.5667	11.8409	10.7976	13.0153
	706	13.9	7.9	19.9	11.8745	10.8281	13.0526
	708	12.0333	8.7	15.3667	11.9082	10.8585	13.0899
	710	13.1	7.3	18.9	11.9419	10.8889	13.1272
	712	14.3333	7.86667	20.8	11.9755	10.9193	13.1645
	714	12.8667	8.33333	17.4	12.0092	10.9498	13.2018
	716	13.6667	8.2	19.1333	12.0429	10.9802	13.2392
	718	13.8	8.53333	19.0667	12.0765	11.0106	13.2765
	720	13.2667	6.8	19.7333	12.1102	11.041	13.3138
	722	13.3667	5.83333	20.9	12.1439	11.0715	13.3511
	724	13.3667	8.1	18.6333	12.1775	11.1019	13.3884
	726	13.8	9.46667	18.1333	12.2112	11.1323	13.4257
	728	12.4333	6.3	18.5667	12.2449	11.1628	13.463
	730	13.5333	7.2	19.8667	12.2785	11.1932	13.5004
	732	13.2667	8.2	18.3333	12.3122	11.2236	13.5377
	734	13.4	6.8	20	12.3459	11.254	13.575
	736	13.8667	8.2	19.5333	12.3795	11.2845	13.6123
	738	13.1	8.36667	17.8333	12.4132	11.3149	13.6496
	740	13.2667	9.06667	17.4667	12.4469	11.3453	13.6869
	742	12.6	7.6	17.6	12.4805	11.3757	13.7242
	744	14.2333	9.56667	18.9	12.5142	11.4062	13.7616
	746	13.8	8.86667	18.7333	12.5479	11.4366	13.7989
	748	13.8	7.66667	19.9333	12.5815	11.467	13.8362
	750	13.8	9.66667	17.9333	12.6152	11.4975	13.8735
	752	15.4667	8.86667	22.0667	12.6489	11.5279	13.9108
	754	13.7	7.36667	20.0333	12.6825	11.5583	13.9481
	756	13.7	8.1	19.3	12.7162	11.5887	13.9854
	758	13.8667	9.66667	18.0667	12.7499	11.6192	14.0228
	760	14.5667	9.5	19.6333	12.7835	11.6496	14.0601
	762	14.4	10.5333	18.2667	12.8172	11.68	14.0974
	764	14.5	9.76667	19.2333	12.8509	11.7104	14.1347
	766	13.3667	8.43333	18.3	12.8845	11.7409	14.172
	768	14.4333	9.43333	19.4333	12.9182	11.7713	14.2093
	770	13.6667	7.8	19.5333	12.9519	11.8017	14.2467
	772	14.6333	9.16667	20.1	12.9855	11.8322	14.284
	774	13.6	8.66667	18.5333	13.0192	11.8626	14.3213
	776	14.9	9.5	20.3	13.0529	11.893	14.3586
	778	16.1667	10.6333	21.7	13.0865	11.9234	14.3959
	780	14.7333	9.93333	19.5333	13.1202	11.9539	14.4332
	782	13.8	8.2	19.4	13.1539	11.9843	14.4705
	784	14.1667	9.36667	18.9667	13.1875	12.0147	14.5079
	786	14.8	8.8	20.8	13.2212	12.0451	14.5452
	788	15.3	10.1667	20.4333	13.2549	12.0756	14.5825
	790	13.6	9.8	17.4	13.2885	12.106	14.6198
	792	15.2667	10.6	19.9333	13.3222	12.1364	14.6571
	794	15.5	9.9	21.1	13.3559	12.1669	14.6944
	796	14.0667	5.6	22.5333	13.3895	12.1973	14.7317
	798	14.0667	8.46667	19.6667	13.4232	12.2277	14.7691
	800	15.1333	11.5333	18.7333	13.4569	12.2581	14.8064
	802	15.2667	10.9333	19.6	13.4905	12.2886	14.8437
	804	13.8333	8.56667	19.1	13.5242	12.319	14.881
	806	15.2333	11.9	18.5667	13.5579	12.3494	14.9183
	808	15	11.2667	18.7333	13.5915	12.3799	14.9556
	810	15.1333	10.0667	20.2	13.6252	12.4103	14.9929
	812	14.4	7.86667	20.9333	13.6589	12.4407	15.0303
	814	15.1333	10.6667	19.6	13.6926	12.4711	15.0676
	816	15.2	10.8667	19.5333	13.7262	12.5016	15.1049
	818	16.3667	11.2333	21.5	13.7599	12.532	15.1422
	820	15.2	10	20.4	13.7936	12.5624	15.1795
	822	16.2	11.1333	21.2667	13.8272	12.5928	15.2168
	824	14.1	10.1	18.1	13.8609	12.6233	15.2541
	826	14.3333	10.2667	18.4	13.8946	12.6537	15.2915
	828	15.1333	10.5333	19.7333	13.9282	12.6841	15.3288
	830	15.7	12.0333	19.3667	13.9619	12.7146	15.3661
	832	15.1667	9.9	20.4333	13.9956	12.745	15.4034
	834	16.4333	12.1	20.7667	14.0292	12.7754	15.4407
	836	15.4667	8.2	22.7333	14.0629	12.8058	15.478
	838	14.2	8.33333	20.0667	14.0966	12.8363	15.5153
	840	14.8333	9.5	20.1667	14.1302	12.8667	15.5527
	842	15.4667	10.2	20.7333	14.1639	12.8971	15.59
	844	15.6	11.5333	19.6667	14.1976	12.9275	15.6273
	846	17.2	11.8	22.6	14.2312	12.958	15.6646
	848	14.9	9.96667	19.8333	14.2649	12.9884	15.7019
	850	15.3333	11.4	19.2667	14.2986	13.0188	15.7392
	852	14.6	10.6667	18.5333	14.3322	13.0493	15.7765
	854	14.5	9.56667	19.4333	14.3659	13.0797	15.8139
	856	14.7667	9.16667	20.3667	14.3996	13.1101	15.8512
	858	15.6	10.9333	20.2667	14.4332	13.1405	15.8885
	860	15.5667	10.6333	20.5	14.4669	13.171	15.9258
	862	15.4	10.8	20	14.5006	13.2014	15.9631
	864	16.3667	10.4333	22.3	14.5342	13.2318	16.0004
	866	14.8	9.4	20.2	14.5679	13.2622	16.0377
	868	15.3	9.03333	21.5667	14.6016	13.2927	16.0751
	870	15.4	10.2	20.6	14.6352	13.3231	16.1124
	872	14.8	10.2	19.4	14.6689	13.3535	16.1497
	874	14.9333	10.8	19.0667	14.7026	13.384	16.187
	876	15.6333	11.7	19.5667	14.7362	13.4144	16.2243
	878	16.1333	11.2667	21	14.7699	13.4448	16.2616
	880	15.9333	11.6667	20.2	14.8036	13.4752	16.2989
	882	15.1333	10.5333	19.7333	14.8372	13.5057	16.3363
	884	15.4333	11.3	19.5667	14.8709	13.5361	16.3736
	886	15.6	11.6	19.6	14.9046	13.5665	16.4109
	888	16.0667	12.2667	19.8667	14.9382	13.5969	16.4482
	890	16.1333	13.2	19.0667	14.9719	13.6274	16.4855
	892	16.6667	12.2667	21.0667	15.0056	13.6578	16.5228
	894	14.5667	11.0333	18.1	15.0392	13.6882	16.5602
	896	15.6333	12.0333	19.2333	15.0729	13.7187	16.5975
	898	15.4333	11.5	19.3667	15.1066	13.7491	16.6348
	900	15	11.6667	18.3333	15.1402	13.7795	16.6721
	902	15.7667	11.5667	19.9667	15.1739	13.8099	16.7094
	904	15.6	11.2667	19.9333	15.2076	13.8404	16.7467
	906	16.3667	12.0333	20.7	15.2412	13.8708	16.784
	908	16.3	12.3	20.3	15.2749	13.9012	16.8214
	910	16.5667	13.6333	19.5	15.3086	13.9316	16.8587
	912	15.1667	12.0333	18.3	15.3422	13.9621	16.896
	914	14.9333	10.8	19.0667	15.3759	13.9925	16.9333
	916	15.0667	11.3333	18.8	15.4096	14.0229	16.9706
	918	16.1333	11.6667	20.6	15.4432	14.0534	17.0079
	920	17.2	12	22.4	15.4769	14.0838	17.0452
	922	16.2667	10.9333	21.6	15.5106	14.1142	17.0826
	924	15.2667	10.8	19.7333	15.5442	14.1446	17.1199
	926	15.7333	12.8667	18.6	15.5779	14.1751	17.1572
	928	14.8	11.8667	17.7333	15.6116	14.2055	17.1945
	930	16.3333	12.4	20.2667	15.6453	14.2359	17.2318
	932	16.2333	11.9	20.5667	15.6789	14.2664	17.2691
	934	15.0333	11.7	18.3667	15.7126	14.2968	17.3064
	936	16	12.3333	19.6667	15.7463	14.3272	17.3438
	938	16.8667	12.4	21.3333	15.7799	14.3576	17.3811
	940	16.4	11.8	21	15.8136	14.3881	17.4184
	942	15.1333	11.5333	18.7333	15.8473	14.4185	17.4557
	944	14.9333	10.8	19.0667	15.8809	14.4489	17.493
	946	16.3667	10.1667	22.5667	15.9146	14.4793	17.5303
	948	16.5667	13.1	20.0333	15.9483	14.5098	17.5676
	950	16.8667	11	22.7333	15.9819	14.5402	17.605
	952	16.3667	11.9667	20.7667	16.0156	14.5706	17.6423
	954	16.9667	11.6333	22.3	16.0493	14.6011	17.6796
	956	15.8333	9.5	22.1667	16.0829	14.6315	17.7169
	958	15.2667	10.4667	20.0667	16.1166	14.6619	17.7542
	960	17	11.4667	22.5333	16.1503	14.6923	17.7915
	962	16.7333	10.6	22.8667	16.1839	14.7228	17.8288
	964	17.2333	12.1	22.3667	16.2176	14.7532	17.8662
	966	15.2	9.13333	21.2667	16.2513	14.7836	17.9035
	968	15.7	9.9	21.5	16.2849	14.814	17.9408
	970	16.0333	9.96667	22.1	16.3186	14.8445	17.9781
	972	17.7667	14.2333	21.3	16.3523	14.8749	18.0154
	974	15.3	9.56667	21.0333	16.3859	14.9053	18.0527
	976	16	11.2	20.8	16.4196	14.9358	18.09
	978	15.9	10.5667	21.2333	16.4533	14.9662	18.1274
	980	14.4667	8.06667	20.8667	16.4869	14.9966	18.1647
	982	17.3667	12.8333	21.9	16.5206	15.027	18.202
	984	15.8333	11.1667	20.5	16.5543	15.0575	18.2393
	986	15.8667	12.1333	19.6	16.5879	15.0879	18.2766
	988	14.7	10.2333	19.1667	16.6216	15.1183	18.3139
	990	15.2	8.46667	21.9333	16.6553	15.1487	18.3512
	992	15.6333	10.1667	21.1	16.6889	15.1792	18.3886
	994	16.1667	10.3	22.0333	16.7226	15.2096	18.4259
	996	15.2667	9.4	21.1333	16.7563	15.24	18.4632
	998	16.4333	10.8333	22.0333	16.7899	15.2705	18.5005
	1000	15.7	7.83333	23.5667	16.8236	15.3009	18.5378
	1002	15.2	7.93333	22.4667	16.8573	15.3313	18.5751
	1004	15.8	9.06667	22.5333	16.8909	15.3617	18.6124
	1006	16.3667	10.5	22.2333	16.9246	15.3922	18.6498
	1008	16.0667	9.26667	22.8667	16.9583	15.4226	18.6871
	1010	15.9667	7.76667	24.1667	16.9919	15.453	18.7244
	1012	17.1667	11.3	23.0333	17.0256	15.4834	18.7617
	1014	17.3	11.5667	23.0333	17.0593	15.5139	18.799
	1016	16.8667	11	22.7333	17.0929	15.5443	18.8363
	1018	17.5667	12.7	22.4333	17.1266	15.5747	18.8737
	1020	15.9667	9.76667	22.1667	17.1603	15.6052	18.911
	1022	16.7667	10.9	22.6333	17.1939	15.6356	18.9483
	1024	17.6333	10.3667	24.9	17.2276	15.666	18.9856
	1026	17.9	10.8333	24.9667	17.2613	15.6964	19.0229
	1028	17.1	9.63333	24.5667	17.2949	15.7269	19.0602
	1030	17.1333	10.7333	23.5333	17.3286	15.7573	19.0975
	1032	17.3667	11.5667	23.1667	17.3623	15.7877	19.1349
	1034	16.5	8.9	24.1	17.3959	15.8181	19.1722
	1036	14.7333	8.06667	21.4	17.4296	15.8486	19.2095
	1038	17.3	11.1	23.5	17.4633	15.879	19.2468
	1040	16.2333	8.36667	24.1	17.4969	15.9094	19.2841
	1042	17.3	11.5667	23.0333	17.5306	15.9399	19.3214
	1044	17.9	10.8333	24.9667	17.5643	15.9703	19.3587
	1046	17.3	10.3667	24.2333	17.598	16.0007	19.3961
	1048	16.3333	8	24.6667	17.6316	16.0311	19.4334
	1050	17.5333	13.4667	21.6	17.6653	16.0616	19.4707
	1052	17.2	10.1333	24.2667	17.699	16.092	19.508
	1054	17	11.2667	22.7333	17.7326	16.1224	19.5453
	1056	16.8667	10.4667	23.2667	17.7663	16.1528	19.5826
	1058	19.4333	14.7667	24.1	17.8	16.1833	19.6199
	1060	18.5	12.5	24.5	17.8336	16.2137	19.6573
	1062	17.5667	11.1	24.0333	17.8673	16.2441	19.6946
	1064	17.3	11.2333	23.3667	17.901	16.2746	19.7319
	1066	18.5333	11.8	25.2667	17.9346	16.305	19.7692
	1068	17.6333	11.6333	23.6333	17.9683	16.3354	19.8065
	1070	16.5	7.83333	25.1667	18.002	16.3658	19.8438
	1072	19.0333	12.2333	25.8333	18.0356	16.3963	19.8811
	1074	17.6	10.7333	24.4667	18.0693	16.4267	19.9185
	1076	17.2	10.7333	23.6667	18.103	16.4571	19.9558
	1078	17.5333	8.8	26.2667	18.1366	16.4876	19.9931
	1080	17.7667	10.3667	25.1667	18.1703	16.518	20.0304
	1082	18.8333	13.9667	23.7	18.204	16.5484	20.0677
	1084	16.5	8.3	24.7	18.2376	16.5788	20.105
	1086	18.1	9.63333	26.5667	18.2713	16.6093	20.1423
	1088	15.8667	6.53333	25.2	18.305	16.6397	20.1797
	1090	19.0667	15.1333	23	18.3386	16.6701	20.217
	1092	18.9667	10.9	27.0333	18.3723	16.7005	20.2543
	1094	18.4667	11.9333	25	18.406	16.731	20.2916
	1096	19.0667	12.3333	25.8	18.4396	16.7614	20.3289
	1098	19.2	12.8	25.6	18.4733	16.7918	20.3662
	1100	18.7	10.4333	26.9667	18.507	16.8223	20.4035
	1102	19.5333	13.4667	25.6	18.5406	16.8527	20.4409
	1104	19.5	14.7	24.3	18.5743	16.8831	20.4782
	1106	19	13.6	24.4	18.608	16.9135	20.5155
	1108	19.4333	13.5667	25.3	18.6416	16.944	20.5528
	1110	19	10.8667	27.1333	18.6753	16.9744	20.5901
	1112	19.8	15.0667	24.5333	18.709	17.0048	20.6274
	1114	19.0333	9.7	28.3667	18.7426	17.0352	20.6647
	1116	18.6333	11.7667	25.5	18.7763	17.0657	20.7021
	1118	19.8667	11.8	27.9333	18.81	17.0961	20.7394
	1120	19.0667	14.0667	24.0667	18.8436	17.1265	20.7767
	1122	19.7333	14.2667	25.2	18.8773	17.157	20.814
	1124	19.3	13.2333	25.3667	18.911	17.1874	20.8513
	1126	19.3667	12.5	26.2333	18.9446	17.2178	20.8886
	1128	19.0667	11.7333	26.4	18.9783	17.2482	20.9259
	1130	19.8333	13.3667	26.3	19.012	17.2787	20.9633
	1132	20.9	16.5667	25.2333	19.0456	17.3091	21.0006
	1134	20.4333	15.3	25.5667	19.0793	17.3395	21.0379
	1136	19.3667	12.7667	25.9667	19.113	17.3699	21.0752
	1138	20.6	17.0667	24.1333	19.1466	17.4004	21.1125
	1140	19.8	14.9333	24.6667	19.1803	17.4308	21.1498
	1142	20.1	14.5667	25.6333	19.214	17.4612	21.1871
	1144	20.1667	13.9667	26.3667	19.2476	17.4917	21.2245
	1146	19.9667	15.9667	23.9667	19.2813	17.5221	21.2618
	1148	20.3	16.4333	24.1667	19.315	17.5525	21.2991
	1150	19.9333	13.8	26.0667	19.3486	17.5829	21.3364
	1152	19.6667	14.0667	25.2667	19.3823	17.6134	21.3737
	1154	19.6667	13.4667	25.8667	19.416	17.6438	21.411
	1156	19.9667	14.1	25.8333	19.4496	17.6742	21.4484
	1158	20.6667	15.6	25.7333	19.4833	17.7046	21.4857
	1160	21.2667	17.9333	24.6	19.517	17.7351	21.523
	1162	20.4667	16.2	24.7333	19.5507	17.7655	21.5603
	1164	20.1667	15.7667	24.5667	19.5843	17.7959	21.5976
	1166	21.4333	18.3	24.5667	19.618	17.8264	21.6349
	1168	20.8333	17.3	24.3667	19.6517	17.8568	21.6722
	1170	20.8667	16.4667	25.2667	19.6853	17.8872	21.7096
	1172	20.6333	15.6333	25.6333	19.719	17.9176	21.7469
	1174	20.3333	15.4	25.2667	19.7527	17.9481	21.7842
	1176	20.1667	15.5667	24.7667	19.7863	17.9785	21.8215
	1178	20.0333	14.7	25.3667	19.82	18.0089	21.8588
	1180	19.8333	12.9	26.7667	19.8537	18.0393	21.8961
	1182	20.1667	16.0333	24.3	19.8873	18.0698	21.9334
	1184	20.9333	15.7333	26.1333	19.921	18.1002	21.9708
	1186	20.8667	17.7333	24	19.9547	18.1306	22.0081
	1188	21.1	18.2333	23.9667	19.9883	18.1611	22.0454
	1190	20.7333	15.8667	25.6	20.022	18.1915	22.0827
	1192	20.8667	17.7333	24	20.0557	18.2219	22.12
	1194	19.8333	14.1	25.5667	20.0893	18.2523	22.1573
	1196	19.3	10.4333	28.1667	20.123	18.2828	22.1946
	1198	20.8333	17.3667	24.3	20.1567	18.3132	22.232
	1200	20.7333	15.6667	25.8	20.1903	18.3436	22.2693
	1202	20.0333	11.5	28.5667	20.224	18.3741	22.3066
	1204	20.2667	13.5333	27	20.2577	18.4045	22.3439
	1206	20.3333	14.6	26.0667	20.2913	18.4349	22.3812
	1208	20.0333	14.1	25.9667	20.325	18.4653	22.4185
	1210	20.8	14.8	26.8	20.3587	18.4958	22.4558
	1212	20.8333	15.7	25.9667	20.3923	18.5262	22.4932
	1214	21.9667	19.0333	24.9	20.426	18.5566	22.5305
	1216	20.3333	14.8667	25.8	20.4597	18.587	22.5678
	1218	20.4667	14.6	26.3333	20.4933	18.6175	22.6051
	1220	21	16.3333	25.6667	20.527	18.6479	22.6424
	1222	21.1333	16.0667	26.2	20.5607	18.6783	22.6797
	1224	21.1333	17.2	25.0667	20.5943	18.7088	22.717
	1226	20.9	15.3667	26.4333	20.628	18.7392	22.7544
	1228	19.5333	11.2	27.8667	20.6617	18.7696	22.7917
	1230	20.8333	15.8333	25.8333	20.6953	18.8	22.829
	1232	20.8667	15.7333	26	20.729	18.8305	22.8663
	1234	20.6	16.0667	25.1333	20.7627	18.8609	22.9036
	1236	21.2667	18.1333	24.4	20.7963	18.8913	22.9409
	1238	21.4	16.6667	26.1333	20.83	18.9217	22.9782
	1240	21.2333	17.8333	24.6333	20.8637	18.9522	23.0156
	1242	21.5	17.3	25.7	20.8973	18.9826	23.0529
	1244	21.5	18.1667	24.8333	20.931	19.013	23.0902
	1246	21.2667	16.8667	25.6667	20.9647	19.0435	23.1275
	1248	20.7667	17.5	24.0333	20.9983	19.0739	23.1648
	1250	20.4	13.3333	27.4667	21.032	19.1043	23.2021
	1252	20.6	15	26.2	21.0657	19.1347	23.2394
	1254	20.3667	15.4333	25.3	21.0993	19.1652	23.2768
	1256	20.0667	15.0667	25.0667	21.133	19.1956	23.3141
	1258	19.1333	12.3333	25.9333	21.1667	19.226	23.3514
	1260	18.8333	9.7	27.9667	21.2003	19.2564	23.3887
	1262	19.8333	11.7	27.9667	21.234	19.2869	23.426
	1264	20.7667	16.6333	24.9	21.2677	19.3173	23.4633
	1266	20.7667	14.5667	26.9667	21.3013	19.3477	23.5006
	1268	21.2333	15.7667	26.7	21.335	19.3782	23.538
	1270	21.2333	16.7667	25.7	21.3687	19.4086	23.5753
	1272	20.3	15.4333	25.1667	21.4023	19.439	23.6126
	1274	19.3333	11.2667	27.4	21.436	19.4694	23.6499
	1276	21.0667	15.6	26.5333	21.4697	19.4999	23.6872
	1278	20.1333	13.8667	26.4	21.5034	19.5303	23.7245

## Sheet: Extended-Data-Figure 4g
	Extended Data Figure 4g
	31.0°C_Experimental_Time(min)	Median_Developmental_age(hpf)	Median-2*MAD	Median+2*MAD	Linear_fit	Linear_Fit_upper_CI	Linear_Fit_lower_CI
	60	1.26667	0.8	1.73333	1	1	1
	62	1.26667	0.8	1.73333	1.03962	1.03843	1.04101
	64	1.36667	0.9	1.83333	1.07923	1.07686	1.08203
	66	1.3	0.833333	1.76667	1.11885	1.11529	1.12304
	68	1.36667	0.833333	1.9	1.15846	1.15373	1.16405
	70	1.53333	1	2.06667	1.19808	1.19216	1.20507
	72	1.5	1.03333	1.96667	1.2377	1.23059	1.24608
	74	1.56667	1.1	2.03333	1.27731	1.26902	1.28709
	76	1.56667	0.833333	2.3	1.31693	1.30745	1.32811
	78	1.6	0.866667	2.33333	1.35655	1.34588	1.36912
	80	1.53333	1.13333	1.93333	1.39616	1.38431	1.41014
	82	1.6	1.13333	2.06667	1.43578	1.42274	1.45115
	84	1.73333	1.33333	2.13333	1.47539	1.46118	1.49216
	86	1.73333	0.8	2.66667	1.51501	1.49961	1.53318
	88	1.6	0.866667	2.33333	1.55463	1.53804	1.57419
	90	1.73333	1.06667	2.4	1.59424	1.57647	1.6152
	92	1.6	0.4	2.8	1.63386	1.6149	1.65622
	94	1.8	0.733333	2.86667	1.67348	1.65333	1.69723
	96	1.83333	1.1	2.56667	1.71309	1.69176	1.73824
	98	1.56667	0.966667	2.16667	1.75271	1.7302	1.77926
	100	1.56667	1.03333	2.1	1.79232	1.76863	1.82027
	102	1.66667	0.733333	2.6	1.83194	1.80706	1.86128
	104	1.76667	0.766667	2.76667	1.87156	1.84549	1.9023
	106	1.9	0.7	3.1	1.91117	1.88392	1.94331
	108	1.6	0.8	2.4	1.95079	1.92235	1.98433
	110	1.93333	0.8	3.06667	1.9904	1.96078	2.02534
	112	2.23333	0.433333	4.03333	2.03002	1.99922	2.06635
	114	2.13333	1.4	2.86667	2.06964	2.03765	2.10737
	116	2.16667	0.766667	3.56667	2.10925	2.07608	2.14838
	118	2.3	1.23333	3.36667	2.14887	2.11451	2.18939
	120	2.8	0.2	5.4	2.18849	2.15294	2.23041
	122	2.73333	0.333333	5.13333	2.2281	2.19137	2.27142
	124	2.83333	0.633333	5.03333	2.26772	2.2298	2.31243
	126	2.4	0.466667	4.33333	2.30733	2.26823	2.35345
	128	3.16667	0.433333	5.9	2.34695	2.30667	2.39446
	130	2.86667	0.2	5.53333	2.38657	2.3451	2.43547
	132	2.83333	0.966667	4.7	2.42618	2.38353	2.47649
	134	3.76667	1.63333	5.9	2.4658	2.42196	2.5175
	136	2.93333	0.866667	5	2.50542	2.46039	2.55851
	138	4	0.466667	7.53333	2.54503	2.49882	2.59953
	140	3.53333	0.866667	6.2	2.58465	2.53725	2.64054
	142	3.46667	1.93333	5	2.62426	2.57569	2.68156
	144	3.23333	1.36667	5.1	2.66388	2.61412	2.72257
	146	3.36667	0.1	6.63333	2.7035	2.65255	2.76358
	148	3.7	-0.366667	7.76667	2.74311	2.69098	2.8046
	150	4.33333	-0.8	9.46667	2.78273	2.72941	2.84561
	152	3.66667	0.8	6.53333	2.82234	2.76784	2.88662
	154	4	-0.733333	8.73333	2.86196	2.80627	2.92764
	156	6.26667	-1.66667	14.2	2.90158	2.84471	2.96865
	158	4.2	1.06667	7.33333	2.94119	2.88314	3.00966
	160	3.5	2.23333	4.76667	2.98081	2.92157	3.05068
	162	3.3	1.36667	5.23333	3.02043	2.96	3.09169
	164	3.63333	0.7	6.56667	3.06004	2.99843	3.1327
	166	3.06667	0.533333	5.6	3.09966	3.03686	3.17372
	168	3.56667	1.43333	5.7	3.13927	3.07529	3.21473
	170	3.46667	1.86667	5.06667	3.17889	3.11372	3.25575
	172	3.96667	1.36667	6.56667	3.21851	3.15216	3.29676
	174	3.36667	0.233333	6.5	3.25812	3.19059	3.33777
	176	3.83333	0.0333333	7.63333	3.29774	3.22902	3.37879
	178	3.5	0.433333	6.56667	3.33735	3.26745	3.4198
	180	4.6	1	8.2	3.37697	3.30588	3.46081
	182	4.16667	2.3	6.03333	3.41659	3.34431	3.50183
	184	3.83333	1.56667	6.1	3.4562	3.38274	3.54284
	186	4	0.866667	7.13333	3.49582	3.42118	3.58385
	188	3.96667	1.1	6.83333	3.53544	3.45961	3.62487
	190	4.66667	0.666667	8.66667	3.57505	3.49804	3.66588
	192	3.96667	0.9	7.03333	3.61467	3.53647	3.70689
	194	4.23333	2.76667	5.7	3.65428	3.5749	3.74791
	196	4.06667	2.2	5.93333	3.6939	3.61333	3.78892
	198	4.7	-1.9	11.3	3.73352	3.65176	3.82994
	200	5.3	1.63333	8.96667	3.77313	3.69019	3.87095
	202	4.63333	2.3	6.96667	3.81275	3.72863	3.91196
	204	4.76667	2.16667	7.36667	3.85237	3.76706	3.95298
	206	4.63333	1.96667	7.3	3.89198	3.80549	3.99399
	208	5.5	1.43333	9.56667	3.9316	3.84392	4.035
	210	5.7	2.96667	8.43333	3.97121	3.88235	4.07602
	212	5.8	1.33333	10.2667	4.01083	3.92078	4.11703
	214	5.4	1.73333	9.06667	4.05045	3.95921	4.15804
	216	7.83333	1.16667	14.5	4.09006	3.99765	4.19906
	218	5.36667	1.36667	9.36667	4.12968	4.03608	4.24007
	220	5.26667	1.73333	8.8	4.16929	4.07451	4.28108
	222	5.6	2.46667	8.73333	4.20891	4.11294	4.3221
	224	5.96667	2.63333	9.3	4.24853	4.15137	4.36311
	226	7.16667	1.96667	12.3667	4.28814	4.1898	4.40412
	228	6	3.13333	8.86667	4.32776	4.22823	4.44514
	230	6.53333	2.8	10.2667	4.36738	4.26667	4.48615
	232	6.66667	2.4	10.9333	4.40699	4.3051	4.52717
	234	5.23333	3.9	6.56667	4.44661	4.34353	4.56818
	236	6.4	2.53333	10.2667	4.48622	4.38196	4.60919
	238	5.8	2.13333	9.46667	4.52584	4.42039	4.65021
	240	5.83333	1.7	9.96667	4.56546	4.45882	4.69122
	242	5.36667	1.56667	9.16667	4.60507	4.49725	4.73223
	244	5.56667	0.766667	10.3667	4.64469	4.53568	4.77325
	246	6.6	2.4	10.8	4.68431	4.57412	4.81426
	248	5.46667	1.6	9.33333	4.72392	4.61255	4.85527
	250	6.03333	2.96667	9.1	4.76354	4.65098	4.89629
	252	5.16667	3.36667	6.96667	4.80315	4.68941	4.9373
	254	5.23333	2.83333	7.63333	4.84277	4.72784	4.97831
	256	6.1	2.96667	9.23333	4.88239	4.76627	5.01933
	258	5.06667	2.53333	7.6	4.922	4.8047	5.06034
	260	5.56667	3.23333	7.9	4.96162	4.84314	5.10136
	262	6.13333	3.13333	9.13333	5.00123	4.88157	5.14237
	264	5.8	3.13333	8.46667	5.04085	4.92	5.18338
	266	5.7	2.9	8.5	5.08047	4.95843	5.2244
	268	6.36667	4.3	8.43333	5.12008	4.99686	5.26541
	270	5.8	2.93333	8.66667	5.1597	5.03529	5.30642
	272	6.66667	3.93333	9.4	5.19932	5.07372	5.34744
	274	5.9	3.36667	8.43333	5.23893	5.11216	5.38845
	276	5.23333	2.43333	8.03333	5.27855	5.15059	5.42946
	278	5.6	2.46667	8.73333	5.31816	5.18902	5.47048
	280	6.7	3.23333	10.1667	5.35778	5.22745	5.51149
	282	5.5	3.76667	7.23333	5.3974	5.26588	5.5525
	284	6.8	4.13333	9.46667	5.43701	5.30431	5.59352
	286	6.5	4.23333	8.76667	5.47663	5.34274	5.63453
	288	5.43333	3.36667	7.5	5.51625	5.38117	5.67554
	290	6.5	3.43333	9.56667	5.55586	5.41961	5.71656
	292	7.5	5.23333	9.76667	5.59548	5.45804	5.75757
	294	6.9	3.23333	10.5667	5.63509	5.49647	5.79859
	296	6.93333	3.13333	10.7333	5.67471	5.5349	5.8396
	298	6.5	2.5	10.5	5.71433	5.57333	5.88061
	300	8.46667	5.86667	11.0667	5.75394	5.61176	5.92163
	302	7.2	3.46667	10.9333	5.79356	5.65019	5.96264
	304	6.7	3.56667	9.83333	5.83317	5.68863	6.00365
	306	6.9	2.5	11.3	5.87279	5.72706	6.04467
	308	6.76667	4.1	9.43333	5.91241	5.76549	6.08568
	310	6.76667	3.16667	10.3667	5.95202	5.80392	6.12669
	312	7.26667	4.4	10.1333	5.99164	5.84235	6.16771
	314	7	3.86667	10.1333	6.03126	5.88078	6.20872
	316	7.26667	4.8	9.73333	6.07087	5.91921	6.24973
	318	6.5	3.23333	9.76667	6.11049	5.95764	6.29075
	320	6.63333	4.63333	8.63333	6.1501	5.99608	6.33176
	322	6.93333	4.66667	9.2	6.18972	6.03451	6.37278
	324	7.26667	4.13333	10.4	6.22934	6.07294	6.41379
	326	7.23333	5.03333	9.43333	6.26895	6.11137	6.4548
	328	7.13333	5	9.26667	6.30857	6.1498	6.49582
	330	7	3.06667	10.9333	6.34819	6.18823	6.53683
	332	6.63333	4.1	9.16667	6.3878	6.22666	6.57784
	334	7.23333	4.16667	10.3	6.42742	6.2651	6.61886
	336	7.93333	4.4	11.4667	6.46703	6.30353	6.65987
	338	7.1	4.16667	10.0333	6.50665	6.34196	6.70088
	340	6.76667	4.5	9.03333	6.54627	6.38039	6.7419
	342	6.83333	4.7	8.96667	6.58588	6.41882	6.78291
	344	7.1	4.63333	9.56667	6.6255	6.45725	6.82392
	346	6.9	4.9	8.9	6.66511	6.49568	6.86494
	348	8.13333	5.26667	11	6.70473	6.53412	6.90595
	350	6.83333	5.96667	7.7	6.74435	6.57255	6.94697
	352	7.23333	6.36667	8.1	6.78396	6.61098	6.98798
	354	7.23333	5.76667	8.7	6.82358	6.64941	7.02899
	356	7.33333	5.06667	9.6	6.8632	6.68784	7.07001
	358	7.4	3.46667	11.3333	6.90281	6.72627	7.11102
	360	7.9	5.16667	10.6333	6.94243	6.7647	7.15203
	362	7.9	4.76667	11.0333	6.98204	6.80313	7.19305
	364	7.6	5.26667	9.93333	7.02166	6.84157	7.23406
	366	7.96667	4.7	11.2333	7.06128	6.88	7.27507
	368	7.36667	5.1	9.63333	7.10089	6.91843	7.31609
	370	8.16667	5.23333	11.1	7.14051	6.95686	7.3571
	372	8.73333	5.06667	12.4	7.18013	6.99529	7.39811
	374	8.53333	6.4	10.6667	7.21974	7.03372	7.43913
	376	8.5	5.76667	11.2333	7.25936	7.07215	7.48014
	378	7.96667	5.16667	10.7667	7.29897	7.11059	7.52115
	380	7.53333	3.86667	11.2	7.33859	7.14902	7.56217
	382	8.7	6.23333	11.1667	7.37821	7.18745	7.60318
	384	8.13333	5.33333	10.9333	7.41782	7.22588	7.6442
	386	8.5	6.16667	10.8333	7.45744	7.26431	7.68521
	388	8.5	5.7	11.3	7.49705	7.30274	7.72622
	390	7.9	4.96667	10.8333	7.53667	7.34117	7.76724
	392	8.63333	6.16667	11.1	7.57629	7.37961	7.80825
	394	8.26667	5.26667	11.2667	7.6159	7.41804	7.84926
	396	7.7	5.76667	9.63333	7.65552	7.45647	7.89028
	398	8.26667	6.13333	10.4	7.69514	7.4949	7.93129
	400	8.5	5.5	11.5	7.73475	7.53333	7.9723
	402	7.96667	4.96667	10.9667	7.77437	7.57176	8.01332
	404	8.83333	6.3	11.3667	7.81398	7.61019	8.05433
	406	7.96667	5.3	10.6333	7.8536	7.64862	8.09534
	408	7.56667	4.5	10.6333	7.89322	7.68706	8.13636
	410	7.4	4.93333	9.86667	7.93283	7.72549	8.17737
	412	8.6	5.2	12	7.97245	7.76392	8.21839
	414	8.8	5.66667	11.9333	8.01206	7.80235	8.2594
	416	8.53333	6.26667	10.8	8.05168	7.84078	8.30041
	418	8.53333	5.6	11.4667	8.0913	7.87921	8.34143
	420	8.33333	6	10.6667	8.13091	7.91764	8.38244
	422	8.56667	4.83333	12.3	8.17053	7.95608	8.42345
	424	9.16667	6.03333	12.3	8.21015	7.99451	8.46447
	426	9.6	5.8	13.4	8.24976	8.03294	8.50548
	428	8.7	5.23333	12.1667	8.28938	8.07137	8.54649
	430	8.83333	4.96667	12.7	8.32899	8.1098	8.58751
	432	7.4	3.2	11.6	8.36861	8.14823	8.62852
	434	8.63333	6.1	11.1667	8.40823	8.18666	8.66953
	436	8.33333	4.6	12.0667	8.44784	8.2251	8.71055
	438	8.7	5.76667	11.6333	8.48746	8.26353	8.75156
	440	7.96667	5.03333	10.9	8.52708	8.30196	8.79257
	442	8.7	5.5	11.9	8.56669	8.34039	8.83359
	444	7.96667	3.9	12.0333	8.60631	8.37882	8.8746
	446	8.63333	4.36667	12.9	8.64592	8.41725	8.91562
	448	9.36667	6.9	11.8333	8.68554	8.45568	8.95663
	450	9.23333	5.63333	12.8333	8.72516	8.49411	8.99764
	452	8.33333	5.8	10.8667	8.76477	8.53255	9.03866
	454	9.06667	5.66667	12.4667	8.80439	8.57098	9.07967
	456	9.6	7	12.2	8.844	8.60941	9.12068
	458	9.53333	6.6	12.4667	8.88362	8.64784	9.1617
	460	9.06667	5.66667	12.4667	8.92324	8.68627	9.20271
	462	9.53333	6.53333	12.5333	8.96285	8.7247	9.24372
	464	7.8	4.26667	11.3333	9.00247	8.76313	9.28474
	466	9.66667	6.8	12.5333	9.04209	8.80157	9.32575
	468	8.66667	5.53333	11.8	9.0817	8.84	9.36676
	470	9.13333	5.86667	12.4	9.12132	8.87843	9.40778
	472	8.63333	5.96667	11.3	9.16093	8.91686	9.44879
	474	8.96667	6.43333	11.5	9.20055	8.95529	9.48981
	476	9.96667	6.03333	13.9	9.24017	8.99372	9.53082
	478	9.33333	6.46667	12.2	9.27978	9.03215	9.57183
	480	9.83333	6.63333	13.0333	9.3194	9.07058	9.61285
	482	9.96667	7.3	12.6333	9.35902	9.10902	9.65386
	484	10.1667	7.63333	12.7	9.39863	9.14745	9.69487
	486	10.3333	8.66667	12	9.43825	9.18588	9.73589
	488	10.2	7.4	13	9.47786	9.22431	9.7769
	490	9.96667	7.9	12.0333	9.51748	9.26274	9.81791
	492	10.3667	7.16667	13.5667	9.5571	9.30117	9.85893
	494	10.1667	7.36667	12.9667	9.59671	9.3396	9.89994
	496	10.6333	8.16667	13.1	9.63633	9.37804	9.94095
	498	10.3	7.96667	12.6333	9.67594	9.41647	9.98197
	500	10.7	8.9	12.5	9.71556	9.4549	10.023
	502	10.4667	8.13333	12.8	9.75518	9.49333	10.064
	504	10.5	8.9	12.1	9.79479	9.53176	10.105
	506	10	6.73333	13.2667	9.83441	9.57019	10.146
	508	10.9667	9.23333	12.7	9.87403	9.60862	10.187
	510	11.0333	7.43333	14.6333	9.91364	9.64706	10.228
	512	11.3333	8.73333	13.9333	9.95326	9.68549	10.2691
	514	10.8667	9.46667	12.2667	9.99287	9.72392	10.3101
	516	10.9	8.63333	13.1667	10.0325	9.76235	10.3511
	518	10.9667	8.3	13.6333	10.0721	9.80078	10.3921
	520	11.2	9.73333	12.6667	10.1117	9.83921	10.4331
	522	11.2	8.73333	13.6667	10.1513	9.87764	10.4741
	524	11.6333	9.5	13.7667	10.191	9.91607	10.5151
	526	11.9333	9	14.8667	10.2306	9.95451	10.5562
	528	11.2	7.73333	14.6667	10.2702	9.99294	10.5972
	530	11.2333	8.76667	13.7	10.3098	10.0314	10.6382
	532	11.0333	8.1	13.9667	10.3494	10.0698	10.6792
	534	11.9333	9	14.8667	10.389	10.1082	10.7202
	536	10.7667	5.63333	15.9	10.4287	10.1467	10.7612
	538	11.2333	9.63333	12.8333	10.4683	10.1851	10.8022
	540	10.9333	7.53333	14.3333	10.5079	10.2235	10.8433
	542	11	8.66667	13.3333	10.5475	10.262	10.8843
	544	12.2	8.2	16.2	10.5871	10.3004	10.9253
	546	11.9333	8.26667	15.6	10.6267	10.3388	10.9663
	548	12.6333	8.83333	16.4333	10.6663	10.3773	11.0073
	550	11.6333	7.96667	15.3	10.706	10.4157	11.0483
	552	11.2667	9.13333	13.4	10.7456	10.4541	11.0893
	554	11.3333	9.2	13.4667	10.7852	10.4925	11.1303
	556	11.7	8.3	15.1	10.8248	10.531	11.1714
	558	11.8667	9.6	14.1333	10.8644	10.5694	11.2124
	560	11.7	9.83333	13.5667	10.904	10.6078	11.2534
	562	12.8	8.66667	16.9333	10.9437	10.6463	11.2944
	564	12.1667	10.2333	14.1	10.9833	10.6847	11.3354
	566	11.6333	8.1	15.1667	11.0229	10.7231	11.3764
	568	12.1667	9.56667	14.7667	11.0625	10.7616	11.4174
	570	12.4667	8.13333	16.8	11.1021	10.8	11.4585
	572	12.1667	9.56667	14.7667	11.1417	10.8384	11.4995
	574	11.7	9.3	14.1	11.1814	10.8769	11.5405
	576	11.6333	9.3	13.9667	11.221	10.9153	11.5815
	578	12.4333	8.5	16.3667	11.2606	10.9537	11.6225
	580	11.5667	9.36667	13.7667	11.3002	10.9922	11.6635
	582	12.9	7.7	18.1	11.3398	11.0306	11.7045
	584	12.9	8.03333	17.7667	11.3794	11.069	11.7456
	586	11.8333	9.23333	14.4333	11.4191	11.1074	11.7866
	588	12.9333	10.3333	15.5333	11.4587	11.1459	11.8276
	590	12.3333	9.2	15.4667	11.4983	11.1843	11.8686
	592	12.6333	10.7	14.5667	11.5379	11.2227	11.9096
	594	13.0333	9.23333	16.8333	11.5775	11.2612	11.9506
	596	12.7333	8.33333	17.1333	11.6171	11.2996	11.9916
	598	12.9333	10.4	15.4667	11.6568	11.338	12.0326
	600	12.4667	9.13333	15.8	11.6964	11.3765	12.0737
	602	12.2333	9.23333	15.2333	11.736	11.4149	12.1147
	604	13.1	9.03333	17.1667	11.7756	11.4533	12.1557
	606	12.4333	9.63333	15.2333	11.8152	11.4918	12.1967
	608	13.4667	9.06667	17.8667	11.8548	11.5302	12.2377
	610	12.6333	7.23333	18.0333	11.8945	11.5686	12.2787
	612	13.7	9.03333	18.3667	11.9341	11.6071	12.3197
	614	14.9667	9.23333	20.7	11.9737	11.6455	12.3608
	616	14.7333	9.53333	19.9333	12.0133	11.6839	12.4018
	618	15.0333	10.5	19.5667	12.0529	11.7223	12.4428
	620	13.7	9.36667	18.0333	12.0925	11.7608	12.4838
	622	14.5667	9.1	20.0333	12.1321	11.7992	12.5248
	624	13.2667	9.33333	17.2	12.1718	11.8376	12.5658
	626	13.1	9.7	16.5	12.2114	11.8761	12.6068
	628	14.2333	9.96667	18.5	12.251	11.9145	12.6478
	630	13.6667	10.4667	16.8667	12.2906	11.9529	12.6889
	632	15.9333	12	19.8667	12.3302	11.9914	12.7299
	634	15.1	10.7667	19.4333	12.3698	12.0298	12.7709
	636	14.3333	10.6	18.0667	12.4095	12.0682	12.8119
	638	13.8333	10.0333	17.6333	12.4491	12.1067	12.8529
	640	14.3	11.5667	17.0333	12.4887	12.1451	12.8939
	642	14.3	9.16667	19.4333	12.5283	12.1835	12.9349
	644	15.4333	10.7	20.1667	12.5679	12.222	12.976
	646	14.1333	10.7333	17.5333	12.6075	12.2604	13.017
	648	14.7667	10.7	18.8333	12.6472	12.2988	13.058
	650	15.2	10.7333	19.6667	12.6868	12.3373	13.099
	652	15.6	11.6	19.6	12.7264	12.3757	13.14
	654	15.3	10.5667	20.0333	12.766	12.4141	13.181
	656	15.3	10.8333	19.7667	12.8056	12.4525	13.222
	658	15.0667	9.33333	20.8	12.8452	12.491	13.2631
	660	16.2667	12.1333	20.4	12.8849	12.5294	13.3041
	662	16.1333	12.6	19.6667	12.9245	12.5678	13.3451
	664	16.8	12.4	21.2	12.9641	12.6063	13.3861
	666	16.1333	9.86667	22.4	13.0037	12.6447	13.4271
	668	15.8333	12.3667	19.3	13.0433	12.6831	13.4681
	670	14.7333	9.8	19.6667	13.0829	12.7216	13.5091
	672	15.7333	12.6667	18.8	13.1226	12.76	13.5501
	674	16.2667	11.8667	20.6667	13.1622	12.7984	13.5912
	676	15.0333	10.7667	19.3	13.2018	12.8369	13.6322
	678	15.4333	12.7667	18.1	13.2414	12.8753	13.6732
	680	17	13.2667	20.7333	13.281	12.9137	13.7142
	682	15.3	12.1667	18.4333	13.3206	12.9522	13.7552
	684	15	10.4	19.6	13.3603	12.9906	13.7962
	686	15.8667	12.2667	19.4667	13.3999	13.029	13.8372
	688	15.2333	11.7	18.7667	13.4395	13.0674	13.8783
	690	16.1333	11.2667	21	13.4791	13.1059	13.9193
	692	15.4667	9.46667	21.4667	13.5187	13.1443	13.9603
	694	15.7667	12.9	18.6333	13.5583	13.1827	14.0013
	696	17	13.5333	20.4667	13.5979	13.2212	14.0423
	698	16.2333	12.3667	20.1	13.6376	13.2596	14.0833
	700	15.4333	11.3667	19.5	13.6772	13.298	14.1243
	702	15.5667	12.5667	18.5667	13.7168	13.3365	14.1654
	704	16.1	12.9667	19.2333	13.7564	13.3749	14.2064
	706	15.6333	12.5	18.7667	13.796	13.4133	14.2474
	708	15.5	10.9	20.1	13.8356	13.4518	14.2884
	710	15.6333	11.1	20.1667	13.8753	13.4902	14.3294
	712	15.6667	12.6667	18.6667	13.9149	13.5286	14.3704
	714	15.8667	12.5333	19.2	13.9545	13.5671	14.4114
	716	16.1333	12.8667	19.4	13.9941	13.6055	14.4524
	718	16.1333	12.4667	19.8	14.0337	13.6439	14.4935
	720	16.9333	13.3333	20.5333	14.0733	13.6823	14.5345
	722	16.3667	12.9	19.8333	14.113	13.7208	14.5755
	724	17.1333	13.8	20.4667	14.1526	13.7592	14.6165
	726	16.4	14	18.8	14.1922	13.7976	14.6575
	728	17.1333	14.1333	20.1333	14.2318	13.8361	14.6985
	730	17.3667	14.0333	20.7	14.2714	13.8745	14.7395
	732	15.8333	12.0333	19.6333	14.311	13.9129	14.7806
	734	16.5	13.0333	19.9667	14.3507	13.9514	14.8216
	736	16	12.4667	19.5333	14.3903	13.9898	14.8626
	738	16.8333	13.0333	20.6333	14.4299	14.0282	14.9036
	740	16.8	11.9333	21.6667	14.4695	14.0667	14.9446
	742	15.2	13	17.4	14.5091	14.1051	14.9856
	744	16.3	13.4333	19.1667	14.5487	14.1435	15.0266
	746	15.4333	13.3	17.5667	14.5884	14.182	15.0676
	748	15.8333	13.1	18.5667	14.628	14.2204	15.1087
	750	15.9333	12.8	19.0667	14.6676	14.2588	15.1497
	752	15.9333	13.4	18.4667	14.7072	14.2972	15.1907
	754	16.3	12.5667	20.0333	14.7468	14.3357	15.2317
	756	16.0667	14	18.1333	14.7864	14.3741	15.2727
	758	15.8333	13.0333	18.6333	14.826	14.4125	15.3137
	760	14.4333	11.7	17.1667	14.8657	14.451	15.3547
	762	16.2333	13.8333	18.6333	14.9053	14.4894	15.3958
	764	15.4333	11.9	18.9667	14.9449	14.5278	15.4368
	766	15.9	13.5667	18.2333	14.9845	14.5663	15.4778
	768	15.4667	12	18.9333	15.0241	14.6047	15.5188
	770	16.1667	13.2333	19.1	15.0637	14.6431	15.5598
	772	15.3	12.3667	18.2333	15.1034	14.6816	15.6008
	774	16.2667	13.3333	19.2	15.143	14.72	15.6418
	776	16.0667	11.9333	20.2	15.1826	14.7584	15.6829
	778	16.1	12.9667	19.2333	15.2222	14.7969	15.7239
	780	15.1333	10.3333	19.9333	15.2618	14.8353	15.7649
	782	16.1667	12.5667	19.7667	15.3014	14.8737	15.8059
	784	15.6667	11.6	19.7333	15.3411	14.9122	15.8469
	786	16.7667	13.0333	20.5	15.3807	14.9506	15.8879
	788	15.2	10.8667	19.5333	15.4203	14.989	15.9289
	790	16.1333	12.1333	20.1333	15.4599	15.0274	15.9699
	792	17	14	20	15.4995	15.0659	16.011
	794	17.1333	13.8	20.4667	15.5391	15.1043	16.052
	796	17.1	13.7	20.5	15.5788	15.1427	16.093
	798	14.9	12.2333	17.5667	15.6184	15.1812	16.134
	800	15.3	11.9	18.7	15.658	15.2196	16.175
	802	15.8333	11.3	20.3667	15.6976	15.258	16.216
	804	15.9667	12.4333	19.5	15.7372	15.2965	16.257
	806	15.2333	11.3667	19.1	15.7768	15.3349	16.2981
	808	16.9667	13.3667	20.5667	15.8165	15.3733	16.3391
	810	15.3	12.1	18.5	15.8561	15.4118	16.3801
	812	16.2667	13.3333	19.2	15.8957	15.4502	16.4211
	814	15.3667	11.1	19.6333	15.9353	15.4886	16.4621
	816	16.1667	12.7667	19.5667	15.9749	15.5271	16.5031
	818	16.7333	11.7333	21.7333	16.0145	15.5655	16.5441
	820	16.2667	12	20.5333	16.0542	15.6039	16.5851
	822	15.7	11.7	19.7	16.0938	15.6423	16.6262
	824	16.4	12.4667	20.3333	16.1334	15.6808	16.6672
	826	17.1	13.4333	20.7667	16.173	15.7192	16.7082
	828	16.4	12.6667	20.1333	16.2126	15.7576	16.7492
	830	16.4333	12.5667	20.3	16.2522	15.7961	16.7902
	832	17.3667	14.1	20.6333	16.2918	15.8345	16.8312
	834	15.6667	10.7333	20.6	16.3315	15.8729	16.8722
	836	16.1667	12.4333	19.9	16.3711	15.9114	16.9133
	838	17.4333	14.1	20.7667	16.4107	15.9498	16.9543
	840	16.9	13.1	20.7	16.4503	15.9882	16.9953
	842	15.4333	12.9	17.9667	16.4899	16.0267	17.0363
	844	16.6333	11.7667	21.5	16.5295	16.0651	17.0773
	846	16.9	13.1	20.7	16.5692	16.1035	17.1183
	848	17.2667	13.2	21.3333	16.6088	16.142	17.1593
	850	15.2	11.6667	18.7333	16.6484	16.1804	17.2004
	852	16	12	20	16.688	16.2188	17.2414
	854	15.3333	12.9333	17.7333	16.7276	16.2572	17.2824
	856	15.4333	12.3667	18.5	16.7672	16.2957	17.3234
	858	16.1	13.3	18.9	16.8069	16.3341	17.3644
	860	16.9	12.8333	20.9667	16.8465	16.3725	17.4054
	862	17.5	14.3667	20.6333	16.8861	16.411	17.4464
	864	15.8667	13.1333	18.6	16.9257	16.4494	17.4874
	866	16.2667	12.3333	20.2	16.9653	16.4878	17.5285
	868	16.2667	13.9333	18.6	17.0049	16.5263	17.5695
	870	16.3667	14.1667	18.5667	17.0446	16.5647	17.6105
	872	16.9	14.4333	19.3667	17.0842	16.6031	17.6515
	874	16.6333	12.7	20.5667	17.1238	16.6416	17.6925
	876	15.9	13.3	18.5	17.1634	16.68	17.7335
	878	16.5667	13.1667	19.9667	17.203	16.7184	17.7745
	880	15.8667	11.8	19.9333	17.2426	16.7569	17.8156
	882	16.6333	13.7667	19.5	17.2823	16.7953	17.8566
	884	15.6	12.5333	18.6667	17.3219	16.8337	17.8976
	886	16.7667	13.9	19.6333	17.3615	16.8722	17.9386
	888	16.9333	14.3333	19.5333	17.4011	16.9106	17.9796
	890	16.1667	12.9	19.4333	17.4407	16.949	18.0206
	892	16.2	13.8	18.6	17.4803	16.9874	18.0616
	894	18.1	14.5667	21.6333	17.5199	17.0259	18.1027
	896	16.9333	14.2	19.6667	17.5596	17.0643	18.1437
	898	16.2	13	19.4	17.5992	17.1027	18.1847
	900	17.6	14.8667	20.3333	17.6388	17.1412	18.2257
	902	16.6	12.8	20.4	17.6784	17.1796	18.2667
	904	16.9333	14.2	19.6667	17.718	17.218	18.3077
	906	16.3667	14.5667	18.1667	17.7576	17.2565	18.3487
	908	17.2	13.1333	21.2667	17.7973	17.2949	18.3897
	910	17.8333	14.8333	20.8333	17.8369	17.3333	18.4308
	912	16.9333	14.3333	19.5333	17.8765	17.3718	18.4718
	914	18.5667	16.5667	20.5667	17.9161	17.4102	18.5128
	916	17.6	14.3333	20.8667	17.9557	17.4486	18.5538
	918	18	15.2	20.8	17.9953	17.4871	18.5948
	920	18.2667	14.7333	21.8	18.035	17.5255	18.6358
	922	17.6667	14.7333	20.6	18.0746	17.5639	18.6768
	924	18.0333	15.5	20.5667	18.1142	17.6023	18.7179
	926	17.8	15.5333	20.0667	18.1538	17.6408	18.7589
	928	17.7667	15.0333	20.5	18.1934	17.6792	18.7999
	930	19.3	16.9	21.7	18.233	17.7176	18.8409
	932	18.9333	14.2667	23.6	18.2727	17.7561	18.8819
	934	17.9667	15.7	20.2333	18.3123	17.7945	18.9229
	936	18.1	13.8333	22.3667	18.3519	17.8329	18.9639
	938	17.1333	12	22.2667	18.3915	17.8714	19.0049
	940	17.7667	14.9	20.6333	18.4311	17.9098	19.046
	942	18.1667	14.5667	21.7667	18.4707	17.9482	19.087
	944	17.9	15.9667	19.8333	18.5104	17.9867	19.128
	946	17.8	15	20.6	18.55	18.0251	19.169
	948	18.3	15.2333	21.3667	18.5896	18.0635	19.21
	950	17.7667	13.3	22.2333	18.6292	18.102	19.251
	952	19.1667	15.7	22.6333	18.6688	18.1404	19.292
	954	17.5667	13.7	21.4333	18.7084	18.1788	19.3331
	956	18.3667	13.5	23.2333	18.7481	18.2172	19.3741
	958	18.3667	14.9667	21.7667	18.7877	18.2557	19.4151
	960	18.0667	13.4667	22.6667	18.8273	18.2941	19.4561
	962	18.4	13.4	23.4	18.8669	18.3325	19.4971
	964	17.9333	13.7333	22.1333	18.9065	18.371	19.5381
	966	18.7333	14.6	22.8667	18.9461	18.4094	19.5791
	968	17	11.4	22.6	18.9857	18.4478	19.6202
	970	19.1333	14.8667	23.4	19.0254	18.4863	19.6612
	972	18.0333	12.7667	23.3	19.065	18.5247	19.7022
	974	19	13.8667	24.1333	19.1046	18.5631	19.7432
	976	19.1667	13.5	24.8333	19.1442	18.6016	19.7842
	978	19.3667	13.7667	24.9667	19.1838	18.64	19.8252
	980	18.6333	13.9667	23.3	19.2234	18.6784	19.8662
	982	19.4667	15.9333	23	19.2631	18.7169	19.9072
	984	19.6667	17.7333	21.6	19.3027	18.7553	19.9483
	986	19.4667	15.0667	23.8667	19.3423	18.7937	19.9893
	988	18.6333	14.9667	22.3	19.3819	18.8321	20.0303
	990	19.3	13.7667	24.8333	19.4215	18.8706	20.0713
	992	18.5	13.9	23.1	19.4611	18.909	20.1123
	994	19.9667	15.9	24.0333	19.5008	18.9474	20.1533
	996	20	15.7333	24.2667	19.5404	18.9859	20.1943
	998	20.4667	16.6667	24.2667	19.58	19.0243	20.2354
	1000	20.1667	16.5	23.8333	19.6196	19.0627	20.2764
	1002	19.9667	16.7	23.2333	19.6592	19.1012	20.3174
	1004	20.9667	18.5667	23.3667	19.6988	19.1396	20.3584
	1006	20.7667	17.4333	24.1	19.7385	19.178	20.3994
	1008	20.5	18.7667	22.2333	19.7781	19.2165	20.4404
	1010	19.7667	13.8333	25.7	19.8177	19.2549	20.4814
	1012	19.1667	12.5	25.8333	19.8573	19.2933	20.5225
	1014	19.6	17	22.2	19.8969	19.3318	20.5635
	1016	19.6	16	23.2	19.9365	19.3702	20.6045
	1018	20.0333	16.5667	23.5	19.9762	19.4086	20.6455
	1020	19.8333	13.9667	25.7	20.0158	19.4471	20.6865
	1022	20.6667	16.6	24.7333	20.0554	19.4855	20.7275
	1024	18.3333	13.1333	23.5333	20.095	19.5239	20.7685
	1026	20.8333	15.3	26.3667	20.1346	19.5623	20.8095
	1028	20.4667	15.8	25.1333	20.1742	19.6008	20.8506
	1030	20.4667	15.8	25.1333	20.2139	19.6392	20.8916
	1032	19.7333	17.7333	21.7333	20.2535	19.6776	20.9326
	1034	19.4667	14.5333	24.4	20.2931	19.7161	20.9736
	1036	19.5	15.2333	23.7667	20.3327	19.7545	21.0146
	1038	19.8667	14.8	24.9333	20.3723	19.7929	21.0556
	1040	21.1333	18	24.2667	20.4119	19.8314	21.0966
	1042	20.6	15.3333	25.8667	20.4515	19.8698	21.1377
	1044	20.5	15.8333	25.1667	20.4912	19.9082	21.1787
	1046	21	15.7333	26.2667	20.5308	19.9467	21.2197
	1048	20.1667	15.3667	24.9667	20.5704	19.9851	21.2607
	1050	20.9	18.5667	23.2333	20.61	20.0235	21.3017
	1052	21.5667	19.3	23.8333	20.6496	20.062	21.3427
	1054	20.9667	18.3	23.6333	20.6892	20.1004	21.3837
	1056	21.8333	17.1667	26.5	20.7289	20.1388	21.4247
	1058	21.5333	18.4	24.6667	20.7685	20.1772	21.4658
	1060	20.5	18.3667	22.6333	20.8081	20.2157	21.5068
	1062	20.7667	16.5	25.0333	20.8477	20.2541	21.5478
	1064	20.6	17.7333	23.4667	20.8873	20.2925	21.5888
	1066	21.0333	17.1667	24.9	20.9269	20.331	21.6298
	1068	21.4667	18.5333	24.4	20.9666	20.3694	21.6708
	1070	21.2667	17.8	24.7333	21.0062	20.4078	21.7118
	1072	20.9667	17.1667	24.7667	21.0458	20.4463	21.7529
	1074	20.9667	14.1667	27.7667	21.0854	20.4847	21.7939
	1076	20.2	14.1333	26.2667	21.125	20.5231	21.8349
	1078	20.3667	14.7	26.0333	21.1646	20.5616	21.8759
	1080	20.3667	16.3667	24.3667	21.2043	20.6	21.9169
	1082	20.6333	16.7667	24.5	21.2439	20.6384	21.9579
	1084	21.3667	17.4333	25.3	21.2835	20.6769	21.9989
	1086	20.8333	17.4333	24.2333	21.3231	20.7153	22.04
	1088	22.0667	17.2	26.9333	21.3627	20.7537	22.081
	1090	21.1667	18.4333	23.9	21.4023	20.7921	22.122
	1092	21.3	17.4333	25.1667	21.442	20.8306	22.163
	1094	21.3	17.8333	24.7667	21.4816	20.869	22.204
	1096	22.0333	19.6333	24.4333	21.5212	20.9074	22.245
	1098	22.7667	20.1667	25.3667	21.5608	20.9459	22.286
	1100	21.3333	17.0667	25.6	21.6004	20.9843	22.327
	1102	20.8667	16.8	24.9333	21.64	21.0227	22.3681
	1104	22.0333	20.3667	23.7	21.6796	21.0612	22.4091
	1106	21.7667	18.7	24.8333	21.7193	21.0996	22.4501
	1108	22.1333	18.6	25.6667	21.7589	21.138	22.4911
	1110	22.4333	21.3	23.5667	21.7985	21.1765	22.5321
	1112	22.1333	19.0667	25.2	21.8381	21.2149	22.5731
	1114	21.0667	18.3333	23.8	21.8777	21.2533	22.6141
	1116	22.0667	19.7333	24.4	21.9173	21.2918	22.6552
	1118	21.1667	19.4333	22.9	21.957	21.3302	22.6962
	1120	21.8667	18.6667	25.0667	21.9966	21.3686	22.7372
	1122	21.9	19.4333	24.3667	22.0362	21.4071	22.7782
	1124	22	19.6667	24.3333	22.0758	21.4455	22.8192
	1126	21.7333	18.6667	24.8	22.1154	21.4839	22.8602
	1128	22.3333	19.8	24.8667	22.155	21.5223	22.9012
	1130	20.6	18.0667	23.1333	22.1947	21.5608	22.9423
	1132	22.5	20.1	24.9	22.2343	21.5992	22.9833
	1134	21.8	18.5333	25.0667	22.2739	21.6376	23.0243
	1136	22.1667	19.4333	24.9	22.3135	21.6761	23.0653
	1138	21.8	19.6	24	22.3531	21.7145	23.1063
	1140	21.8333	19.8333	23.8333	22.3927	21.7529	23.1473
	1142	21.5667	19.3	23.8333	22.4324	21.7914	23.1883
	1144	21.0667	17.5333	24.6	22.472	21.8298	23.2293
	1146	21.4667	19.4	23.5333	22.5116	21.8682	23.2704
	1148	21.5	18.3	24.7	22.5512	21.9067	23.3114
	1150	21.2333	19.4333	23.0333	22.5908	21.9451	23.3524
	1152	22.0333	18.7	25.3667	22.6304	21.9835	23.3934
	1154	21.6333	18.4333	24.8333	22.6701	22.022	23.4344
	1156	22.3	19.1667	25.4333	22.7097	22.0604	23.4754
	1158	21.4	17	25.8	22.7493	22.0988	23.5164
	1160	21.5667	18.5667	24.5667	22.7889	22.1372	23.5575
	1162	21.2	18.9333	23.4667	22.8285	22.1757	23.5985
	1164	22.0333	18.7667	25.3	22.8681	22.2141	23.6395
	1166	23.2	20.0667	26.3333	22.9078	22.2525	23.6805
	1168	21.8	18.0667	25.5333	22.9474	22.291	23.7215
	1170	21.3	18.1667	24.4333	22.987	22.3294	23.7625
	1172	21.9667	18.8333	25.1	23.0266	22.3678	23.8035
	1174	21.3667	18.9667	23.7667	23.0662	22.4063	23.8445
	1176	20.6	16.2667	24.9333	23.1058	22.4447	23.8856
	1178	22.0667	20.4667	23.6667	23.1454	22.4831	23.9266
	1180	21.8667	19.5333	24.2	23.1851	22.5216	23.9676
	1182	21.9	19.4333	24.3667	23.2247	22.56	24.0086
	1184	21.1667	18.4333	23.9	23.2643	22.5984	24.0496
	1186	22.8	20.6	25	23.3039	22.6369	24.0906
	1188	23.4	21.5333	25.2667	23.3435	22.6753	24.1316
	1190	22.3333	19.4667	25.2	23.3831	22.7137	24.1727
	1192	21.4	18.4	24.4	23.4228	22.7521	24.2137
	1194	22.5	18.9667	26.0333	23.4624	22.7906	24.2547
	1196	21.7667	17.5667	25.9667	23.502	22.829	24.2957
	1198	22.4333	19.0333	25.8333	23.5416	22.8674	24.3367
	1200	21.6667	18.2667	25.0667	23.5812	22.9059	24.3777
	1202	21.7333	18.8	24.6667	23.6208	22.9443	24.4187
	1204	23.4667	21.4667	25.4667	23.6605	22.9827	24.4598
	1206	21.9667	18.1	25.8333	23.7001	23.0212	24.5008
	1208	22.0667	19.5333	24.6	23.7397	23.0596	24.5418
	1210	23.0333	20.1	25.9667	23.7793	23.098	24.5828
	1212	21.8333	18.8333	24.8333	23.8189	23.1365	24.6238
	1214	21.4333	18.6333	24.2333	23.8585	23.1749	24.6648
	1216	22.2667	19.4667	25.0667	23.8982	23.2133	24.7058
	1218	22.4667	19.4	25.5333	23.9378	23.2518	24.7468
	1220	22.5333	19.8667	25.2	23.9774	23.2902	24.7879
	1222	21.4	18.2667	24.5333	24.017	23.3286	24.8289
	1224	22.3333	19.3333	25.3333	24.0566	23.367	24.8699
	1226	22.1667	19.5	24.8333	24.0962	23.4055	24.9109
	1228	21.8333	18.7667	24.9	24.1359	23.4439	24.9519
	1230	22.9667	19.9667	25.9667	24.1755	23.4823	24.9929
	1232	21.8	19.6667	23.9333	24.2151	23.5208	25.0339
	1234	22.6333	19.7	25.5667	24.2547	23.5592	25.075
	1236	23.2667	20.8	25.7333	24.2943	23.5976	25.116
	1238	21.4	18.9333	23.8667	24.3339	23.6361	25.157
	1240	22.6	19.8667	25.3333	24.3735	23.6745	25.198
	1242	23.6333	21.5	25.7667	24.4132	23.7129	25.239
	1244	23.4667	21.2	25.7333	24.4528	23.7514	25.28
	1246	22.8333	19.9	25.7667	24.4924	23.7898	25.321
	1248	22.4667	20.6667	24.2667	24.532	23.8282	25.3621
	1250	22.9667	20.4333	25.5	24.5716	23.8667	25.4031
	1252	22.4333	19.6333	25.2333	24.6112	23.9051	25.4441
	1254	22.7	20.1667	25.2333	24.6509	23.9435	25.4851
	1256	22.7333	19.5333	25.9333	24.6905	23.982	25.5261
	1258	22.6667	19.8	25.5333	24.7301	24.0204	25.5671

## Sheet: Extended-Data-Figure 4h
	Extended Data Figure 4h
	32.0°C_Experimental_Time(min)	Median_Developmental_age(hpf)	Median-2*MAD	Median+2*MAD	Linear_fit	Linear_Fit_upper_CI	Linear_Fit_lower_CI
	60	1.28333	0.916667	1.65	1	1	1
	62	1.3	0.833333	1.76667	1.04025	1.0396	1.04081
	64	1.35	0.816667	1.88333	1.0805	1.07919	1.08162
	66	1.33333	0.766667	1.9	1.12074	1.11879	1.12242
	68	1.46667	0.766667	2.16667	1.16099	1.15839	1.16323
	70	1.43333	0.933333	1.93333	1.20124	1.19799	1.20404
	72	1.46667	0.8	2.13333	1.24149	1.23758	1.24485
	74	1.25	0.816667	1.68333	1.28174	1.27718	1.28566
	76	1.46667	0.866667	2.06667	1.32199	1.31678	1.32646
	78	1.35	0.75	1.95	1.36223	1.35638	1.36727
	80	1.3	0.833333	1.76667	1.40248	1.39597	1.40808
	82	1.55	0.95	2.15	1.44273	1.43557	1.44889
	84	1.6	0.9	2.3	1.48298	1.47517	1.4897
	86	1.45	0.816667	2.08333	1.52323	1.51476	1.5305
	88	1.6	0.9	2.3	1.56347	1.55436	1.57131
	90	1.65	0.65	2.65	1.60372	1.59396	1.61212
	92	1.75	0.95	2.55	1.64397	1.63356	1.65293
	94	1.8	0.7	2.9	1.68422	1.67315	1.69374
	96	1.81667	0.916667	2.71667	1.72447	1.71275	1.73454
	98	1.96667	1.03333	2.9	1.76472	1.75235	1.77535
	100	1.93333	0.8	3.06667	1.80496	1.79195	1.81616
	102	2	0.733333	3.26667	1.84521	1.83154	1.85697
	104	2.01667	0.983333	3.05	1.88546	1.87114	1.89778
	106	2.31667	1.01667	3.61667	1.92571	1.91074	1.93858
	108	1.93333	0.7	3.16667	1.96596	1.95033	1.97939
	110	2.3	0.566667	4.03333	2.0062	1.98993	2.0202
	112	1.98333	0.85	3.11667	2.04645	2.02953	2.06101
	114	2.25	0.716667	3.78333	2.0867	2.06913	2.10182
	116	2.28333	0.95	3.61667	2.12695	2.10872	2.14262
	118	2.36667	0.766667	3.96667	2.1672	2.14832	2.18343
	120	2.71667	0.783333	4.65	2.20745	2.18792	2.22424
	122	2.43333	0.4	4.46667	2.24769	2.22752	2.26505
	124	2.9	0.9	4.9	2.28794	2.26711	2.30586
	126	3	1.03333	4.96667	2.32819	2.30671	2.34666
	128	2.63333	0.633333	4.63333	2.36844	2.34631	2.38747
	130	2.65	1.35	3.95	2.40869	2.3859	2.42828
	132	3.25	0.416667	6.08333	2.44894	2.4255	2.46909
	134	3.05	1.05	5.05	2.48918	2.4651	2.5099
	136	2.96667	1.3	4.63333	2.52943	2.5047	2.5507
	138	2.96667	1	4.93333	2.56968	2.54429	2.59151
	140	3.5	0.633333	6.36667	2.60993	2.58389	2.63232
	142	3.26667	1.06667	5.46667	2.65018	2.62349	2.67313
	144	3.35	0.883333	5.81667	2.69042	2.66309	2.71394
	146	3.6	0.8	6.4	2.73067	2.70268	2.75474
	148	3.98333	-0.0166667	7.98333	2.77092	2.74228	2.79555
	150	3.43333	0.1	6.76667	2.81117	2.78188	2.83636
	152	3.83333	-0.5	8.16667	2.85142	2.82147	2.87717
	154	4.15	-1.45	9.75	2.89167	2.86107	2.91798
	156	3.88333	-0.05	7.81667	2.93191	2.90067	2.95878
	158	4.13333	-0.466667	8.73333	2.97216	2.94027	2.99959
	160	3.88333	-0.05	7.81667	3.01241	2.97986	3.0404
	162	4.06667	-0.233333	8.36667	3.05266	3.01946	3.08121
	164	3.76667	1.33333	6.2	3.09291	3.05906	3.12202
	166	7.81667	-2.01667	17.65	3.13315	3.09866	3.16282
	168	8.11667	-1.81667	18.05	3.1734	3.13825	3.20363
	170	11.4333	-3.73333	26.6	3.21365	3.17785	3.24444
	172	12.5333	-4.2	29.2667	3.2539	3.21745	3.28525
	174	11.1833	-2.71667	25.0833	3.29415	3.25704	3.32606
	176	10.5333	-3.7	24.7667	3.3344	3.29664	3.36686
	178	10.1667	-3.1	23.4333	3.37464	3.33624	3.40767
	180	10.6667	-3.03333	24.3667	3.41489	3.37584	3.44848
	182	10.1667	-2.6	22.9333	3.45514	3.41543	3.48929
	184	10.1	-3.26667	23.4667	3.49539	3.45503	3.5301
	186	5.46667	-0.266667	11.2	3.53564	3.49463	3.57091
	188	8.23333	-1.06667	17.5333	3.57588	3.53423	3.61171
	190	7.58333	-1.11667	16.2833	3.61613	3.57382	3.65252
	192	5.1	0.8	9.4	3.65638	3.61342	3.69333
	194	10.85	-2.35	24.05	3.69663	3.65302	3.73414
	196	8.3	-0.933333	17.5333	3.73688	3.69261	3.77495
	198	5.01667	0.483333	9.55	3.77713	3.73221	3.81575
	200	4.51667	1.71667	7.31667	3.81737	3.77181	3.85656
	202	5.48333	-0.883333	11.85	3.85762	3.81141	3.89737
	204	7.6	-0.8	16	3.89787	3.851	3.93818
	206	5.45	-1.81667	12.7167	3.93812	3.8906	3.97899
	208	5.81667	-3.01667	14.65	3.97837	3.9302	4.01979
	210	5.03333	-0.533333	10.6	4.01861	3.9698	4.0606
	212	5.03333	1	9.06667	4.05886	4.00939	4.10141
	214	5.08333	0.75	9.41667	4.09911	4.04899	4.14222
	216	4.68333	1.68333	7.68333	4.13936	4.08859	4.18303
	218	4.88333	2.01667	7.75	4.17961	4.12818	4.22383
	220	5.81667	-1.25	12.8833	4.21986	4.16778	4.26464
	222	5.56667	-0.766667	11.9	4.2601	4.20738	4.30545
	224	7.96667	0.533333	15.4	4.30035	4.24698	4.34626
	226	4.93333	2.63333	7.23333	4.3406	4.28657	4.38707
	228	5.6	0.566667	10.6333	4.38085	4.32617	4.42787
	230	4.93333	0.5	9.36667	4.4211	4.36577	4.46868
	232	5.33333	1.83333	8.83333	4.46135	4.40537	4.50949
	234	5	1.16667	8.83333	4.50159	4.44496	4.5503
	236	5.33333	2.56667	8.1	4.54184	4.48456	4.59111
	238	5.18333	2.01667	8.35	4.58209	4.52416	4.63191
	240	4.85	2.15	7.55	4.62234	4.56375	4.67272
	242	5.31667	1.95	8.68333	4.66259	4.60335	4.71353
	244	4.83333	2.6	7.06667	4.70283	4.64295	4.75434
	246	5.7	2.1	9.3	4.74308	4.68255	4.79515
	248	5.38333	2.35	8.41667	4.78333	4.72214	4.83595
	250	6.05	1.08333	11.0167	4.82358	4.76174	4.87676
	252	5.43333	0.933333	9.93333	4.86383	4.80134	4.91757
	254	6	1.73333	10.2667	4.90408	4.84094	4.95838
	256	5.9	1.43333	10.3667	4.94432	4.88053	4.99919
	258	5.66667	1.43333	9.9	4.98457	4.92013	5.03999
	260	6.41667	1.75	11.0833	5.02482	4.95973	5.0808
	262	6.45	1.75	11.15	5.06507	4.99932	5.12161
	264	6.13333	3.5	8.76667	5.10532	5.03892	5.16242
	266	6.96667	1.63333	12.3	5.14556	5.07852	5.20323
	268	6.21667	3.25	9.18333	5.18581	5.11812	5.24403
	270	6.11667	2.41667	9.81667	5.22606	5.15771	5.28484
	272	6.18333	2.25	10.1167	5.26631	5.19731	5.32565
	274	6.18333	2.15	10.2167	5.30656	5.23691	5.36646
	276	6.43333	1.9	10.9667	5.34681	5.27651	5.40727
	278	8.08333	3.28333	12.8833	5.38705	5.3161	5.44807
	280	8.93333	3.33333	14.5333	5.4273	5.3557	5.48888
	282	8.75	3.85	13.65	5.46755	5.3953	5.52969
	284	7.45	2.88333	12.0167	5.5078	5.43489	5.5705
	286	8.66667	3.33333	14	5.54805	5.47449	5.61131
	288	6.25	2.61667	9.88333	5.58829	5.51409	5.65211
	290	7.61667	2.58333	12.65	5.62854	5.55369	5.69292
	292	8.43333	2.86667	14	5.66879	5.59328	5.73373
	294	8.85	3.45	14.25	5.70904	5.63288	5.77454
	296	9.36667	5.4	13.3333	5.74929	5.67248	5.81535
	298	7.05	2.71667	11.3833	5.78954	5.71208	5.85615
	300	9.08333	3.91667	14.25	5.82978	5.75167	5.89696
	302	8.01667	3.65	12.3833	5.87003	5.79127	5.93777
	304	8.88333	3.11667	14.65	5.91028	5.83087	5.97858
	306	7.38333	2.28333	12.4833	5.95053	5.87046	6.01939
	308	6.98333	2.58333	11.3833	5.99078	5.91006	6.06019
	310	7.98333	3.68333	12.2833	6.03102	5.94966	6.101
	312	7.2	2.63333	11.7667	6.07127	5.98926	6.14181
	314	7.88333	3.31667	12.45	6.11152	6.02885	6.18262
	316	6.88333	2.68333	11.0833	6.15177	6.06845	6.22343
	318	7.53333	3.33333	11.7333	6.19202	6.10805	6.26423
	320	6.96667	2.76667	11.1667	6.23227	6.14765	6.30504
	322	7.95	3.31667	12.5833	6.27251	6.18724	6.34585
	324	6.98333	2.95	11.0167	6.31276	6.22684	6.38666
	326	7.83333	3.03333	12.6333	6.35301	6.26644	6.42747
	328	7.28333	3.55	11.0167	6.39326	6.30603	6.46827
	330	7.98333	3.01667	12.95	6.43351	6.34563	6.50908
	332	7.93333	3.93333	11.9333	6.47376	6.38523	6.54989
	334	6.8	3.16667	10.4333	6.514	6.42483	6.5907
	336	7.43333	2.26667	12.6	6.55425	6.46442	6.63151
	338	7.01667	4.41667	9.61667	6.5945	6.50402	6.67231
	340	8.05	3.41667	12.6833	6.63475	6.54362	6.71312
	342	7.3	2.76667	11.8333	6.675	6.58322	6.75393
	344	8.03333	4.1	11.9667	6.71524	6.62281	6.79474
	346	8.11667	3.98333	12.25	6.75549	6.66241	6.83555
	348	7.43333	3.8	11.0667	6.79574	6.70201	6.87635
	350	6.98333	3.38333	10.5833	6.83599	6.7416	6.91716
	352	6.75	3.88333	9.61667	6.87624	6.7812	6.95797
	354	8.88333	4.81667	12.95	6.91649	6.8208	6.99878
	356	8.65	4.85	12.45	6.95673	6.8604	7.03959
	358	7.31667	3.81667	10.8167	6.99698	6.89999	7.08039
	360	7.05	4.31667	9.78333	7.03723	6.93959	7.1212
	362	7.88333	3.18333	12.5833	7.07748	6.97919	7.16201
	364	7.66667	4	11.3333	7.11773	7.01879	7.20282
	366	7.56667	3.6	11.5333	7.15797	7.05838	7.24363
	368	8.16667	4.33333	12	7.19822	7.09798	7.28443
	370	7.23333	3.76667	10.7	7.23847	7.13758	7.32524
	372	8.03333	4.16667	11.9	7.27872	7.17717	7.36605
	374	7.53333	4.16667	10.9	7.31897	7.21677	7.40686
	376	7.8	3.43333	12.1667	7.35922	7.25637	7.44767
	378	8.58333	4.21667	12.95	7.39946	7.29597	7.48847
	380	9.03333	5.63333	12.4333	7.43971	7.33556	7.52928
	382	8.01667	4.35	11.6833	7.47996	7.37516	7.57009
	384	8.46667	4.9	12.0333	7.52021	7.41476	7.6109
	386	8.05	4.48333	11.6167	7.56046	7.45436	7.65171
	388	8.05	5.15	10.95	7.6007	7.49395	7.69251
	390	7.4	4.4	10.4	7.64095	7.53355	7.73332
	392	7.8	4.8	10.8	7.6812	7.57315	7.77413
	394	7.51667	4.55	10.4833	7.72145	7.61274	7.81494
	396	7.85	4.15	11.55	7.7617	7.65234	7.85575
	398	8.55	5.65	11.45	7.80195	7.69194	7.89655
	400	9.1	6.5	11.7	7.84219	7.73154	7.93736
	402	8.71667	5.81667	11.6167	7.88244	7.77113	7.97817
	404	8.1	4.96667	11.2333	7.92269	7.81073	8.01898
	406	7.86667	4.43333	11.3	7.96294	7.85033	8.05979
	408	7.66667	3.96667	11.3667	8.00319	7.88993	8.10059
	410	7.5	3.23333	11.7667	8.04343	7.92952	8.1414
	412	7.68333	5.01667	10.35	8.08368	7.96912	8.18221
	414	8.15	4.95	11.35	8.12393	8.00872	8.22302
	416	8.53333	5.56667	11.5	8.16418	8.04831	8.26383
	418	8.58333	5.15	12.0167	8.20443	8.08791	8.30463
	420	8.3	5.23333	11.3667	8.24468	8.12751	8.34544
	422	7.78333	4.31667	11.25	8.28492	8.16711	8.38625
	424	9	6.36667	11.6333	8.32517	8.2067	8.42706
	426	8.23333	4.26667	12.2	8.36542	8.2463	8.46787
	428	8.06667	4	12.1333	8.40567	8.2859	8.50868
	430	9.15	5.98333	12.3167	8.44592	8.3255	8.54948
	432	8.43333	5.6	11.2667	8.48617	8.36509	8.59029
	434	9.28333	6.85	11.7167	8.52641	8.40469	8.6311
	436	8.01667	4.05	11.9833	8.56666	8.44429	8.67191
	438	8.13333	5.16667	11.1	8.60691	8.48388	8.71272
	440	8.75	5.18333	12.3167	8.64716	8.52348	8.75352
	442	9.71667	6.95	12.4833	8.68741	8.56308	8.79433
	444	9.51667	6.78333	12.25	8.72765	8.60268	8.83514
	446	8.53333	4.96667	12.1	8.7679	8.64227	8.87595
	448	8.4	3.96667	12.8333	8.80815	8.68187	8.91676
	450	9.23333	6.06667	12.4	8.8484	8.72147	8.95756
	452	9.28333	5.95	12.6167	8.88865	8.76107	8.99837
	454	7.78333	2.78333	12.7833	8.9289	8.80066	9.03918
	456	8.75	5.38333	12.1167	8.96914	8.84026	9.07999
	458	9.31667	6.08333	12.55	9.00939	8.87986	9.1208
	460	8.81667	5.21667	12.4167	9.04964	8.91945	9.1616
	462	9.73333	6.83333	12.6333	9.08989	8.95905	9.20241
	464	9.41667	5.88333	12.95	9.13014	8.99865	9.24322
	466	9.03333	5.36667	12.7	9.17038	9.03825	9.28403
	468	9.86667	6.63333	13.1	9.21063	9.07784	9.32484
	470	9.45	5.95	12.95	9.25088	9.11744	9.36564
	472	9.93333	6.46667	13.4	9.29113	9.15704	9.40645
	474	9.91667	7.71667	12.1167	9.33138	9.19664	9.44726
	476	8.91667	4.91667	12.9167	9.37163	9.23623	9.48807
	478	10	6.9	13.1	9.41187	9.27583	9.52888
	480	9.7	5.56667	13.8333	9.45212	9.31543	9.56968
	482	9.58333	5.98333	13.1833	9.49237	9.35502	9.61049
	484	9.93333	6.53333	13.3333	9.53262	9.39462	9.6513
	486	9.93333	6.5	13.3667	9.57287	9.43422	9.69211
	488	9.91667	6.85	12.9833	9.61311	9.47382	9.73292
	490	9.7	5.1	14.3	9.65336	9.51341	9.77372
	492	9.96667	6.83333	13.1	9.69361	9.55301	9.81453
	494	10.0833	6.61667	13.55	9.73386	9.59261	9.85534
	496	10.0833	7.28333	12.8833	9.77411	9.63221	9.89615
	498	9.95	6.15	13.75	9.81436	9.6718	9.93696
	500	10.0667	6.3	13.8333	9.8546	9.7114	9.97776
	502	10.5667	7.8	13.3333	9.89485	9.751	10.0186
	504	10.7	8.4	13	9.9351	9.79059	10.0594
	506	10.2167	7.15	13.2833	9.97535	9.83019	10.1002
	508	10.3167	8.31667	12.3167	10.0156	9.86979	10.141
	510	10.3667	6.63333	14.1	10.0558	9.90939	10.1818
	512	10.1667	7.13333	13.2	10.0961	9.94898	10.2226
	514	10.3833	8.11667	12.65	10.1363	9.98858	10.2634
	516	10.5	7.7	13.3	10.1766	10.0282	10.3042
	518	10.35	6.51667	14.1833	10.2168	10.0678	10.345
	520	10.9833	8.58333	13.3833	10.2571	10.1074	10.3858
	522	10.5833	8.75	12.4167	10.2973	10.147	10.4267
	524	10.7833	7.31667	14.25	10.3376	10.1866	10.4675
	526	10.8167	9.08333	12.55	10.3778	10.2262	10.5083
	528	11.0167	9.08333	12.95	10.4181	10.2658	10.5491
	530	11.3	8.66667	13.9333	10.4583	10.3054	10.5899
	532	11.6	8.8	14.4	10.4986	10.345	10.6307
	534	11.4	8.63333	14.1667	10.5388	10.3846	10.6715
	536	11.1	8.9	13.3	10.5791	10.4242	10.7123
	538	11.45	9.55	13.35	10.6193	10.4637	10.7531
	540	11.65	8.95	14.35	10.6596	10.5033	10.7939
	542	11.3833	9.35	13.4167	10.6998	10.5429	10.8347
	544	11.3833	9.45	13.3167	10.7401	10.5825	10.8755
	546	12.0667	8.43333	15.7	10.7803	10.6221	10.9163
	548	11.4667	9.7	13.2333	10.8206	10.6617	10.9572
	550	12.2667	8.3	16.2333	10.8608	10.7013	10.998
	552	12.0667	9.63333	14.5	10.9011	10.7409	11.0388
	554	12.1667	9.7	14.6333	10.9413	10.7805	11.0796
	556	12.05	9.68333	14.4167	10.9816	10.8201	11.1204
	558	12.1333	9.7	14.5667	11.0218	10.8597	11.1612
	560	12.1167	10.4833	13.75	11.062	10.8993	11.202
	562	12.1667	8.76667	15.5667	11.1023	10.9389	11.2428
	564	12.5667	9.36667	15.7667	11.1425	10.9785	11.2836
	566	11.8333	9.26667	14.4	11.1828	11.0181	11.3244
	568	11.6833	9.71667	13.65	11.223	11.0577	11.3652
	570	12.1	8.93333	15.2667	11.2633	11.0973	11.406
	572	12.2167	9.85	14.5833	11.3035	11.1369	11.4469
	574	12.3667	9.26667	15.4667	11.3438	11.1765	11.4877
	576	12.3	9.8	14.8	11.384	11.2161	11.5285
	578	12.15	9.21667	15.0833	11.4243	11.2557	11.5693
	580	12.5	9.33333	15.6667	11.4645	11.2953	11.6101
	582	12.4833	9.51667	15.45	11.5048	11.3349	11.6509
	584	13	8.86667	17.1333	11.545	11.3745	11.6917
	586	12.5667	10.0333	15.1	11.5853	11.4141	11.7325
	588	12.7833	9.01667	16.55	11.6255	11.4537	11.7733
	590	12.7167	9.45	15.9833	11.6658	11.4933	11.8141
	592	12.55	8.18333	16.9167	11.706	11.5329	11.8549
	594	12.6667	8.53333	16.8	11.7463	11.5725	11.8957
	596	12.9333	7.56667	18.3	11.7865	11.6121	11.9365
	598	12.4667	8.6	16.3333	11.8268	11.6517	11.9774
	600	12.7167	9.18333	16.25	11.867	11.6913	12.0182
	602	12.8333	9.6	16.0667	11.9073	11.7309	12.059
	604	13.0667	8.63333	17.5	11.9475	11.7705	12.0998
	606	13.3833	10.25	16.5167	11.9878	11.8101	12.1406
	608	13.35	10.35	16.35	12.028	11.8497	12.1814
	610	13.1833	9.58333	16.7833	12.0683	11.8892	12.2222
	612	13.5333	9.76667	17.3	12.1085	11.9288	12.263
	614	13.2333	9.03333	17.4333	12.1488	11.9684	12.3038
	616	12.7333	9.5	15.9667	12.189	12.008	12.3446
	618	12.8	8.9	16.7	12.2292	12.0476	12.3854
	620	12.95	8.68333	17.2167	12.2695	12.0872	12.4262
	622	12.9667	9.9	16.0333	12.3097	12.1268	12.4671
	624	13.1667	10.7	15.6333	12.35	12.1664	12.5079
	626	12.8667	9.73333	16	12.3902	12.206	12.5487
	628	13.2667	10.4333	16.1	12.4305	12.2456	12.5895
	630	12.9667	10.0667	15.8667	12.4707	12.2852	12.6303
	632	13.2167	10.0833	16.35	12.511	12.3248	12.6711
	634	12.9	10.9	14.9	12.5512	12.3644	12.7119
	636	13	10.2	15.8	12.5915	12.404	12.7527
	638	13.45	10.8167	16.0833	12.6317	12.4436	12.7935
	640	13.4	11.2333	15.5667	12.672	12.4832	12.8343
	642	12.85	10.15	15.55	12.7122	12.5228	12.8751
	644	13.1333	10.1333	16.1333	12.7525	12.5624	12.9159
	646	13.75	10.0833	17.4167	12.7927	12.602	12.9567
	648	14.3833	11.1833	17.5833	12.833	12.6416	12.9976
	650	14.3833	11.05	17.7167	12.8732	12.6812	13.0384
	652	14.2	11.4	17	12.9135	12.7208	13.0792
	654	13.7	10.5	16.9	12.9537	12.7604	13.12
	656	14.2667	11.1333	17.4	12.994	12.8	13.1608
	658	13.95	10.85	17.05	13.0342	12.8396	13.2016
	660	14.95	10.55	19.35	13.0745	12.8792	13.2424
	662	14.2	10.7333	17.6667	13.1147	12.9188	13.2832
	664	14.8833	11.0833	18.6833	13.155	12.9584	13.324
	666	14.2333	11.1	17.3667	13.1952	12.998	13.3648
	668	14.9167	11.75	18.0833	13.2355	13.0376	13.4056
	670	15.5667	11.3667	19.7667	13.2757	13.0772	13.4464
	672	15.3667	12	18.7333	13.3159	13.1168	13.4873
	674	15.3	12.1667	18.4333	13.3562	13.1564	13.5281
	676	14.35	11.0833	17.6167	13.3964	13.196	13.5689
	678	16.0167	13.45	18.5833	13.4367	13.2356	13.6097
	680	15.3667	13	17.7333	13.4769	13.2752	13.6505
	682	15.1833	10.65	19.7167	13.5172	13.3148	13.6913
	684	15.0333	11.4333	18.6333	13.5574	13.3543	13.7321
	686	15.4833	11.55	19.4167	13.5977	13.3939	13.7729
	688	15.6	12.3333	18.8667	13.6379	13.4335	13.8137
	690	15.25	10.9167	19.5833	13.6782	13.4731	13.8545
	692	14.7167	11.7167	17.7167	13.7184	13.5127	13.8953
	694	15.25	10.85	19.65	13.7587	13.5523	13.9361
	696	14.3333	10.2333	18.4333	13.7989	13.5919	13.9769
	698	16.1167	12.5833	19.65	13.8392	13.6315	14.0178
	700	15.4333	11.4	19.4667	13.8794	13.6711	14.0586
	702	15.6667	11.5	19.8333	13.9197	13.7107	14.0994
	704	15.1667	12.0667	18.2667	13.9599	13.7503	14.1402
	706	14.85	11.6833	18.0167	14.0002	13.7899	14.181
	708	15.4667	10.9333	20	14.0404	13.8295	14.2218
	710	15.0833	11.4167	18.75	14.0807	13.8691	14.2626
	712	15.3833	11.9167	18.85	14.1209	13.9087	14.3034
	714	15.6167	12.8833	18.35	14.1612	13.9483	14.3442
	716	15.4	12.5333	18.2667	14.2014	13.9879	14.385
	718	15	12.1333	17.8667	14.2417	14.0275	14.4258
	720	15.1667	13.0667	17.2667	14.2819	14.0671	14.4666
	722	15.5167	13.1833	17.85	14.3222	14.1067	14.5075
	724	15.4167	13.3833	17.45	14.3624	14.1463	14.5483
	726	15.3833	12.4167	18.35	14.4027	14.1859	14.5891
	728	15.5333	12.5	18.5667	14.4429	14.2255	14.6299
	730	15.95	14.1833	17.7167	14.4831	14.2651	14.6707
	732	15.4667	12.8667	18.0667	14.5234	14.3047	14.7115
	734	15.6333	13	18.2667	14.5636	14.3443	14.7523
	736	15.5667	12.8	18.3333	14.6039	14.3839	14.7931
	738	15.4	13	17.8	14.6441	14.4235	14.8339
	740	15.7333	13.0667	18.4	14.6844	14.4631	14.8747
	742	14.9667	12	17.9333	14.7246	14.5027	14.9155
	744	15.4833	12.6833	18.2833	14.7649	14.5423	14.9563
	746	15.75	12.95	18.55	14.8051	14.5819	14.9971
	748	15.6	12.9667	18.2333	14.8454	14.6215	15.038
	750	15.1833	12.4833	17.8833	14.8856	14.6611	15.0788
	752	16.0667	13.6333	18.5	14.9259	14.7007	15.1196
	754	15.75	11.95	19.55	14.9661	14.7403	15.1604
	756	15.35	13.15	17.55	15.0064	14.7799	15.2012
	758	15.7333	13.7333	17.7333	15.0466	14.8194	15.242
	760	15.2167	12.35	18.0833	15.0869	14.859	15.2828
	762	15.4333	11.9667	18.9	15.1271	14.8986	15.3236
	764	15.9667	12.2667	19.6667	15.1674	14.9382	15.3644
	766	16.4	12.9333	19.8667	15.2076	14.9778	15.4052
	768	15.3	12.7667	17.8333	15.2479	15.0174	15.446
	770	16.3	13.2333	19.3667	15.2881	15.057	15.4868
	772	16	12.5	19.5	15.3284	15.0966	15.5277
	774	16.2333	13.8333	18.6333	15.3686	15.1362	15.5685
	776	15.7833	12.4167	19.15	15.4089	15.1758	15.6093
	778	16.2	12.3667	20.0333	15.4491	15.2154	15.6501
	780	16.4	12.2	20.6	15.4894	15.255	15.6909
	782	15.9667	12.6333	19.3	15.5296	15.2946	15.7317
	784	15.45	11.7167	19.1833	15.5698	15.3342	15.7725
	786	14.85	11.85	17.85	15.6101	15.3738	15.8133
	788	15.2	11.3333	19.0667	15.6503	15.4134	15.8541
	790	15.9167	13.15	18.6833	15.6906	15.453	15.8949
	792	15.4667	12.3667	18.5667	15.7308	15.4926	15.9357
	794	15.7333	12.7667	18.7	15.7711	15.5322	15.9765
	796	16.3833	13.6833	19.0833	15.8113	15.5718	16.0174
	798	15.7833	11.7833	19.7833	15.8516	15.6114	16.0582
	800	16	13.3	18.7	15.8918	15.651	16.099
	802	16.1167	12.6833	19.55	15.9321	15.6906	16.1398
	804	15.3833	12.4833	18.2833	15.9723	15.7302	16.1806
	806	15.8667	13.0333	18.7	16.0126	15.7698	16.2214
	808	15.8333	13.5	18.1667	16.0528	15.8094	16.2622
	810	16.7	12.9333	20.4667	16.0931	15.849	16.303
	812	16.65	13.3167	19.9833	16.1333	15.8886	16.3438
	814	16.15	13.9167	18.3833	16.1736	15.9282	16.3846
	816	16.2667	14.4667	18.0667	16.2138	15.9678	16.4254
	818	16.2167	12.8833	19.55	16.2541	16.0074	16.4662
	820	16.6333	14.7	18.5667	16.2943	16.047	16.507
	822	17.2833	13.9833	20.5833	16.3346	16.0866	16.5479
	824	16.9333	14.3333	19.5333	16.3748	16.1262	16.5887
	826	17.55	14.5833	20.5167	16.4151	16.1658	16.6295
	828	16.55	12.5167	20.5833	16.4553	16.2054	16.6703
	830	16.2667	13.1667	19.3667	16.4956	16.2449	16.7111
	832	16.0167	12.35	19.6833	16.5358	16.2845	16.7519
	834	16.3333	12.7	19.9667	16.5761	16.3241	16.7927
	836	16.3333	12.1333	20.5333	16.6163	16.3637	16.8335
	838	17.0667	14.0667	20.0667	16.6565	16.4033	16.8743
	840	17.0333	14.4667	19.6	16.6968	16.4429	16.9151
	842	17.15	13.8833	20.4167	16.737	16.4825	16.9559
	844	16.5333	12.4333	20.6333	16.7773	16.5221	16.9967
	846	16.7667	13.3667	20.1667	16.8175	16.5617	17.0376
	848	17.2833	14.0167	20.55	16.8578	16.6013	17.0784
	850	16.55	13.0167	20.0833	16.898	16.6409	17.1192
	852	16.2667	13.8667	18.6667	16.9383	16.6805	17.16
	854	17.35	13.9167	20.7833	16.9785	16.7201	17.2008
	856	16.8	14	19.6	17.0188	16.7597	17.2416
	858	17.0667	14.8667	19.2667	17.059	16.7993	17.2824
	860	17.7	15.2	20.2	17.0993	16.8389	17.3232
	862	16.0833	11.8833	20.2833	17.1395	16.8785	17.364
	864	17.0167	15.0167	19.0167	17.1798	16.9181	17.4048
	866	16.7833	13.7833	19.7833	17.22	16.9577	17.4456
	868	17.2667	13.7	20.8333	17.2603	16.9973	17.4864
	870	16.25	12.55	19.95	17.3005	17.0369	17.5272
	872	15.7833	12.7167	18.85	17.3408	17.0765	17.5681
	874	17.1833	13.2167	21.15	17.381	17.1161	17.6089
	876	17.35	14.7167	19.9833	17.4213	17.1557	17.6497
	878	16.7167	13.55	19.8833	17.4615	17.1953	17.6905
	880	17.1333	14.1667	20.1	17.5018	17.2349	17.7313
	882	15.7833	13.55	18.0167	17.542	17.2745	17.7721
	884	16.5667	13.5	19.6333	17.5823	17.3141	17.8129
	886	17.0833	13.4833	20.6833	17.6225	17.3537	17.8537
	888	16.8833	13.75	20.0167	17.6628	17.3933	17.8945
	890	16.4167	13.1167	19.7167	17.703	17.4329	17.9353
	892	17	13.9333	20.0667	17.7433	17.4725	17.9761
	894	16.9667	13.8667	20.0667	17.7835	17.5121	18.0169
	896	16.2833	13.65	18.9167	17.8237	17.5517	18.0578
	898	17.45	14.35	20.55	17.864	17.5913	18.0986
	900	17.3667	14.5333	20.2	17.9042	17.6309	18.1394
	902	17.3	15.1333	19.4667	17.9445	17.6705	18.1802
	904	16.3	13.2333	19.3667	17.9847	17.71	18.221
	906	16.95	13.1167	20.7833	18.025	17.7496	18.2618
	908	17.3333	13.5667	21.1	18.0652	17.7892	18.3026
	910	17.5	15.3	19.7	18.1055	17.8288	18.3434
	912	17.25	14.4833	20.0167	18.1457	17.8684	18.3842
	914	17.6333	14.8333	20.4333	18.186	17.908	18.425
	916	16.7667	13.8	19.7333	18.2262	17.9476	18.4658
	918	17.3	14.3667	20.2333	18.2665	17.9872	18.5066
	920	17.6333	14.6	20.6667	18.3067	18.0268	18.5474
	922	16.8	13.2333	20.3667	18.347	18.0664	18.5883
	924	16.85	13.7167	19.9833	18.3872	18.106	18.6291
	926	16.8	13.0667	20.5333	18.4275	18.1456	18.6699
	928	17.75	14.95	20.55	18.4677	18.1852	18.7107
	930	17.7833	15.95	19.6167	18.508	18.2248	18.7515
	932	17.1667	14.2333	20.1	18.5482	18.2644	18.7923
	934	16.5167	12.8167	20.2167	18.5885	18.304	18.8331
	936	17.7333	12.4	23.0667	18.6287	18.3436	18.8739
	938	16.7833	13.6167	19.95	18.669	18.3832	18.9147
	940	18.0167	13.8167	22.2167	18.7092	18.4228	18.9555
	942	17.7667	14.4	21.1333	18.7495	18.4624	18.9963
	944	17.25	13.2833	21.2167	18.7897	18.502	19.0371
	946	18.5333	14.2333	22.8333	18.83	18.5416	19.078
	948	17.6333	14.2	21.0667	18.8702	18.5812	19.1188
	950	17.2833	14.6167	19.95	18.9104	18.6208	19.1596
	952	18.05	14.7167	21.3833	18.9507	18.6604	19.2004
	954	17.3833	12.8833	21.8833	18.9909	18.7	19.2412
	956	18.25	14.8167	21.6833	19.0312	18.7396	19.282
	958	18.6667	15.9667	21.3667	19.0714	18.7792	19.3228
	960	17.65	14.6833	20.6167	19.1117	18.8188	19.3636
	962	18.75	15.85	21.65	19.1519	18.8584	19.4044
	964	18.4667	14.9333	22	19.1922	18.898	19.4452
	966	18.2667	14.1667	22.3667	19.2324	18.9376	19.486
	968	18.7	15	22.4	19.2727	18.9772	19.5268
	970	18.0167	13.5833	22.45	19.3129	19.0168	19.5676
	972	18.9667	13.4	24.5333	19.3532	19.0564	19.6085
	974	18.8833	14.5167	23.25	19.3934	19.096	19.6493
	976	18.45	13.25	23.65	19.4337	19.1356	19.6901
	978	19.0667	15.4667	22.6667	19.4739	19.1751	19.7309
	980	18.0333	13.8333	22.2333	19.5142	19.2147	19.7717
	982	18.5	14.2	22.8	19.5544	19.2543	19.8125
	984	19.55	16.5833	22.5167	19.5947	19.2939	19.8533
	986	19.4167	16.15	22.6833	19.6349	19.3335	19.8941
	988	20.2	17.3667	23.0333	19.6752	19.3731	19.9349
	990	19.75	16.45	23.05	19.7154	19.4127	19.9757
	992	18.7333	14.5667	22.9	19.7557	19.4523	20.0165
	994	18.5833	14.65	22.5167	19.7959	19.4919	20.0573
	996	19.9167	16.5167	23.3167	19.8362	19.5315	20.0982
	998	19.9167	17.35	22.4833	19.8764	19.5711	20.139
	1000	19.5667	15.9	23.2333	19.9167	19.6107	20.1798
	1002	19.3	16.3	22.3	19.9569	19.6503	20.2206
	1004	19.7167	15.75	23.6833	19.9972	19.6899	20.2614
	1006	20.3	17.3	23.3	20.0374	19.7295	20.3022
	1008	19.9167	16.5167	23.3167	20.0776	19.7691	20.343
	1010	20.3333	17.1	23.5667	20.1179	19.8087	20.3838
	1012	20.5	17.2333	23.7667	20.1581	19.8483	20.4246
	1014	21.5167	18.6833	24.35	20.1984	19.8879	20.4654
	1016	20.1	16.8667	23.3333	20.2386	19.9275	20.5062
	1018	20.35	16.1167	24.5833	20.2789	19.9671	20.547
	1020	20.6833	17.2167	24.15	20.3191	20.0067	20.5878
	1022	20.3167	16.35	24.2833	20.3594	20.0463	20.6287
	1024	20.1333	16.6	23.6667	20.3996	20.0859	20.6695
	1026	20.7833	18.2167	23.35	20.4399	20.1255	20.7103
	1028	20.8167	17.85	23.7833	20.4801	20.1651	20.7511
	1030	20.95	16.35	25.55	20.5204	20.2047	20.7919
	1032	20.2167	17.55	22.8833	20.5606	20.2443	20.8327
	1034	20.4167	17.25	23.5833	20.6009	20.2839	20.8735
	1036	20.8667	17.4	24.3333	20.6411	20.3235	20.9143
	1038	21.1167	16.8833	25.35	20.6814	20.3631	20.9551
	1040	20.4167	17.1167	23.7167	20.7216	20.4027	20.9959
	1042	21.1833	18.2833	24.0833	20.7619	20.4423	21.0367
	1044	21.2167	18.35	24.0833	20.8021	20.4819	21.0775
	1046	20.8167	18.05	23.5833	20.8424	20.5215	21.1184
	1048	21.1167	18.3833	23.85	20.8826	20.5611	21.1592
	1050	20.9333	18.4333	23.4333	20.9229	20.6006	21.2
	1052	21.0667	19.1	23.0333	20.9631	20.6402	21.2408
	1054	21.05	18.9167	23.1833	21.0034	20.6798	21.2816
	1056	21.4833	18.55	24.4167	21.0436	20.7194	21.3224
	1058	21.3167	18.25	24.3833	21.0839	20.759	21.3632
	1060	22.1167	18.8167	25.4167	21.1241	20.7986	21.404
	1062	21.5	18.9667	24.0333	21.1643	20.8382	21.4448
	1064	21.8833	18.75	25.0167	21.2046	20.8778	21.4856
	1066	21.4	18.8667	23.9333	21.2448	20.9174	21.5264
	1068	20.7833	17.9167	23.65	21.2851	20.957	21.5672
	1070	21.15	17.85	24.45	21.3253	20.9966	21.608
	1072	21.8667	19.8333	23.9	21.3656	21.0362	21.6489
	1074	21.85	19.4833	24.2167	21.4058	21.0758	21.6897
	1076	22.1333	18.9	25.3667	21.4461	21.1154	21.7305
	1078	21.8167	19.3833	24.25	21.4863	21.155	21.7713
	1080	21.5167	19.05	23.9833	21.5266	21.1946	21.8121
	1082	21.6833	18.9167	24.45	21.5668	21.2342	21.8529
	1084	22.5667	20.5667	24.5667	21.6071	21.2738	21.8937
	1086	22.0167	19.5167	24.5167	21.6473	21.3134	21.9345
	1088	22.3	20.3333	24.2667	21.6876	21.353	21.9753
	1090	21.75	18.45	25.05	21.7278	21.3926	22.0161
	1092	21.6833	18.55	24.8167	21.7681	21.4322	22.0569
	1094	21.75	18.7833	24.7167	21.8083	21.4718	22.0977
	1096	21.3333	19.2333	23.4333	21.8486	21.5114	22.1386
	1098	21.05	18.3833	23.7167	21.8888	21.551	22.1794
	1100	21.3333	18.5667	24.1	21.9291	21.5906	22.2202
	1102	21.3333	17.5	25.1667	21.9693	21.6302	22.261
	1104	22.15	19.7167	24.5833	22.0096	21.6698	22.3018
	1106	22	19.2	24.8	22.0498	21.7094	22.3426
	1108	22.05	19.4833	24.6167	22.0901	21.749	22.3834
	1110	21.7833	19.9833	23.5833	22.1303	21.7886	22.4242
	1112	21.9833	19.4167	24.55	22.1706	21.8282	22.465
	1114	22.15	19.8167	24.4833	22.2108	21.8678	22.5058
	1116	21.6833	18.3833	24.9833	22.251	21.9074	22.5466
	1118	21.7833	18.9833	24.5833	22.2913	21.947	22.5874
	1120	22.2833	19.5167	25.05	22.3315	21.9866	22.6282
	1122	21.3167	17.8167	24.8167	22.3718	22.0262	22.6691
	1124	21.7833	19.85	23.7167	22.412	22.0657	22.7099
	1126	21.7	18.8	24.6	22.4523	22.1053	22.7507
	1128	21.8667	19.1667	24.5667	22.4925	22.1449	22.7915
	1130	21.85	18.3833	25.3167	22.5328	22.1845	22.8323
	1132	21.7	19.0333	24.3667	22.573	22.2241	22.8731
	1134	21.75	17.5167	25.9833	22.6133	22.2637	22.9139
	1136	22.35	19.6833	25.0167	22.6535	22.3033	22.9547
	1138	21.8667	19.1333	24.6	22.6938	22.3429	22.9955
	1140	21.5833	19.1833	23.9833	22.734	22.3825	23.0363
	1142	21.6833	19.65	23.7167	22.7743	22.4221	23.0771
	1144	20.7833	18.0167	23.55	22.8145	22.4617	23.1179
	1146	20.9	18.4333	23.3667	22.8548	22.5013	23.1588
	1148	21.3167	18.4167	24.2167	22.895	22.5409	23.1996
	1150	21.35	18.5833	24.1167	22.9353	22.5805	23.2404
	1152	21.4667	18.7667	24.1667	22.9755	22.6201	23.2812
	1154	22.05	19.4167	24.6833	23.0158	22.6597	23.322
	1156	22.0167	19.55	24.4833	23.056	22.6993	23.3628
	1158	22.2167	19.65	24.7833	23.0963	22.7389	23.4036
	1160	22.4	19.6667	25.1333	23.1365	22.7785	23.4444
	1162	22	19	25	23.1768	22.8181	23.4852
	1164	22.1167	18.2833	25.95	23.217	22.8577	23.526
	1166	21.8667	19.2	24.5333	23.2573	22.8973	23.5668
	1168	22.15	19.1167	25.1833	23.2975	22.9369	23.6076
	1170	21.0167	17.05	24.9833	23.3378	22.9765	23.6484
	1172	23.0167	20.25	25.7833	23.378	23.0161	23.6893
	1174	22.3333	19.9667	24.7	23.4182	23.0557	23.7301
	1176	21.7333	19.1	24.3667	23.4585	23.0953	23.7709
	1178	21.5667	19.0667	24.0667	23.4987	23.1349	23.8117
	1180	20.95	17.9167	23.9833	23.539	23.1745	23.8525
	1182	20.7667	18.2	23.3333	23.5792	23.2141	23.8933
	1184	21.95	19.15	24.75	23.6195	23.2537	23.9341
	1186	21.75	18.7167	24.7833	23.6597	23.2933	23.9749
	1188	21.8333	18.9333	24.7333	23.7	23.3329	24.0157
	1190	22.1167	19.25	24.9833	23.7402	23.3725	24.0565
	1192	22.2667	19.4	25.1333	23.7805	23.4121	24.0973
	1194	21.6	18.8	24.4	23.8207	23.4517	24.1381
	1196	22.8833	20.05	25.7167	23.861	23.4913	24.179
	1198	21.8333	18.3667	25.3	23.9012	23.5308	24.2198
	1200	22.0833	19.95	24.2167	23.9415	23.5704	24.2606
	1202	22.5833	19.9167	25.25	23.9817	23.61	24.3014
	1204	22.5667	19.7333	25.4	24.022	23.6496	24.3422
	1206	22.45	19.45	25.45	24.0622	23.6892	24.383
	1208	22.3667	19.9667	24.7667	24.1025	23.7288	24.4238
	1210	22.1333	18.2	26.0667	24.1427	23.7684	24.4646
	1212	22.3167	19.35	25.2833	24.183	23.808	24.5054
	1214	22.6167	18.95	26.2833	24.2232	23.8476	24.5462
	1216	22.6167	19.3167	25.9167	24.2635	23.8872	24.587
	1218	22.9667	19.7667	26.1667	24.3037	23.9268	24.6278

## Sheet: Extended-Data-Figure 4i
	Extended Data Figure 4i
	33.0°C_Experimental_Time(min)	Median_Developmental_age(hpf)	Median-2*MAD	Median+2*MAD	Linear_fit	Linear_Fit_upper_CI	Linear_Fit_lower_CI
	60	1.56667	0.566667	2.56667	1	1	1
	62	1.61667	0.583333	2.65	1.03944	1.0353	1.04167
	64	1.61667	0.65	2.58333	1.07887	1.07059	1.08334
	66	1.51667	0.616667	2.41667	1.11831	1.10589	1.12501
	68	1.63333	0.566667	2.7	1.15775	1.14119	1.16667
	70	1.46667	0.7	2.23333	1.19718	1.17648	1.20834
	72	1.58333	0.683333	2.48333	1.23662	1.21178	1.25001
	74	1.53333	0.566667	2.5	1.27605	1.24707	1.29168
	76	1.58333	0.483333	2.68333	1.31549	1.28237	1.33335
	78	2.01667	0.383333	3.65	1.35493	1.31767	1.37502
	80	1.83333	0.3	3.36667	1.39436	1.35296	1.41669
	82	1.93333	0.666667	3.2	1.4338	1.38826	1.45836
	84	1.86667	0.533333	3.2	1.47324	1.42356	1.50002
	86	1.95	0.65	3.25	1.51267	1.45885	1.54169
	88	1.91667	0.25	3.58333	1.55211	1.49415	1.58336
	90	2.08333	0.65	3.51667	1.59154	1.52945	1.62503
	92	1.93333	0.866667	3	1.63098	1.56474	1.6667
	94	1.93333	0.266667	3.6	1.67042	1.60004	1.70837
	96	2.48333	0.25	4.71667	1.70985	1.63533	1.75004
	98	2.3	0.666667	3.93333	1.74929	1.67063	1.7917
	100	2.43333	0.833333	4.03333	1.78873	1.70593	1.83337
	102	2.55	0.816667	4.28333	1.82816	1.74122	1.87504
	104	2.46667	0.433333	4.5	1.8676	1.77652	1.91671
	106	2.86667	0.233333	5.5	1.90704	1.81182	1.95838
	108	2.85	0.116667	5.58333	1.94647	1.84711	2.00005
	110	2.6	0.333333	4.86667	1.98591	1.88241	2.04172
	112	2.9	0.566667	5.23333	2.02534	1.91771	2.08338
	114	2.9	0.566667	5.23333	2.06478	1.953	2.12505
	116	2.85	0.116667	5.58333	2.10422	1.9883	2.16672
	118	2.86667	0.966667	4.76667	2.14365	2.02359	2.20839
	120	3.21667	0.583333	5.85	2.18309	2.05889	2.25006
	122	3	0.666667	5.33333	2.22253	2.09419	2.29173
	124	3	0.133333	5.86667	2.26196	2.12948	2.3334
	126	3.25	-0.316667	6.81667	2.3014	2.16478	2.37507
	128	3.28333	0.0166667	6.55	2.34083	2.20008	2.41673
	130	3.05	0.816667	5.28333	2.38027	2.23537	2.4584
	132	3.2	0.466667	5.93333	2.41971	2.27067	2.50007
	134	3.56667	0.233333	6.9	2.45914	2.30597	2.54174
	136	3.31667	0.383333	6.25	2.49858	2.34126	2.58341
	138	2.96667	1.23333	4.7	2.53802	2.37656	2.62508
	140	3.01667	0.816667	5.21667	2.57745	2.41186	2.66675
	142	3.45	1.11667	5.78333	2.61689	2.44715	2.70841
	144	3.28333	0.583333	5.98333	2.65632	2.48245	2.75008
	146	3.5	-0.0333333	7.03333	2.69576	2.51774	2.79175
	148	3.43333	-0.1	6.96667	2.7352	2.55304	2.83342
	150	3.88333	-0.716667	8.48333	2.77463	2.58834	2.87509
	152	3.18333	0.416667	5.95	2.81407	2.62363	2.91676
	154	3.86667	0.633333	7.1	2.85351	2.65893	2.95843
	156	3.53333	0.3	6.76667	2.89294	2.69423	3.00009
	158	4.03333	0.6	7.46667	2.93238	2.72952	3.04176
	160	3.55	0.85	6.25	2.97182	2.76482	3.08343
	162	3.86667	1.33333	6.4	3.01125	2.80012	3.1251
	164	3.76667	0.933333	6.6	3.05069	2.83541	3.16677
	166	3.75	0.716667	6.78333	3.09012	2.87071	3.20844
	168	4.11667	0.583333	7.65	3.12956	2.906	3.25011
	170	4.08333	0.783333	7.38333	3.169	2.9413	3.29178
	172	3.46667	0.6	6.33333	3.20843	2.9766	3.33344
	174	3.68333	0.583333	6.78333	3.24787	3.01189	3.37511
	176	3.45	0.55	6.35	3.28731	3.04719	3.41678
	178	4.06667	0.7	7.43333	3.32674	3.08249	3.45845
	180	3.21667	-0.0833333	6.51667	3.36618	3.11778	3.50012
	182	3.18333	-0.0166667	6.38333	3.40561	3.15308	3.54179
	184	4	0.9	7.1	3.44505	3.18838	3.58346
	186	3.76667	0.366667	7.16667	3.48449	3.22367	3.62512
	188	3.85	0.65	7.05	3.52392	3.25897	3.66679
	190	4.7	0.5	8.9	3.56336	3.29426	3.70846
	192	4.08333	0.316667	7.85	3.6028	3.32956	3.75013
	194	4.21667	1.11667	7.31667	3.64223	3.36486	3.7918
	196	4.46667	1.06667	7.86667	3.68167	3.40015	3.83347
	198	4.28333	1.01667	7.55	3.72111	3.43545	3.87514
	200	4.28333	1.71667	6.85	3.76054	3.47075	3.9168
	202	4.58333	1.38333	7.78333	3.79998	3.50604	3.95847
	204	4.2	1.13333	7.26667	3.83941	3.54134	4.00014
	206	4.58333	0.816667	8.35	3.87885	3.57664	4.04181
	208	4.58333	0.95	8.21667	3.91829	3.61193	4.08348
	210	4.65	0.516667	8.78333	3.95772	3.64723	4.12515
	212	4.2	0.6	7.8	3.99716	3.68252	4.16682
	214	4.56667	0.733333	8.4	4.0366	3.71782	4.20849
	216	4.48333	1.21667	7.75	4.07603	3.75312	4.25015
	218	4.33333	1.9	6.76667	4.11547	3.78841	4.29182
	220	4.68333	0.616667	8.75	4.1549	3.82371	4.33349
	222	4.55	0.816667	8.28333	4.19434	3.85901	4.37516
	224	5.1	1.3	8.9	4.23378	3.8943	4.41683
	226	5.05	1.91667	8.18333	4.27321	3.9296	4.4585
	228	4.65	1.65	7.65	4.31265	3.9649	4.50017
	230	4.8	0.8	8.8	4.35209	4.00019	4.54183
	232	5.23333	1.83333	8.63333	4.39152	4.03549	4.5835
	234	5.16667	1.1	9.23333	4.43096	4.07078	4.62517
	236	5.23333	0.866667	9.6	4.47039	4.10608	4.66684
	238	5.3	2	8.6	4.50983	4.14138	4.70851
	240	5.18333	1.15	9.21667	4.54927	4.17667	4.75018
	242	4.98333	0.65	9.31667	4.5887	4.21197	4.79185
	244	5.28333	1.58333	8.98333	4.62814	4.24727	4.83351
	246	5.98333	2.35	9.61667	4.66758	4.28256	4.87518
	248	5.53333	1.5	9.56667	4.70701	4.31786	4.91685
	250	5.13333	1.93333	8.33333	4.74645	4.35316	4.95852
	252	5.48333	1.78333	9.18333	4.78589	4.38845	5.00019
	254	5.1	2.2	8	4.82532	4.42375	5.04186
	256	5.81667	1.81667	9.81667	4.86476	4.45905	5.08353
	258	5.73333	1.53333	9.93333	4.90419	4.49434	5.1252
	260	5.48333	1.81667	9.15	4.94363	4.52964	5.16686
	262	5.45	2.91667	7.98333	4.98307	4.56493	5.20853
	264	5.86667	1.9	9.83333	5.0225	4.60023	5.2502
	266	5.95	2.78333	9.11667	5.06194	4.63553	5.29187
	268	5.88333	2.31667	9.45	5.10138	4.67082	5.33354
	270	6.51667	1.68333	11.35	5.14081	4.70612	5.37521
	272	6.11667	2.91667	9.31667	5.18025	4.74142	5.41688
	274	6.7	2.16667	11.2333	5.21968	4.77671	5.45854
	276	5.83333	2.16667	9.5	5.25912	4.81201	5.50021
	278	5.73333	2.3	9.16667	5.29856	4.84731	5.54188
	280	5.6	2.53333	8.66667	5.33799	4.8826	5.58355
	282	5.7	2	9.4	5.37743	4.9179	5.62522
	284	5.51667	2.55	8.48333	5.41687	4.95319	5.66689
	286	6.85	3.41667	10.2833	5.4563	4.98849	5.70856
	288	6.13333	2.13333	10.1333	5.49574	5.02379	5.75022
	290	5.41667	2.55	8.28333	5.53518	5.05908	5.79189
	292	6.15	3.15	9.15	5.57461	5.09438	5.83356
	294	6.63333	3	10.2667	5.61405	5.12968	5.87523
	296	6.23333	3.26667	9.2	5.65348	5.16497	5.9169
	298	6.11667	3.45	8.78333	5.69292	5.20027	5.95857
	300	6.36667	2.5	10.2333	5.73236	5.23557	6.00024
	302	5.48333	2.45	8.51667	5.77179	5.27086	6.04191
	304	6.25	2.98333	9.51667	5.81123	5.30616	6.08357
	306	6.48333	3.28333	9.68333	5.85067	5.34145	6.12524
	308	6.11667	3.68333	8.55	5.8901	5.37675	6.16691
	310	6.46667	3.06667	9.86667	5.92954	5.41205	6.20858
	312	6.35	3.18333	9.51667	5.96897	5.44734	6.25025
	314	6.15	2.88333	9.41667	6.00841	5.48264	6.29192
	316	6.83333	3.56667	10.1	6.04785	5.51794	6.33359
	318	6.18333	3.35	9.01667	6.08728	5.55323	6.37525
	320	6.36667	3.13333	9.6	6.12672	5.58853	6.41692
	322	6.68333	2.95	10.4167	6.16616	5.62383	6.45859
	324	6.23333	2.9	9.56667	6.20559	5.65912	6.50026
	326	6.88333	3.11667	10.65	6.24503	5.69442	6.54193
	328	6.86667	4.06667	9.66667	6.28446	5.72971	6.5836
	330	6.68333	4.25	9.11667	6.3239	5.76501	6.62527
	332	7	3.56667	10.4333	6.36334	5.80031	6.66693
	334	6.88333	3.88333	9.88333	6.40277	5.8356	6.7086
	336	6.91667	4.38333	9.45	6.44221	5.8709	6.75027
	338	7.23333	4.33333	10.1333	6.48165	5.9062	6.79194
	340	6.9	4.3	9.5	6.52108	5.94149	6.83361
	342	7.15	3.85	10.45	6.56052	5.97679	6.87528
	344	6.33333	3.8	8.86667	6.59996	6.01209	6.91695
	346	6.78333	4.61667	8.95	6.63939	6.04738	6.95862
	348	6.71667	4.41667	9.01667	6.67883	6.08268	7.00028
	350	6.8	4	9.6	6.71826	6.11797	7.04195
	352	7.03333	4.16667	9.9	6.7577	6.15327	7.08362
	354	7.16667	4.6	9.73333	6.79714	6.18857	7.12529
	356	6.83333	3.66667	10	6.83657	6.22386	7.16696
	358	6.78333	4.51667	9.05	6.87601	6.25916	7.20863
	360	6.48333	3.75	9.21667	6.91545	6.29446	7.2503
	362	6.95	4.68333	9.21667	6.95488	6.32975	7.29196
	364	6.8	3.9	9.7	6.99432	6.36505	7.33363
	366	7.4	4.63333	10.1667	7.03375	6.40035	7.3753
	368	6.95	4.05	9.85	7.07319	6.43564	7.41697
	370	6.6	4.9	8.3	7.11263	6.47094	7.45864
	372	7.18333	4.61667	9.75	7.15206	6.50624	7.50031
	374	7.31667	5.51667	9.11667	7.1915	6.54153	7.54198
	376	7	4.8	9.2	7.23094	6.57683	7.58364
	378	7.05	4.75	9.35	7.27037	6.61212	7.62531
	380	7.3	5.03333	9.56667	7.30981	6.64742	7.66698
	382	7.83333	5.3	10.3667	7.34925	6.68272	7.70865
	384	7.4	4.56667	10.2333	7.38868	6.71801	7.75032
	386	6.93333	4.03333	9.83333	7.42812	6.75331	7.79199
	388	7.31667	4.48333	10.15	7.46755	6.78861	7.83366
	390	7.2	4.93333	9.46667	7.50699	6.8239	7.87533
	392	6.75	4.18333	9.31667	7.54643	6.8592	7.91699
	394	6.95	4.61667	9.28333	7.58586	6.8945	7.95866
	396	6.75	4.21667	9.28333	7.6253	6.92979	8.00033
	398	6.98333	3.85	10.1167	7.66474	6.96509	8.042
	400	6.76667	4.66667	8.86667	7.70417	7.00038	8.08367
	402	7.33333	5.1	9.56667	7.74361	7.03568	8.12534
	404	6.76667	4.26667	9.26667	7.78304	7.07098	8.16701
	406	7.23333	5.03333	9.43333	7.82248	7.10627	8.20867
	408	7.4	4.26667	10.5333	7.86192	7.14157	8.25034
	410	6.65	3.95	9.35	7.90135	7.17687	8.29201
	412	6.96667	4.66667	9.26667	7.94079	7.21216	8.33368
	414	6.88333	4.31667	9.45	7.98023	7.24746	8.37535
	416	7.16667	4.33333	10	8.01966	7.28276	8.41702
	418	7.16667	3.53333	10.8	8.0591	7.31805	8.45869
	420	7.4	4.46667	10.3333	8.09853	7.35335	8.50036
	422	7.13333	4.46667	9.8	8.13797	7.38864	8.54202
	424	7.7	3.76667	11.6333	8.17741	7.42394	8.58369
	426	7.5	5.06667	9.93333	8.21684	7.45924	8.62536
	428	6.7	3.63333	9.76667	8.25628	7.49453	8.66703
	430	7.53333	4.7	10.3667	8.29572	7.52983	8.7087
	432	7.53333	3.8	11.2667	8.33515	7.56513	8.75037
	434	7.28333	4.05	10.5167	8.37459	7.60042	8.79204
	436	7.35	3.98333	10.7167	8.41403	7.63572	8.8337
	438	7.31667	3.51667	11.1167	8.45346	7.67102	8.87537
	440	7.41667	4.11667	10.7167	8.4929	7.70631	8.91704
	442	7.5	3.73333	11.2667	8.53233	7.74161	8.95871
	444	8.1	3.23333	12.9667	8.57177	7.7769	9.00038
	446	7.18333	3.81667	10.55	8.61121	7.8122	9.04205
	448	7.65	2.41667	12.8833	8.65064	7.8475	9.08372
	450	7.43333	3.16667	11.7	8.69008	7.88279	9.12538
	452	7.75	3.51667	11.9833	8.72952	7.91809	9.16705
	454	7.96667	3.4	12.5333	8.76895	7.95339	9.20872
	456	8.46667	4.56667	12.3667	8.80839	7.98868	9.25039
	458	7.95	2.38333	13.5167	8.84782	8.02398	9.29206
	460	7.46667	3.46667	11.4667	8.88726	8.05928	9.33373
	462	8.66667	3.36667	13.9667	8.9267	8.09457	9.3754
	464	7.56667	2.33333	12.8	8.96613	8.12987	9.41707
	466	7.46667	2.26667	12.6667	9.00557	8.16516	9.45873
	468	7.81667	3.95	11.6833	9.04501	8.20046	9.5004
	470	6.98333	2.11667	11.85	9.08444	8.23576	9.54207
	472	7.51667	1.71667	13.3167	9.12388	8.27105	9.58374
	474	8.25	3.41667	13.0833	9.16332	8.30635	9.62541
	476	8.25	3.08333	13.4167	9.20275	8.34165	9.66708
	478	8.16667	2.66667	13.6667	9.24219	8.37694	9.70875
	480	8.86667	3.16667	14.5667	9.28162	8.41224	9.75041
	482	8.05	2.25	13.85	9.32106	8.44754	9.79208
	484	7.28333	1.51667	13.05	9.3605	8.48283	9.83375
	486	7.43333	1.86667	13	9.39993	8.51813	9.87542
	488	8.76667	2.43333	15.1	9.43937	8.55343	9.91709
	490	10.35	2.11667	18.5833	9.47881	8.58872	9.95876
	492	9.83333	1.06667	18.6	9.51824	8.62402	10.0004
	494	10.7667	3.5	18.0333	9.55768	8.65931	10.0421
	496	9.75	3.08333	16.4167	9.59711	8.69461	10.0838
	498	9.03333	3.26667	14.8	9.63655	8.72991	10.1254
	500	9.31667	1.98333	16.65	9.67599	8.7652	10.1671
	502	10.15	3.51667	16.7833	9.71542	8.8005	10.2088
	504	8.3	1.56667	15.0333	9.75486	8.8358	10.2504
	506	9.18333	2.48333	15.8833	9.7943	8.87109	10.2921
	508	8.53333	1.13333	15.9333	9.83373	8.90639	10.3338
	510	10.2833	2.38333	18.1833	9.87317	8.94169	10.3754
	512	10.65	3.31667	17.9833	9.9126	8.97698	10.4171
	514	10.6833	0.583333	20.7833	9.95204	9.01228	10.4588
	516	10	1.2	18.8	9.99148	9.04757	10.5004
	518	11.2833	1.28333	21.2833	10.0309	9.08287	10.5421
	520	11.0167	1.65	20.3833	10.0704	9.11817	10.5838
	522	11.3	1.16667	21.4333	10.1098	9.15346	10.6255
	524	11.5667	2.93333	20.2	10.1492	9.18876	10.6671
	526	10.3667	0.733333	20	10.1887	9.22406	10.7088
	528	11.1667	2.1	20.2333	10.2281	9.25935	10.7505
	530	10.9167	0.916667	20.9167	10.2675	9.29465	10.7921
	532	10.8	1.33333	20.2667	10.307	9.32995	10.8338
	534	10.7333	0.4	21.0667	10.3464	9.36524	10.8755
	536	11.1333	0.533333	21.7333	10.3858	9.40054	10.9171
	538	10.9167	2.11667	19.7167	10.4253	9.43583	10.9588
	540	11.1	0.866667	21.3333	10.4647	9.47113	11.0005
	542	11.35	0.516667	22.1833	10.5041	9.50643	11.0421
	544	12.7833	-1.71667	27.2833	10.5436	9.54172	11.0838
	546	10.9333	0.466667	21.4	10.583	9.57702	11.1255
	548	12	1.03333	22.9667	10.6225	9.61232	11.1671
	550	11.1667	1.53333	20.8	10.6619	9.64761	11.2088
	552	12.5333	6.03333	19.0333	10.7013	9.68291	11.2505
	554	12.0333	0.866667	23.2	10.7408	9.71821	11.2922
	556	12.05	3.95	20.15	10.7802	9.7535	11.3338
	558	12.3167	5.41667	19.2167	10.8196	9.7888	11.3755
	560	11.6333	-0.1	23.3667	10.8591	9.82409	11.4172
	562	12.4667	1.96667	22.9667	10.8985	9.85939	11.4588
	564	12.4333	3.9	20.9667	10.9379	9.89469	11.5005
	566	12.6833	-0.583333	25.95	10.9774	9.92998	11.5422
	568	12.9833	1.18333	24.7833	11.0168	9.96528	11.5838
	570	13.0667	-0.8	26.9333	11.0563	10.0006	11.6255
	572	13.3	1.63333	24.9667	11.0957	10.0359	11.6672
	574	14.1	2.03333	26.1667	11.1351	10.0712	11.7088
	576	14.05	1.51667	26.5833	11.1746	10.1065	11.7505
	578	13.05	2.11667	23.9833	11.214	10.1418	11.7922
	580	12.9333	2.86667	23	11.2534	10.1771	11.8338
	582	13.5833	6.45	20.7167	11.2929	10.2124	11.8755
	584	13.75	7.25	20.25	11.3323	10.2477	11.9172
	586	15.85	5.08333	26.6167	11.3717	10.2829	11.9589
	588	12.4667	5.93333	19	11.4112	10.3182	12.0005
	590	14.1	6.8	21.4	11.4506	10.3535	12.0422
	592	14.4333	4.9	23.9667	11.4901	10.3888	12.0839
	594	12.8333	7.43333	18.2333	11.5295	10.4241	12.1255
	596	14.8667	1.6	28.1333	11.5689	10.4594	12.1672
	598	15.65	6.58333	24.7167	11.6084	10.4947	12.2089
	600	13.2667	1.03333	25.5	11.6478	10.53	12.2505
	602	14.5167	6.98333	22.05	11.6872	10.5653	12.2922
	604	13.0167	5.08333	20.95	11.7267	10.6006	12.3339
	606	14.45	7.51667	21.3833	11.7661	10.6359	12.3755
	608	14.25	5.81667	22.6833	11.8055	10.6712	12.4172
	610	15.9667	8.8	23.1333	11.845	10.7065	12.4589
	612	15.6167	6.31667	24.9167	11.8844	10.7418	12.5005
	614	14.2167	7.38333	21.05	11.9239	10.7771	12.5422
	616	15.0333	10.0667	20	11.9633	10.8124	12.5839
	618	14.75	8.51667	20.9833	12.0027	10.8477	12.6256
	620	14.6167	8.88333	20.35	12.0422	10.883	12.6672
	622	14.3	9.1	19.5	12.0816	10.9183	12.7089
	624	13.8	7.46667	20.1333	12.121	10.9536	12.7506
	626	13.6167	8.85	18.3833	12.1605	10.9889	12.7922
	628	13.7	8.56667	18.8333	12.1999	11.0242	12.8339
	630	14.6333	9.4	19.8667	12.2393	11.0595	12.8756
	632	15.1833	9.35	21.0167	12.2788	11.0948	12.9172
	634	14.9167	7.98333	21.85	12.3182	11.1301	12.9589
	636	15.0167	9.48333	20.55	12.3577	11.1654	13.0006
	638	15	10.0333	19.9667	12.3971	11.2007	13.0422
	640	14.4833	9.28333	19.6833	12.4365	11.2359	13.0839
	642	14.7833	10.8833	18.6833	12.476	11.2712	13.1256
	644	16.25	11.3167	21.1833	12.5154	11.3065	13.1672
	646	15.6333	9.8	21.4667	12.5548	11.3418	13.2089
	648	15.9667	10.8333	21.1	12.5943	11.3771	13.2506
	650	15.7167	11.25	20.1833	12.6337	11.4124	13.2922
	652	16.2167	11.4167	21.0167	12.6731	11.4477	13.3339
	654	15.9667	10.1667	21.7667	12.7126	11.483	13.3756
	656	16.2333	11.3333	21.1333	12.752	11.5183	13.4173
	658	15.1	10.2667	19.9333	12.7915	11.5536	13.4589
	660	15.5167	10.9833	20.05	12.8309	11.5889	13.5006
	662	13.85	8.21667	19.4833	12.8703	11.6242	13.5423
	664	14.7667	9.96667	19.5667	12.9098	11.6595	13.5839
	666	15.45	11.1833	19.7167	12.9492	11.6948	13.6256
	668	14.8833	10.5167	19.25	12.9886	11.7301	13.6673
	670	15.2333	9.13333	21.3333	13.0281	11.7654	13.7089
	672	15.3667	11.0333	19.7	13.0675	11.8007	13.7506
	674	15.45	11.2833	19.6167	13.1069	11.836	13.7923
	676	16.9	12.1667	21.6333	13.1464	11.8713	13.8339
	678	15.4333	11.3	19.5667	13.1858	11.9066	13.8756
	680	15.4667	12.4333	18.5	13.2253	11.9419	13.9173
	682	15.4667	12.2667	18.6667	13.2647	11.9772	13.9589
	684	15.8333	12.6333	19.0333	13.3041	12.0125	14.0006
	686	15.8667	11.9667	19.7667	13.3436	12.0478	14.0423
	688	16.4	12.9333	19.8667	13.383	12.0831	14.084
	690	16.4167	11.85	20.9833	13.4224	12.1184	14.1256
	692	15.0833	10.5833	19.5833	13.4619	12.1537	14.1673
	694	15.2333	10.8	19.6667	13.5013	12.189	14.209
	696	16.8167	13.05	20.5833	13.5407	12.2242	14.2506
	698	15.7167	11.35	20.0833	13.5802	12.2595	14.2923
	700	15.9167	12.2167	19.6167	13.6196	12.2948	14.334
	702	15.25	9.95	20.55	13.6591	12.3301	14.3756
	704	15.5167	12.35	18.6833	13.6985	12.3654	14.4173
	706	15.9	10.7667	21.0333	13.7379	12.4007	14.459
	708	15.2167	11.3833	19.05	13.7774	12.436	14.5006
	710	15.3167	10.7833	19.85	13.8168	12.4713	14.5423
	712	15.2333	10.8333	19.6333	13.8562	12.5066	14.584
	714	16.65	12.5833	20.7167	13.8957	12.5419	14.6256
	716	16.9833	12.55	21.4167	13.9351	12.5772	14.6673
	718	15.7167	11.4167	20.0167	13.9745	12.6125	14.709
	720	15.7667	11.2	20.3333	14.014	12.6478	14.7507
	722	16.4667	12.2667	20.6667	14.0534	12.6831	14.7923
	724	16.2833	12.2167	20.35	14.0929	12.7184	14.834
	726	15.5333	11	20.0667	14.1323	12.7537	14.8757
	728	15.8167	12.9833	18.65	14.1717	12.789	14.9173
	730	16.3333	12.1667	20.5	14.2112	12.8243	14.959
	732	16.9167	13.1833	20.65	14.2506	12.8596	15.0007
	734	17.0167	12.75	21.2833	14.29	12.8949	15.0423
	736	17.7667	13.9	21.6333	14.3295	12.9302	15.084
	738	16.1333	10.7333	21.5333	14.3689	12.9655	15.1257
	740	16.4333	12.0333	20.8333	14.4083	13.0008	15.1673
	742	15.15	11.05	19.25	14.4478	13.0361	15.209
	744	16.0667	11.7	20.4333	14.4872	13.0714	15.2507
	746	16.65	13.1833	20.1167	14.5267	13.1067	15.2923
	748	16.4333	12.8	20.0667	14.5661	13.142	15.334
	750	16.9	12.7667	21.0333	14.6055	13.1773	15.3757
	752	16.1667	12.6333	19.7	14.645	13.2125	15.4173
	754	15.9833	12.1167	19.85	14.6844	13.2478	15.459
	756	16.9667	13.0667	20.8667	14.7238	13.2831	15.5007
	758	16.6667	11.5333	21.8	14.7633	13.3184	15.5424
	760	16.45	12.0167	20.8833	14.8027	13.3537	15.584
	762	15.9	11.2	20.6	14.8421	13.389	15.6257
	764	15.5333	11.8	19.2667	14.8816	13.4243	15.6674
	766	16.5167	12.4167	20.6167	14.921	13.4596	15.709
	768	16.4167	12.85	19.9833	14.9605	13.4949	15.7507
	770	15.3667	12.2667	18.4667	14.9999	13.5302	15.7924
	772	15.5833	12.15	19.0167	15.0393	13.5655	15.834
	774	16.7667	11.6333	21.9	15.0788	13.6008	15.8757
	776	15.9	11.7667	20.0333	15.1182	13.6361	15.9174
	778	17.3	11.9667	22.6333	15.1576	13.6714	15.959
	780	15.9833	11.9167	20.05	15.1971	13.7067	16.0007
	782	16.2833	11.9833	20.5833	15.2365	13.742	16.0424
	784	16.7667	12.6	20.9333	15.2759	13.7773	16.084
	786	16.6833	12.6833	20.6833	15.3154	13.8126	16.1257
	788	16.2833	11.35	21.2167	15.3548	13.8479	16.1674
	790	17.1333	14.1667	20.1	15.3943	13.8832	16.2091
	792	16.0667	10.7667	21.3667	15.4337	13.9185	16.2507
	794	16.5	11.1667	21.8333	15.4731	13.9538	16.2924
	796	16.1	12.8	19.4	15.5126	13.9891	16.3341
	798	17.1667	12.5667	21.7667	15.552	14.0244	16.3757
	800	16.6667	11.7333	21.6	15.5914	14.0597	16.4174
	802	16.1833	12.35	20.0167	15.6309	14.095	16.4591
	804	16.0167	12.0167	20.0167	15.6703	14.1303	16.5007
	806	16.8667	11.9333	21.8	15.7097	14.1655	16.5424
	808	16.4833	11.95	21.0167	15.7492	14.2008	16.5841
	810	17.0167	12.2833	21.75	15.7886	14.2361	16.6257
	812	16.8	13	20.6	15.8281	14.2714	16.6674
	814	16.6833	12.6833	20.6833	15.8675	14.3067	16.7091
	816	17.0667	13.0333	21.1	15.9069	14.342	16.7507
	818	17.2333	12.7333	21.7333	15.9464	14.3773	16.7924
	820	16.75	12.3167	21.1833	15.9858	14.4126	16.8341
	822	16.6	12.3	20.9	16.0252	14.4479	16.8758
	824	17.2667	12.1	22.4333	16.0647	14.4832	16.9174
	826	17.65	12.9167	22.3833	16.1041	14.5185	16.9591
	828	16.8667	12.6	21.1333	16.1435	14.5538	17.0008
	830	17.65	13.1167	22.1833	16.183	14.5891	17.0424
	832	17.8333	14.7	20.9667	16.2224	14.6244	17.0841
	834	18.1833	14.45	21.9167	16.2618	14.6597	17.1258
	836	17.3333	13	21.6667	16.3013	14.695	17.1674
	838	17.4667	13.4	21.5333	16.3407	14.7303	17.2091
	840	16.5667	11.6333	21.5	16.3802	14.7656	17.2508
	842	17.85	14.1833	21.5167	16.4196	14.8009	17.2924
	844	18.1833	13.65	22.7167	16.459	14.8362	17.3341
	846	17.2667	11.6	22.9333	16.4985	14.8715	17.3758
	848	17.8	11.9	23.7	16.5379	14.9068	17.4174
	850	16.4333	11.5667	21.3	16.5773	14.9421	17.4591
	852	17.85	13.25	22.45	16.6168	14.9774	17.5008
	854	18.5667	14.2333	22.9	16.6562	15.0127	17.5424
	856	17.7167	13.6167	21.8167	16.6956	15.048	17.5841
	858	18.2333	12.3333	24.1333	16.7351	15.0833	17.6258
	860	18.45	15.1833	21.7167	16.7745	15.1186	17.6675
	862	18	14.5667	21.4333	16.814	15.1538	17.7091
	864	17.7667	13.3333	22.2	16.8534	15.1891	17.7508
	866	17.5167	14.25	20.7833	16.8928	15.2244	17.7925
	868	17.4833	13.55	21.4167	16.9323	15.2597	17.8341
	870	18.6833	13.9167	23.45	16.9717	15.295	17.8758
	872	18.8833	15.8167	21.95	17.0111	15.3303	17.9175
	874	18.0833	12.15	24.0167	17.0506	15.3656	17.9591
	876	16.9333	12.9	20.9667	17.09	15.4009	18.0008
	878	18.1667	13.0667	23.2667	17.1294	15.4362	18.0425
	880	18.3167	14.05	22.5833	17.1689	15.4715	18.0841
	882	17.5833	11.4833	23.6833	17.2083	15.5068	18.1258
	884	18.6167	13.0833	24.15	17.2478	15.5421	18.1675
	886	17.8	12.1333	23.4667	17.2872	15.5774	18.2091
	888	18.1333	12.2333	24.0333	17.3266	15.6127	18.2508
	890	18.2	13.4333	22.9667	17.3661	15.648	18.2925
	892	16.65	11.2833	22.0167	17.4055	15.6833	18.3342
	894	16.95	10.8833	23.0167	17.4449	15.7186	18.3758
	896	17.6167	12.5833	22.65	17.4844	15.7539	18.4175
	898	18.25	14.0167	22.4833	17.5238	15.7892	18.4592
	900	17.8667	12	23.7333	17.5632	15.8245	18.5008
	902	18.7667	15	22.5333	17.6027	15.8598	18.5425
	904	18.6167	13.4833	23.75	17.6421	15.8951	18.5842
	906	17.25	11.5833	22.9167	17.6816	15.9304	18.6258
	908	18.45	12.9833	23.9167	17.721	15.9657	18.6675
	910	19.1833	15.2833	23.0833	17.7604	16.001	18.7092
	912	18.6667	13.4	23.9333	17.7999	16.0363	18.7508
	914	19.1333	13.3333	24.9333	17.8393	16.0716	18.7925
	916	18.1333	12.0333	24.2333	17.8787	16.1069	18.8342
	918	18.0667	11	25.1333	17.9182	16.1421	18.8758
	920	18.7333	13.6	23.8667	17.9576	16.1774	18.9175
	922	18.95	13.7833	24.1167	17.997	16.2127	18.9592
	924	19.3333	15.3	23.3667	18.0365	16.248	19.0009
	926	19.0167	14.6833	23.35	18.0759	16.2833	19.0425
	928	19.35	14.6833	24.0167	18.1154	16.3186	19.0842
	930	19.4833	14.4167	24.55	18.1548	16.3539	19.1259
	932	19.4	14.5333	24.2667	18.1942	16.3892	19.1675
	934	19.3	15.0667	23.5333	18.2337	16.4245	19.2092
	936	19.8333	15.4667	24.2	18.2731	16.4598	19.2509
	938	19.25	13.9167	24.5833	18.3125	16.4951	19.2925
	940	18.7	14.8	22.6	18.352	16.5304	19.3342
	942	18.9833	14.5167	23.45	18.3914	16.5657	19.3759
	944	20.15	17.4167	22.8833	18.4308	16.601	19.4175
	946	19.5667	15.9667	23.1667	18.4703	16.6363	19.4592
	948	19.6333	16.3333	22.9333	18.5097	16.6716	19.5009
	950	19.8167	16.55	23.0833	18.5492	16.7069	19.5425
	952	19.7	16.9333	22.4667	18.5886	16.7422	19.5842
	954	19.4167	15.05	23.7833	18.628	16.7775	19.6259
	956	19.3833	15.15	23.6167	18.6675	16.8128	19.6676
	958	19.5167	14.75	24.2833	18.7069	16.8481	19.7092
	960	19.8833	15.9167	23.85	18.7463	16.8834	19.7509
	962	20.3	16.6	24	18.7858	16.9187	19.7926
	964	19.7167	16.35	23.0833	18.8252	16.954	19.8342
	966	20	15.4333	24.5667	18.8646	16.9893	19.8759
	968	20.3667	17.5667	23.1667	18.9041	17.0246	19.9176
	970	20.8167	17.2833	24.35	18.9435	17.0599	19.9592
	972	19.25	13.2167	25.2833	18.983	17.0951	20.0009
	974	19.8	15.1	24.5	19.0224	17.1304	20.0426
	976	20.4167	15.7167	25.1167	19.0618	17.1657	20.0842
	978	19.7667	15.5667	23.9667	19.1013	17.201	20.1259
	980	19.3667	13.8667	24.8667	19.1407	17.2363	20.1676
	982	20.3167	16.2833	24.35	19.1801	17.2716	20.2092
	984	19.8833	14.75	25.0167	19.2196	17.3069	20.2509
	986	20.0333	14.6	25.4667	19.259	17.3422	20.2926
	988	20.3167	16.85	23.7833	19.2984	17.3775	20.3342
	990	20.45	17.3167	23.5833	19.3379	17.4128	20.3759
	992	20.1167	16.65	23.5833	19.3773	17.4481	20.4176
	994	20.2	15.6333	24.7667	19.4168	17.4834	20.4593
	996	20.25	17.0833	23.4167	19.4562	17.5187	20.5009
	998	20.8	16.9	24.7	19.4956	17.554	20.5426
	1000	21.0667	17.1667	24.9667	19.5351	17.5893	20.5843
	1002	20.4167	15.2167	25.6167	19.5745	17.6246	20.6259
	1004	21.2667	16.2667	26.2667	19.6139	17.6599	20.6676
	1006	20.2333	17.0333	23.4333	19.6534	17.6952	20.7093
	1008	21.2833	19.3167	23.25	19.6928	17.7305	20.7509
	1010	20.9333	15.8	26.0667	19.7322	17.7658	20.7926
	1012	20.8333	17.3667	24.3	19.7717	17.8011	20.8343
	1014	20.6667	16.8667	24.4667	19.8111	17.8364	20.8759
	1016	20.9333	16.6667	25.2	19.8506	17.8717	20.9176
	1018	21.5667	16.9	26.2333	19.89	17.907	20.9593
	1020	20.2667	16.8	23.7333	19.9294	17.9423	21.0009
	1022	20.7	16.8333	24.5667	19.9689	17.9776	21.0426
	1024	19.45	15.65	23.25	20.0083	18.0129	21.0843
	1026	20.8167	17.6167	24.0167	20.0477	18.0482	21.126
	1028	20.4333	16.5	24.3667	20.0872	18.0834	21.1676
	1030	21.2833	17.05	25.5167	20.1266	18.1187	21.2093
	1032	21.4	17.6667	25.1333	20.166	18.154	21.251
	1034	20.1833	15.4833	24.8833	20.2055	18.1893	21.2926
	1036	21.1833	16.25	26.1167	20.2449	18.2246	21.3343
	1038	20.3167	15.25	25.3833	20.2844	18.2599	21.376
	1040	20.9	16.5667	25.2333	20.3238	18.2952	21.4176
	1042	20.7833	17.5167	24.05	20.3632	18.3305	21.4593
	1044	20.2667	16.1333	24.4	20.4027	18.3658	21.501
	1046	21.0167	17.55	24.4833	20.4421	18.4011	21.5426
	1048	20.1333	15.4667	24.8	20.4815	18.4364	21.5843
	1050	20.2833	15.6833	24.8833	20.521	18.4717	21.626
	1052	21.65	18.45	24.85	20.5604	18.507	21.6676
	1054	20.8	16.4	25.2	20.5998	18.5423	21.7093
	1056	21.5333	17.5667	25.5	20.6393	18.5776	21.751
	1058	20.7833	17.35	24.2167	20.6787	18.6129	21.7927
	1060	19.8167	13.8833	25.75	20.7182	18.6482	21.8343
	1062	21.9667	18.1333	25.8	20.7576	18.6835	21.876
	1064	20.55	16.4167	24.6833	20.797	18.7188	21.9177
	1066	20.6333	16.4333	24.8333	20.8365	18.7541	21.9593
	1068	20.7333	17.3333	24.1333	20.8759	18.7894	22.001
	1070	20.1167	15.55	24.6833	20.9153	18.8247	22.0427
	1072	20.4167	14.7833	26.05	20.9548	18.86	22.0843
	1074	21.1833	17.65	24.7167	20.9942	18.8953	22.126
	1076	21.3	16.5333	26.0667	21.0336	18.9306	22.1677
	1078	20.6833	15.65	25.7167	21.0731	18.9659	22.2093
	1080	20.5167	14.2833	26.75	21.1125	19.0012	22.251
	1082	21.5	18.0333	24.9667	21.152	19.0364	22.2927
	1084	20.5167	14.9833	26.05	21.1914	19.0717	22.3343
	1086	21.3333	16.5667	26.1	21.2308	19.107	22.376
	1088	21.8	17.8667	25.7333	21.2703	19.1423	22.4177
	1090	21.4	16.8667	25.9333	21.3097	19.1776	22.4593
	1092	21.6167	17.55	25.6833	21.3491	19.2129	22.501
	1094	21.3833	17.6833	25.0833	21.3886	19.2482	22.5427
	1096	21.1833	15.8167	26.55	21.428	19.2835	22.5844
	1098	21.4167	18.0833	24.75	21.4674	19.3188	22.626
	1100	20.7167	15.65	25.7833	21.5069	19.3541	22.6677
	1102	20.9333	15.3333	26.5333	21.5463	19.3894	22.7094
	1104	20.85	15.95	25.75	21.5858	19.4247	22.751
	1106	20.8667	15.5667	26.1667	21.6252	19.46	22.7927
	1108	21.7333	17.4	26.0667	21.6646	19.4953	22.8344
	1110	21.8	18.1667	25.4333	21.7041	19.5306	22.876
	1112	21.7333	18.1	25.3667	21.7435	19.5659	22.9177
	1114	21.2833	17.15	25.4167	21.7829	19.6012	22.9594
	1116	21.7667	18.1667	25.3667	21.8224	19.6365	23.001
	1118	22.2167	17.75	26.6833	21.8618	19.6718	23.0427
	1120	21.8167	18.1167	25.5167	21.9012	19.7071	23.0844
	1122	21.9833	18.2167	25.75	21.9407	19.7424	23.126
	1124	20.8333	17.1333	24.5333	21.9801	19.7777	23.1677
	1126	22.5333	19.4667	25.6	22.0196	19.813	23.2094
	1128	22.0333	18.5667	25.5	22.059	19.8483	23.2511
	1130	21.35	18.0167	24.6833	22.0984	19.8836	23.2927
	1132	22.4	19.7	25.1	22.1379	19.9189	23.3344
	1134	22.2167	18.8167	25.6167	22.1773	19.9542	23.3761
	1136	22.1333	18.6	25.6667	22.2167	19.9895	23.4177
	1138	22.1	19.2	25	22.2562	20.0247	23.4594
	1140	22.4167	18.85	25.9833	22.2956	20.06	23.5011
	1142	22.2833	19.0167	25.55	22.335	20.0953	23.5427
	1144	22.45	18.85	26.05	22.3745	20.1306	23.5844
	1146	22.15	18.45	25.85	22.4139	20.1659	23.6261
	1148	21.6667	18.3	25.0333	22.4533	20.2012	23.6677
	1150	22.65	18.65	26.65	22.4928	20.2365	23.7094
	1152	22.4167	19.4167	25.4167	22.5322	20.2718	23.7511
	1154	21.9667	18.0667	25.8667	22.5717	20.3071	23.7927
	1156	21.4833	17.5167	25.45	22.6111	20.3424	23.8344
	1158	22.5667	19.3	25.8333	22.6505	20.3777	23.8761
	1160	22.2667	18.9	25.6333	22.69	20.413	23.9178
	1162	22.0833	19.1167	25.05	22.7294	20.4483	23.9594
	1164	22.1667	18.9	25.4333	22.7688	20.4836	24.0011
	1166	21.2333	16.6667	25.8	22.8083	20.5189	24.0428
	1168	22.4333	19.5333	25.3333	22.8477	20.5542	24.0844
	1170	22.3833	19.45	25.3167	22.8871	20.5895	24.1261
	1172	21.9333	18.2	25.6667	22.9266	20.6248	24.1678
	1174	21.7167	19.1833	24.25	22.966	20.6601	24.2094
	1176	21.95	18.35	25.55	23.0055	20.6954	24.2511
	1178	21.6333	18.1667	25.1	23.0449	20.7307	24.2928
	1180	22.5	19.5333	25.4667	23.0843	20.766	24.3344
	1182	22	18.7	25.3	23.1238	20.8013	24.3761
	1184	21.7	19.0667	24.3333	23.1632	20.8366	24.4178
	1186	22.2167	20.55	23.8833	23.2026	20.8719	24.4594
	1188	22.5167	19.6833	25.35	23.2421	20.9072	24.5011
	1190	22.0667	19.1	25.0333	23.2815	20.9425	24.5428
	1192	22	19.4	24.6	23.3209	20.9778	24.5844
	1194	22.2167	18.9833	25.45	23.3604	21.013	24.6261
	1196	21.6333	18	25.2667	23.3998	21.0483	24.6678
	1198	22.5333	19.8667	25.2	23.4393	21.0836	24.7095
	1200	22.2	19.0333	25.3667	23.4787	21.1189	24.7511
	1202	21.1333	16.7333	25.5333	23.5181	21.1542	24.7928
	1204	22.6	20.3667	24.8333	23.5576	21.1895	24.8345
	1206	23.0333	20.3	25.7667	23.597	21.2248	24.8761
	1208	22.55	18.9167	26.1833	23.6364	21.2601	24.9178
	1210	21.9667	18.2333	25.7	23.6759	21.2954	24.9595
	1212	22.6833	18.95	26.4167	23.7153	21.3307	25.0011
	1214	21.85	18.1833	25.5167	23.7547	21.366	25.0428
	1216	21.6833	18.2167	25.15	23.7942	21.4013	25.0845
	1218	22.0167	18.25	25.7833	23.8336	21.4366	25.1261
	1220	22.65	19.6833	25.6167	23.8731	21.4719	25.1678
	1222	22.3333	19.7667	24.9	23.9125	21.5072	25.2095
	1224	22.1	18.9333	25.2667	23.9519	21.5425	25.2511
	1226	22.5833	18.85	26.3167	23.9914	21.5778	25.2928
	1228	22.2667	19.1	25.4333	24.0308	21.6131	25.3345
	1230	22.0833	17.7833	26.3833	24.0702	21.6484	25.3762
	1232	22.6167	19.9167	25.3167	24.1097	21.6837	25.4178
	1234	22.05	18.65	25.45	24.1491	21.719	25.4595
	1236	21.35	16.0833	26.6167	24.1885	21.7543	25.5012
	1238	22.2167	18.3833	26.05	24.228	21.7896	25.5428
	1240	22.3833	20.1167	24.65	24.2674	21.8249	25.5845
	1242	22.1833	19.95	24.4167	24.3069	21.8602	25.6262
	1244	22.7167	20.6167	24.8167	24.3463	21.8955	25.6678
	1246	22.8333	20.0333	25.6333	24.3857	21.9308	25.7095
	1248	22.7167	20.55	24.8833	24.4252	21.966	25.7512
	1250	22.8833	19.75	26.0167	24.4646	22.0013	25.7928
	1252	22.1	18.6667	25.5333	24.504	22.0366	25.8345
	1254	23.2	21.2	25.2	24.5435	22.0719	25.8762
	1256	21.9833	19.2833	24.6833	24.5829	22.1072	25.9178
	1258	23.3333	20.9333	25.7333	24.6223	22.1425	25.9595

## Sheet: Extended-Data-Figure 4j
	Extended Data Figure 4j
	36.0°C_Experimental_Time(min)	Median_Developmental_age(hpf)	Median-2*MAD	Median+2*MAD	Linear_fit	Linear_Fit_upper_CI	Linear_Fit_lower_CI
	60	1.5	0.566667	2.43333	1	1	1
	62	1.3	0.766667	1.83333	1.03936	1.03612	1.04148
	64	1.43333	0.766667	2.1	1.07872	1.07224	1.08297
	66	1.63333	0.833333	2.43333	1.11808	1.10836	1.12445
	68	1.36667	0.766667	1.96667	1.15744	1.14448	1.16594
	70	1.3	0.9	1.7	1.1968	1.18059	1.20742
	72	1.26667	0.8	1.73333	1.23616	1.21671	1.2489
	74	1.4	0.866667	1.93333	1.27551	1.25283	1.29039
	76	1.63333	0.9	2.36667	1.31487	1.28895	1.33187
	78	1.33333	0.733333	1.93333	1.35423	1.32507	1.37335
	80	1.8	0.733333	2.86667	1.39359	1.36119	1.41484
	82	1.53333	0.866667	2.2	1.43295	1.39731	1.45632
	84	1.43333	0.833333	2.03333	1.47231	1.43343	1.49781
	86	1.33333	0.666667	2	1.51167	1.46954	1.53929
	88	1.76667	0.633333	2.9	1.55103	1.50566	1.58077
	90	1.56667	0.9	2.23333	1.59039	1.54178	1.62226
	92	1.53333	0.666667	2.4	1.62975	1.5779	1.66374
	94	1.8	0.733333	2.86667	1.66911	1.61402	1.70522
	96	1.96667	0.9	3.03333	1.70847	1.65014	1.74671
	98	1.63333	0.833333	2.43333	1.74783	1.68626	1.78819
	100	1.66667	0.8	2.53333	1.78719	1.72238	1.82968
	102	1.96667	0.9	3.03333	1.82654	1.7585	1.87116
	104	2.16667	0.833333	3.5	1.8659	1.79461	1.91264
	106	2.16667	0.9	3.43333	1.90526	1.83073	1.95413
	108	2.26667	0.0666667	4.46667	1.94462	1.86685	1.99561
	110	2.33333	0.533333	4.13333	1.98398	1.90297	2.03709
	112	2.86667	-0.2	5.93333	2.02334	1.93909	2.07858
	114	2.63333	-0.0333333	5.3	2.0627	1.97521	2.12006
	116	2.5	0.9	4.1	2.10206	2.01133	2.16155
	118	2.4	0.533333	4.26667	2.14142	2.04745	2.20303
	120	2.23333	0.233333	4.23333	2.18078	2.08357	2.24451
	122	2.86667	1	4.73333	2.22014	2.11968	2.286
	124	2.76667	0.433333	5.1	2.2595	2.1558	2.32748
	126	2.53333	1.2	3.86667	2.29886	2.19192	2.36896
	128	2.86667	1.46667	4.26667	2.33822	2.22804	2.41045
	130	2.8	1.6	4	2.37757	2.26416	2.45193
	132	2.83333	1.36667	4.3	2.41693	2.30028	2.49342
	134	3.1	1.56667	4.63333	2.45629	2.3364	2.5349
	136	2.86667	0.6	5.13333	2.49565	2.37252	2.57638
	138	2.93333	1.6	4.26667	2.53501	2.40863	2.61787
	140	2.83333	1.23333	4.43333	2.57437	2.44475	2.65935
	142	3.2	1.46667	4.93333	2.61373	2.48087	2.70084
	144	3.16667	1.5	4.83333	2.65309	2.51699	2.74232
	146	3.2	1.13333	5.26667	2.69245	2.55311	2.7838
	148	3.66667	0.6	6.73333	2.73181	2.58923	2.82529
	150	3.56667	0.0333333	7.1	2.77117	2.62535	2.86677
	152	3.53333	1.86667	5.2	2.81053	2.66147	2.90825
	154	3.8	0.8	6.8	2.84989	2.69759	2.94974
	156	3.6	1	6.2	2.88925	2.7337	2.99122
	158	3.4	1.93333	4.86667	2.9286	2.76982	3.03271
	160	3.56667	1.83333	5.3	2.96796	2.80594	3.07419
	162	3.83333	1.7	5.96667	3.00732	2.84206	3.11567
	164	3.26667	2.2	4.33333	3.04668	2.87818	3.15716
	166	3.36667	1.43333	5.3	3.08604	2.9143	3.19864
	168	3.1	1.63333	4.56667	3.1254	2.95042	3.24012
	170	3.4	1.26667	5.53333	3.16476	2.98654	3.28161
	172	3.53333	1.73333	5.33333	3.20412	3.02266	3.32309
	174	3.56667	2.03333	5.1	3.24348	3.05877	3.36458
	176	3.73333	2.4	5.06667	3.28284	3.09489	3.40606
	178	3.73333	0.733333	6.73333	3.3222	3.13101	3.44754
	180	3.66667	2.46667	4.86667	3.36156	3.16713	3.48903
	182	3.83333	2.03333	5.63333	3.40092	3.20325	3.53051
	184	3.66667	1.8	5.53333	3.44028	3.23937	3.57199
	186	3.7	1.5	5.9	3.47963	3.27549	3.61348
	188	3.66667	2.4	4.93333	3.51899	3.31161	3.65496
	190	4	2.06667	5.93333	3.55835	3.34772	3.69645
	192	4.23333	2.16667	6.3	3.59771	3.38384	3.73793
	194	3.7	1.9	5.5	3.63707	3.41996	3.77941
	196	4.26667	2.2	6.33333	3.67643	3.45608	3.8209
	198	4.1	2.7	5.5	3.71579	3.4922	3.86238
	200	4.33333	2.46667	6.2	3.75515	3.52832	3.90387
	202	4.53333	3.06667	6	3.79451	3.56444	3.94535
	204	4.26667	3	5.53333	3.83387	3.60056	3.98683
	206	4.6	3.4	5.8	3.87323	3.63668	4.02832
	208	4.1	1.96667	6.23333	3.91259	3.67279	4.0698
	210	4.33333	2.33333	6.33333	3.95195	3.70891	4.11128
	212	4.03333	2.76667	5.3	3.99131	3.74503	4.15277
	214	4.53333	2.4	6.66667	4.03066	3.78115	4.19425
	216	4.63333	2.43333	6.83333	4.07002	3.81727	4.23574
	218	4.56667	2.43333	6.7	4.10938	3.85339	4.27722
	220	4.56667	2.56667	6.56667	4.14874	3.88951	4.3187
	222	4.6	1.86667	7.33333	4.1881	3.92563	4.36019
	224	4.56667	2.7	6.43333	4.22746	3.96175	4.40167
	226	5.16667	3.36667	6.96667	4.26682	3.99786	4.44315
	228	4.8	3.06667	6.53333	4.30618	4.03398	4.48464
	230	4.9	2.03333	7.76667	4.34554	4.0701	4.52612
	232	4.9	3.1	6.7	4.3849	4.10622	4.56761
	234	5.33333	2.8	7.86667	4.42426	4.14234	4.60909
	236	5.4	3.13333	7.66667	4.46362	4.17846	4.65057
	238	4.93333	3.6	6.26667	4.50298	4.21458	4.69206
	240	4.93333	2.73333	7.13333	4.54234	4.2507	4.73354
	242	4.93333	3.6	6.26667	4.58169	4.28681	4.77502
	244	5.23333	2.96667	7.5	4.62105	4.32293	4.81651
	246	5.13333	2.86667	7.4	4.66041	4.35905	4.85799
	248	5.33333	2.26667	8.4	4.69977	4.39517	4.89948
	250	5.1	3.03333	7.16667	4.73913	4.43129	4.94096
	252	5.13333	2.93333	7.33333	4.77849	4.46741	4.98244
	254	5.23333	3.03333	7.43333	4.81785	4.50353	5.02393
	256	5.83333	2.36667	9.3	4.85721	4.53965	5.06541
	258	5.9	2.63333	9.16667	4.89657	4.57577	5.10689
	260	6.23333	2.16667	10.3	4.93593	4.61188	5.14838
	262	6.4	1.8	11	4.97529	4.648	5.18986
	264	6.83333	1.43333	12.2333	5.01465	4.68412	5.23135
	266	6.5	2.43333	10.5667	5.05401	4.72024	5.27283
	268	5.5	3.16667	7.83333	5.09336	4.75636	5.31431
	270	6.7	2.5	10.9	5.13272	4.79248	5.3558
	272	5.46667	2.73333	8.2	5.17208	4.8286	5.39728
	274	7.16667	3.16667	11.1667	5.21144	4.86472	5.43877
	276	6.3	2.16667	10.4333	5.2508	4.90084	5.48025
	278	5.96667	1.83333	10.1	5.29016	4.93695	5.52173
	280	6.8	1.6	12	5.32952	4.97307	5.56322
	282	6.4	3.06667	9.73333	5.36888	5.00919	5.6047
	284	6.46667	3	9.93333	5.40824	5.04531	5.64618
	286	6.3	3.56667	9.03333	5.4476	5.08143	5.68767
	288	5.36667	2.83333	7.9	5.48696	5.11755	5.72915
	290	5.83333	2.36667	9.3	5.52632	5.15367	5.77064
	292	6.86667	2.73333	11	5.56568	5.18979	5.81212
	294	6.73333	2.93333	10.5333	5.60504	5.2259	5.8536
	296	6.93333	2.46667	11.4	5.64439	5.26202	5.89509
	298	7	3.13333	10.8667	5.68375	5.29814	5.93657
	300	6.13333	3.66667	8.6	5.72311	5.33426	5.97805
	302	6	2.66667	9.33333	5.76247	5.37038	6.01954
	304	6.3	3.16667	9.43333	5.80183	5.4065	6.06102
	306	6.56667	3.43333	9.7	5.84119	5.44262	6.10251
	308	6.73333	2.26667	11.2	5.88055	5.47874	6.14399
	310	6.3	2.56667	10.0333	5.91991	5.51486	6.18547
	312	6.73333	2.06667	11.4	5.95927	5.55097	6.22696
	314	7.43333	2.96667	11.9	5.99863	5.58709	6.26844
	316	6.13333	2.13333	10.1333	6.03799	5.62321	6.30992
	318	6.46667	2.73333	10.2	6.07735	5.65933	6.35141
	320	7.2	3.13333	11.2667	6.11671	5.69545	6.39289
	322	6.43333	3.1	9.76667	6.15607	5.73157	6.43438
	324	7	3.66667	10.3333	6.19542	5.76769	6.47586
	326	7	3.26667	10.7333	6.23478	5.80381	6.51734
	328	7.26667	3.4	11.1333	6.27414	5.83993	6.55883
	330	6.8	3.46667	10.1333	6.3135	5.87604	6.60031
	332	6.4	3.66667	9.13333	6.35286	5.91216	6.64179
	334	6.5	3.03333	9.96667	6.39222	5.94828	6.68328
	336	6.73333	2.8	10.6667	6.43158	5.9844	6.72476
	338	7.4	2.4	12.4	6.47094	6.02052	6.76625
	340	7.43333	2.43333	12.4333	6.5103	6.05664	6.80773
	342	7.43333	2.96667	11.9	6.54966	6.09276	6.84921
	344	6.96667	3.1	10.8333	6.58902	6.12888	6.8907
	346	6.73333	2.8	10.6667	6.62838	6.16499	6.93218
	348	6.96667	3.36667	10.5667	6.66774	6.20111	6.97367
	350	7.26667	4.06667	10.4667	6.7071	6.23723	7.01515
	352	6.73333	3.8	9.66667	6.74645	6.27335	7.05663
	354	7.16667	3.83333	10.5	6.78581	6.30947	7.09812
	356	7.5	3.9	11.1	6.82517	6.34559	7.1396
	358	7.1	3.16667	11.0333	6.86453	6.38171	7.18108
	360	7.4	3.53333	11.2667	6.90389	6.41783	7.22257
	362	6.9	3.16667	10.6333	6.94325	6.45395	7.26405
	364	6.86667	2.66667	11.0667	6.98261	6.49006	7.30554
	366	7.63333	3.96667	11.3	7.02197	6.52618	7.34702
	368	7.4	2.93333	11.8667	7.06133	6.5623	7.3885
	370	7.76667	3.23333	12.3	7.10069	6.59842	7.42999
	372	8	4.6	11.4	7.14005	6.63454	7.47147
	374	7.43333	3.36667	11.5	7.17941	6.67066	7.51295
	376	7.43333	3.5	11.3667	7.21877	6.70678	7.55444
	378	6.13333	2.26667	10	7.25813	6.7429	7.59592
	380	6.8	4.2	9.4	7.29748	6.77901	7.63741
	382	7.3	3.96667	10.6333	7.33684	6.81513	7.67889
	384	8.33333	4.8	11.8667	7.3762	6.85125	7.72037
	386	7.06667	4.13333	10	7.41556	6.88737	7.76186
	388	7.33333	3.6	11.0667	7.45492	6.92349	7.80334
	390	7.03333	4.36667	9.7	7.49428	6.95961	7.84482
	392	7.56667	2.9	12.2333	7.53364	6.99573	7.88631
	394	7.8	3.4	12.2	7.573	7.03185	7.92779
	396	6.9	4.83333	8.96667	7.61236	7.06797	7.96928
	398	6.93333	2.93333	10.9333	7.65172	7.10408	8.01076
	400	7.66667	5.06667	10.2667	7.69108	7.1402	8.05224
	402	7	3.06667	10.9333	7.73044	7.17632	8.09373
	404	6.8	4.26667	9.33333	7.7698	7.21244	8.13521
	406	7.43333	3.36667	11.5	7.80916	7.24856	8.1767
	408	7.76667	4.23333	11.3	7.84851	7.28468	8.21818
	410	7.76667	4.23333	11.3	7.88787	7.3208	8.25966
	412	7.93333	3.73333	12.1333	7.92723	7.35692	8.30115
	414	8.03333	4.3	11.7667	7.96659	7.39304	8.34263
	416	8.03333	4.83333	11.2333	8.00595	7.42915	8.38411
	418	7.36667	3.9	10.8333	8.04531	7.46527	8.4256
	420	7.76667	3.1	12.4333	8.08467	7.50139	8.46708
	422	7.06667	4	10.1333	8.12403	7.53751	8.50857
	424	7.5	3.63333	11.3667	8.16339	7.57363	8.55005
	426	7.43333	3.63333	11.2333	8.20275	7.60975	8.59153
	428	7.93333	4.73333	11.1333	8.24211	7.64587	8.63302
	430	7.7	3.9	11.5	8.28147	7.68199	8.6745
	432	7.73333	4.06667	11.4	8.32083	7.7181	8.71598
	434	8	4	12	8.36018	7.75422	8.75747
	436	8.6	5.4	11.8	8.39954	7.79034	8.79895
	438	7.83333	3.96667	11.7	8.4389	7.82646	8.84044
	440	6.93333	3.53333	10.3333	8.47826	7.86258	8.88192
	442	8.16667	5.16667	11.1667	8.51762	7.8987	8.9234
	444	7.83333	5.3	10.3667	8.55698	7.93482	8.96489
	446	8.53333	5.06667	12	8.59634	7.97094	9.00637
	448	7.66667	4.53333	10.8	8.6357	8.00706	9.04785
	450	7.26667	3.4	11.1333	8.67506	8.04317	9.08934
	452	8.03333	5.3	10.7667	8.71442	8.07929	9.13082
	454	8	4.33333	11.6667	8.75378	8.11541	9.17231
	456	7.8	3.53333	12.0667	8.79314	8.15153	9.21379
	458	8.73333	5.06667	12.4	8.8325	8.18765	9.25527
	460	7.1	2.96667	11.2333	8.87186	8.22377	9.29676
	462	7.7	4.03333	11.3667	8.91121	8.25989	9.33824
	464	7.9	3.23333	12.5667	8.95057	8.29601	9.37972
	466	8.9	4.03333	13.7667	8.98993	8.33213	9.42121
	468	8.46667	3.93333	13	9.02929	8.36824	9.46269
	470	8	3.66667	12.3333	9.06865	8.40436	9.50418
	472	9.33333	5.2	13.4667	9.10801	8.44048	9.54566
	474	8.86667	3.73333	14	9.14737	8.4766	9.58714
	476	8.73333	3.66667	13.8	9.18673	8.51272	9.62863
	478	8.1	3.03333	13.1667	9.22609	8.54884	9.67011
	480	9.23333	4.63333	13.8333	9.26545	8.58496	9.7116
	482	8.56667	3.56667	13.5667	9.30481	8.62108	9.75308
	484	8.56667	3.43333	13.7	9.34417	8.65719	9.79456
	486	8.56667	3.03333	14.1	9.38353	8.69331	9.83605
	488	10	4.4	15.6	9.42289	8.72943	9.87753
	490	8.16667	2.5	13.8333	9.46224	8.76555	9.91901
	492	6.23333	2.9	9.56667	9.5016	8.80167	9.9605
	494	10.9	6.56667	15.2333	9.54096	8.83779	10.002
	496	10.1	3.9	16.3	9.58032	8.87391	10.0435
	498	10.5667	6.16667	14.9667	9.61968	8.91003	10.0849
	500	10.6333	5.03333	16.2333	9.65904	8.94615	10.1264
	502	10.9	7.23333	14.5667	9.6984	8.98226	10.1679
	504	10.2	3.53333	16.8667	9.73776	9.01838	10.2094
	506	11.4333	6.83333	16.0333	9.77712	9.0545	10.2509
	508	10.8333	1.23333	20.4333	9.81648	9.09062	10.2924
	510	11	3	19	9.85584	9.12674	10.3339
	512	10.6	4.46667	16.7333	9.8952	9.16286	10.3753
	514	10.9333	5.6	16.2667	9.93456	9.19898	10.4168
	516	10.1	1.1	19.1	9.97392	9.2351	10.4583
	518	10.7333	1.8	19.6667	10.0133	9.27122	10.4998
	520	10.3333	0.2	20.4667	10.0526	9.30733	10.5413
	522	10.9333	0.266667	21.6	10.092	9.34345	10.5828
	524	10.5667	-0.1	21.2333	10.1314	9.37957	10.6242
	526	11.4667	-0.333333	23.2667	10.1707	9.41569	10.6657
	528	11.4667	0.2	22.7333	10.2101	9.45181	10.7072
	530	11	-0.133333	22.1333	10.2494	9.48793	10.7487
	532	11.4333	5.1	17.7667	10.2888	9.52405	10.7902
	534	11.2	5.06667	17.3333	10.3281	9.56017	10.8317
	536	11.8333	4.36667	19.3	10.3675	9.59628	10.8731
	538	11.7667	1.03333	22.5	10.4069	9.6324	10.9146
	540	11.3333	2.26667	20.4	10.4462	9.66852	10.9561
	542	12	7.46667	16.5333	10.4856	9.70464	10.9976
	544	11.8667	8.4	15.3333	10.5249	9.74076	11.0391
	546	12.1667	4.36667	19.9667	10.5643	9.77688	11.0806
	548	11.3333	4	18.6667	10.6037	9.813	11.122
	550	11.6	8	15.2	10.643	9.84912	11.1635
	552	12.1	6.1	18.1	10.6824	9.88524	11.205
	554	11.9333	9.86667	14	10.7217	9.92135	11.2465
	556	12.5	2.83333	22.1667	10.7611	9.95747	11.288
	558	11.6	-1.6	24.8	10.8005	9.99359	11.3295
	560	12.1667	-1.76667	26.1	10.8398	10.0297	11.3709
	562	11.8333	1.03333	22.6333	10.8792	10.0658	11.4124
	564	12.3	8.5	16.1	10.9185	10.1019	11.4539
	566	12.1	3.56667	20.6333	10.9579	10.1381	11.4954
	568	12.2333	9.43333	15.0333	10.9973	10.1742	11.5369
	570	11.9333	-0.6	24.4667	11.0366	10.2103	11.5784
	572	12.3	9.1	15.5	11.076	10.2464	11.6198
	574	11.6333	8.9	14.3667	11.1153	10.2825	11.6613
	576	12.3	9.5	15.1	11.1547	10.3187	11.7028
	578	12.5	2.43333	22.5667	11.1941	10.3548	11.7443
	580	12.2333	10.5	13.9667	11.2334	10.3909	11.7858
	582	12.3	3.96667	20.6333	11.2728	10.427	11.8273
	584	12.3	9.63333	14.9667	11.3121	10.4631	11.8688
	586	12	8.66667	15.3333	11.3515	10.4993	11.9102
	588	12.3	5.83333	18.7667	11.3908	10.5354	11.9517
	590	12.5	7.43333	17.5667	11.4302	10.5715	11.9932
	592	12.4333	8.1	16.7667	11.4696	10.6076	12.0347
	594	12.3333	10.6	14.0667	11.5089	10.6437	12.0762
	596	12.9667	11.3	14.6333	11.5483	10.6799	12.1177
	598	12.6	9.86667	15.3333	11.5876	10.716	12.1591
	600	12.2333	9.16667	15.3	11.627	10.7521	12.2006
	602	12.3	10.1	14.5	11.6664	10.7882	12.2421
	604	13.4	9.26667	17.5333	11.7057	10.8243	12.2836
	606	12.6	6.86667	18.3333	11.7451	10.8604	12.3251
	608	12.6	10.2	15	11.7844	10.8966	12.3666
	610	12.3	8.5	16.1	11.8238	10.9327	12.408
	612	12.9	8.16667	17.6333	11.8632	10.9688	12.4495
	614	12.6	11	14.2	11.9025	11.0049	12.491
	616	12.8333	7.1	18.5667	11.9419	11.041	12.5325
	618	12.7333	10.0667	15.4	11.9812	11.0772	12.574
	620	12.2	7.6	16.8	12.0206	11.1133	12.6155
	622	12.3333	8.33333	16.3333	12.06	11.1494	12.6569
	624	12.2	4.13333	20.2667	12.0993	11.1855	12.6984
	626	12.6667	10.6	14.7333	12.1387	11.2216	12.7399
	628	12.3	8.03333	16.5667	12.178	11.2578	12.7814
	630	12.9333	3.8	22.0667	12.2174	11.2939	12.8229
	632	12.9667	9.83333	16.1	12.2568	11.33	12.8644
	634	12.9333	6.66667	19.2	12.2961	11.3661	12.9058
	636	12.9333	8	17.8667	12.3355	11.4022	12.9473
	638	13.4	6.4	20.4	12.3748	11.4383	12.9888
	640	12.3333	7.46667	17.2	12.4142	11.4745	13.0303
	642	12.7667	7.9	17.6333	12.4535	11.5106	13.0718
	644	13.2333	8.9	17.5667	12.4929	11.5467	13.1133
	646	12.3333	4.86667	19.8	12.5323	11.5828	13.1547
	648	12.7	9.3	16.1	12.5716	11.6189	13.1962
	650	13.3667	9.1	17.6333	12.611	11.6551	13.2377
	652	13.3333	9.6	17.0667	12.6503	11.6912	13.2792
	654	13.3667	9.3	17.4333	12.6897	11.7273	13.3207
	656	13.2	9.4	17	12.7291	11.7634	13.3622
	658	13.1667	9.36667	16.9667	12.7684	11.7995	13.4037
	660	13.7	9.96667	17.4333	12.8078	11.8357	13.4451
	662	13.4667	9.4	17.5333	12.8471	11.8718	13.4866
	664	15.5	8.16667	22.8333	12.8865	11.9079	13.5281
	666	13.0667	8.26667	17.8667	12.9259	11.944	13.5696
	668	13.4667	8.66667	18.2667	12.9652	11.9801	13.6111
	670	13.3	8.56667	18.0333	13.0046	12.0162	13.6526
	672	13.8667	9.93333	17.8	13.0439	12.0524	13.694
	674	14.3	9.56667	19.0333	13.0833	12.0885	13.7355
	676	14	10.2667	17.7333	13.1227	12.1246	13.777
	678	14.2667	10	18.5333	13.162	12.1607	13.8185
	680	14	9.93333	18.0667	13.2014	12.1968	13.86
	682	13.2333	9.3	17.1667	13.2407	12.233	13.9015
	684	14.4	9.86667	18.9333	13.2801	12.2691	13.9429
	686	14.2	10.6667	17.7333	13.3195	12.3052	13.9844
	688	13.1333	10.5333	15.7333	13.3588	12.3413	14.0259
	690	13.7	9.63333	17.7667	13.3982	12.3774	14.0674
	692	13.9667	9.9	18.0333	13.4375	12.4136	14.1089
	694	14.3667	10.1667	18.5667	13.4769	12.4497	14.1504
	696	14.8	9.6	20	13.5163	12.4858	14.1918
	698	14.4333	10.7	18.1667	13.5556	12.5219	14.2333
	700	15.2	11.6	18.8	13.595	12.558	14.2748
	702	13.6333	9.9	17.3667	13.6343	12.5941	14.3163
	704	14.5	10.2333	18.7667	13.6737	12.6303	14.3578
	706	14.6667	10.2	19.1333	13.713	12.6664	14.3993
	708	14.3	10.3	18.3	13.7524	12.7025	14.4407
	710	14.8	10.4667	19.1333	13.7918	12.7386	14.4822
	712	14.8667	9.6	20.1333	13.8311	12.7747	14.5237
	714	14.7667	10.5	19.0333	13.8705	12.8109	14.5652
	716	15.1333	11.0667	19.2	13.9098	12.847	14.6067
	718	15.0667	10.9333	19.2	13.9492	12.8831	14.6482
	720	15.0333	10.3667	19.7	13.9886	12.9192	14.6896
	722	14.3667	10.3	18.4333	14.0279	12.9553	14.7311
	724	14.6667	11.4667	17.8667	14.0673	12.9915	14.7726
	726	14.3667	10.8333	17.9	14.1066	13.0276	14.8141
	728	14.4333	11.5667	17.3	14.146	13.0637	14.8556
	730	15.1667	12.9	17.4333	14.1854	13.0998	14.8971
	732	14.5	9.76667	19.2333	14.2247	13.1359	14.9386
	734	15.5667	10.5667	20.5667	14.2641	13.1721	14.98
	736	14.0333	9.96667	18.1	14.3034	13.2082	15.0215
	738	15.7	10.8333	20.5667	14.3428	13.2443	15.063
	740	14.7333	11.6	17.8667	14.3822	13.2804	15.1045
	742	15.9333	12.8	19.0667	14.4215	13.3165	15.146
	744	15.2	10.6667	19.7333	14.4609	13.3526	15.1875
	746	14.6667	11.6667	17.6667	14.5002	13.3888	15.2289
	748	15.7667	12.5667	18.9667	14.5396	13.4249	15.2704
	750	14.8333	10.3667	19.3	14.579	13.461	15.3119
	752	14.4	11.6667	17.1333	14.6183	13.4971	15.3534
	754	15.3	12.6333	17.9667	14.6577	13.5332	15.3949
	756	15.1667	12.1	18.2333	14.697	13.5694	15.4364
	758	15.4333	11.8333	19.0333	14.7364	13.6055	15.4778
	760	15.5	11.9	19.1	14.7757	13.6416	15.5193
	762	15.3333	11.8	18.8667	14.8151	13.6777	15.5608
	764	14.8333	12.1667	17.5	14.8545	13.7138	15.6023
	766	15.0333	11.5	18.5667	14.8938	13.75	15.6438
	768	15.4667	11.8667	19.0667	14.9332	13.7861	15.6853
	770	15.2333	11.6333	18.8333	14.9725	13.8222	15.7267
	772	15.7	12.2333	19.1667	15.0119	13.8583	15.7682
	774	14.6667	11.7333	17.6	15.0513	13.8944	15.8097
	776	14.6667	12.0667	17.2667	15.0906	13.9305	15.8512
	778	15.8333	11.5	20.1667	15.13	13.9667	15.8927
	780	15.3333	12.4	18.2667	15.1693	14.0028	15.9342
	782	14.8	11.9333	17.6667	15.2087	14.0389	15.9756
	784	15.0333	11.9667	18.1	15.2481	14.075	16.0171
	786	15.6333	11.6333	19.6333	15.2874	14.1111	16.0586
	788	15.6667	12.3333	19	15.3268	14.1473	16.1001
	790	14.8	11.6	18	15.3661	14.1834	16.1416
	792	15.7667	13.2333	18.3	15.4055	14.2195	16.1831
	794	15.1333	12.2667	18	15.4449	14.2556	16.2245
	796	15.3	12.0333	18.5667	15.4842	14.2917	16.266
	798	15.5333	13.2667	17.8	15.5236	14.3279	16.3075
	800	15.7667	12.5	19.0333	15.5629	14.364	16.349
	802	16.1333	12.7333	19.5333	15.6023	14.4001	16.3905
	804	16.0667	12.9333	19.2	15.6417	14.4362	16.432
	806	16.2333	12.9667	19.5	15.681	14.4723	16.4735
	808	16.6	12.5333	20.6667	15.7204	14.5084	16.5149
	810	16.0333	12.5667	19.5	15.7597	14.5446	16.5564
	812	15.7667	12.5667	18.9667	15.7991	14.5807	16.5979
	814	15.5333	12.2	18.8667	15.8384	14.6168	16.6394
	816	16	12.0667	19.9333	15.8778	14.6529	16.6809
	818	15.9	12.3	19.5	15.9172	14.689	16.7224
	820	16.4	12.6	20.2	15.9565	14.7252	16.7638
	822	16.2	13.1333	19.2667	15.9959	14.7613	16.8053
	824	16.1	11.7667	20.4333	16.0352	14.7974	16.8468
	826	16.1667	12.7	19.6333	16.0746	14.8335	16.8883
	828	16.8333	13.9	19.7667	16.114	14.8696	16.9298
	830	16.3667	12.9667	19.7667	16.1533	14.9058	16.9713
	832	15.1667	12.3	18.0333	16.1927	14.9419	17.0127
	834	16.1	12.7	19.5	16.232	14.978	17.0542
	836	16.0667	12.2	19.9333	16.2714	15.0141	17.0957
	838	16.7667	13.7667	19.7667	16.3108	15.0502	17.1372
	840	15.9	12.5667	19.2333	16.3501	15.0863	17.1787
	842	15.7333	13.1333	18.3333	16.3895	15.1225	17.2202
	844	16.3333	12.8667	19.8	16.4288	15.1586	17.2616
	846	16.3	12.5667	20.0333	16.4682	15.1947	17.3031
	848	15.6	11.7333	19.4667	16.5076	15.2308	17.3446
	850	15.4	12.3333	18.4667	16.5469	15.2669	17.3861
	852	15.7333	13	18.4667	16.5863	15.3031	17.4276
	854	16.3667	12.0333	20.7	16.6256	15.3392	17.4691
	856	15.7	12.3	19.1	16.665	15.3753	17.5105
	858	15.8	13.2667	18.3333	16.7044	15.4114	17.552
	860	15.2667	11.6667	18.8667	16.7437	15.4475	17.5935
	862	16.7	13.3667	20.0333	16.7831	15.4837	17.635
	864	16.3333	12.4	20.2667	16.8224	15.5198	17.6765
	866	17.5667	13.3	21.8333	16.8618	15.5559	17.718
	868	15.8333	11.9	19.7667	16.9011	15.592	17.7594
	870	17.2667	14.2667	20.2667	16.9405	15.6281	17.8009
	872	16.3	12.9	19.7	16.9799	15.6643	17.8424
	874	17.6333	14.0333	21.2333	17.0192	15.7004	17.8839
	876	15.5333	13.2	17.8667	17.0586	15.7365	17.9254
	878	16	12.7333	19.2667	17.0979	15.7726	17.9669
	880	16.5	13.4333	19.5667	17.1373	15.8087	18.0084
	882	15.5333	13.3333	17.7333	17.1767	15.8448	18.0498
	884	17.1333	13.5333	20.7333	17.216	15.881	18.0913
	886	17.0667	13.5333	20.6	17.2554	15.9171	18.1328
	888	16.9667	13.5	20.4333	17.2947	15.9532	18.1743
	890	15.8667	12.6	19.1333	17.3341	15.9893	18.2158
	892	15.8333	11.9667	19.7	17.3735	16.0254	18.2573
	894	16.2667	12.5333	20	17.4128	16.0616	18.2987
	896	16.4667	11.7333	21.2	17.4522	16.0977	18.3402
	898	16.9667	12.9667	20.9667	17.4915	16.1338	18.3817
	900	17.0333	12.9667	21.1	17.5309	16.1699	18.4232
	902	17.2333	12.8333	21.6333	17.5703	16.206	18.4647
	904	16.6667	13.1333	20.2	17.6096	16.2422	18.5062
	906	17.3	13.6333	20.9667	17.649	16.2783	18.5476
	908	17.2333	12.5667	21.9	17.6883	16.3144	18.5891
	910	17	13.4	20.6	17.7277	16.3505	18.6306
	912	18	13.7333	22.2667	17.7671	16.3866	18.6721
	914	17.4	13.4	21.4	17.8064	16.4227	18.7136
	916	15.9667	12.5667	19.3667	17.8458	16.4589	18.7551
	918	17.4333	13.3667	21.5	17.8851	16.495	18.7965
	920	16.8333	12.9	20.7667	17.9245	16.5311	18.838
	922	17.3667	14.1	20.6333	17.9638	16.5672	18.8795
	924	15.8	11.9333	19.6667	18.0032	16.6033	18.921
	926	17.9	13.7	22.1	18.0426	16.6395	18.9625
	928	16.5667	11.7	21.4333	18.0819	16.6756	19.004
	930	17.7333	13.2667	22.2	18.1213	16.7117	19.0454
	932	16.3667	11.6333	21.1	18.1606	16.7478	19.0869
	934	17.6	13.4	21.8	18.2	16.7839	19.1284
	936	17.3	13.1667	21.4333	18.2394	16.8201	19.1699
	938	17.3333	12.2667	22.4	18.2787	16.8562	19.2114
	940	17.9	13.9667	21.8333	18.3181	16.8923	19.2529
	942	18.2667	12.5333	24	18.3574	16.9284	19.2943
	944	15.9667	12.5	19.4333	18.3968	16.9645	19.3358
	946	16.8333	10.5667	23.1	18.4362	17.0006	19.3773
	948	16.5667	10.8333	22.3	18.4755	17.0368	19.4188
	950	18.4	14.6	22.2	18.5149	17.0729	19.4603
	952	18.1333	13.4	22.8667	18.5542	17.109	19.5018
	954	17.0333	10.9	23.1667	18.5936	17.1451	19.5433
	956	17.3	13.3667	21.2333	18.633	17.1812	19.5847
	958	17.2	11.0667	23.3333	18.6723	17.2174	19.6262
	960	16.3	10.4333	22.1667	18.7117	17.2535	19.6677
	962	18.5667	11.9667	25.1667	18.751	17.2896	19.7092
	964	18.7333	11.5333	25.9333	18.7904	17.3257	19.7507
	966	18.3667	14.5667	22.1667	18.8298	17.3618	19.7922
	968	18.6667	13	24.3333	18.8691	17.398	19.8336
	970	18.7	13.9	23.5	18.9085	17.4341	19.8751
	972	19.6	13.9333	25.2667	18.9478	17.4702	19.9166
	974	18.6667	12.8	24.5333	18.9872	17.5063	19.9581
	976	18.5	13.3	23.7	19.0265	17.5424	19.9996
	978	18.5	12.1667	24.8333	19.0659	17.5785	20.0411
	980	18.1	12.1667	24.0333	19.1053	17.6147	20.0825
	982	17.8	12.8667	22.7333	19.1446	17.6508	20.124
	984	18.7667	13.4333	24.1	19.184	17.6869	20.1655
	986	17.6	12.6	22.6	19.2233	17.723	20.207
	988	19.0667	14.3333	23.8	19.2627	17.7591	20.2485
	990	18.4667	13.2667	23.6667	19.3021	17.7953	20.29
	992	17.6667	11.4	23.9333	19.3414	17.8314	20.3314
	994	20.4	16.1333	24.6667	19.3808	17.8675	20.3729
	996	18.8333	11.5	26.1667	19.4201	17.9036	20.4144
	998	20.3333	15.8667	24.8	19.4595	17.9397	20.4559
	1000	19.0667	13.4667	24.6667	19.4989	17.9759	20.4974
	1002	18.6333	13.4333	23.8333	19.5382	18.012	20.5389
	1004	18.6333	13.4333	23.8333	19.5776	18.0481	20.5803
	1006	18.1	11.4333	24.7667	19.6169	18.0842	20.6218
	1008	18.8	11.7333	25.8667	19.6563	18.1203	20.6633
	1010	18.7667	12.9667	24.5667	19.6957	18.1565	20.7048
	1012	18.8	13.0667	24.5333	19.735	18.1926	20.7463
	1014	19.8	14.8667	24.7333	19.7744	18.2287	20.7878
	1016	19.3667	16.6333	22.1	19.8137	18.2648	20.8292
	1018	19.3	14.6333	23.9667	19.8531	18.3009	20.8707
	1020	19.6667	13.9333	25.4	19.8925	18.337	20.9122
	1022	20.1333	15.9333	24.3333	19.9318	18.3732	20.9537
	1024	19.4667	15	23.9333	19.9712	18.4093	20.9952
	1026	19.1333	12.8667	25.4	20.0105	18.4454	21.0367
	1028	19.3	13.1667	25.4333	20.0499	18.4815	21.0782
	1030	19.6667	14.4	24.9333	20.0892	18.5176	21.1196
	1032	20.0333	14.3667	25.7	20.1286	18.5538	21.1611
	1034	20.2	15.4	25	20.168	18.5899	21.2026
	1036	20.9333	16.9333	24.9333	20.2073	18.626	21.2441
	1038	20.8333	17.0333	24.6333	20.2467	18.6621	21.2856
	1040	19.8	14.2	25.4	20.286	18.6982	21.3271
	1042	19.5667	14.1	25.0333	20.3254	18.7344	21.3685
	1044	20.2333	16.3667	24.1	20.3648	18.7705	21.41
	1046	20.2333	15.8333	24.6333	20.4041	18.8066	21.4515
	1048	19.2333	14.5	23.9667	20.4435	18.8427	21.493
	1050	19.7	14.9667	24.4333	20.4828	18.8788	21.5345
	1052	20.3667	13.5667	27.1667	20.5222	18.9149	21.576
	1054	19.8333	11.5667	28.1	20.5616	18.9511	21.6174
	1056	20.5667	17.5	23.6333	20.6009	18.9872	21.6589
	1058	20.8	15.2	26.4	20.6403	19.0233	21.7004
	1060	20.0667	12.8	27.3333	20.6796	19.0594	21.7419
	1062	19.7333	12.8	26.6667	20.719	19.0955	21.7834
	1064	20.9333	17.2	24.6667	20.7584	19.1317	21.8249
	1066	19.5333	14.2	24.8667	20.7977	19.1678	21.8663
	1068	20.1667	15.1	25.2333	20.8371	19.2039	21.9078
	1070	20	16.1333	23.8667	20.8764	19.24	21.9493
	1072	19.7667	14.3667	25.1667	20.9158	19.2761	21.9908
	1074	19.9	15.8333	23.9667	20.9552	19.3123	22.0323
	1076	20.6	16.1333	25.0667	20.9945	19.3484	22.0738
	1078	20.9667	17.3667	24.5667	21.0339	19.3845	22.1152
	1080	20.5333	16	25.0667	21.0732	19.4206	22.1567
	1082	20.6667	17.2667	24.0667	21.1126	19.4567	22.1982
	1084	20.6	15.2	26	21.152	19.4928	22.2397
	1086	21.1	17.9667	24.2333	21.1913	19.529	22.2812
	1088	21.2	17.4667	24.9333	21.2307	19.5651	22.3227
	1090	20.9333	16.4667	25.4	21.27	19.6012	22.3641
	1092	21.1333	17.5333	24.7333	21.3094	19.6373	22.4056
	1094	20.7333	15.8667	25.6	21.3487	19.6734	22.4471
	1096	20.9333	17.2	24.6667	21.3881	19.7096	22.4886
	1098	20.4333	13.9667	26.9	21.4275	19.7457	22.5301
	1100	21.2667	17.6667	24.8667	21.4668	19.7818	22.5716
	1102	21.1333	15.2667	27	21.5062	19.8179	22.6131
	1104	20.3667	14.5	26.2333	21.5455	19.854	22.6545
	1106	19.5333	11.0667	28	21.5849	19.8902	22.696
	1108	20.4	14.2667	26.5333	21.6243	19.9263	22.7375
	1110	20.1	15.1667	25.0333	21.6636	19.9624	22.779
	1112	20.2	16.3333	24.0667	21.703	19.9985	22.8205
	1114	20.7333	17.2	24.2667	21.7423	20.0346	22.862
	1116	20.4333	13.8333	27.0333	21.7817	20.0707	22.9034
	1118	21.4667	17	25.9333	21.8211	20.1069	22.9449
	1120	21.0667	16.6	25.5333	21.8604	20.143	22.9864
	1122	19.7667	13.5	26.0333	21.8998	20.1791	23.0279
	1124	21.2	16.6667	25.7333	21.9391	20.2152	23.0694
	1126	20.6667	16	25.3333	21.9785	20.2513	23.1109
	1128	20.2	14.0667	26.3333	22.0179	20.2875	23.1523
	1130	21	15.5333	26.4667	22.0572	20.3236	23.1938
	1132	20.1	15.5	24.7	22.0966	20.3597	23.2353
	1134	20.2333	13.9667	26.5	22.1359	20.3958	23.2768
	1136	21.1667	14.7	27.6333	22.1753	20.4319	23.3183
	1138	20.8333	15.1667	26.5	22.2147	20.4681	23.3598
