# Supplementary material for: Uncovering developmental time and tempo using deep learning
Source: Nat Methods. 2023 Nov 23;20(12):2000–10. doi: 10.1038/s41592-023-02083-8 (PMC10703695; doi:10.1038/s41592-023-02083-8)
Supplement: Supplementary file 30 — Numerical data. [file 41592_2023_2083_MOESM30_ESM.xlsx]

## Sheet: Extended-Data-Figure 5a
	Extended Data Figure 5a
	Data similarities 0 min	Data similarities 720 min	Data similarities 1440 min
	0.977975	0.979422	0.993037
	0.98933	0.996702	0.994183
	0.969438	0.995829	0.995803
	0.971036	0.986426	0.990351
	0.976488	0.99529	0.98881
	0.977413	0.986212	0.993404
	0.986084	0.992721	0.994493
	0.996144	0.993265	0.983604
	0.987164	0.992312	0.997233
	0.975845	0.994293	0.998296
	0.967466	0.999783	0.996081
	0.975254	0.9884	0.988693
	0.991294	0.977389	0.984571
	0.988905	0.993335	0.981604
	0.986135	0.987264	0.994081
	0.985059	0.983291	0.9835
	0.985674	0.97756	0.979407
	0.989142	0.986431	0.982639
	0.986111	0.983923	0.980601
	0.978827	0.997301	0.982388
	0.977267	0.986441	0.989531
	0.964615	0.961012	0.981294
	0.967339	0.983318	0.991285
	0.9814	0.975948	0.983269
	0.991453	0.988768	0.99551
	0.977574	0.969375	0.966736
	0.974897	0.992097	0.997574
	0.971388	0.989113	0.985508
	0.966111	0.979837	0.987354
	0.966183	0.973863	0.966611
	0.986833	0.994973	0.988325
	0.980988	0.996729	0.985839
	0.967696	0.977148	0.978428
	0.971948	0.984153	0.975648
	0.973595	0.982331	0.978639
	0.963344	0.984284	0.987209
	0.980666	0.988686	0.972828
	0.968977	0.987885	0.99117
	0.976216	0.962087	0.975707
	0.986431	0.991093	0.979858
	0.969496	0.997082	0.982838
	0.987143	0.992493	0.980686
	0.982332	0.99389	0.99474
	0.985527	0.9929	0.981976
	0.983291	0.982761	0.989878
	0.971867	0.997473	0.986278
	0.965148	0.981077	0.98448
	0.972017	0.967378	0.985605
	0.953938	0.971513	0.980585
	0.985939	0.990421	0.989209
	0.983527	0.990549	0.989091
	0.957335	0.997021	0.977672
	0.957499	0.980823	0.98504
	0.979267	0.970927	0.979831
	0.983616	0.996298	0.989917
	0.983605	0.992197	0.97364
	0.987204	0.981062	0.987775
	0.979063	0.988098	0.976569
	0.990209	0.987691	0.983446
	0.985855	0.98699	0.992816
	0.973508	0.979271	0.99233
	0.981747	0.978972	0.993061
	0.991187	0.982313	0.987946
	0.972617	0.97973	0.991924
	0.984599	0.998759	0.991708
	0.984283	0.995189	0.970566
	0.973438	0.985881	0.988956
	0.980733	0.987545	0.994634
	0.979579	0.977231	0.959183
	0.968478	0.980727	0.972972
	0.972623	0.988663	0.988642
	0.961905	0.998545	0.987919
	0.986391	0.981283	0.996146
	0.967141	0.993616	0.980354
	0.986934	0.996915	0.994865
	0.981302	0.988047	0.978271
	0.98982	0.990917	0.990585
	0.991169	0.98139	0.99135
	0.989519	0.995157	0.974126
	0.992132	0.978816	0.97275
	0.988556	0.991806	0.980797
	0.996493	0.992585	0.980318
	0.991163	0.992912	0.978909
	0.979866	0.995608	0.991493
	0.997089	0.983907	0.992127
	0.974979	0.978758	0.983314
	0.981082	0.988296	0.984085
	0.983567	0.998215	0.974771
	0.972642	0.994595	0.97592
	0.985872	0.996452	0.984193
	0.993852	0.988707	0.969389
	0.988182	0.987444	0.957
	0.981263	0.995686	0.967751
	0.984202	0.99259	0.960638
	0.984152	0.979874	0.969058
	0.965988	0.998232	0.982036
	0.954142	0.993559	0.971629
	0.961024	0.994895	0.976177
	0.981292	0.996909	0.968479
	0.974625	0.991316	0.98055
	0.982479	0.997245	0.945516
	0.958587	0.956535	0.98583
	0.976115	0.99478	0.974063
	0.959591	0.995898	0.972754
	0.970662	0.987301	0.94143
	0.96941	0.990114	0.982364
	0.980516	0.983706	0.975278
	0.952673	0.997936	0.962901
	0.960467	0.997501	0.963945
	0.975261	0.99471	0.96558
	0.975724	0.994369	0.975783
	0.966851	0.998014	0.970079
	0.970234	0.987515	0.979809
	0.955983	0.990252	0.963086
	0.973225	0.996668	0.977367
	0.955102	0.987305	0.982744
	0.985303	0.99381	0.971918
	0.98992	0.99345	0.979652
	0.983193	0.993812	0.974824
	0.968684	0.991022	0.977466
	0.965506	0.982242	0.974723
	0.970177	0.995689	0.970177
	0.975872	0.998235	0.978008
	0.943735	0.998405	0.973314
	0.983356	0.991348	0.977633
	0.971343	0.995951	0.978307
	0.971384	0.985591	0.977578
	0.956884	0.992229	0.97254
	0.976645	0.9916	0.959598
	0.982577	0.987354	0.987297
	0.989788	0.958674	0.959853
	0.995757	0.973808	0.974241
	0.990465	0.998393	0.959535
	0.984567	0.98674	0.973176
	0.991583	0.997271	0.980499
	0.984331	0.990936	0.979216
	0.966699	0.996342	0.983233
	0.977807	0.990873	0.979743
	0.970677	0.996561	0.983817
	0.981891	0.979031	0.980839
	0.986181	0.993449	0.961072
	0.995887	0.996279	0.984685
	0.988704	0.993465	0.992612
	0.988208	0.985385	0.966661
	0.974218	0.989987	0.974069
	0.986352	0.966129	0.976867
	0.983959	0.982239	0.986002
	0.995045	0.989293	0.98473
	0.97722	0.992652	0.972434
	0.977741	0.984574	0.990258
	0.993679	0.995419	0.977016
	0.987502	0.992494	0.98317
	0.992816	0.991528	0.99244
	0.995884	0.995111	0.991862
	0.994216	0.989446	0.994604
	0.994982	0.99832	0.992775
	0.994915	0.995679	0.992123
	0.996919	0.996904	0.996249
	0.982294	0.992168	0.99661
	0.991603	0.996489	0.985628
	0.990792	0.988979	0.99337
	0.996407	0.987533	0.995138
	0.994502	0.997224	0.995258
	0.995528	0.996181	0.99555
	0.99702	0.985694	0.992537
	0.997075	0.981281	0.982865
	0.996626	0.99272	0.991651
	0.997578	0.992717	0.985227
	0.994511	0.993376	0.992266
	0.990348	0.994535	0.996162
	0.976243	0.974195	0.992532
	0.98257	0.98898	0.993911
	0.993972	0.985764	0.991335
	0.994056	0.991079	0.991282
	0.991522	0.982956	0.978596
	0.986472	0.985679	0.99188
	0.993622	0.996212	0.991938
	0.983531	0.990823	0.992901
	0.981552	0.978449	0.970228
	0.991446	0.996005	0.992922
	0.996605	0.994356	0.992362
	0.976041	0.987093	0.988383
	0.982945	0.992198	0.989651
	0.990239	0.988226	0.990162
	0.988139	0.989771	0.990374
	0.988335	0.995468	0.989459
	0.990277	0.988435	0.9902
	0.977998	0.972663	0.989077
	0.9948	0.996456	0.992414
	0.984773	0.996417	0.992841
	0.994643	0.99564	0.993217
	0.997232	0.997372	0.988481
	0.997169	0.995864	0.991622
	0.992126	0.987153	0.993456
	0.989551	0.994258	0.993207
	0.983783	0.987869	0.992666
	0.991651	0.982251	0.990689
	0.970062	0.984364	0.993557
	0.996383	0.99271	0.995924
	0.989662	0.997135	0.995913
	0.975044	0.998453	0.982556
	0.980822	0.985627	0.993383
	0.991892	0.97866	0.983798
	0.995818	0.997063	0.997989
	0.989967	0.981619	0.959567
	0.993885	0.977722	0.992189
	0.982852	0.99571	0.984863
	0.996002	0.988543	0.993042
	0.998693	0.996103	0.995239
	0.995344	0.983864	0.989902
	0.989099	0.986935	0.99764
	0.995798	0.986047	0.996765
	0.988229	0.988637	0.997002
	0.996169	0.995309	0.991007
	0.99698	0.99907	0.987724
	0.986895	0.993933	0.995856
	0.996657	0.994116	0.997845
	0.995924	0.980063	0.979521
	0.984773	0.984515	0.98839
	0.994223	0.980318	0.970044
	0.97876	0.99566	0.979639
	0.99103	0.990924	0.996055
	0.989738	0.995691	0.992865
	0.990588	0.995499	0.998077
	0.990843	0.993086	0.990431
	0.985298	0.992456	0.978999
	0.989024	0.990633	0.977021
	0.978399	0.993016	0.983899
	0.992927	0.989691	0.984124
	0.982307	0.995831	0.970092
	0.982039	0.994148	0.99053
	0.987943	0.999678	0.992142
	0.984803	0.995465	0.99442
	0.970139	0.996478	0.979296
	0.974017	0.983914	0.968555
	0.973005	0.994735	0.963791
	0.992388	0.983918	0.983542
	0.986672	0.992499	0.968311
	0.982839	0.988934	0.965446
	0.976778	0.991931	0.965847
	0.981977	0.983205	0.966287
	0.991983	0.999244	0.965456
	0.965467	0.988978	0.977494
	0.937596	0.971683	0.965507
	0.948461	0.991385	0.979119
	0.970022	0.984055	0.967794
	0.970206	0.995272	0.989464
	0.969684	0.97602	0.947151
	0.971059	0.981845	0.994036
	0.98326	0.988491	0.972815
	0.951853	0.98109	0.973042
	0.952235	0.986313	0.951825
	0.963349	0.997687	0.979039
	0.983624	0.999518	0.972334
	0.936274	0.984044	0.962017
	0.945845	0.988688	0.957357
	0.964418	0.990375	0.961468
	0.986972	0.991072	0.975174
	0.956557	0.991038	0.952789
	0.982109	0.996745	0.98364
	0.937979	0.973206	0.956789
	0.972186	0.993233	0.964974
	0.956627	0.998659	0.969718
	0.97481	0.995331	0.963435
	0.99334	0.995141	0.990642
	0.977478	0.996398	0.966458
	0.964102	0.988984	0.978893
	0.96769	0.998796	0.973259
	0.957974	0.988607	0.96878
	0.970251	0.972675	0.974626
	0.927778	0.977201	0.964317
	0.977613	0.995142	0.975756
	0.959838	0.990093	0.975842
	0.99006	0.991661	0.968196
	0.951453	0.990664	0.969903
	0.967692	0.982981	0.965893
	0.97704	0.996558	0.977533
	0.995321	0.994719	0.975874
	0.987482	0.990081	0.975172
	0.993334	0.989516	0.959677
	0.989533	0.993123	0.968326
	0.991679	0.984843	0.982258
	0.987816	0.990055	0.985823
	0.957778	0.987392	0.981316
	0.978791	0.991454	0.973296
	0.959299	0.986629	0.982208
	0.989739	0.997937	0.984266
	0.989167	0.993535	0.951231
	0.980582	0.988067	0.976356
	0.984491	0.989496	0.986754
	0.994081	0.987783	0.940629
	0.958038	0.990603	0.957125
	0.985706	0.996602	0.994756
	0.997103	0.998423	0.988782
	0.986015	0.977684	0.987409
	0.97013	0.997096	0.964427
	0.960635	0.997175	0.985771
	0.979869	0.993556	0.965515
	0.998366	0.980566	0.999335
	0.996932	0.999391	0.998993
	0.991908	0.990539	0.996687
	0.985348	0.998603	0.985666
	0.99018	0.997821	0.991805
	0.982792	0.994062	0.993206
	0.989658	0.986071	0.989198
	0.995496	0.997976	0.991403
	0.989861	0.997325	0.994289
	0.983031	0.997814	0.989653
	0.98477	0.990504	0.993534
	0.996457	0.998284	0.997157
	0.995904	0.996843	0.997085
	0.991192	0.997174	0.996689
	0.994177	0.986608	0.997183
	0.988083	0.991164	0.996243
	0.986213	0.996738	0.992369
	0.978246	0.992502	0.991782
	0.982954	0.999382	0.999592
	0.992779	0.99719	0.996116
	0.982053	0.998978	0.99718
	0.994914	0.991813	0.991549
	0.973588	0.961779	0.994628
	0.991873	0.991399	0.994126
	0.985192	0.98918	0.996504
	0.987996	0.99649	0.988364
	0.982458	0.996326	0.989001
	0.99139	0.993105	0.991409
	0.976462	0.997139	0.995228
	0.980036	0.9967	0.991549
	0.992229	0.999537	0.993631
	0.986033	0.999368	0.990342
	0.984003	0.998303	0.97929
	0.983991	0.997152	0.991745
	0.974269	0.993265	0.99176
	0.986226	0.998398	0.983295
	0.981069	0.99421	0.980127
	0.992247	0.998816	0.99202
	0.992293	0.995889	0.995452
	0.993222	0.998643	0.987982
	0.984931	0.998176	0.998258
	0.984506	0.992608	0.996828
	0.991201	0.999247	0.997537
	0.994782	0.991665	0.987486
	0.97214	0.994185	0.99021
	0.994124	0.998628	0.997653
	0.986417	0.993702	0.996753
	0.964829	0.986474	0.970009
	0.98469	0.998965	0.996361
	0.991653	0.996483	0.996958
	0.991934	0.991456	0.989511
	0.979508	0.976743	0.970476
	0.992107	0.99069	0.997197
	0.974328	0.997346	0.993609
	0.98483	0.997105	0.99423
	0.994352	0.99184	0.997763
	0.995387	0.99804	0.994087
	0.984316	0.998614	0.99714
	0.984489	0.998757	0.995535
	0.989655	0.99579	0.996071
	0.986124	0.987684	0.993584
	0.991423	0.994512	0.988471
	0.991896	0.993392	0.989007
	0.996442	0.99172	0.989788
	0.992639	0.995996	0.961868
	0.990399	0.998419	0.980234
	0.997693	0.984764	0.976088
	0.974022	0.990323	0.972902
	0.990128	0.980591	0.998095
	0.995428	0.998096	0.992524
	0.985425	0.993675	0.992737
	0.993746	0.999303	0.986172
	0.99705	0.97812	0.998842
	0.994126	0.995869	0.9968
	0.989001	0.986722	0.988624
	0.992264	0.990204	0.992234
	0.984805	0.989688	0.993134
	0.991236	0.995031	0.988679
	0.993537	0.981016	0.993031
	0.991562	0.975356	0.995404
	0.987026	0.989564	0.991138
	0.989773	0.989628	0.99463
	0.997859	0.974437	0.997854
	0.996822	0.970189	0.996227
	0.992371	0.987125	0.997085
	0.995777	0.991668	0.998611
	0.992569	0.991208	0.996836
	0.987098	0.987074	0.994243
	0.974498	0.956767	0.99434
	0.981978	0.978911	0.999144
	0.992947	0.974482	0.998006
	0.985931	0.981824	0.995647
	0.99309	0.972958	0.992332
	0.979271	0.994028	0.993298
	0.993595	0.993265	0.996753
	0.982905	0.986866	0.99795
	0.984424	0.964546	0.991689
	0.985175	0.991997	0.991906
	0.994693	0.992555	0.994103
	0.972822	0.975889	0.995009
	0.979689	0.985302	0.993963
	0.990997	0.976602	0.995748
	0.990668	0.977943	0.993162
	0.983891	0.985863	0.982516
	0.988251	0.982939	0.993864
	0.972531	0.952699	0.993905
	0.988889	0.987749	0.986427
	0.981183	0.994122	0.982848
	0.993617	0.987283	0.994228
	0.996546	0.99358	0.99517
	0.995193	0.988903	0.991159
	0.986644	0.972577	0.997404
	0.987034	0.990646	0.996283
	0.987453	0.975183	0.998065
	0.993458	0.96825	0.990827
	0.969069	0.970142	0.992325
	0.994765	0.984139	0.998054
	0.985797	0.992633	0.997539
	0.974038	0.998337	0.974367
	0.982664	0.974303	0.997847
	0.991355	0.964808	0.996314
	0.994452	0.997442	0.9909
	0.98639	0.984827	0.964198
	0.99441	0.965775	0.995062
	0.981149	0.986804	0.991789
	0.989792	0.976267	0.992989
	0.997358	0.989487	0.99842
	0.99732	0.973642	0.995716
	0.984417	0.975868	0.997345
	0.988841	0.974014	0.995746
	0.988386	0.981987	0.996799
	0.990662	0.996071	0.990284
	0.995596	0.994341	0.989921
	0.992078	0.990048	0.990935
	0.997967	0.992844	0.990719
	0.995573	0.964941	0.96542
	0.988578	0.972268	0.982615
	0.997618	0.978928	0.973056
	0.979845	0.994115	0.975285
	0.990747	0.991363	0.99759
	0.994066	0.989274	0.99272
	0.986056	0.989508	0.993381
	0.993866	0.98512	0.985753
	0.989527	0.987531	0.9976
	0.989134	0.998422	0.989554
	0.9891	0.996374	0.995718
	0.980778	0.994291	0.996664
	0.984461	0.985938	0.992212
	0.998208	0.998495	0.995295
	0.99526	0.994939	0.99445
	0.98707	0.99672	0.990656
	0.982143	0.986332	0.995742
	0.997782	0.999183	0.996192
	0.997447	0.997867	0.993708
	0.993843	0.994967	0.994942
	0.995492	0.981662	0.995714
	0.985343	0.992272	0.995212
	0.989333	0.994003	0.994689
	0.986016	0.990461	0.99294
	0.990532	0.998482	0.998895
	0.998037	0.995163	0.995797
	0.988074	0.99933	0.997095
	0.997932	0.98784	0.987815
	0.974208	0.96013	0.996028
	0.98989	0.987504	0.995877
	0.989556	0.984381	0.996498
	0.993686	0.997336	0.986807
	0.989042	0.995836	0.993105
	0.992399	0.993307	0.993191
	0.984321	0.994852	0.992969
	0.989194	0.994093	0.991302
	0.996318	0.998979	0.993524
	0.98244	0.998878	0.992732
	0.990972	0.99617	0.981606
	0.981852	0.997556	0.995023
	0.983746	0.992862	0.991352
	0.9903	0.996575	0.986852
	0.98385	0.99383	0.984679
	0.997071	0.998355	0.992796
	0.991095	0.994267	0.99702
	0.997098	0.997722	0.9909
	0.990615	0.998791	0.997822
	0.986943	0.993597	0.996197
	0.99468	0.998368	0.996477
	0.996516	0.987694	0.991192
	0.981549	0.990896	0.991388
	0.996756	0.999081	0.997659
	0.992361	0.990452	0.997474
	0.958265	0.984267	0.976822
	0.988269	0.998814	0.996694
	0.996039	0.995982	0.994254
	0.996069	0.98987	0.992718
	0.977394	0.979574	0.970003
	0.993302	0.994397	0.995433
	0.971788	0.994971	0.990204
	0.984164	0.998664	0.992894
	0.993711	0.987847	0.998891
	0.993097	0.998087	0.996684
	0.990611	0.997106	0.998084
	0.987523	0.999103	0.995949
	0.994712	0.992938	0.997828
	0.984377	0.987578	0.992758
	0.990909	0.992623	0.98787
	0.992856	0.989831	0.992452
	0.996571	0.988277	0.993975
	0.988255	0.997458	0.967194
	0.99612	0.998946	0.983847
	0.994506	0.987832	0.979628
	0.964839	0.990125	0.980877
	0.989172	0.974844	0.999326
	0.996917	0.997331	0.992343
	0.993118	0.994557	0.996139
	0.995908	0.998262	0.987974
	0.994972	0.993343	0.989359
	0.990438	0.997051	0.995941
	0.993616	0.990098	0.995975
	0.983754	0.992395	0.994861
	0.985126	0.986826	0.992042
	0.989395	0.989381	0.99183
	0.983842	0.996249	0.988419
	0.993243	0.997615	0.997567
	0.99563	0.983811	0.991925
	0.993418	0.981081	0.99013
	0.990147	0.994936	0.992294
	0.990836	0.997088	0.993565
	0.991831	0.990062	0.991932
	0.977314	0.996584	0.993831
	0.961129	0.976431	0.99046
	0.967858	0.989094	0.997355
	0.984947	0.988278	0.994227
	0.984215	0.989364	0.996026
	0.986449	0.987997	0.98269
	0.973432	0.982502	0.995248
	0.984231	0.998632	0.994095
	0.968747	0.995681	0.996626
	0.973693	0.977145	0.9859
	0.979739	0.995458	0.992029
	0.987836	0.992382	0.993889
	0.961439	0.989562	0.987908
	0.967779	0.995022	0.987372
	0.979677	0.987759	0.990466
	0.982922	0.98884	0.995248
	0.975783	0.995102	0.980854
	0.980369	0.987837	0.995894
	0.964523	0.972193	0.98792
	0.982944	0.995583	0.984954
	0.968182	0.995039	0.98459
	0.989746	0.994358	0.990148
	0.994823	0.998096	0.996161
	0.988968	0.994799	0.990657
	0.978575	0.984525	0.993505
	0.976256	0.990918	0.99149
	0.974931	0.987317	0.993578
	0.981992	0.985612	0.991625
	0.951098	0.986185	0.987929
	0.989946	0.991466	0.995439
	0.979104	0.998632	0.995103
	0.978086	0.998147	0.980007
	0.965198	0.984903	0.994413
	0.983169	0.979462	0.990452
	0.988447	0.997421	0.991633
	0.994118	0.976754	0.965285
	0.99708	0.972217	0.991356
	0.991552	0.99627	0.985058
	0.993389	0.984491	0.98788
	0.99622	0.997824	0.997818
	0.98997	0.984083	0.996802
	0.976096	0.988255	0.996798
	0.988294	0.984276	0.992718
	0.976104	0.992327	0.99442
	0.989979	0.992708	0.98906
	0.993466	0.998963	0.981062
	0.992852	0.997227	0.992291
	0.993918	0.997757	0.992672
	0.994946	0.976352	0.962146
	0.976579	0.98277	0.978023
	0.99038	0.975432	0.979894
	0.986299	0.992258	0.983333
	0.996582	0.995817	0.998314
	0.98123	0.994295	0.985768
	0.982315	0.991822	0.994912
	0.992947	0.993533	0.979127
	0.990339	0.998756	0.993645
	0.989563	0.996405	0.990468
	0.975549	0.992929	0.980264
	0.985674	0.997712	0.993374
	0.995151	0.993771	0.99201
	0.988956	0.999234	0.99426
	0.990074	0.991677	0.995344
	0.995315	0.996671	0.988675
	0.993947	0.993927	0.97401
	0.993026	0.995966	0.985773
	0.992457	0.987234	0.984906
	0.985519	0.995743	0.987858
	0.98076	0.995926	0.997444
	0.97008	0.985624	0.99615
	0.97353	0.997	0.986957
	0.988889	0.993094	0.992568
	0.991081	0.998817	0.979806
	0.987307	0.986905	0.974831
	0.974738	0.972642	0.980974
	0.979881	0.992477	0.995856
	0.972077	0.98793	0.993822
	0.976784	0.992561	0.977903
	0.987305	0.998408	0.997897
	0.987558	0.996561	0.997741
	0.971218	0.993528	0.980258
	0.975555	0.995077	0.99178
	0.981875	0.99705	0.992769
	0.973889	0.997692	0.996533
	0.983507	0.997887	0.994715
	0.974999	0.996693	0.994282
	0.977488	0.987048	0.990805
	0.988434	0.998668	0.998227
	0.972184	0.997496	0.998015
	0.99408	0.999786	0.994873
	0.990523	0.997646	0.982288
	0.991752	0.999384	0.998885
	0.984974	0.996829	0.983357
	0.97591	0.996964	0.983355
	0.976301	0.996474	0.988285
	0.981472	0.986536	0.998542
	0.959195	0.989683	0.994424
	0.992657	0.99914	0.990938
	0.987269	0.994773	0.993013
	0.965895	0.99189	0.994679
	0.965783	0.996054	0.993707
	0.986166	0.991462	0.97525
	0.990045	0.994881	0.997351
	0.98997	0.983964	0.929412
	0.996822	0.991506	0.978793
	0.988124	0.997039	0.971325
	0.99311	0.997652	0.980523
	0.993666	0.992516	0.992269
	0.983777	0.994956	0.991283
	0.983811	0.995026	0.992594
	0.992134	0.996691	0.990255
	0.980013	0.99282	0.993353
	0.988585	0.993291	0.971506
	0.990943	0.99722	0.986334
	0.987969	0.992916	0.999023
	0.990141	0.992103	0.995235
	0.98786	0.993664	0.986536
	0.979487	0.995933	0.989492
	0.984215	0.988558	0.95369
	0.973646	0.995212	0.984454
	0.99594	0.982009	0.989368
	0.978919	0.999282	0.986016
	0.990266	0.997761	0.995564
	0.993334	0.998375	0.980614
	0.972702	0.995174	0.999068
	0.993666	0.991878	0.994423
	0.988891	0.995635	0.994711
	0.994073	0.995551	0.990034
	0.996291	0.99954	0.988897
	0.994496	0.995502	0.997874
	0.992279	0.994318	0.988305
	0.995103	0.992352	0.980308
	0.996875	0.998423	0.986346
	0.997589	0.993355	0.985809
	0.993159	0.993732	0.987102
	0.993743	0.998781	0.995827
	0.977312	0.986658	0.990088
	0.982068	0.996855	0.992665
	0.991004	0.994951	0.989926
	0.993804	0.997282	0.992868
	0.988869	0.991535	0.972631
	0.991541	0.974016	0.994971
	0.994522	0.996712	0.993266
	0.986049	0.993899	0.992962
	0.978396	0.989999	0.975164
	0.992775	0.998753	0.996225
	0.996148	0.995715	0.993701
	0.978286	0.995693	0.981741
	0.982388	0.998154	0.984678
	0.98909	0.996309	0.987305
	0.987126	0.996845	0.994414
	0.989026	0.998791	0.983514
	0.991694	0.995671	0.996742
	0.979695	0.985416	0.984364
	0.996226	0.999163	0.99014
	0.990577	0.997423	0.99198
	0.991733	0.999322	0.989053
	0.994454	0.99947	0.994223
	0.995431	0.999279	0.991919
	0.993808	0.994346	0.990403
	0.991468	0.994978	0.988096
	0.982779	0.995795	0.988789
	0.991682	0.99003	0.994513
	0.970884	0.991851	0.98865
	0.99577	0.998066	0.992742
	0.990647	0.997956	0.993733
	0.971646	0.994323	0.988294
	0.982534	0.994724	0.99168
	0.990853	0.99093	0.981285
	0.993307	0.996775	0.995862
	0.98502	0.980424	0.960386
	0.988217	0.985516	0.987062
	0.975916	0.99872	0.976825
	0.995485	0.994043	0.984553
	0.996002	0.996304	0.996107
	0.994287	0.994027	0.996323
	0.991027	0.995826	0.995981
	0.996632	0.994539	0.991489
	0.987993	0.996216	0.996017
	0.996416	0.992744	0.986621
	0.995932	0.998986	0.979382
	0.977272	0.997163	0.996232
	0.994028	0.99672	0.998619
	0.995252	0.989512	0.972289
	0.981477	0.993536	0.982554
	0.993408	0.983896	0.980303
	0.974482	0.993981	0.99215
	0.986457	0.989178	0.997084
	0.987993	0.998956	0.985112
	0.987857	0.995561	0.998827
	0.984648	0.99895	0.982261
	0.963037	0.993685	0.994735
	0.973753	0.997744	0.995167
	0.977217	0.986957	0.990614
	0.96441	0.995544	0.988404
	0.979384	0.98526	0.996859
	0.989314	0.994153	0.989499
	0.982787	0.991066	0.982987
	0.974746	0.994045	0.987964
	0.977738	0.985154	0.986605
	0.975385	0.998308	0.98859
	0.955768	0.990971	0.994827
	0.94437	0.975869	0.989105
	0.948434	0.993691	0.994083
	0.97231	0.987166	0.989742
	0.966106	0.996559	0.995187
	0.975164	0.979837	0.974271
	0.948101	0.978753	0.996775
	0.965163	0.989928	0.992455
	0.947256	0.983606	0.992085
	0.962031	0.988862	0.974832
	0.960782	0.998111	0.994437
	0.971496	0.999315	0.991784
	0.943677	0.987146	0.984069
	0.947886	0.991102	0.984504
	0.964377	0.992604	0.986404
	0.964757	0.993024	0.992288
	0.957767	0.992663	0.981581
	0.957776	0.998124	0.995223
	0.949019	0.976758	0.98419
	0.964627	0.99451	0.98788
	0.943238	0.998568	0.988842
	0.980113	0.996068	0.988613
	0.982431	0.995967	0.995672
	0.97488	0.997342	0.989705
	0.958438	0.990345	0.993477
	0.951462	0.998082	0.99069
	0.961258	0.99104	0.989867
	0.965473	0.976419	0.99205
	0.929483	0.98073	0.988416
	0.97729	0.995893	0.99367
	0.96483	0.991375	0.994107
	0.964702	0.990979	0.983887
	0.942258	0.99294	0.991277
	0.96783	0.986368	0.984054
	0.973233	0.99657	0.994888
	0.987433	0.992435	0.968135
	0.994286	0.990157	0.989578
	0.992492	0.991113	0.980341
	0.979973	0.993556	0.987555
	0.984875	0.986328	0.996366
	0.973984	0.992633	0.99578
	0.957573	0.990183	0.996377
	0.971153	0.993484	0.993123
	0.959757	0.989561	0.996458
	0.974538	0.996739	0.990795
	0.979257	0.993843	0.979726
	0.991851	0.990166	0.994227
	0.980557	0.991215	0.998006
	0.980935	0.989608	0.970711
	0.965333	0.992626	0.983037
	0.977491	0.995814	0.98372
	0.980974	0.997698	0.989969
	0.995988	0.979251	0.997941
	0.966009	0.998026	0.98737
	0.970062	0.996326	0.998198
	0.991522	0.995196	0.98535
	0.982039	0.987839	0.986304
	0.982357	0.976434	0.979011
	0.986922	0.99273	0.973481
	0.991868	0.986805	0.992454
	0.985357	0.982704	0.979714
	0.987455	0.97698	0.979224
	0.987057	0.985561	0.978225
	0.990934	0.982938	0.982674
	0.994252	0.997104	0.977825
	0.987708	0.985778	0.986156
	0.965675	0.960031	0.97806
	0.974796	0.982595	0.989122
	0.983442	0.975034	0.982358
	0.982387	0.988076	0.99483
	0.980878	0.968293	0.965039
	0.988731	0.992261	0.996839
	0.997487	0.988435	0.985439
	0.980897	0.978999	0.986731
	0.969194	0.973044	0.974888
	0.98062	0.994615	0.987295
	0.993799	0.996362	0.984985
	0.964402	0.976281	0.973812
	0.972706	0.983312	0.971465
	0.984192	0.981679	0.97629
	0.993051	0.983447	0.98862
	0.977259	0.988143	0.963961
	0.996172	0.987272	0.993998
	0.961353	0.961412	0.971825
	0.98797	0.990619	0.973854
	0.986083	0.99685	0.975973
	0.980183	0.992208	0.975618
	0.993348	0.993398	0.99744
	0.988432	0.992522	0.97928
	0.985004	0.982425	0.985574
	0.990653	0.997285	0.981162
	0.976834	0.980385	0.980827
	0.988963	0.966519	0.985612
	0.963344	0.970509	0.974846
	0.986966	0.990183	0.985442
	0.977228	0.990084	0.98579
	0.977292	0.996892	0.976559
	0.982149	0.980199	0.982763
	0.982859	0.969931	0.979335
	0.987175	0.995979	0.983201
	0.979845	0.992156	0.971291
	0.977767	0.980807	0.981415
	0.967814	0.987594	0.970198
	0.988431	0.987557	0.974879
	0.992833	0.986527	0.991775
	0.997127	0.978372	0.995663
	0.979723	0.978316	0.988992
	0.986881	0.981474	0.980954
	0.981798	0.978837	0.988316
	0.994476	0.998675	0.985109
	0.991964	0.994985	0.963203
	0.970626	0.985005	0.984059
	0.990299	0.986739	0.989096
	0.995504	0.976433	0.945761
	0.973513	0.980045	0.963945
	0.994851	0.988251	0.992257
	0.978499	0.998221	0.990689
	0.974281	0.980567	0.994055
	0.987223	0.993086	0.971472
	0.973597	0.996848	0.990405
	0.974043	0.987512	0.967493
	0.994916	0.992411	0.993305
	0.987375	0.995835	0.992082
	0.976583	0.984715	0.993312
	0.994775	0.998675	0.99196
	0.996716	0.996659	0.982446
	0.994723	0.995122	0.989267
	0.994943	0.982331	0.989183
	0.980907	0.994592	0.991616
	0.992191	0.992574	0.995085
	0.991968	0.985969	0.993962
	0.993985	0.997891	0.992012
	0.997859	0.992695	0.992795
	0.988088	0.999127	0.988333
	0.999205	0.984958	0.980014
	0.973672	0.965284	0.989171
	0.988255	0.987894	0.99616
	0.994344	0.98348	0.992365
	0.996972	0.996082	0.980275
	0.991166	0.996739	0.996105
	0.990321	0.996048	0.992924
	0.991074	0.992491	0.987369
	0.99249	0.993143	0.990902
	0.997588	0.997623	0.991936
	0.977961	0.997332	0.99226
	0.99452	0.99485	0.987506
	0.97905	0.999419	0.993984
	0.989427	0.988115	0.990844
	0.990816	0.995852	0.99259
	0.988084	0.995764	0.990483
	0.99697	0.997432	0.993949
	0.986221	0.994575	0.99049
	0.996284	0.997968	0.994638
	0.992577	0.995951	0.993026
	0.987756	0.995361	0.992435
	0.998293	0.996663	0.992176
	0.998076	0.983318	0.994159
	0.987465	0.987448	0.993731
	0.997113	0.997928	0.99442
	0.995446	0.990244	0.995898
	0.948049	0.98511	0.985265
	0.991899	0.99822	0.994691
	0.998055	0.994223	0.985195
	0.995057	0.99205	0.995469
	0.969761	0.984933	0.956885
	0.989782	0.994098	0.986652
	0.962639	0.993027	0.981164
	0.980704	0.99714	0.98844
	0.989657	0.986142	0.995561
	0.990009	0.997772	0.993998
	0.994297	0.995535	0.9948
	0.986822	0.998514	0.994841
	0.996799	0.992365	0.996773
	0.980065	0.990605	0.984425
	0.987894	0.992036	0.988216
	0.98884	0.98976	0.995243
	0.994788	0.989146	0.99609
	0.984507	0.996255	0.981961
	0.997987	0.998156	0.993765
	0.992257	0.992762	0.970449
	0.954604	0.993249	0.984994
	0.986208	0.975105	0.99447
	0.997452	0.998225	0.991615
	0.993928	0.994461	0.997116
	0.993608	0.997522	0.991526
	0.995242	0.994882	0.998589
	0.986553	0.991795	0.993696
	0.996059	0.993942	0.998333
	0.99779	0.993837	0.989987
	0.998518	0.997368	0.99801
	0.997405	0.98967	0.993303
	0.98581	0.981756	0.998598
	0.993332	0.997868	0.996689
	0.987719	0.997237	0.998027
	0.990573	0.99804	0.99578
	0.997733	0.999663	0.997971
	0.996643	0.99478	0.988617
	0.995646	0.997984	0.991596
	0.982278	0.950758	0.986617
	0.988239	0.992161	0.996512
	0.989579	0.993473	0.9971
	0.989896	0.993898	0.983208
	0.996472	0.991501	0.992775
	0.99362	0.985568	0.995189
	0.988031	0.999823	0.996148
	0.991701	0.998296	0.99795
	0.994052	0.997921	0.997996
	0.978428	0.997665	0.992304
	0.996044	0.9974	0.993605
	0.982264	0.992156	0.989776
	0.990722	0.99468	0.998279
	0.9966	0.996344	0.994033
	0.988153	0.987718	0.990465
	0.998475	0.994776	0.998829
	0.990256	0.993265	0.986167
	0.998538	0.9948	0.995006
	0.996185	0.994452	0.994565
	0.988803	0.983728	0.996807
	0.990449	0.998321	0.998298
	0.993584	0.99774	0.991649
	0.981377	0.998506	0.998799
	0.998551	0.993883	0.998889
	0.997085	0.993424	0.998905
	0.957529	0.98186	0.979288
	0.985134	0.996543	0.998489
	0.996517	0.997118	0.991234
	0.996849	0.986655	0.995711
	0.980172	0.962244	0.949878
	0.992716	0.980557	0.992454
	0.973377	0.997144	0.991064
	0.990534	0.990267	0.996045
	0.993706	0.993285	0.996542
	0.989236	0.996132	0.989804
	0.995994	0.999158	0.997792
	0.995194	0.995571	0.998828
	0.993623	0.998217	0.996891
	0.988596	0.978779	0.986893
	0.99229	0.991474	0.996216
	0.985665	0.995176	0.993964
	0.994376	0.99258	0.992266
	0.987403	0.991287	0.980196
	0.991458	0.994818	0.991544
	0.989226	0.97205	0.957803
	0.961479	0.981782	0.969315
	0.989518	0.983938	0.994073
	0.990912	0.993837	0.996766
	0.997212	0.985403	0.994083
	0.992189	0.997286	0.991123
	0.988949	0.994378	0.99244
	0.989101	0.994911	0.99532
	0.993682	0.992463	0.983051
	0.997444	0.997509	0.994913
	0.996129	0.99149	0.988279
	0.990127	0.994761	0.996115
	0.996681	0.997803	0.996352
	0.979744	0.9859	0.997733
	0.98629	0.996509	0.991654
	0.99079	0.994145	0.995492
	0.998391	0.997795	0.982488
	0.986824	0.989705	0.986556
	0.99497	0.974592	0.981006
	0.992285	0.995372	0.994576
	0.987692	0.991736	0.994737
	0.978398	0.990526	0.977005
	0.998116	0.998712	0.992318
	0.996534	0.996113	0.994762
	0.981051	0.994595	0.991802
	0.986744	0.996903	0.997264
	0.987239	0.996221	0.996497
	0.985533	0.997376	0.991281
	0.993535	0.998544	0.997349
	0.991201	0.99549	0.987072
	0.983399	0.985341	0.996943
	0.999064	0.999083	0.99659
	0.993275	0.997278	0.993863
	0.992829	0.999468	0.99896
	0.991154	0.998942	0.979754
	0.99615	0.999245	0.996143
	0.997274	0.995385	0.990329
	0.994509	0.995868	0.992811
	0.982317	0.995651	0.995247
	0.990191	0.988647	0.991778
	0.975439	0.99099	0.998774
	0.995224	0.998354	0.996285
	0.991787	0.996839	0.996571
	0.967148	0.99418	0.982483
	0.984057	0.994598	0.996525
	0.992993	0.990479	0.984571
	0.995421	0.996198	0.997167
	0.98152	0.982015	0.93905
	0.98517	0.987504	0.988456
	0.970546	0.998218	0.986074
	0.994423	0.995453	0.993146
	0.991684	0.995148	0.993096
	0.989433	0.993791	0.985669
	0.994392	0.994964	0.995577
	0.999279	0.995115	0.997415
	0.987331	0.994574	0.994715
	0.992689	0.993478	0.98139
	0.994885	0.99864	0.995784
	0.972079	0.995664	0.995608
	0.991542	0.995101	0.9925
	0.989348	0.990898	0.987167
	0.981699	0.994013	0.993775
	0.985164	0.985365	0.948898
	0.962803	0.99455	0.968355
	0.979523	0.986884	0.990438
	0.98588	0.998983	0.995624
	0.988461	0.996997	0.993664
	0.980292	0.998508	0.990503
	0.989324	0.981885	0.991733
	0.988815	0.978514	0.984062
	0.98851	0.993794	0.99079
	0.991001	0.997079	0.990312
	0.996312	0.983176	0.99101
	0.98083	0.997018	0.998226
	0.955485	0.981231	0.994193
	0.964506	0.98942	0.994765
	0.981089	0.989694	0.994725
	0.987018	0.9872	0.992529
	0.977196	0.991257	0.978747
	0.986774	0.974283	0.992969
	0.990028	0.998588	0.996246
	0.967697	0.997095	0.997282
	0.961259	0.976698	0.982163
	0.980874	0.991343	0.996919
	0.99187	0.98686	0.997857
	0.955912	0.991657	0.985194
	0.965233	0.995209	0.989797
	0.976482	0.988231	0.991779
	0.987911	0.988372	0.998351
	0.973619	0.996501	0.988256
	0.990232	0.984378	0.997865
	0.959285	0.976609	0.989441
	0.987595	0.99606	0.99273
	0.974952	0.990732	0.993145
	0.983023	0.992468	0.992958
	0.996633	0.995445	0.993232
	0.987884	0.993279	0.995136
	0.981835	0.983868	0.990635
	0.982015	0.985177	0.989119
	0.966224	0.989106	0.992088
	0.979436	0.991203	0.996874
	0.947976	0.991465	0.992274
	0.98692	0.988339	0.995328
	0.975896	0.998947	0.99597
	0.986077	0.994179	0.98975
	0.96546	0.985094	0.994879
	0.97836	0.980955	0.984232
	0.986529	0.992791	0.996551
	0.994696	0.965047	0.9525
	0.987631	0.96682	0.987295
	0.987965	0.997426	0.979316
	0.99717	0.981778	0.986013
	0.996717	0.999863	0.997566
	0.99234	0.983464	0.996961
	0.975846	0.989774	0.997371
	0.99186	0.983787	0.993106
	0.973483	0.992975	0.996144
	0.998646	0.986019	0.984571
	0.994695	0.996844	0.982808
	0.976079	0.997303	0.997108
	0.989121	0.996039	0.996661
	0.996928	0.975698	0.972624
	0.966222	0.982301	0.98222
	0.989647	0.966831	0.972947
	0.989552	0.987916	0.987541
	0.985908	0.996364	0.996811
	0.976743	0.992613	0.986383
	0.976538	0.986465	0.997559
	0.979871	0.992366	0.979699
	0.998707	0.999088	0.995222
	0.995056	0.994044	0.998875
	0.996956	0.978554	0.996715
	0.989435	0.991206	0.999171
	0.987203	0.991847	0.994406
	0.978587	0.99027	0.996701
	0.983146	0.997965	0.997482
	0.995191	0.994533	0.998476
	0.989485	0.999111	0.991049
	0.995035	0.986187	0.995491
	0.977167	0.955323	0.987971
	0.989771	0.984316	0.996108
	0.982728	0.981219	0.996937
	0.987095	0.998661	0.987734
	0.988361	0.994718	0.990406
	0.993633	0.9925	0.99324
	0.977642	0.993829	0.998195
	0.982155	0.992626	0.997815
	0.991208	0.99837	0.998036
	0.984254	0.998655	0.990114
	0.987697	0.993756	0.987769
	0.983048	0.998022	0.989188
	0.9795	0.992764	0.997702
	0.990969	0.994388	0.989524
	0.980248	0.991953	0.984651
	0.997224	0.99667	0.997147
	0.994741	0.992151	0.988781
	0.996602	0.996223	0.991902
	0.988599	0.998566	0.996934
	0.983988	0.992366	0.997858
	0.988426	0.997409	0.99943
	0.992364	0.985156	0.989146
	0.97062	0.988697	0.996432
	0.997064	0.998128	0.998816
	0.990477	0.98709	0.998351
	0.96817	0.98038	0.972353
	0.979959	0.998817	0.998538
	0.993033	0.996861	0.995439
	0.995082	0.987525	0.991955
	0.987268	0.979596	0.956247
	0.997996	0.995724	0.995194
	0.984033	0.991922	0.99445
	0.991316	0.998334	0.996593
	0.997053	0.983692	0.996619
	0.993199	0.998518	0.990533
	0.987647	0.996414	0.996855
	0.991121	0.999449	0.997802
	0.989135	0.991791	0.99671
	0.989922	0.98539	0.988812
	0.994586	0.989558	0.996381
	0.993829	0.987329	0.990749
	0.996871	0.986019	0.989355
	0.99265	0.998423	0.973357
	0.990041	0.999097	0.987801
	0.994223	0.988922	0.961113
	0.975892	0.98784	0.96645
	0.995529	0.970153	0.994649
	0.991817	0.996032	0.997267
	0.991192	0.992713	0.992009
	0.997439	0.997015	0.990613
	0.998322	0.993331	0.995913
	0.99881	0.976617	0.996803
	0.990729	0.987527	0.994624
	0.993298	0.990695	0.983505
	0.983741	0.991784	0.985869
	0.988355	0.997153	0.996392
	0.996534	0.995164	0.992813
	0.993611	0.997648	0.992366
	0.996503	0.987259	0.996132
	0.983623	0.947262	0.987314
	0.992752	0.981691	0.987845
	0.988634	0.98043	0.991455
	0.989438	0.998987	0.989412
	0.993605	0.992362	0.978331
	0.996223	0.988975	0.983004
	0.983252	0.994111	0.996443
	0.987159	0.992133	0.988738
	0.993399	0.997695	0.99048
	0.986374	0.997709	0.981191
	0.992936	0.99132	0.970267
	0.986895	0.996762	0.9823
	0.984375	0.993664	0.989572
	0.995177	0.991557	0.97253
	0.987688	0.988592	0.966554
	0.998578	0.994493	0.986818
	0.994504	0.989961	0.989309
	0.99864	0.993658	0.97898
	0.993557	0.997293	0.99525
	0.989855	0.988518	0.99488
	0.991843	0.996434	0.995829
	0.995495	0.985439	0.976673
	0.976888	0.988238	0.984236
	0.999311	0.996784	0.993486
	0.994051	0.984279	0.991611
	0.966952	0.975849	0.953122
	0.985789	0.998195	0.992105
	0.996706	0.997779	0.999279
	0.997627	0.98438	0.97861
	0.984962	0.974978	0.968581
	0.995749	0.994038	0.99551
	0.979263	0.989892	0.996486
	0.992543	0.996173	0.992859
	0.99665	0.980864	0.991931
	0.99427	0.998543	0.986149
	0.992782	0.996262	0.990829
	0.994773	0.998443	0.990708
	0.992164	0.992032	0.988962
	0.990684	0.980775	0.989884
	0.996067	0.986468	0.986886
	0.990103	0.986045	0.977639
	0.997915	0.98474	0.977632
	0.992965	0.997503	0.948481
	0.991745	0.998314	0.97172
	0.993899	0.985442	0.967182
	0.971087	0.982808	0.955593
	0.992383	0.9676	0.991706
	0.993859	0.993226	0.989579
	0.992523	0.98907	0.982007
	0.994809	0.995937	0.980837
	0.99826	0.994745	0.996462
	0.989987	0.989902	0.999587
	0.996366	0.999022	0.992488
	0.985908	0.990022	0.994718
	0.990258	0.99794	0.997638
	0.995808	0.997473	0.997662
	0.99744	0.996325	0.990563
	0.995008	0.995486	0.996216
	0.988169	0.967027	0.98673
	0.992332	0.996683	0.99393
	0.991048	0.995932	0.99636
	0.988156	0.991491	0.987144
	0.997509	0.996892	0.987167
	0.996097	0.993286	0.991553
	0.986675	0.997666	0.998462
	0.990183	0.999526	0.996625
	0.992769	0.99689	0.996849
	0.984309	0.996855	0.988827
	0.996072	0.997898	0.986907
	0.987891	0.996149	0.986548
	0.988097	0.986855	0.997057
	0.997928	0.997826	0.986625
	0.991882	0.994765	0.981762
	0.997637	0.997045	0.996274
	0.992222	0.998141	0.986939
	0.998575	0.997894	0.989918
	0.996951	0.992401	0.996304
	0.992884	0.99076	0.997693
	0.990427	0.996329	0.999346
	0.994852	0.992696	0.986
	0.979995	0.994016	0.994611
	0.99909	0.996023	0.998287
	0.995863	0.997099	0.997097
	0.963732	0.990166	0.968601
	0.98724	0.995782	0.997488
	0.997321	0.993616	0.996476
	0.99774	0.995007	0.990178
	0.982005	0.975586	0.957085
	0.991586	0.982105	0.995842
	0.973581	0.997815	0.996125
	0.993368	0.990779	0.997164
	0.994559	0.995115	0.995325
	0.991966	0.995857	0.988011
	0.996053	0.997609	0.99635
	0.997595	0.994841	0.99773
	0.992353	0.999135	0.994341
	0.990944	0.988876	0.989205
	0.995334	0.99606	0.994837
	0.98359	0.998469	0.988528
	0.996306	0.997964	0.986854
	0.991204	0.989073	0.969338
	0.989756	0.993983	0.985177
	0.990526	0.981399	0.95984
	0.964704	0.990143	0.962216
	0.988007	0.989841	0.993798
	0.991875	0.997457	0.996286
	0.993807	0.990831	0.989682
	0.989692	0.998961	0.988706
	0.991437	0.981254	0.996071
	0.995426	0.995882	0.990267
	0.983919	0.977661	0.992751
	0.987998	0.987338	0.996775
	0.996083	0.98854	0.997629
	0.994576	0.984339	0.99093
	0.994087	0.991826	0.995329
	0.988262	0.974073	0.98702
	0.995063	0.999117	0.995401
	0.98996	0.998965	0.99653
	0.986304	0.973497	0.996406
	0.994799	0.99025	0.987869
	0.997814	0.986047	0.991726
	0.983684	0.990072	0.994475
	0.987253	0.995305	0.99397
	0.993713	0.985114	0.995771
	0.987232	0.985236	0.990847
	0.993133	0.992913	0.979712
	0.989943	0.984087	0.990449
	0.984727	0.970151	0.994237
	0.997587	0.992592	0.982589
	0.991456	0.989404	0.976992
	0.996875	0.988822	0.992872
	0.994972	0.99479	0.991128
	0.99884	0.990687	0.989024
	0.995744	0.97771	0.994251
	0.991865	0.982185	0.993779
	0.990014	0.985176	0.996926
	0.995777	0.988409	0.98753
	0.977654	0.988101	0.989996
	0.999057	0.984929	0.995381
	0.994618	0.997783	0.994808
	0.967452	0.992738	0.968622
	0.986917	0.982262	0.996699
	0.995679	0.978745	0.99685
	0.996811	0.993596	0.985386
	0.984187	0.965017	0.95676
	0.992823	0.960936	0.991631
	0.976993	0.994215	0.991079
	0.993778	0.975539	0.989806
	0.996775	0.997446	0.995288
	0.995056	0.982047	0.992491
	0.994265	0.987697	0.993381
	0.996244	0.980419	0.992528
	0.992751	0.994277	0.992405
	0.994023	0.985141	0.984192
	0.996332	0.994394	0.989454
	0.983997	0.998583	0.986099
	0.996135	0.998771	0.983799
	0.993699	0.970515	0.960291
	0.989418	0.978766	0.979106
	0.994731	0.966077	0.964535
	0.97144	0.985642	0.967191
	0.989619	0.998952	0.993125
	0.993145	0.990263	0.990067
	0.991742	0.982115	0.987475
	0.9912	0.990698	0.981134
	0.985685	0.987756	0.993445
	0.958294	0.968762	0.99605
	0.971217	0.989116	0.997144
	0.982426	0.981779	0.997999
	0.98849	0.994398	0.989424
	0.980402	0.973037	0.995767
	0.990491	0.983814	0.985931
	0.994788	0.987011	0.994981
	0.973557	0.978848	0.99638
	0.966468	0.984044	0.98678
	0.983569	0.997505	0.988709
	0.995176	0.999241	0.99234
	0.957921	0.981839	0.998441
	0.969532	0.986879	0.997645
	0.97895	0.988444	0.997713
	0.996117	0.989865	0.989465
	0.976953	0.989711	0.988952
	0.996171	0.994768	0.987337
	0.958531	0.970886	0.998154
	0.98863	0.992159	0.988835
	0.97993	0.998407	0.983817
	0.984975	0.995214	0.997512
	0.99831	0.994746	0.986452
	0.989941	0.995391	0.991867
	0.983974	0.988835	0.996462
	0.989693	0.999627	0.997918
	0.972513	0.986561	0.999492
	0.984319	0.97001	0.987594
	0.954313	0.974379	0.996189
	0.988381	0.995275	0.998495
	0.975469	0.988927	0.997848
	0.989539	0.99284	0.971109
	0.974031	0.988264	0.998201
	0.983729	0.980051	0.995694
	0.99147	0.996129	0.991665
	0.993241	0.995893	0.955372
	0.987	0.990575	0.995097
	0.984034	0.988623	0.995461
	0.996052	0.993537	0.99725
	0.996691	0.98394	0.995588
	0.996312	0.987584	0.988391
	0.977825	0.984883	0.996493
	0.992893	0.989651	0.998463
	0.976017	0.983836	0.995142
	0.99611	0.998564	0.988194
	0.997568	0.993935	0.996386
	0.97905	0.986088	0.990163
	0.993517	0.987672	0.988127
	0.998627	0.986219	0.974118
	0.971411	0.9886	0.988834
	0.990822	0.995912	0.958744
	0.986743	0.998211	0.963971
	0.981471	0.976049	0.993766
	0.983141	0.996029	0.997533
	0.974837	0.998748	0.990938
	0.979555	0.992184	0.991097
	0.988611	0.990528	0.998147
	0.993949	0.996689	0.993747
	0.993288	0.997186	0.996541
	0.994954	0.994823	0.989072
	0.990831	0.996316	0.982014
	0.991984	0.967171	0.989444
	0.994156	0.99782	0.998077
	0.995961	0.997381	0.997423
	0.986201	0.988832	0.981547
	0.997502	0.995826	0.998539
	0.995705	0.991123	0.998954
	0.988768	0.998019	0.988356
	0.992589	0.999659	0.994655
	0.992798	0.995912	0.995319
	0.984654	0.996047	0.997544
	0.996852	0.998862	0.993633
	0.990464	0.992955	0.996346
	0.987635	0.987054	0.99388
	0.998222	0.998477	0.997337
	0.998845	0.993585	0.996294
	0.992348	0.997001	0.996839
	0.986739	0.998077	0.989454
	0.996246	0.997327	0.997758
	0.998624	0.992142	0.990897
	0.997435	0.989302	0.991059
	0.991115	0.995973	0.993988
	0.996012	0.994937	0.998112
	0.986644	0.995562	0.997207
	0.995733	0.995192	0.996713
	0.994239	0.99847	0.997749
	0.956032	0.991573	0.990842
	0.994213	0.993956	0.9969
	0.996623	0.991925	0.984119
	0.995594	0.994098	0.998652
	0.969734	0.970889	0.945081
	0.97991	0.978836	0.987061
	0.957124	0.999243	0.980741
	0.986449	0.989775	0.988781
	0.98813	0.997929	0.997252
	0.990445	0.993428	0.994988
	0.997259	0.997011	0.99769
	0.994422	0.992969	0.995337
	0.993553	0.998528	0.997994
	0.986848	0.987319	0.982591
	0.991109	0.997298	0.989603
	0.970397	0.998931	0.998533
	0.991496	0.99776	0.99716
	0.985617	0.98678	0.981412
	0.98842	0.991828	0.988995
	0.987265	0.975906	0.964069
	0.952071	0.988918	0.98373
	0.973609	0.992117	0.995121
	0.992637	0.996654	0.991126
	0.98837	0.990266	0.997732
	0.978751	0.998149	0.985311
	0.996495	0.993904	0.99296
	0.992459	0.997387	0.998418
	0.981302	0.988773	0.984594
	0.991906	0.995316	0.988568
	0.96294	0.926239	0.983293
	0.97444	0.980671	0.998542
	0.996245	0.984552	0.997434
	0.995579	0.993541	0.985668
	0.987926	0.980957	0.99604
	0.977319	0.97309	0.998013
	0.999313	0.996952	0.991994
	0.996635	0.991734	0.998726
	0.994109	0.994569	0.998749
	0.954919	0.993577	0.995267
	0.995282	0.99036	0.995355
	0.962451	0.985159	0.992623
	0.997067	0.998206	0.998119
	0.985295	0.988417	0.997149
	0.988447	0.97534	0.993586
	0.987226	0.986771	0.99926
	0.964449	0.982497	0.984688
	0.987286	0.986242	0.998254
	0.990512	0.991381	0.990563
	0.980403	0.971319	0.992229
	0.995482	0.99547	0.996128
	0.991754	0.996517	0.996053
	0.997397	0.99684	0.999136
	0.988223	0.986985	0.996898
	0.995584	0.982728	0.997845
	0.911494	0.965702	0.985754
	0.992131	0.993725	0.998563
	0.99242	0.997376	0.986714
	0.984129	0.97269	0.996279
	0.940025	0.945492	0.937909
	0.968937	0.975929	0.986885
	0.929559	0.989744	0.98414
	0.961498	0.984882	0.990315
	0.970996	0.983382	0.995651
	0.972472	0.993319	0.991455
	0.994856	0.996413	0.995952
	0.975286	0.992337	0.995784
	0.996035	0.992847	0.996481
	0.962705	0.963001	0.978956
	0.969055	0.979799	0.995259
	0.966582	0.985901	0.996255
	0.978747	0.981589	0.992497
	0.961916	0.989842	0.983543
	0.994049	0.992054	0.991822
	0.976078	0.960453	0.952811
	0.91714	0.967408	0.973945
	0.96569	0.970222	0.99192
	0.989047	0.984763	0.993867
	0.991586	0.973948	0.994057
	0.976797	0.990832	0.987178
	0.99514	0.998237	0.996745
	0.988102	0.998467	0.99708
	0.9939	0.99368	0.991384
	0.974343	0.958131	0.994703
	0.983674	0.991354	0.99477
	0.998142	0.990158	0.997289
	0.995527	0.997134	0.987298
	0.99278	0.995215	0.990071
	0.986007	0.99186	0.992595
	0.995363	0.998065	0.995668
	0.999027	0.997378	0.992455
	0.995985	0.999784	0.994414
	0.970645	0.999099	0.99152
	0.997372	0.997684	0.982141
	0.975829	0.997568	0.992147
	0.992903	0.993701	0.992884
	0.990353	0.997531	0.985205
	0.992727	0.992945	0.982441
	0.990866	0.997403	0.99335
	0.974875	0.995174	0.994981
	0.992716	0.997791	0.989545
	0.994632	0.996545	0.998175
	0.99097	0.990405	0.997423
	0.996468	0.999546	0.998183
	0.995639	0.992745	0.988513
	0.997106	0.995206	0.991705
	0.991603	0.997305	0.998569
	0.994525	0.993219	0.997646
	0.931699	0.984101	0.972275
	0.997194	0.999518	0.997108
	0.996768	0.997863	0.996607
	0.99243	0.990524	0.991343
	0.95182	0.974281	0.969057
	0.973773	0.988656	0.997397
	0.939562	0.996756	0.993856
	0.97016	0.994961	0.995229
	0.978782	0.991	0.998428
	0.982219	0.999214	0.99413
	0.99616	0.999448	0.998341
	0.982731	0.998935	0.996782
	0.997368	0.997359	0.996628
	0.970795	0.985632	0.993815
	0.97926	0.99272	0.989283
	0.972438	0.994107	0.990546
	0.987067	0.992369	0.991106
	0.971785	0.995619	0.964366
	0.995871	0.998644	0.981824
	0.981505	0.983812	0.975242
	0.929966	0.988538	0.973555
	0.966624	0.980881	0.998563
	0.99456	0.997394	0.993288
	0.991877	0.990832	0.993774
	0.978657	0.999181	0.987002
	0.992251	0.994891	0.989667
	0.998155	0.997954	0.99343
	0.977534	0.948905	0.987109
	0.989281	0.990966	0.998584
	0.994141	0.992661	0.99918
	0.995151	0.994911	0.991834
	0.993772	0.991394	0.993759
	0.992406	0.985555	0.997159
	0.991562	0.999705	0.995103
	0.995287	0.998082	0.998207
	0.99871	0.998074	0.999026
	0.977953	0.997619	0.995393
	0.996178	0.996346	0.990273
	0.98124	0.993047	0.993354
	0.991663	0.994818	0.998086
	0.994264	0.995305	0.992163
	0.989535	0.98738	0.987909
	0.997363	0.994315	0.998056
	0.98788	0.9928	0.989311
	0.998312	0.994374	0.99567
	0.995717	0.994341	0.993855
	0.989657	0.983417	0.994728
	0.995756	0.998148	0.998441
	0.997452	0.996985	0.993834
	0.988733	0.997694	0.996789
	0.997754	0.994097	0.998318
	0.997222	0.992193	0.998399
	0.95039	0.98041	0.979847
	0.991789	0.997046	0.999403
	0.99772	0.997815	0.993092
	0.996484	0.986308	0.993219
	0.97194	0.963084	0.948121
	0.989129	0.981484	0.990971
	0.964279	0.996172	0.989362
	0.983409	0.990264	0.992196
	0.991719	0.9915	0.997439
	0.990789	0.997024	0.993581
	0.996114	0.999368	0.99687
	0.989695	0.995859	0.996154
	0.998292	0.998441	0.996251
	0.984436	0.978377	0.983539
	0.988973	0.990366	0.994011
	0.986109	0.99461	0.993335
	0.994361	0.992281	0.99019
	0.984792	0.991661	0.973776
	0.99681	0.995379	0.986871
	0.992201	0.973269	0.95994
	0.955826	0.980887	0.972137
	0.98522	0.98243	0.994456
	0.996459	0.993291	0.993522
	0.997335	0.984954	0.992774
	0.99207	0.997399	0.985224
	0.988501	0.987835	0.981487
	0.990448	0.964571	0.999167
	0.988808	0.989413	0.988981
	0.987157	0.985958	0.991732
	0.981106	0.996581	0.979948
	0.998357	0.997429	0.986398
	0.994247	0.995465	0.986628
	0.98248	0.994706	0.988754
	0.9892	0.995027	0.982125
	0.988073	0.998586	0.985143
	0.981437	0.999005	0.986988
	0.994753	0.996402	0.97033
	0.987168	0.998576	0.990958
	0.98563	0.990284	0.982473
	0.997805	0.997105	0.976912
	0.990596	0.9956	0.976049
	0.994243	0.998727	0.984017
	0.989483	0.99586	0.998246
	0.996162	0.998458	0.981044
	0.996929	0.997853	0.995905
	0.993238	0.995285	0.993213
	0.983262	0.997704	0.991609
	0.989342	0.98663	0.983704
	0.977256	0.989962	0.983267
	0.995002	0.999252	0.993829
	0.992469	0.991718	0.992725
	0.962706	0.986694	0.967943
	0.983366	0.998367	0.990039
	0.994142	0.995266	0.992114
	0.996579	0.992333	0.986313
	0.980335	0.982837	0.980115
	0.986147	0.994045	0.994557
	0.97	0.995099	0.987732
	0.992415	0.998168	0.989811
	0.991272	0.988683	0.995915
	0.987571	0.997951	0.994142
	0.994784	0.996641	0.994995
	0.998199	0.999	0.990936
	0.988089	0.993736	0.99392
	0.989611	0.990232	0.996215
	0.992962	0.993901	0.977941
	0.975744	0.991486	0.985101
	0.991464	0.990545	0.989759
	0.986976	0.996853	0.951687
	0.983525	0.998327	0.971953
	0.983275	0.990035	0.987763
	0.959022	0.992389	0.977987
	0.9802	0.977329	0.998013
	0.985843	0.998506	0.985602
	0.991726	0.995632	0.991833
	0.982195	0.998556	0.98093
	0.971966	0.944948	0.975257
	0.986658	0.992049	0.987619
	0.99313	0.996093	0.990004
	0.997664	0.986849	0.989478
	0.990801	0.985889	0.976336
	0.989272	0.978407	0.982443
	0.991068	0.998213	0.997392
	0.992978	0.997175	0.993525
	0.997262	0.992904	0.99394
	0.976203	0.991949	0.978765
	0.994523	0.993836	0.976834
	0.977338	0.985951	0.976476
	0.990115	0.989495	0.99458
	0.99021	0.991992	0.975909
	0.986201	0.981743	0.967606
	0.997095	0.988782	0.990298
	0.985386	0.9898	0.978122
	0.996123	0.989447	0.981197
	0.991845	0.986354	0.99026
	0.986641	0.974893	0.993006
	0.997527	0.993568	0.995641
	0.99707	0.998769	0.975428
	0.986959	0.997919	0.98789
	0.997031	0.987152	0.991665
	0.995707	0.992147	0.990346
	0.947465	0.9782	0.95197
	0.990597	0.990944	0.992626
	0.997718	0.992666	0.996339
	0.994901	0.98302	0.977388
	0.969888	0.950919	0.947878
	0.989972	0.967772	0.990338
	0.963228	0.994627	0.995408
	0.980717	0.980474	0.991938
	0.989723	0.992875	0.987563
	0.989141	0.991041	0.97907
	0.993606	0.996144	0.987189
	0.986509	0.988629	0.990038
	0.996574	0.998102	0.985627
	0.979588	0.971829	0.979922
	0.987407	0.987639	0.993507
	0.990184	0.99552	0.976263
	0.99532	0.992943	0.972561
	0.983947	0.982027	0.957098
	0.997909	0.987956	0.977101
	0.991654	0.960684	0.945402
	0.954142	0.974351	0.943763
	0.987169	0.987528	0.98445
	0.996764	0.988062	0.991328
	0.995597	0.976632	0.977311
	0.993947	0.993275	0.981757
	0.992618	0.977619	0.988157
	0.977985	0.965533	0.98991
	0.960141	0.941176	0.975296
	0.989181	0.978695	0.98814
	0.993943	0.983328	0.986374
	0.963804	0.950848	0.9846
	0.973011	0.963757	0.979115
	0.97472	0.955427	0.982468
	0.990031	0.957608	0.987201
	0.981479	0.968531	0.969798
	0.995926	0.966265	0.992174
	0.96483	0.924421	0.97929
	0.993115	0.972024	0.977814
	0.990437	0.983983	0.978428
	0.979396	0.971959	0.98208
	0.987801	0.979004	0.998406
	0.986941	0.974182	0.981002
	0.989317	0.953458	0.993565
	0.993435	0.982729	0.990678
	0.968503	0.953812	0.988516
	0.981341	0.940727	0.985023
	0.960892	0.944641	0.982061
	0.985028	0.96773	0.992043
	0.977521	0.977397	0.991468
	0.975474	0.991163	0.972245
	0.977311	0.953255	0.988005
	0.98182	0.938296	0.987426
	0.987254	0.986977	0.987405
	0.977937	0.983713	0.979083
	0.97138	0.951713	0.991457
	0.963944	0.968955	0.982463
	0.991036	0.961404	0.986772
	0.985551	0.972971	0.995285
	0.987228	0.951422	0.994872
	0.982904	0.952459	0.994323
	0.994226	0.954099	0.989128
	0.974783	0.958359	0.994016
	0.991763	0.991185	0.994751
	0.991673	0.981702	0.974569
	0.954424	0.970865	0.986261
	0.983577	0.975013	0.992106
	0.987339	0.944827	0.953128
	0.965464	0.952041	0.971957
	0.978697	0.972271	0.990661
	0.964211	0.988386	0.983819
	0.963568	0.975551	0.997725
	0.976574	0.975271	0.982913
	0.970574	0.980715	0.99331
	0.962746	0.96627	0.979851
	0.98735	0.998327	0.998316
	0.977484	0.979177	0.99023
	0.988311	0.994231	0.997796
	0.998319	0.990829	0.998472
	0.973099	0.992367	0.990734
	0.980671	0.996921	0.996412
	0.988659	0.989601	0.997661
	0.995634	0.989692	0.997448
	0.985886	0.996394	0.990911
	0.997941	0.988772	0.996731
	0.970702	0.975444	0.996092
	0.993887	0.996392	0.994942
	0.992001	0.993772	0.991802
	0.987635	0.993525	0.997387
	0.994847	0.997613	0.990947
	0.994039	0.994996	0.99776
	0.991365	0.983887	0.99218
	0.995666	0.988081	0.992421
	0.984552	0.989697	0.99571
	0.993841	0.989732	0.997517
	0.972261	0.990347	0.996701
	0.992735	0.990112	0.99684
	0.984281	0.999605	0.997991
	0.975889	0.995438	0.98683
	0.988563	0.987214	0.99864
	0.990505	0.982819	0.988803
	0.993586	0.996319	0.995304
	0.980847	0.971878	0.946337
	0.982538	0.96964	0.98728
	0.969639	0.997215	0.983236
	0.990682	0.982699	0.988368
	0.9942	0.998881	0.997761
	0.998098	0.986474	0.996331
	0.986845	0.991083	0.996554
	0.992003	0.985828	0.994872
	0.987203	0.995473	0.997288
	0.994244	0.989829	0.981191
	0.995491	0.997536	0.991381
	0.974607	0.999221	0.996097
	0.993923	0.999094	0.993783
	0.994927	0.977332	0.97788
	0.981694	0.984423	0.989057
	0.994375	0.973432	0.963374
	0.973954	0.990755	0.980953
	0.976738	0.997539	0.99465
	0.992289	0.994593	0.991385
	0.979472	0.988184	0.995509
	0.979271	0.994333	0.985183
	0.993503	0.97802	0.990317
	0.992451	0.989464	0.99487
	0.987497	0.983829	0.998275
	0.99566	0.993957	0.992718
	0.99695	0.997135	0.995775
	0.996518	0.988449	0.997705
	0.973007	0.987926	0.997297
	0.996583	0.994484	0.989551
	0.979498	0.984959	0.995538
	0.991812	0.977414	0.995976
	0.991567	0.99348	0.992129
	0.996216	0.987671	0.989641
	0.989308	0.989669	0.996687
	0.976625	0.994207	0.991467
	0.992465	0.991103	0.995855
	0.995525	0.981018	0.99308
	0.992307	0.980089	0.99339
	0.996471	0.9888	0.997262
	0.997308	0.993664	0.995082
	0.996188	0.992862	0.995385
	0.992118	0.98635	0.997985
	0.994661	0.997503	0.998194
	0.934051	0.989266	0.982828
	0.998397	0.985715	0.998891
	0.996119	0.983827	0.991653
	0.99107	0.991136	0.994291
	0.952694	0.95996	0.95004
	0.972937	0.962777	0.991015
	0.939221	0.9958	0.98722
	0.972353	0.977459	0.990523
	0.980092	0.997863	0.998394
	0.98471	0.985367	0.995473
	0.996892	0.991472	0.997929
	0.983814	0.98337	0.995349
	0.997559	0.996785	0.99647
	0.974688	0.981343	0.984562
	0.980467	0.99348	0.990586
	0.969513	0.999089	0.994861
	0.98704	0.998259	0.992161
	0.97546	0.974342	0.971595
	0.993928	0.982115	0.984132
	0.985063	0.963751	0.964764
	0.934464	0.982579	0.976743
	0.96746	0.997376	0.996084
	0.995077	0.990271	0.991012
	0.989768	0.980769	0.994519
	0.977406	0.992448	0.982469
	0.986061	0.989161	0.981213
	0.980209	0.985762	0.986207
	0.994341	0.993646	0.984057
	0.994399	0.990266	0.986968
	0.995582	0.997903	0.989584
	0.963849	0.997521	0.986771
	0.99317	0.990855	0.969873
	0.965576	0.995212	0.985896
	0.991917	0.996126	0.987266
	0.983353	0.990747	0.973682
	0.982582	0.98544	0.966442
	0.992178	0.992675	0.984643
	0.972835	0.986868	0.983646
	0.990252	0.992182	0.982949
	0.987595	0.997094	0.982527
	0.980705	0.985259	0.981669
	0.998413	0.997193	0.98779
	0.99412	0.986401	0.982525
	0.992402	0.98983	0.980515
	0.991185	0.994634	0.985279
	0.993572	0.982046	0.98532
	0.925991	0.971244	0.963048
	0.991086	0.998692	0.989413
	0.995106	0.99867	0.989191
	0.98897	0.980424	0.973569
	0.952187	0.970065	0.938721
	0.980271	0.993157	0.977701
	0.94463	0.988944	0.978357
	0.966502	0.995387	0.975045
	0.97831	0.979023	0.986883
	0.979334	0.998616	0.987559
	0.991415	0.996286	0.982608
	0.9765	0.998958	0.980288
	0.995817	0.990698	0.981819
	0.96532	0.97684	0.967313
	0.975975	0.983244	0.979182
	0.983482	0.983765	0.976456
	0.987659	0.981443	0.971437
	0.970386	0.998903	0.947066
	0.998905	0.999102	0.967168
	0.983075	0.983063	0.95277
	0.932718	0.980243	0.960723
	0.976572	0.964081	0.982637
	0.994353	0.991674	0.977002
	0.993147	0.986201	0.97591
	0.987791	0.994617	0.96494
	0.993501	0.998855	0.997935
	0.98915	0.991787	0.98276
	0.99334	0.995455	0.991168
	0.991026	0.994392	0.992624
	0.979151	0.995335	0.997517
	0.99796	0.99603	0.990613
	0.985026	0.997335	0.997854
	0.99111	0.980552	0.990313
	0.998251	0.99732	0.996586
	0.994327	0.999191	0.996059
	0.995224	0.998813	0.993948
	0.9859	0.999096	0.989633
	0.996645	0.99903	0.997425
	0.998817	0.993277	0.987284
	0.993991	0.998153	0.986908
	0.988214	0.993164	0.989805
	0.992366	0.982999	0.99932
	0.984536	0.985665	0.99433
	0.995947	0.998306	0.993124
	0.995757	0.995553	0.995079
	0.953877	0.994882	0.994008
	0.988432	0.993547	0.994528
	0.996457	0.988373	0.979584
	0.996251	0.998118	0.997053
	0.972942	0.988352	0.941795
	0.983903	0.988752	0.981455
	0.961919	0.995479	0.973558
	0.988113	0.994795	0.98257
	0.987805	0.992222	0.995668
	0.985889	0.9932	0.996268
	0.998094	0.993059	0.994837
	0.99658	0.99388	0.991356
	0.991858	0.993212	0.996511
	0.985435	0.996292	0.977519
	0.990769	0.9981	0.985201
	0.973735	0.994353	0.997992
	0.990877	0.99503	0.997177
	0.983188	0.989119	0.980723
	0.988294	0.992782	0.988103
	0.982737	0.990377	0.965787
	0.95005	0.996576	0.989579
	0.977662	0.98534	0.993185
	0.988655	0.99908	0.986503
	0.993059	0.99768	0.997298
	0.982153	0.997708	0.982217
	0.97641	0.98581	0.986344
	0.984023	0.990712	0.994568
	0.989653	0.990739	0.995841
	0.994277	0.991709	0.999155
	0.990125	0.992389	0.992988
	0.996354	0.99663	0.99681
	0.97667	0.973735	0.993901
	0.99732	0.994483	0.996273
	0.992025	0.999391	0.994817
	0.993078	0.996393	0.996377
	0.996458	0.99685	0.988073
	0.997411	0.997234	0.998392
	0.994465	0.989656	0.988036
	0.99566	0.999282	0.988039
	0.985555	0.989163	0.993013
	0.993872	0.97496	0.998764
	0.973522	0.978824	0.995762
	0.996182	0.995984	0.99509
	0.988841	0.992317	0.996208
	0.976419	0.994167	0.991212
	0.986966	0.990555	0.996821
	0.993486	0.983339	0.983411
	0.996972	0.997856	0.996413
	0.9856	0.993723	0.937858
	0.98831	0.988935	0.983976
	0.976259	0.991286	0.978079
	0.994692	0.993176	0.984832
	0.996212	0.987596	0.996238
	0.996831	0.990155	0.995137
	0.990589	0.988399	0.995893
	0.996658	0.991278	0.992727
	0.98865	0.988235	0.995588
	0.995547	0.9984	0.97737
	0.998075	0.995676	0.987839
	0.978974	0.990202	0.997606
	0.995801	0.991613	0.99415
	0.994985	0.986708	0.978375
	0.984489	0.990179	0.985918
	0.992742	0.994714	0.959648
	0.973941	0.998518	0.982439
	0.982273	0.981025	0.993109
	0.991748	0.997779	0.987836
	0.985227	0.997815	0.995256
	0.984451	0.994531	0.979768
	0.996277	0.998683	0.994804
	0.992946	0.997799	0.995107
	0.953317	0.997236	0.982642
	0.99565	0.997089	0.982198
	0.961572	0.992592	0.981849
	0.998473	0.994201	0.995873
	0.985757	0.99604	0.982272
	0.988478	0.988085	0.976284
	0.987303	0.994709	0.993559
	0.964015	0.993603	0.984536
	0.986859	0.994754	0.985354
	0.991212	0.99387	0.995991
	0.980002	0.983813	0.998407
	0.993927	0.998107	0.998599
	0.990453	0.997488	0.980648
	0.99641	0.998067	0.992804
	0.988095	0.994002	0.996728
	0.996092	0.9936	0.995642
[truncated: 928 more rows]

## Sheet: Extended-Data-Figure 5b
	Extended Data Figure 5b
	Time (min)	Average similarity	Similarity distribution range
	0	0.984499	0.0937213
	2	0.984499	0.0937213
	4	0.984038	0.0960845
	6	0.984038	0.0960845
	8	0.985672	0.102991
	10	0.985672	0.102991
	12	0.986066	0.0860212
	14	0.986066	0.0860212
	16	0.984784	0.0880618
	18	0.984784	0.0880618
	20	0.98476	0.0943672
	22	0.98476	0.0943672
	24	0.985271	0.0972034
	26	0.985271	0.0972034
	28	0.985763	0.0900586
	30	0.985763	0.0900586
	32	0.985768	0.0768076
	34	0.985768	0.0768076
	36	0.985468	0.082467
	38	0.985468	0.082467
	40	0.986507	0.0686111
	42	0.986507	0.0686111
	44	0.986781	0.0631067
	46	0.986781	0.0631067
	48	0.987356	0.0701836
	50	0.987356	0.0701836
	52	0.987199	0.0665417
	54	0.987199	0.0665417
	56	0.988643	0.0659539
	58	0.988643	0.0659539
	60	0.9885	0.0650077
	62	0.9885	0.0650077
	64	0.988536	0.0717092
	66	0.988536	0.0717092
	68	0.988642	0.0771403
	70	0.988642	0.0771403
	72	0.989178	0.0558411
	74	0.989178	0.0558411
	76	0.989401	0.0466923
	78	0.989401	0.0466923
	80	0.988915	0.0633239
	82	0.988915	0.0633239
	84	0.989326	0.0693345
	86	0.989326	0.0693345
	88	0.98933	0.054578
	90	0.98933	0.054578
	92	0.989868	0.0577433
	94	0.989868	0.0577433
	96	0.988801	0.0568375
	98	0.988801	0.0568375
	100	0.988495	0.0567909
	102	0.988495	0.0567909
	104	0.988415	0.0500775
	106	0.988415	0.0500775
	108	0.988439	0.0653314
	110	0.988439	0.0653314
	112	0.988664	0.0782071
	114	0.988664	0.0782071
	116	0.986802	0.0746216
	118	0.986802	0.0746216
	120	0.986828	0.0795544
	122	0.986828	0.0795544
	124	0.987459	0.0590523
	126	0.987459	0.0590523
	128	0.98852	0.051985
	130	0.98852	0.051985
	132	0.98851	0.0447197
	134	0.98851	0.0447197
	136	0.988411	0.0490046
	138	0.988411	0.0490046
	140	0.988495	0.0600381
	142	0.988495	0.0600381
	144	0.988853	0.0599129
	146	0.988853	0.0599129
	148	0.98948	0.0521671
	150	0.98948	0.0521671
	152	0.990368	0.0554644
	154	0.990368	0.0554644
	156	0.990664	0.0496195
	158	0.990664	0.0496195
	160	0.990228	0.0625963
	162	0.990228	0.0625963
	164	0.990802	0.0638489
	166	0.990802	0.0638489
	168	0.99158	0.0588442
	170	0.99158	0.0588442
	172	0.991867	0.0635584
	174	0.991867	0.0635584
	176	0.99251	0.0507475
	178	0.99251	0.0507475
	180	0.99269	0.0508934
	182	0.99269	0.0508934
	184	0.993005	0.04741
	186	0.993005	0.04741
	188	0.993108	0.0439292
	190	0.993108	0.0439292
	192	0.993534	0.0399349
	194	0.993534	0.0399349
	196	0.993722	0.035201
	198	0.993722	0.035201
	200	0.993088	0.0377842
	202	0.993088	0.0377842
	204	0.992893	0.043439
	206	0.992893	0.043439
	208	0.992813	0.0481921
	210	0.992813	0.0481921
	212	0.992765	0.0574014
	214	0.992765	0.0574014
	216	0.991772	0.0717479
	218	0.991772	0.0717479
	220	0.990976	0.0845729
	222	0.990976	0.0845729
	224	0.990299	0.0796583
	226	0.990299	0.0796583
	228	0.989203	0.0883857
	230	0.989203	0.0883857
	232	0.987413	0.0862279
	234	0.987413	0.0862279
	236	0.985462	0.089659
	238	0.985462	0.089659
	240	0.98371	0.0905679
	242	0.98371	0.0905679
	244	0.983379	0.0845672
	246	0.983379	0.0845672
	248	0.982921	0.0809913
	250	0.982921	0.0809913
	252	0.983229	0.0903387
	254	0.983229	0.0903387
	256	0.984398	0.0814652
	258	0.984398	0.0814652
	260	0.985342	0.085288
	262	0.985342	0.085288
	264	0.985243	0.0867739
	266	0.985243	0.0867739
	268	0.986216	0.0868021
	270	0.986216	0.0868021
	272	0.987398	0.0665864
	274	0.987398	0.0665864
	276	0.987311	0.0681699
	278	0.987311	0.0681699
	280	0.988306	0.089282
	282	0.988306	0.089282
	284	0.988812	0.0777848
	286	0.988812	0.0777848
	288	0.989268	0.0940468
	290	0.989268	0.0940468
	292	0.989349	0.0803332
	294	0.989349	0.0803332
	296	0.988805	0.0806437
	298	0.988805	0.0806437
	300	0.98878	0.111592
	302	0.98878	0.111592
	304	0.988237	0.078334
	306	0.988237	0.078334
	308	0.989082	0.0746643
	310	0.989082	0.0746643
	312	0.990097	0.0759423
	314	0.990097	0.0759423
	316	0.991094	0.0664178
	318	0.991094	0.0664178
	320	0.991246	0.0777759
	322	0.991246	0.0777759
	324	0.991733	0.060562
	326	0.991733	0.060562
	328	0.99123	0.0661297
	330	0.99123	0.0661297
	332	0.991566	0.0708889
	334	0.991566	0.0708889
	336	0.991232	0.0508816
	338	0.991232	0.0508816
	340	0.990051	0.0729338
	342	0.990051	0.0729338
	344	0.989503	0.0636502
	346	0.989503	0.0636502
	348	0.989927	0.0673358
	350	0.989927	0.0673358
	352	0.988966	0.075595
	354	0.988966	0.075595
	356	0.989977	0.0754415
	358	0.989977	0.0754415
	360	0.989368	0.0729204
	362	0.989368	0.0729204
	364	0.990178	0.0617104
	366	0.990178	0.0617104
	368	0.989158	0.0755627
	370	0.989158	0.0755627
	372	0.988541	0.0712638
	374	0.988541	0.0712638
	376	0.987889	0.0697992
	378	0.987889	0.0697992
	380	0.988069	0.0770177
	382	0.988069	0.0770177
	384	0.988244	0.0727124
	386	0.988244	0.0727124
	388	0.989598	0.0572404
	390	0.989598	0.0572404
	392	0.989575	0.052615
	394	0.989575	0.052615
	396	0.990343	0.0618879
	398	0.990343	0.0618879
	400	0.990312	0.0485412
	402	0.990312	0.0485412
	404	0.991011	0.0556539
	406	0.991011	0.0556539
	408	0.990145	0.0613356
	410	0.990145	0.0613356
	412	0.991061	0.0558724
	414	0.991061	0.0558724
	416	0.990375	0.0748284
	418	0.990375	0.0748284
	420	0.990726	0.0684928
	422	0.990726	0.0684928
	424	0.99187	0.0630616
	426	0.99187	0.0630616
	428	0.991435	0.0659212
	430	0.991435	0.0659212
	432	0.991164	0.0688361
	434	0.991164	0.0688361
	436	0.990514	0.0763808
	438	0.990514	0.0763808
	440	0.990432	0.0702089
	442	0.990432	0.0702089
	444	0.99011	0.0798109
	446	0.99011	0.0798109
	448	0.990991	0.0783448
	450	0.990991	0.0783448
	452	0.991037	0.0647345
	454	0.991037	0.0647345
	456	0.991965	0.0608373
	458	0.991965	0.0608373
	460	0.991755	0.0625491
	462	0.991755	0.0625491
	464	0.992581	0.0593894
	466	0.992581	0.0593894
	468	0.993712	0.0440874
	470	0.993712	0.0440874
	472	0.993077	0.0529361
	474	0.993077	0.0529361
	476	0.99333	0.0582552
	478	0.99333	0.0582552
	480	0.994073	0.0535426
	482	0.994073	0.0535426
	484	0.99439	0.045249
	486	0.99439	0.045249
	488	0.994211	0.0390052
	490	0.994211	0.0390052
	492	0.99367	0.0418339
	494	0.99367	0.0418339
	496	0.993662	0.0527726
	498	0.993662	0.0527726
	500	0.994007	0.0424114
	502	0.994007	0.0424114
	504	0.993856	0.0403254
	506	0.993856	0.0403254
	508	0.993777	0.0451245
	510	0.993777	0.0451245
	512	0.993728	0.0424002
	514	0.993728	0.0424002
	516	0.993768	0.0445712
	518	0.993768	0.0445712
	520	0.993311	0.049877
	522	0.993311	0.049877
	524	0.993288	0.056429
	526	0.993288	0.056429
	528	0.993089	0.0570624
	530	0.993089	0.0570624
	532	0.993578	0.0442514
	534	0.993578	0.0442514
	536	0.99321	0.0382492
	538	0.99321	0.0382492
	540	0.99297	0.0350134
	542	0.99297	0.0350134
	544	0.993107	0.0480839
	546	0.993107	0.0480839
	548	0.993101	0.0426101
	550	0.993101	0.0426101
	552	0.992065	0.0451753
	554	0.992065	0.0451753
	556	0.992332	0.0478404
	558	0.992332	0.0478404
	560	0.99201	0.0577989
	562	0.99201	0.0577989
	564	0.992017	0.0581367
	566	0.992017	0.0581367
	568	0.992166	0.0545782
	570	0.992166	0.0545782
	572	0.991447	0.0587943
	574	0.991447	0.0587943
	576	0.991305	0.0656973
	578	0.991305	0.0656973
	580	0.990851	0.066585
	582	0.990851	0.066585
	584	0.990449	0.0773339
	586	0.990449	0.0773339
	588	0.99011	0.0794315
	590	0.99011	0.0794315
	592	0.989791	0.0700463
	594	0.989791	0.0700463
	596	0.990416	0.0732556
	598	0.990416	0.0732556
	600	0.989399	0.0799831
	602	0.989399	0.0799831
	604	0.989316	0.0936437
	606	0.989316	0.0936437
	608	0.989263	0.0876323
	610	0.989263	0.0876323
	612	0.98899	0.0884681
	614	0.98899	0.0884681
	616	0.988952	0.0780649
	618	0.988952	0.0780649
	620	0.987238	0.102021
	622	0.987238	0.102021
	624	0.986589	0.133908
	626	0.986589	0.133908
	628	0.986731	0.114584
	630	0.986731	0.114584
	632	0.98623	0.127762
	634	0.98623	0.127762
	636	0.986182	0.100352
	638	0.986182	0.100352
	640	0.986536	0.0928649
	642	0.986536	0.0928649
	644	0.987006	0.0915112
	646	0.987006	0.0915112
	648	0.985913	0.116508
	650	0.985913	0.116508
	652	0.985921	0.100389
	654	0.985921	0.100389
	656	0.986359	0.104172
	658	0.986359	0.104172
	660	0.986151	0.100607
	662	0.986151	0.100607
	664	0.985799	0.101422
	666	0.985799	0.101422
	668	0.986695	0.109473
	670	0.986695	0.109473
	672	0.986359	0.126242
	674	0.986359	0.126242
	676	0.985952	0.112378
	678	0.985952	0.112378
	680	0.98703	0.0896775
	682	0.98703	0.0896775
	684	0.986393	0.105545
	686	0.986393	0.105545
	688	0.986922	0.089451
	690	0.986922	0.089451
	692	0.987292	0.0815185
	694	0.987292	0.0815185
	696	0.987212	0.0818656
	698	0.987212	0.0818656
	700	0.98754	0.0826949
	702	0.98754	0.0826949
	704	0.987668	0.0701032
	706	0.987668	0.0701032
	708	0.987586	0.0859278
	710	0.987586	0.0859278
	712	0.98694	0.102959
	714	0.98694	0.102959
	716	0.987262	0.0993921
	718	0.987262	0.0993921
	720	0.986288	0.107107
	722	0.986288	0.107107
	724	0.986748	0.123056
	726	0.986748	0.123056
	728	0.986416	0.116242
	730	0.986416	0.116242
	732	0.986112	0.109774
	734	0.986112	0.109774
	736	0.985343	0.109408
	738	0.985343	0.109408
	740	0.985371	0.109366
	742	0.985371	0.109366
	744	0.985633	0.111047
	746	0.985633	0.111047
	748	0.986389	0.0950294
	750	0.986389	0.0950294
	752	0.985647	0.122436
	754	0.985647	0.122436
	756	0.984958	0.121367
	758	0.984958	0.121367
	760	0.985098	0.123262
	762	0.985098	0.123262
	764	0.984979	0.115797
	766	0.984979	0.115797
	768	0.984582	0.119075
	770	0.984582	0.119075
	772	0.984195	0.119624
	774	0.984195	0.119624
	776	0.984503	0.101353
	778	0.984503	0.101353
	780	0.984645	0.110128
	782	0.984645	0.110128
	784	0.984524	0.0870557
	786	0.984524	0.0870557
	788	0.98421	0.103811
	790	0.98421	0.103811
	792	0.981903	0.121653
	794	0.981903	0.121653
	796	0.982028	0.111943
	798	0.982028	0.111943
	800	0.981431	0.125086
	802	0.981431	0.125086
	804	0.982126	0.121247
	806	0.982126	0.121247
	808	0.980153	0.138406
	810	0.980153	0.138406
	812	0.980126	0.138269
	814	0.980126	0.138269
	816	0.979925	0.162159
	818	0.979925	0.162159
	820	0.979374	0.146037
	822	0.979374	0.146037
	824	0.978933	0.178303
	826	0.978933	0.178303
	828	0.980004	0.18185
	830	0.980004	0.18185
	832	0.97928	0.165779
	834	0.97928	0.165779
	836	0.979185	0.160121
	838	0.979185	0.160121
	840	0.978301	0.151652
	842	0.978301	0.151652
	844	0.978104	0.17009
	846	0.978104	0.17009
	848	0.976624	0.1519
	850	0.976624	0.1519
	852	0.976558	0.172614
	854	0.976558	0.172614
	856	0.97553	0.16894
	858	0.97553	0.16894
	860	0.97545	0.173356
	862	0.97545	0.173356
	864	0.975392	0.186843
	866	0.975392	0.186843
	868	0.974779	0.167017
	870	0.974779	0.167017
	872	0.973717	0.183451
	874	0.973717	0.183451
	876	0.973996	0.195358
	878	0.973996	0.195358
	880	0.973185	0.203214
	882	0.973185	0.203214
	884	0.971364	0.221596
	886	0.971364	0.221596
	888	0.971327	0.19892
	890	0.971327	0.19892
	892	0.970979	0.211828
	894	0.970979	0.211828
	896	0.969668	0.216305
	898	0.969668	0.216305
	900	0.968951	0.222122
	902	0.968951	0.222122
	904	0.969828	0.219435
	906	0.969828	0.219435
	908	0.968914	0.213782
	910	0.968914	0.213782
	912	0.967885	0.19064
	914	0.967885	0.19064
	916	0.968445	0.219897
	918	0.968445	0.219897
	920	0.969674	0.192374
	922	0.969674	0.192374
	924	0.968905	0.193511
	926	0.968905	0.193511
	928	0.967219	0.183473
	930	0.967219	0.183473
	932	0.967395	0.237842
	934	0.967395	0.237842
	936	0.96553	0.216789
	938	0.96553	0.216789
	940	0.967039	0.209349
	942	0.967039	0.209349
	944	0.965173	0.218624
	946	0.965173	0.218624
	948	0.963229	0.245855
	950	0.963229	0.245855
	952	0.962349	0.206909
	954	0.962349	0.206909
	956	0.961997	0.199181
	958	0.961997	0.199181
	960	0.960779	0.211008
	962	0.960779	0.211008
	964	0.958468	0.234746
	966	0.958468	0.234746
	968	0.956825	0.302873
	970	0.956825	0.302873
	972	0.955656	0.294315
	974	0.955656	0.294315
	976	0.956842	0.312565
	978	0.956842	0.312565
	980	0.952778	0.304249
	982	0.952778	0.304249
	984	0.95246	0.345163
	986	0.95246	0.345163
	988	0.953375	0.30246
	990	0.953375	0.30246
	992	0.951703	0.321767
	994	0.951703	0.321767
	996	0.948861	0.335506
	998	0.948861	0.335506
	1000	0.949128	0.338279
