# Supplementary material for: Uncovering developmental time and tempo using deep learning
Source: Nat Methods. 2023 Nov 23;20(12):2000–10. doi: 10.1038/s41592-023-02083-8 (PMC10703695; doi:10.1038/s41592-023-02083-8)
Supplement: Supplementary file 31 — Numerical data. [file 41592_2023_2083_MOESM31_ESM.xlsx]

## Sheet: Extended-Data-Figure 6a
	Extended Data Figure 6a
	SWRTime (min)	Cosine similarity_average	Cosine similarity_upper	Cosine similarity_lower	ln(p-value)
	0	0.950375	0.930692	0.970058	-1.53921
	2	0.953363	0.934095	0.972631	-1.18602
	4	0.949042	0.926038	0.972046	-1.31759
	6	0.947427	0.925184	0.96967	-1.67518
	8	0.951378	0.931638	0.971118	-1.92979
	10	0.957127	0.937785	0.976469	-1.78173
	12	0.959375	0.944458	0.974291	-1.6578
	14	0.952213	0.933703	0.970723	-2.99112
	16	0.960155	0.946048	0.974262	-1.69269
	18	0.959171	0.94512	0.973222	-2.57012
	20	0.959977	0.942925	0.977029	-1.28762
	22	0.958259	0.939602	0.976916	-1.2435
	24	0.962373	0.94715	0.977596	-1.30259
	26	0.962288	0.947064	0.977511	-1.20021
	28	0.961849	0.944296	0.979402	-1.30255
	30	0.95852	0.939398	0.977642	-2.08491
	32	0.959726	0.943345	0.976108	-2.10475
	34	0.962869	0.948442	0.977296	-1.14401
	36	0.964146	0.948839	0.979453	-0.840929
	38	0.9649	0.951161	0.97864	-0.515587
	40	0.969912	0.957524	0.9823	-0.244381
	42	0.972349	0.959472	0.985226	-0.507298
	44	0.973843	0.962294	0.985392	-0.359607
	46	0.970037	0.956916	0.983157	-0.818272
	48	0.97037	0.958831	0.981909	-0.467161
	50	0.97098	0.959142	0.982817	-0.303936
	52	0.966531	0.952403	0.980658	-0.429195
	54	0.968094	0.95631	0.979879	-0.795986
	56	0.966384	0.950665	0.982103	-0.499095
	58	0.969468	0.955678	0.983258	-0.774098
	60	0.969237	0.957499	0.980976	-1.07607
	62	0.97462	0.962928	0.986312	-0.622125
	64	0.975253	0.964758	0.985749	-0.23941
	66	0.970865	0.956609	0.985121	-0.23941
	68	0.973135	0.963766	0.982504	-0.292428
	70	0.97295	0.962787	0.983113	-0.33407
	72	0.973523	0.963193	0.983854	-0.254539
	74	0.973301	0.962486	0.984116	-1.04961
	76	0.973228	0.96284	0.983617	-1.48998
	78	0.974991	0.963957	0.986026	-0.670423
	80	0.9732	0.960501	0.985899	-0.763308
	82	0.97646	0.968336	0.984584	-1.25807
	84	0.97805	0.97018	0.985919	-0.670417
	86	0.978336	0.969227	0.987445	-0.532438
	88	0.974326	0.962138	0.986514	-0.549652
	90	0.97754	0.967059	0.988021	-0.400359
	92	0.974845	0.962584	0.987105	-0.327885
	94	0.975565	0.965962	0.985169	-1.06281
	96	0.975524	0.965078	0.985971	-0.863988
	98	0.975938	0.965784	0.986092	-0.784993
	100	0.975761	0.96645	0.985073	-0.795986
	102	0.975359	0.964054	0.986664	-0.700522
	104	0.975166	0.964221	0.986111	-1.25807
	106	0.976841	0.966837	0.986844	-0.863998
	108	0.979022	0.967429	0.990615	-0.249423
	110	0.978795	0.968526	0.989065	-0.206605
	112	0.978542	0.967316	0.989768	-0.315754
	114	0.981657	0.972479	0.990835	-0.366194
	116	0.979209	0.968954	0.989465	-0.507295
	118	0.981116	0.970424	0.991808	-0.234512
	120	0.98228	0.973307	0.991253	-0.26499
	122	0.980924	0.97191	0.989939	-1.04962
	124	0.980811	0.969764	0.991859	-0.785002
	126	0.980404	0.968863	0.991945	-0.603452
	128	0.981059	0.970628	0.991489	-0.807075
	130	0.981661	0.970107	0.993216	-0.690399
	132	0.979989	0.970383	0.989595	-0.741998
	134	0.980018	0.969936	0.990101	-0.972653
	136	0.981951	0.973921	0.989981	-0.911289
	138	0.981452	0.972393	0.990511	-0.972666
	140	0.979972	0.970365	0.989578	-0.65083
	142	0.981457	0.972308	0.990605	-0.567218
	144	0.981341	0.972939	0.989743	-0.603452
	146	0.980533	0.973394	0.987673	-0.459396
	148	0.984176	0.977429	0.990923	-0.169326
	150	0.980597	0.971283	0.989911	-0.954032
	152	0.97998	0.972717	0.987244	-1.01069
	154	0.979406	0.96871	0.990101	-0.763299
	156	0.97963	0.970716	0.988545	-0.899338
	158	0.980127	0.970064	0.990191	-0.875686
	160	0.97918	0.969343	0.989016	-1.65783
	162	0.97902	0.970043	0.987998	-1.30255
	164	0.979678	0.970951	0.988405	-1.39438
	166	0.977022	0.968067	0.985978	-2.02593
	168	0.979515	0.972824	0.986207	-0.96018
	170	0.97945	0.972208	0.986692	-0.690392
	172	0.977552	0.970501	0.984604	-3.21533
	174	0.978575	0.969959	0.987191	-2.10475
	176	0.977299	0.969537	0.985062	-1.96794
	178	0.977982	0.971199	0.984764	-1.94883
	180	0.978565	0.970567	0.986563	-1.18602
	182	0.98077	0.975309	0.986231	-2.10479
	184	0.982051	0.977548	0.986554	-1.53919
	186	0.979411	0.972863	0.985959	-1.36333
	188	0.981787	0.975772	0.987802	-1.3944
	190	0.981206	0.975407	0.987005	-1.81807
	192	0.982238	0.976928	0.987549	-1.72795
	194	0.979905	0.973192	0.986619	-1.76367
	196	0.981714	0.975219	0.988209	-1.4417
	198	0.98178	0.975632	0.987927	-1.22893
	200	0.979008	0.971242	0.986773	-1.4417
	202	0.981953	0.974487	0.98942	-1.72795
	204	0.980878	0.974189	0.987567	-2.5478
	206	0.979462	0.971856	0.987068	-2.7064
	208	0.978872	0.969785	0.98796	-2.4816
	210	0.979783	0.971843	0.987723	-3.04015
	212	0.97957	0.971613	0.987526	-3.36992
	214	0.981336	0.97296	0.989712	-2.72951
	216	0.979149	0.970693	0.987604	-3.6095
	218	0.979444	0.971507	0.987381	-4.11649
	220	0.978965	0.971357	0.986573	-4.41426
	222	0.979224	0.973257	0.98519	-5.75635
	224	0.980421	0.973354	0.987488	-4.41446
	226	0.980746	0.972494	0.988998	-3.85843
	228	0.98114	0.973275	0.989005	-3.63669
	230	0.981906	0.973604	0.990208	-2.45973
	232	0.980886	0.973622	0.988151	-3.26648
	234	0.979474	0.968792	0.990156	-4.08735
	236	0.981888	0.971707	0.992068	-2.63781
	238	0.979196	0.966943	0.991448	-3.71895
	240	0.979159	0.967752	0.990567	-2.72957
	242	0.978969	0.967814	0.990124	-3.88657
	244	0.97695	0.963894	0.990006	-3.77436
	246	0.97927	0.968277	0.990263	-2.50349
	248	0.978683	0.966925	0.990442	-2.12479
	250	0.97583	0.962397	0.989264	-3.04021
	252	0.975451	0.963023	0.987878	-2.52559
	254	0.974621	0.960771	0.98847	-3.16471
	256	0.971779	0.957354	0.986204	-3.50195
	258	0.971368	0.957289	0.985447	-2.96677
	260	0.971688	0.960143	0.983234	-3.664
	262	0.968608	0.953639	0.983578	-5.04464
	264	0.970211	0.954327	0.986095	-4.78696
	266	0.968285	0.950103	0.986466	-4.26393
	268	0.967274	0.950487	0.984061	-4.81865
	270	0.966204	0.948836	0.983573	-4.53681
	272	0.967522	0.951139	0.983905	-4.0295
	274	0.96406	0.944743	0.983376	-4.32372
	276	0.964405	0.945691	0.983119	-4.62958
	278	0.960476	0.937889	0.983063	-4.62958
	280	0.96166	0.939022	0.984298	-4.05832
	282	0.959113	0.937704	0.980523	-3.29219
	284	0.959519	0.938398	0.98064	-3.58258
	286	0.961568	0.941836	0.9813	-3.6095
	288	0.962778	0.942669	0.982887	-4.41426
	290	0.96053	0.940425	0.980635	-5.01202
	292	0.958074	0.940233	0.975914	-4.97963
	294	0.956334	0.936553	0.976114	-5.47924
	296	0.958611	0.938852	0.97837	-4.38397
	298	0.956529	0.933598	0.97946	-4.59847
	300	0.95805	0.935487	0.980613	-5.1101
	302	0.957437	0.933762	0.981111	-5.1433
	304	0.961208	0.940892	0.981523	-5.44511
	306	0.956516	0.933579	0.979453	-5.79153
	308	0.959019	0.934957	0.983081	-5.11022
	310	0.957139	0.935707	0.978571	-5.07725
	312	0.959019	0.935798	0.982241	-4.56758
	314	0.960913	0.938454	0.983373	-4.08753
	316	0.965709	0.946086	0.985333	-4.50585
	318	0.965869	0.944109	0.987628	-4.81876
	320	0.967568	0.946424	0.988712	-3.29219
	322	0.969682	0.950288	0.989075	-2.63776
	324	0.970444	0.952399	0.988488	-2.08488
	326	0.970686	0.953407	0.987965	-2.68352
	328	0.9766	0.961934	0.991267	-1.10294
	330	0.975287	0.960778	0.989796	-1.30257
	332	0.975282	0.961591	0.988974	-1.07608
	334	0.975086	0.960586	0.989585	-0.863988
	336	0.976326	0.962916	0.989735	-0.603462
	338	0.977611	0.966479	0.988743	-0.303936
	340	0.974132	0.958419	0.989844	-0.532442
	342	0.978595	0.967463	0.989727	-0.41461
	344	0.980273	0.969896	0.990649	-0.270327
	346	0.979129	0.966106	0.992153	-0.270327
	348	0.979464	0.96889	0.990037	-0.567222
	350	0.979249	0.968727	0.98977	-0.193579
	352	0.979367	0.968497	0.990238	-0.482953
	354	0.974939	0.95842	0.991458	-0.459396
	356	0.978458	0.96567	0.991246	-0.700522
	358	0.977551	0.967764	0.987338	-0.785011
	360	0.976051	0.964591	0.987512	-0.763308
	362	0.979466	0.967262	0.99167	-0.899326
	364	0.977987	0.965939	0.990036	-1.50631
	366	0.979339	0.968575	0.990104	-1.64059
	368	0.978755	0.966395	0.991114	-1.24346
	370	0.978612	0.966417	0.990808	-1.37879
	372	0.97799	0.967263	0.988718	-0.763316
	374	0.979671	0.970316	0.989026	-1.21454
	376	0.978661	0.969353	0.987969	-2.43801
	378	0.978178	0.968375	0.98798	-1.89211
	380	0.980385	0.971039	0.989731	-1.71028
	382	0.981071	0.97136	0.990781	-1.4258
	384	0.980978	0.972729	0.989228	-1.20023
	386	0.979508	0.970438	0.988577	-1.6578
	388	0.979035	0.968082	0.989987	-1.21454
	390	0.979311	0.968225	0.990398	-1.15792
	392	0.979587	0.968069	0.991105	-1.41002
	394	0.977176	0.965662	0.98869	-1.98716
	396	0.980108	0.969548	0.990668	-1.83645
	398	0.979263	0.968762	0.989765	-2.08491
	400	0.978575	0.966822	0.990329	-1.24348
	402	0.978985	0.969341	0.988629	-1.52275
	404	0.980878	0.973374	0.988382	-1.14404
	406	0.97883	0.971537	0.986122	-1.87344
	408	0.980812	0.973607	0.988018	-1.25807
	410	0.978998	0.970457	0.987539	-1.67518
	412	0.978434	0.970371	0.986496	-1.7817
	414	0.978279	0.968862	0.987695	-1.72798
	416	0.980246	0.97155	0.988941	-1.7817
	418	0.980234	0.970832	0.989637	-1.07611
	420	0.977776	0.967666	0.987886	-1.36333
	422	0.97788	0.968187	0.987572	-1.96794
	424	0.97707	0.96515	0.98899	-1.98712
	426	0.973932	0.959077	0.988787	-1.58941
	428	0.976566	0.964985	0.988147	-1.34798
	430	0.97628	0.962772	0.989788	-1.02355
	432	0.982454	0.975156	0.989752	-0.585157
	434	0.980611	0.970032	0.99119	-0.997914
	436	0.980992	0.971841	0.990143	-1.1719
	438	0.981299	0.973871	0.988726	-1.53919
	440	0.981517	0.972857	0.990177	-0.721065
	442	0.981334	0.972615	0.990054	-1.03654
	444	0.982194	0.972207	0.992182	-0.576149
	446	0.983472	0.975304	0.99164	-0.911301
	448	0.98539	0.979235	0.991546	-0.840929
	450	0.985023	0.978629	0.991418	-0.594256
	452	0.982742	0.975914	0.98957	-0.407443
	454	0.983092	0.975786	0.990398	-0.315754
	456	0.985044	0.979355	0.990733	-0.393364
	458	0.985153	0.977886	0.992421	-0.451717
	460	0.986881	0.980469	0.993293	-0.298143
	462	0.984556	0.977634	0.991478	-0.670417
	464	0.984137	0.976294	0.99198	-0.39336
	466	0.984373	0.975751	0.992995	-0.366194
	468	0.986545	0.979812	0.993278	-0.467161
	470	0.986013	0.978794	0.993233	-0.315754
	472	0.98795	0.982129	0.993771	-0.386444
	474	0.987983	0.98232	0.993646	-1.30255
	476	0.987404	0.981844	0.992963	-0.923374
	478	0.987172	0.981523	0.992821	-0.700522
	480	0.988079	0.982132	0.994026	-0.507298
	482	0.988889	0.984058	0.993721	-0.690392
	484	0.988814	0.984268	0.99336	-0.549647
	486	0.98874	0.983352	0.994127	-0.795995
	488	0.989211	0.985137	0.993285	-0.444125
	490	0.989653	0.985451	0.993856	-0.641165
	492	0.990241	0.986613	0.993869	-0.763316
	494	0.988812	0.983467	0.994158	-0.887452
	496	0.988547	0.982831	0.994262	-0.840949
	498	0.98936	0.984705	0.994016	-0.972666
	500	0.989893	0.985386	0.994401	-0.972666
	502	0.989167	0.983949	0.994384	-1.30255
	504	0.990656	0.987228	0.994085	-1.13023
	506	0.988913	0.984552	0.993274	-1.39435
	508	0.990416	0.986616	0.994216	-1.08945
	510	0.989585	0.986204	0.992967	-1.8181
	512	0.989912	0.985975	0.993849	-1.45769
	514	0.989632	0.985026	0.994237	-1.57257
	516	0.989579	0.984566	0.994592	-1.94883
	518	0.990433	0.986752	0.994115	-1.89215
	520	0.98948	0.985452	0.993509	-1.98712
	522	0.988156	0.983361	0.992951	-2.26776
	524	0.989078	0.984649	0.993508	-2.91842
	526	0.988718	0.984	0.993436	-2.87057
	528	0.987999	0.983586	0.992413	-3.13957
	530	0.988326	0.98361	0.993042	-3.2154
	532	0.988972	0.984187	0.993756	-1.85487
	534	0.988287	0.983975	0.992598	-3.0897
	536	0.988803	0.985057	0.99255	-2.70646
	538	0.985778	0.980705	0.990851	-2.75284
	540	0.986439	0.980278	0.992599	-2.35193
	542	0.98902	0.98401	0.99403	-1.48995
	544	0.988403	0.98375	0.993056	-1.9679
	546	0.987564	0.981805	0.993322	-1.71028
	548	0.986667	0.980811	0.992523	-1.78173
	550	0.985613	0.978732	0.992493	-1.47378
	552	0.986042	0.979317	0.992766	-1.6578
	554	0.985785	0.97937	0.992199	-2.247
	556	0.987248	0.981349	0.993147	-1.24345
	558	0.986131	0.980319	0.991943	-1.83645
	560	0.986259	0.980189	0.992329	-1.57257
	562	0.987301	0.982153	0.992449	-1.48995
	564	0.986684	0.98092	0.992448	-1.186
	566	0.986487	0.980189	0.992785	-1.47378
	568	0.987397	0.981699	0.993096	-2.06514
	570	0.987387	0.982265	0.992509	-1.18602
	572	0.98645	0.980838	0.992063	-2.10475
	574	0.988425	0.983381	0.99347	-0.899315
	576	0.986325	0.980381	0.992268	-2.33081
	578	0.987526	0.981457	0.993594	-1.41005
	580	0.98536	0.979962	0.990758	-2.28868
	582	0.984397	0.978563	0.990232	-3.0649
	584	0.983923	0.977884	0.989962	-3.0897
	586	0.984335	0.977989	0.990681	-2.20593
	588	0.984477	0.978202	0.990752	-3.26641
	590	0.982967	0.976068	0.989865	-3.42251
	592	0.985315	0.97898	0.991649	-3.47526
	594	0.984933	0.978744	0.991121	-3.16478
	596	0.982101	0.975352	0.98885	-3.85834
	598	0.983965	0.978115	0.989816	-3.47533
	600	0.984382	0.978545	0.990218	-2.16506
	602	0.982736	0.977269	0.988204	-3.94336
	604	0.980712	0.974295	0.98713	-4.14593
	606	0.981273	0.973773	0.988773	-3.77453
	608	0.980297	0.973223	0.987371	-2.94254
	610	0.979656	0.973324	0.985988	-4.81865
	612	0.975961	0.967495	0.984427	-4.91487
	614	0.97971	0.973137	0.986283	-4.35388
	616	0.977495	0.970675	0.984315	-5.58233
	618	0.976839	0.970463	0.983216	-6.78582
	620	0.977253	0.970798	0.983707	-5.86237
	622	0.975428	0.967684	0.983172	-5.37707
	624	0.976406	0.969499	0.983314	-5.07749
	626	0.975544	0.967165	0.983924	-5.07749
	628	0.977407	0.970225	0.984589	-4.78696
	630	0.975274	0.967091	0.983456	-5.30963
	632	0.974209	0.965927	0.982492	-5.86237
	634	0.976811	0.970327	0.983295	-5.89791
	636	0.9742	0.966766	0.981633	-6.74747
	638	0.97678	0.970438	0.983123	-5.82682
	640	0.970706	0.963147	0.978265	-6.29633
	642	0.97235	0.966002	0.978698	-7.05753
	644	0.970314	0.963375	0.977253	-6.94037
	646	0.967222	0.959632	0.974811	-7.37494
	648	0.96743	0.960139	0.974722	-7.13605
	650	0.968931	0.961993	0.975869	-6.82444
	652	0.968863	0.961626	0.976101	-7.37494
	654	0.96736	0.959346	0.975374	-7.01853
	656	0.966409	0.958591	0.974226	-6.82428
	658	0.966465	0.959264	0.973667	-7.09664
	660	0.96603	0.957991	0.974068	-7.13605
	662	0.964973	0.957468	0.972477	-7.33483
	664	0.964681	0.95756	0.971801	-7.21521
	666	0.96581	0.958757	0.972864	-7.53656
	668	0.96589	0.958664	0.973117	-7.65901
	670	0.962614	0.956263	0.968965	-7.78252
	672	0.96509	0.956982	0.973199	-7.65919
	674	0.965605	0.957901	0.97331	-6.74731
	676	0.965061	0.957779	0.972344	-6.59526
	678	0.962942	0.954659	0.971225	-7.21538
	680	0.962766	0.953437	0.972096	-7.33501
	682	0.96023	0.950982	0.969479	-7.37494
	684	0.95658	0.946256	0.966903	-7.45587
	686	0.960712	0.952764	0.968659	-7.49634
	688	0.959614	0.949861	0.969366	-7.25496
	690	0.955726	0.943851	0.967601	-7.49597
	692	0.9576	0.948697	0.966503	-8.07504
	694	0.952821	0.943977	0.961666	-8.24469
	696	0.954667	0.945724	0.96361	-8.15943
	698	0.952442	0.943123	0.961761	-8.4592
	700	0.95356	0.94466	0.96246	-8.24449
	702	0.954499	0.944313	0.964686	-7.99093
	704	0.955142	0.944663	0.965621	-7.53674
	706	0.955476	0.945511	0.965441	-7.74142
	708	0.952354	0.942411	0.962297	-7.94885
	710	0.948107	0.937561	0.958654	-8.2874
	712	0.952572	0.942301	0.962843	-8.07504
	714	0.944875	0.932969	0.956781	-8.07485
	716	0.95084	0.939102	0.962579	-8.15983
	718	0.951136	0.938438	0.963833	-7.86564
	720	0.949621	0.934654	0.964587	-7.61826
	722	0.951245	0.937531	0.964958	-7.13622
	724	0.951725	0.938605	0.964844	-7.05753
	726	0.950277	0.935995	0.96456	-7.74123
	728	0.951791	0.938701	0.964882	-7.65919
	730	0.949606	0.935042	0.96417	-7.33501
	732	0.952454	0.938602	0.966305	-7.13605
	734	0.952175	0.936476	0.967874	-6.82444
	736	0.95038	0.934188	0.966573	-7.33483
	738	0.95244	0.93852	0.96636	-7.17591
	740	0.95259	0.937663	0.967517	-6.94037
	742	0.951776	0.936325	0.967228	-6.63314
	744	0.952805	0.936878	0.968731	-6.70908
	746	0.952589	0.938604	0.966575	-7.70006
	748	0.948426	0.932872	0.963981	-7.21538
	750	0.949662	0.934027	0.965298	-7.53656
	752	0.951558	0.936674	0.966442	-7.49634
	754	0.95287	0.939141	0.9666	-6.97931
	756	0.950868	0.937113	0.964623	-6.82412
	758	0.949005	0.934893	0.963117	-7.82431
	760	0.94885	0.936499	0.961201	-7.78252
	762	0.948059	0.933821	0.962298	-7.82393
	764	0.951672	0.940594	0.96275	-7.94905
	766	0.948866	0.934128	0.963603	-7.05736
	768	0.949695	0.935567	0.963824	-7.37512
	770	0.951273	0.939197	0.96335	-8.15983
	772	0.949036	0.935385	0.962687	-7.41517
	774	0.95108	0.939048	0.963112	-7.25496
	776	0.94831	0.935001	0.961618	-7.49616
	778	0.953327	0.940918	0.965737	-6.94021
	780	0.949533	0.936052	0.963015	-7.45551
	782	0.949458	0.934815	0.964102	-7.57744
	784	0.946026	0.930503	0.96155	-7.61807
	786	0.944496	0.927031	0.96196	-7.53656
	788	0.945374	0.930782	0.959966	-7.82412
	790	0.948355	0.931546	0.965164	-7.01819
	792	0.945185	0.928112	0.962258	-7.21538
	794	0.943122	0.92602	0.960224	-7.70006
	796	0.943688	0.927079	0.960297	-7.0187
	798	0.94318	0.923323	0.963038	-6.8627
	800	0.944812	0.92332	0.966303	-6.59526
	802	0.943625	0.923788	0.963462	-6.37047
	804	0.941738	0.922521	0.960955	-7.29484
	806	0.938756	0.919692	0.957821	-7.57725
	808	0.937113	0.915868	0.958357	-7.29501
	810	0.937762	0.911368	0.964156	-6.82412
	812	0.93928	0.918161	0.960399	-7.37512
	814	0.940981	0.91987	0.962092	-6.82412
	816	0.942097	0.922096	0.962098	-7.01836
	818	0.941849	0.917982	0.965716	-7.21521
	820	0.937606	0.914967	0.960245	-7.74123
	822	0.930619	0.9093	0.951938	-7.25514
	824	0.93109	0.908575	0.953606	-7.33483
	826	0.93629	0.91499	0.957591	-7.0577
	828	0.932567	0.901909	0.963226	-7.57725
	830	0.931036	0.903216	0.958856	-8.28719
	832	0.927194	0.897087	0.957301	-8.11748
	834	0.929755	0.894127	0.965383	-7.25496
	836	0.925181	0.887574	0.962787	-7.29484
	838	0.92039	0.886213	0.954567	-8.15963
	840	0.922923	0.891931	0.953915	-7.65938
	842	0.920085	0.891608	0.948561	-8.41623
	844	0.92069	0.893788	0.947592	-8.45961
	846	0.921256	0.887894	0.954618	-8.24489
	848	0.918632	0.895149	0.942115	-8.5025
	850	0.916266	0.889599	0.942934	-8.07504
	852	0.911425	0.88236	0.94049	-8.15963
	854	0.910252	0.880139	0.940365	-8.33043
	856	0.909926	0.877993	0.941859	-8.33002
	858	0.904038	0.876268	0.931809	-8.58987
	860	0.901482	0.868402	0.934562	-8.5025
	862	0.898296	0.868923	0.927668	-8.50291
	864	0.899189	0.86607	0.932308	-8.45941
	866	0.897574	0.868224	0.926924	-8.41623
	868	0.896186	0.865388	0.926984	-8.4592
	870	0.902283	0.873775	0.93079	-8.33043
	872	0.895518	0.8652	0.925835	-8.41623
	874	0.896776	0.867869	0.925682	-8.24469
	876	0.900766	0.870685	0.930847	-8.15963
	878	0.892043	0.859582	0.924505	-8.33002
	880	0.898635	0.868707	0.928564	-8.37316
	882	0.883023	0.84908	0.916966	-8.37296
	884	0.887106	0.859674	0.914538	-8.67687
	886	0.893213	0.860495	0.925931	-8.41623
	888	0.882399	0.847582	0.917215	-8.63352
	890	0.87517	0.839789	0.91055	-8.54591
	892	0.881343	0.848552	0.914133	-8.58987
	894	0.875379	0.843217	0.90754	-8.67687
	896	0.871569	0.835466	0.907672	-8.67729
	898	0.852056	0.788099	0.916012	-8.67687
	900	0.859903	0.81706	0.902746	-8.67708
	902	0.847578	0.794858	0.900299	-8.6331
	904	0.853309	0.803106	0.903511	-8.58944
	906	0.854592	0.796933	0.91225	-8.4592
	908	0.855937	0.802252	0.909621	-8.54591
	910	0.856329	0.806464	0.906195	-8.4592
	912	0.840424	0.784226	0.896622	-8.67708
	914	0.840975	0.78509	0.89686	-8.67708
	916	0.830505	0.754927	0.906083	-8.6331
	918	0.826559	0.755893	0.897226	-8.67708
	920	0.827555	0.754606	0.900504	-8.67687
	922	0.822025	0.739484	0.904565	-8.67708
	924	0.820926	0.730481	0.911371	-8.67687
	926	0.815171	0.723969	0.906373	-8.67708
	928	0.834638	0.747009	0.922267	-8.6331
	930	0.821132	0.726979	0.915285	-8.58944
	932	0.823421	0.730928	0.915913	-8.6331
	934	0.82026	0.72964	0.910881	-8.63331
	936	0.811301	0.72434	0.898262	-8.67729
	938	0.824027	0.741346	0.906707	-8.67687
	940	0.822875	0.743887	0.901863	-8.67708
	942	0.815367	0.739824	0.890909	-8.67687
	944	0.816103	0.744756	0.887449	-8.67708
	946	0.822655	0.751584	0.893727	-8.41602
	948	0.812096	0.731823	0.892369	-8.54591
	950	0.807567	0.723639	0.891495	-8.67687
	952	0.803764	0.721153	0.886375	-8.6331
	954	0.799321	0.720886	0.877756	-8.67708
	956	0.804381	0.72156	0.887202	-8.67729
	958	0.789582	0.709284	0.869879	-8.67708
	960	0.794203	0.711371	0.877034	-8.67687
	962	0.804867	0.722579	0.887156	-8.67687
	964	0.794263	0.708654	0.879873	-8.67687
	966	0.799637	0.710968	0.888307	-8.67687
	968	0.795561	0.709775	0.881347	-8.67687
	970	0.793922	0.705735	0.882109	-8.67708
	972	0.784624	0.695599	0.873649	-8.6331
	974	0.77264	0.687448	0.857831	-8.67687
	976	0.77697	0.69523	0.85871	-8.67687
	978	0.778083	0.691009	0.865157	-8.67687
	980	0.787912	0.708886	0.866938	-8.67687
	982	0.78552	0.697248	0.873791	-8.67729
	984	0.774069	0.680343	0.867795	-8.67687
	986	0.780513	0.690073	0.870953	-8.67708
	988	0.778359	0.690502	0.866217	-8.67687
	990	0.782362	0.686667	0.878057	-8.4592
	992	0.777156	0.676137	0.878175	-8.4592
	994	0.770573	0.673557	0.867589	-8.4592
	996	0.778192	0.684812	0.871573	-8.67729
	998	0.776959	0.683583	0.870334	-8.54591
	1000	0.760134	0.663924	0.856344	-8.58944
	1002	0.764449	0.665562	0.863337	-8.45941
	1004	0.766383	0.668316	0.86445	-8.28719
	1006	0.780427	0.69223	0.868625	-8.37296
	1008	0.772332	0.677589	0.867076	-8.63331
	1010	0.773285	0.685477	0.861092	-8.5025
	1012	0.759286	0.667186	0.851387	-8.4592
	1014	0.76125	0.673215	0.849285	-8.67687
	1016	0.763895	0.671632	0.856157	-8.58944
	1018	0.767349	0.684627	0.85007	-8.58966
	1020	0.78722	0.707452	0.866989	-8.6331
	1022	0.785808	0.702133	0.869484	-8.58966
	1024	0.767679	0.686379	0.848979	-8.58944
	1026	0.773217	0.682121	0.864313	-8.63331
	1028	0.771961	0.684385	0.859537	-8.6331
	1030	0.768907	0.685946	0.851868	-8.63331
	1032	0.768767	0.687783	0.849751	-8.67687
	1034	0.766541	0.685289	0.847793	-8.33043
	1036	0.75845	0.678948	0.837953	-8.67708
	1038	0.764588	0.682268	0.846909	-8.41623
	1040	0.756115	0.673124	0.839107	-8.54612
	1042	0.768229	0.690262	0.846196	-8.2021
	1044	0.769717	0.693362	0.846072	-8.15943
	1046	0.773588	0.703289	0.843887	-8.37337
	1048	0.767835	0.696144	0.839526	-8.58944
	1050	0.778531	0.69447	0.862591	-8.24449
	1052	0.772777	0.69431	0.851245	-7.94924
	1054	0.772027	0.692076	0.851979	-8.07504
	1056	0.76566	0.682685	0.848635	-8.28719
	1058	0.760929	0.676955	0.844903	-7.99093
	1060	0.755291	0.672158	0.838425	-8.24449
	1062	0.76568	0.685087	0.846274	-8.15943
	1064	0.762799	0.686199	0.8394	-8.15963
	1066	0.773511	0.700661	0.846361	-7.74142
	1068	0.772742	0.696972	0.848513	-7.94905
	1070	0.763294	0.695025	0.831563	-7.74142
	1072	0.755002	0.682421	0.827583	-8.2874
	1074	0.761061	0.686794	0.835327	-8.24449
	1076	0.759314	0.680646	0.837981	-7.94885
	1078	0.76873	0.69653	0.84093	-7.86583
	1080	0.769203	0.703127	0.83528	-7.90767
	1082	0.771404	0.702963	0.839845	-7.82393
	1084	0.768906	0.708522	0.82929	-7.41517
	1086	0.777039	0.721952	0.832126	-7.82412
	1088	0.782098	0.716407	0.847789	-7.33501
	1090	0.777932	0.722704	0.833159	-7.65919
	1092	0.777545	0.71889	0.8362	-7.45569
	1094	0.78025	0.719144	0.841356	-7.70025
	1096	0.78288	0.721387	0.844373	-7.45551
	1098	0.783266	0.720037	0.846494	-7.49597
	1100	0.779623	0.710835	0.848411	-7.29501
	1102	0.782643	0.71973	0.845556	-7.57744
	1104	0.78509	0.721199	0.848982	-7.65901
	1106	0.793522	0.725148	0.861897	-7.21556
	1108	0.792302	0.728672	0.855931	-7.49616
	1110	0.800014	0.747734	0.852294	-7.86583
	1112	0.798791	0.738085	0.859497	-7.37494
	1114	0.794126	0.738444	0.849808	-7.25514
	1116	0.793894	0.737909	0.849879	-7.3753
	1118	0.78387	0.724706	0.843033	-6.90139
	1120	0.791445	0.736224	0.846666	-7.45551
	1122	0.779954	0.728834	0.831073	-7.49597
	1124	0.781431	0.730433	0.83243	-7.49616
	1126	0.780021	0.724007	0.836036	-7.45569
	1128	0.784731	0.740745	0.828717	-7.65901
	1130	0.801308	0.745694	0.856922	-7.45569
	1132	0.792652	0.74733	0.837975	-7.8245
	1134	0.788035	0.737016	0.839055	-7.99073
	1136	0.781888	0.73037	0.833406	-7.70043
	1138	0.785331	0.742695	0.827968	-7.57744
	1140	0.758039	0.708244	0.807835	-7.99112
	1142	0.784962	0.739051	0.830873	-8.2874
	1144	0.802413	0.756342	0.848485	-8.07504
	1146	0.797591	0.746176	0.849006	-7.86603
	1148	0.779304	0.733031	0.825577	-8.37296
	1150	0.773971	0.725328	0.822613	-8.2874
	1152	0.768437	0.713843	0.823031	-8.07524
	1154	0.782524	0.724588	0.840461	-7.74123
	1156	0.769271	0.715233	0.82331	-8.67729
	1158	0.771887	0.719383	0.824392	-7.90709
	1160	0.770322	0.723949	0.816694	-8.37296
	1162	0.780935	0.733722	0.828149	-8.45941
	1164	0.776773	0.720155	0.833391	-8.45941
	1166	0.771313	0.720369	0.822257	-8.54591
	1168	0.768175	0.710106	0.826243	-8.45941
	1170	0.779712	0.71599	0.843434	-8.5025
	1172	0.764134	0.709175	0.819093	-8.41602
	1174	0.757533	0.709486	0.805581	-8.33022
	1176	0.772665	0.72634	0.81899	-8.67687
	1178	0.763554	0.716693	0.810415	-8.58966
	1180	0.770483	0.719029	0.821936	-8.41602
	1182	0.770683	0.722477	0.818889	-8.58944
	1184	0.785597	0.743777	0.827417	-8.24449
	1186	0.779614	0.731572	0.827657	-8.4592
	1188	0.778469	0.73082	0.826117	-8.11708
	1190	0.778898	0.727455	0.83034	-8.33043
	1192	0.774855	0.723369	0.826341	-8.33022
	1194	0.754692	0.710987	0.798397	-8.58966
	1196	0.787509	0.733723	0.841295	-8.37296
	1198	0.771185	0.717341	0.82503	-8.41602
	1200	0.787409	0.735741	0.839076	-8.67687
	1202	0.780774	0.732653	0.828895	-8.24449
	1204	0.776796	0.724439	0.829154	-8.5025
	1206	0.776788	0.712232	0.841343	-8.24469
	1208	0.783916	0.732668	0.835165	-8.45941
	1210	0.771088	0.714735	0.827441	-8.28719
	1212	0.798294	0.738776	0.857812	-8.67687
	1214	0.787638	0.742138	0.833138	-8.67708
	1216	0.774875	0.722011	0.827738	-8.15943
	1218	0.787187	0.736805	0.837568	-8.15943
	1220	0.78705	0.7359	0.838201	-7.53656
	1222	0.789712	0.744316	0.835108	-7.94905
	1224	0.76914	0.727742	0.810538	-8.54591
	1226	0.791437	0.739176	0.843698	-7.99093
	1228	0.787881	0.743232	0.83253	-8.28719
	1230	0.777211	0.733322	0.821101	-8.07485
	1232	0.788917	0.733832	0.844002	-8.5027
	1234	0.758823	0.710047	0.8076	-7.94885
	1236	0.781183	0.741286	0.821079	-8.07504
	1238	0.764958	0.715279	0.814638	-8.11728
	1240	0.791567	0.749115	0.834018	-8.58966
	1242	0.799086	0.74735	0.850823	-8.33022
	1244	0.778332	0.731498	0.825166	-8.41643
	1246	0.756827	0.714928	0.798727	-8.50291
	1248	0.768936	0.722785	0.815087	-8.58944
	1250	0.77282	0.729011	0.81663	-8.41623
	1252	0.771235	0.727834	0.814635	-7.74161
	1254	0.772675	0.725332	0.820018	-8.2874
	1256	0.765402	0.719195	0.811609	-8.33022
	1258	0.754968	0.706467	0.803469	-8.2021
	1260	0.739738	0.692061	0.787416	-8.03332
	1262	0.769857	0.720834	0.81888	-8.37316
	1264	0.759687	0.713065	0.80631	-8.24469
	1266	0.751687	0.681684	0.82169	-8.11728
	1268	0.759808	0.707045	0.812572	-8.24469
	1270	0.757945	0.706803	0.809088	-8.4592
	1272	0.788475	0.734167	0.842782	-7.99112
	1274	0.789802	0.745908	0.833697	-8.2023
	1276	0.744232	0.691437	0.797028	-8.07485
	1278	0.778376	0.732045	0.824706	-8.5027
	1280	0.747625	0.697775	0.797476	-8.4592
	1282	0.759258	0.701706	0.81681	-8.28719
	1284	0.740544	0.689437	0.791652	-8.33002
	1286	0.773928	0.720141	0.827714	-8.41623
	1288	0.736693	0.690857	0.782529	-8.67708
	1290	0.771741	0.718217	0.825265	-8.07485
	1292	0.760138	0.712633	0.807644	-8.63331
	1294	0.769512	0.709366	0.829657	-8.54591
	1296	0.772632	0.725961	0.819303	-8.67751
	1298	0.755883	0.700473	0.811293	-8.4592
	1300	0.736321	0.671624	0.801018	-8.50291
	1302	0.770139	0.716443	0.823834	-8.03273
	1304	0.741751	0.676441	0.807061	-7.74161
	1306	0.767207	0.709589	0.824826	-8.37296
	1308	0.77385	0.702771	0.844929	-7.94924
	1310	0.757449	0.694834	0.820064	-8.67687
	1312	0.775444	0.734382	0.816506	-8.58966
	1314	0.784468	0.72563	0.843307	-8.33002
	1316	0.809559	0.750698	0.86842	-7.45551
	1318	0.772528	0.720092	0.824964	-8.58944
	1320	0.773295	0.710107	0.836483	-8.2874
	1322	0.782555	0.713827	0.851283	-8.24449
	1324	0.786369	0.729305	0.843434	-8.2019
	1326	0.777905	0.723186	0.832623	-8.11767
	1328	0.759588	0.6961	0.823076	-8.24449
	1330	0.763025	0.700782	0.825268	-8.24449
	1332	0.760497	0.70101	0.819984	-8.41643
	1334	0.781452	0.716347	0.846556	-8.45941
	1336	0.744648	0.668117	0.821179	-8.33002
	1338	0.778108	0.706953	0.849262	-8.03293
	1340	0.743527	0.678654	0.808399	-8.63331
	1342	0.766147	0.696248	0.836046	-8.2874
	1344	0.775019	0.717508	0.832531	-8.54612
	1346	0.75266	0.683927	0.821393	-8.58944
	1348	0.764001	0.703749	0.824253	-8.54591
	1350	0.751215	0.670158	0.832273	-7.94885
	1352	0.726268	0.658503	0.794032	-8.5025
	1354	0.762342	0.687981	0.836703	-8.37316
	1356	0.751019	0.689722	0.812315	-8.24449
	1358	0.731111	0.665034	0.797188	-8.4592
	1360	0.77513	0.705399	0.844862	-8.41602
	1362	0.769609	0.709065	0.830154	-8.2874
	1364	0.764145	0.694312	0.833979	-8.67729
	1366	0.737821	0.665779	0.809863	-8.5025
	1368	0.749487	0.678769	0.820204	-8.4592
	1370	0.734508	0.669714	0.799302	-8.54633
	1372	0.72455	0.658854	0.790246	-8.63331
	1374	0.746881	0.681349	0.812414	-7.82412
	1376	0.771005	0.693246	0.848765	-7.74142
	1378	0.743773	0.67569	0.811856	-8.11728
	1380	0.740264	0.666694	0.813834	-8.41623
	1382	0.762526	0.687542	0.83751	-8.5025
	1384	0.762268	0.683422	0.841114	-8.2019
	1386	0.744012	0.674042	0.813982	-8.58966
	1388	0.756556	0.682323	0.830789	-8.54591
	1390	0.771728	0.69939	0.844067	-8.58944
	1392	0.749832	0.676242	0.823421	-8.45961
	1394	0.769762	0.687812	0.851712	-8.5025
	1396	0.754591	0.688969	0.820212	-8.41623
	1398	0.753662	0.672978	0.834345	-8.63331
	1400	0.75472	0.673754	0.835686	-8.07504
	1402	0.744735	0.670595	0.818875	-8.58966
	1404	0.718746	0.64149	0.796002	-8.41643
	1406	0.746086	0.669293	0.82288	-8.24449
	1408	0.769736	0.688073	0.851399	-7.78252
	1410	0.728913	0.647991	0.809835	-8.5027
	1412	0.773585	0.702491	0.84468	-7.65901
	1414	0.760544	0.686819	0.83427	-8.41602
	1416	0.761686	0.688038	0.835334	-8.2021
	1418	0.751461	0.677261	0.825661	-7.61807
	1420	0.777868	0.706269	0.849466	-7.41517
	1422	0.777215	0.69693	0.857499	-8.11708
	1424	0.779124	0.716311	0.841938	-8.2874
	1426	0.768535	0.699427	0.837643	-7.90709
	1428	0.777444	0.698048	0.85684	-7.94905
	1430	0.738562	0.667716	0.809407	-8.41602
	1432	0.783504	0.704171	0.862837	-7.99093
	1434	0.761215	0.689399	0.833031	-8.67708
	1436	0.769905	0.690936	0.848874	-8.2023
	1438	0.778892	0.698427	0.859356	-8.11708

## Sheet: Extended-Data-Figure 6b
	Extended Data Figure 6b
	BMP100Time (min)	Cosine similarity_average	Cosine similarity_upper	Cosine similarity_lower	ln(p-value)
	0	0.966991	0.955995	0.977986	-0.0245711
	2	0.966914	0.955831	0.977998	-0.0379222
	4	0.965171	0.952609	0.977732	-0.0722802
	6	0.963637	0.946243	0.981031	-0.0272439
	8	0.96283	0.944293	0.981367	-0.153713
	10	0.962726	0.944144	0.981309	-0.937251
	12	0.966042	0.952008	0.980077	-0.733235
	14	0.96751	0.95494	0.98008	-0.57339
	16	0.970117	0.958992	0.981241	-0.248231
	18	0.96919	0.955308	0.983072	-0.781286
	20	0.969344	0.956459	0.982228	-0.182323
	22	0.969932	0.958237	0.981627	-0.101228
	24	0.971113	0.959467	0.982758	-0.153712
	26	0.971087	0.958651	0.983522	-0.168529
	28	0.972857	0.962556	0.983159	-0.112135
	30	0.972576	0.960579	0.984573	-0.144952
	32	0.971091	0.960202	0.981979	-0.269033
	34	0.97012	0.959663	0.980577	-0.176315
	36	0.973013	0.96362	0.982405	-0.029649
	38	0.972515	0.964234	0.980796	-0.0221191
	40	0.974239	0.966312	0.982166	-0.0355532
	42	0.974352	0.962876	0.985829	-0.326312
	44	0.973934	0.963502	0.984366	-0.405486
	46	0.973705	0.963325	0.984086	-0.317228
	48	0.972404	0.962432	0.982377	-0.335573
	50	0.972771	0.963252	0.982291	-0.205623
	52	0.969283	0.956131	0.982436	-0.144952
	54	0.972921	0.962418	0.983424	-0.105221
	56	0.97244	0.961973	0.982906	-0.0986326
	58	0.97436	0.963182	0.985538	-0.138213
	60	0.976587	0.967586	0.985588	-0.0582856
	62	0.979331	0.971782	0.98688	-0.0574339
	64	0.977519	0.970186	0.984851	-0.103877
	66	0.973392	0.963512	0.983272	-0.136565
	68	0.974585	0.964462	0.984707	-0.114993
	70	0.974111	0.965734	0.982488	-0.274419
	72	0.975758	0.967787	0.983729	-0.0807402
	74	0.976992	0.967357	0.986628	-0.296714
	76	0.976816	0.966733	0.986899	-0.582362
	78	0.979497	0.970895	0.988098	-0.113558
	80	0.976978	0.968957	0.984999	-0.498737
	82	0.979531	0.972577	0.986486	-0.568938
	84	0.978079	0.970785	0.985373	-0.968103
	86	0.978992	0.971349	0.986635	-0.677127
	88	0.975776	0.968079	0.983474	-1.19466
	90	0.978077	0.970299	0.985855	-0.949515
	92	0.977572	0.969866	0.985277	-0.377789
	94	0.978616	0.970875	0.986356	-0.476676
	96	0.978521	0.969367	0.987676	-0.293861
	98	0.976626	0.967998	0.985255	-1.28169
	100	0.976742	0.96804	0.985444	-0.937247
	102	0.976368	0.966729	0.986006	-1.09781
	104	0.977618	0.96899	0.986246	-0.889169
	106	0.979484	0.971581	0.987387	-0.667234
	108	0.979346	0.971589	0.987102	-0.77585
	110	0.978908	0.970898	0.986919	-0.7125
	112	0.979428	0.970485	0.988372	-0.754351
	114	0.981582	0.973999	0.989166	-0.672169
	116	0.978533	0.970143	0.986923	-1.28169
	118	0.979205	0.970006	0.988405	-1.07106
	120	0.981231	0.974051	0.98841	-1.17348
	122	0.979979	0.971276	0.988681	-1.81901
	124	0.980376	0.971411	0.989342	-1.59059
	126	0.981135	0.972621	0.989648	-1.01877
	128	0.981969	0.973113	0.990825	-0.792228
	130	0.9819	0.973267	0.990534	-1.54045
	132	0.981107	0.972307	0.989907	-0.614479
	134	0.982437	0.973416	0.991458	-0.409042
	136	0.982724	0.974113	0.991334	-0.58236
	138	0.982039	0.972559	0.991519	-0.623862
	140	0.980254	0.970939	0.989569	-0.825643
	142	0.981357	0.973305	0.989408	-0.925079
	144	0.980891	0.972907	0.988876	-0.667232
	146	0.981703	0.97348	0.989925	-0.0764193
	148	0.983522	0.97681	0.990235	-0.219195
	150	0.983175	0.976157	0.990194	-0.472737
	152	0.982149	0.975059	0.989239	-0.263722
	154	0.981431	0.972773	0.99009	-0.381179
	156	0.981744	0.972536	0.990952	-0.263722
	158	0.98178	0.972685	0.990875	-0.722825
	160	0.98021	0.97034	0.990079	-1.77367
	162	0.979185	0.969483	0.988888	-1.59058
	164	0.980089	0.971432	0.988746	-1.92115
	166	0.977061	0.966131	0.987992	-2.64889
	168	0.980281	0.971121	0.989441	-0.44576
	170	0.978428	0.970008	0.986848	-1.01877
	172	0.979479	0.971542	0.987416	-2.97814
	174	0.980249	0.971404	0.989094	-1.61601
	176	0.979046	0.969977	0.988114	-1.32661
	178	0.978289	0.968432	0.988146	-1.75572
	180	0.979404	0.970552	0.988255	-1.28169
	182	0.980033	0.970954	0.989113	-2.76396
	184	0.97882	0.96994	0.9877	-2.85802
	186	0.976314	0.967157	0.985471	-3.27794
	188	0.979388	0.971058	0.987718	-2.62623
	190	0.979304	0.970074	0.988534	-2.67167
	192	0.978481	0.969234	0.987727	-3.6076
	194	0.975577	0.965798	0.985356	-4.56375
	196	0.979391	0.97048	0.988303	-3.1011
	198	0.978423	0.969469	0.987377	-2.40555
	200	0.975046	0.965412	0.984679	-5.00731
	202	0.975824	0.96538	0.986268	-6.25226
	204	0.976897	0.966579	0.987216	-5.59364
	206	0.975124	0.964614	0.985634	-6.45577
	208	0.974105	0.963959	0.984252	-7.22578
	210	0.972681	0.960987	0.984375	-7.42548
	212	0.973244	0.962048	0.984441	-7.2654
	214	0.973045	0.962294	0.983795	-9.49336
	216	0.973224	0.962529	0.983919	-9.26527
	218	0.972305	0.961045	0.983565	-10.7026
	220	0.971771	0.960452	0.98309	-10.6537
	222	0.971951	0.96041	0.983493	-11.3741
	224	0.974017	0.962495	0.985539	-10.3872
	226	0.972038	0.960741	0.983335	-11.3236
	228	0.971627	0.95968	0.983574	-11.374
	230	0.971281	0.960692	0.981871	-11.5009
	232	0.971846	0.961753	0.981938	-11.1729
	234	0.970133	0.958329	0.981938	-12.7548
	236	0.970897	0.959897	0.981898	-12.1193
	238	0.967735	0.954978	0.980491	-13.8803
	240	0.970728	0.95973	0.981726	-10.9488
	242	0.969253	0.957883	0.980624	-13.6568
	244	0.969699	0.958072	0.981325	-11.7821
	246	0.970735	0.960192	0.981278	-11.5516
	248	0.969546	0.957926	0.981167	-10.4595
	250	0.965497	0.953349	0.977645	-12.3557
	252	0.964124	0.951616	0.976633	-11.8336
	254	0.961104	0.947507	0.9747	-13.7683
	256	0.961125	0.947351	0.974898	-12.6478
	258	0.960754	0.947691	0.973818	-12.041
	260	0.957428	0.944591	0.970265	-13.5457
	262	0.951863	0.936658	0.967068	-14.8517
	264	0.956414	0.943486	0.969343	-14.5912
	266	0.953602	0.940923	0.966281	-14.2476
	268	0.953082	0.939186	0.966979	-14.3616
	270	0.947161	0.932602	0.96172	-15.144
	272	0.947214	0.931732	0.962695	-14.7936
	274	0.947027	0.931961	0.962092	-14.3331
	276	0.948028	0.933694	0.962361	-14.6776
	278	0.942379	0.927247	0.957511	-14.8225
	280	0.938983	0.921502	0.956465	-14.4188
	282	0.932649	0.913922	0.951375	-14.8808
	284	0.936055	0.917606	0.954504	-14.3333
	286	0.934545	0.914587	0.954502	-15.0265
	288	0.93536	0.918387	0.952333	-15.232
	290	0.932515	0.913742	0.951287	-15.4094
	292	0.928307	0.907654	0.94896	-14.8809
	294	0.921685	0.898799	0.944571	-15.0559
	296	0.925595	0.904471	0.946719	-14.9681
	298	0.920807	0.895036	0.946578	-15.0851
	300	0.922724	0.897251	0.948197	-15.2026
	302	0.921965	0.899254	0.944676	-15.4392
	304	0.921624	0.89809	0.945158	-15.4688
	306	0.92391	0.900287	0.947533	-15.0558
	308	0.926379	0.904647	0.948111	-14.939
	310	0.92246	0.897405	0.947515	-14.7645
	312	0.923957	0.898046	0.949869	-14.2762
	314	0.925926	0.899128	0.952724	-14.3048
	316	0.937615	0.910709	0.964521	-14.0774
	318	0.941864	0.919128	0.9646	-14.1058
	320	0.939989	0.913815	0.966163	-13.5458
	322	0.94467	0.919791	0.969549	-12.7548
	324	0.944335	0.918747	0.969923	-12.382
	326	0.945218	0.920275	0.970162	-12.1979
	328	0.955762	0.933065	0.978459	-10.924
	330	0.958829	0.937708	0.979951	-8.62059
	332	0.961073	0.942623	0.979524	-8.14801
	334	0.967406	0.951413	0.983399	-6.03428
	336	0.964218	0.945099	0.983338	-6.19746
	338	0.969824	0.954802	0.984846	-3.5135
	340	0.966042	0.948023	0.984061	-4.56378
	342	0.967447	0.948437	0.986458	-4.62576
	344	0.9755	0.962275	0.988726	-1.89297
	346	0.975693	0.962327	0.989059	-2.03632
	348	0.977425	0.964559	0.990291	-1.15254
	350	0.978674	0.96867	0.988679	-0.416217
	352	0.980103	0.971419	0.988788	-0.614479
	354	0.980872	0.972468	0.989277	-0.133313
	356	0.982023	0.973295	0.990752	-0.141553
	358	0.982165	0.975383	0.988947	-0.0663984
	360	0.980829	0.973202	0.988455	-0.141553
	362	0.984094	0.977035	0.991154	-0.279879
	364	0.983184	0.976282	0.990086	-0.692149
	366	0.985017	0.978395	0.99164	-0.299586
	368	0.985731	0.979304	0.992158	-0.0404175
	370	0.984026	0.976787	0.991264	-0.253322
	372	0.983635	0.977025	0.990244	-0.0159474
	374	0.98223	0.974711	0.989748	-0.441993
	376	0.98478	0.97754	0.99202	-0.441995
	378	0.984046	0.977284	0.990808	-0.472734
	380	0.986087	0.980359	0.991815	-0.116444
	382	0.986839	0.981591	0.992087	-0.0864021
	384	0.986217	0.979109	0.993324	-0.018823
	386	0.986204	0.978642	0.993766	-0.00535482
	388	0.984309	0.976548	0.99207	-0.0948332
	390	0.985146	0.977269	0.993023	-0.0722797
	392	0.986075	0.979343	0.992808	-0.180304
	394	0.985529	0.978967	0.992091	-0.0986326
	396	0.985485	0.978505	0.992464	-0.35788
	398	0.984937	0.977324	0.99255	-0.329379
	400	0.983857	0.975918	0.991796	-0.172389
	402	0.98521	0.978488	0.991932	-0.0367212
	404	0.985609	0.978928	0.992291	-0.0205989
	406	0.985353	0.978795	0.991911	-0.0479651
	408	0.986266	0.980113	0.99242	-0.0333049
	410	0.986235	0.980804	0.991666	-0.0272439
	412	0.984505	0.978052	0.990958	-0.196917
	414	0.985691	0.979742	0.991641	-0.0712725
	416	0.985953	0.980157	0.991749	-0.253322
	418	0.985096	0.977649	0.992544	-0.112134
	420	0.984506	0.97741	0.991603	-0.0785571
	422	0.98565	0.979237	0.992064	-0.176314
	424	0.985756	0.979204	0.992309	-0.144952
	426	0.984071	0.97761	0.990533	-0.364435
	428	0.985209	0.979677	0.990741	-0.0316957
	430	0.983411	0.977747	0.989074	-0.504867
	432	0.985917	0.97996	0.991874	-0.0361336
	434	0.984834	0.978468	0.991201	-0.80327
	436	0.985713	0.979674	0.991752	-0.266369
	438	0.984942	0.978903	0.99098	-0.476674
	440	0.984875	0.978948	0.990801	-0.238268
	442	0.98683	0.982172	0.991487	-0.139042
	444	0.985752	0.979758	0.991745	-0.335573
	446	0.987313	0.983017	0.991608	-0.269033
	448	0.987916	0.983548	0.992285	-0.412619
	450	0.986965	0.982468	0.991462	-0.226215
	452	0.985028	0.9799	0.990155	-0.063602
	454	0.985307	0.979976	0.990638	-0.084102
	456	0.985502	0.98026	0.990743	-0.3482
	458	0.987643	0.983325	0.991961	-0.219195
	460	0.988802	0.984197	0.993406	-0.0829691
	462	0.988736	0.985027	0.992444	-0.0600175
	464	0.98741	0.982916	0.991903	-0.106577
	466	0.987928	0.983863	0.991993	-0.0591461
	468	0.98988	0.986276	0.993483	-0.0841014
	470	0.988735	0.984929	0.992542	-0.162855
	472	0.989387	0.985995	0.992779	-0.391472
	474	0.990357	0.986964	0.993751	-0.931151
	476	0.989779	0.985378	0.994181	-0.296714
	478	0.988877	0.984298	0.993456	-0.296714
	480	0.989527	0.985708	0.993346	-0.628588
	482	0.990115	0.985792	0.994438	-0.500774
	484	0.989741	0.985094	0.994388	-0.235822
	486	0.990317	0.986392	0.994243	-0.38459
	488	0.989494	0.985448	0.993539	-0.299586
	490	0.990068	0.985671	0.994465	-0.577865
	492	0.989511	0.984839	0.994183	-1.36477
	494	0.98883	0.983913	0.993748	-1.72015
	496	0.98948	0.984587	0.994373	-1.13871
	498	0.990238	0.985413	0.995063	-0.605188
	500	0.989876	0.984936	0.994817	-1.24498
	502	0.989322	0.983591	0.995052	-1.57376
	504	0.990489	0.985929	0.99505	-1.29656
	506	0.990209	0.985027	0.995392	-0.508982
	508	0.991067	0.98617	0.995965	-0.57339
	510	0.991821	0.986622	0.997019	-0.0344138
	512	0.991268	0.986707	0.995829	-0.405487
	514	0.99222	0.988102	0.996338	-0.178301
	516	0.991771	0.986553	0.996988	-0.274419
	518	0.991846	0.985167	0.998525	-0.37779
	520	0.991378	0.985839	0.996918	-0.449549
	522	0.990574	0.984311	0.996837	-0.993238
	524	0.991307	0.986575	0.99604	-1.70252
	526	0.991474	0.98524	0.997708	-1.25227
	528	0.991062	0.985374	0.996751	-1.08438
	530	0.991131	0.985566	0.996695	-1.53218
	532	0.991014	0.98382	0.998209	-0.538412
	534	0.991055	0.985802	0.996307	-1.61602
	536	0.99163	0.985829	0.997431	-0.871551
	538	0.990295	0.983327	0.997264	-0.931158
	540	0.990743	0.984275	0.997211	-0.75969
	542	0.990688	0.983191	0.998185	-0.58236
	544	0.991152	0.986526	0.995778	-0.749036
	546	0.990398	0.985188	0.995609	-0.759692
	548	0.990487	0.98557	0.995403	-0.266369
	550	0.989418	0.983796	0.995041	-0.30832
	552	0.990257	0.985674	0.99484	-0.409042
	554	0.990013	0.985305	0.994722	-0.72282
	556	0.990876	0.985612	0.99614	-0.0818491
	558	0.989836	0.983509	0.996162	-0.212331
	560	0.989644	0.983845	0.995442	-0.508984
	562	0.990232	0.984754	0.995709	-0.348199
	564	0.989796	0.984904	0.994687	-0.332466
	566	0.990027	0.983612	0.996443	-0.335573
	568	0.990611	0.984885	0.996337	-0.781288
	570	0.990217	0.983614	0.99682	-0.190563
	572	0.989767	0.983749	0.995785	-0.754351
	574	0.990304	0.984801	0.995806	-0.238268
	576	0.990708	0.983094	0.998323	-0.168528
	578	0.990227	0.983079	0.997375	-0.35788
	580	0.989092	0.981739	0.996446	-0.203421
	582	0.9883	0.982276	0.994323	-1.24498
	584	0.988466	0.981757	0.995175	-0.614479
	586	0.988901	0.983675	0.994128	-0.907024
	588	0.988319	0.982179	0.99446	-2.58118
	590	0.987195	0.980541	0.993849	-2.49251
	592	0.988312	0.982132	0.994492	-3.26512
	594	0.988008	0.981146	0.99487	-2.62622
	596	0.985194	0.97683	0.993557	-2.59239
	598	0.986531	0.977632	0.995431	-3.03927
	600	0.987029	0.97827	0.995788	-1.4114
	602	0.98625	0.976306	0.996193	-2.35215
	604	0.98448	0.974268	0.994693	-2.64891
	606	0.985041	0.975376	0.994706	-3.42085
	608	0.983931	0.974962	0.992899	-2.3841
	610	0.984929	0.977221	0.992637	-3.32949
	612	0.981148	0.972686	0.98961	-6.7009
	614	0.983136	0.973328	0.992945	-3.9837
	616	0.982517	0.971155	0.993879	-4.53297
	618	0.98209	0.970425	0.993756	-6.83491
	620	0.980913	0.96935	0.992475	-6.66287
	622	0.980478	0.967472	0.993483	-4.75106
	624	0.980966	0.969561	0.992372	-3.99803
	626	0.980844	0.969927	0.991761	-5.96264
	628	0.98047	0.969085	0.991855	-5.38863
	630	0.97886	0.965021	0.992699	-6.58712
	632	0.977727	0.960896	0.994557	-7.44568
	634	0.977355	0.959176	0.995535	-7.54683
	636	0.976476	0.961721	0.99123	-9.95848
	638	0.977863	0.961512	0.994214	-8.00057
	640	0.974235	0.959809	0.988661	-8.06355
	642	0.975275	0.957794	0.992756	-9.81773
	644	0.973545	0.956642	0.990449	-10.5322
	646	0.97015	0.950065	0.990234	-11.1979
	648	0.970374	0.947389	0.993359	-10.6782
	650	0.970482	0.94929	0.991674	-9.65493
	652	0.969732	0.949655	0.98981	-11.8594
	654	0.970284	0.947975	0.992592	-10.6295
	656	0.967867	0.948559	0.987175	-11.223
	658	0.967168	0.94606	0.988276	-11.248
	660	0.967049	0.947017	0.987081	-11.7563
	662	0.965814	0.948148	0.98348	-12.041
	664	0.965691	0.948524	0.982858	-11.5261
	666	0.966086	0.94924	0.982932	-12.4349
	668	0.965616	0.945453	0.985779	-12.3292
	670	0.964599	0.945651	0.983547	-12.2765
	672	0.964368	0.942959	0.985778	-12.4615
	674	0.965673	0.946015	0.98533	-10.7761
	676	0.966786	0.950169	0.983402	-10.6294
	678	0.963534	0.948171	0.978897	-12.224
	680	0.965184	0.94897	0.981399	-11.3994
	682	0.962909	0.946438	0.97938	-11.8594
	684	0.960002	0.941919	0.978086	-12.3822
	686	0.962986	0.948435	0.977538	-11.6539
	688	0.96135	0.944571	0.978128	-11.4499
	690	0.958026	0.941396	0.974657	-12.541
	692	0.958685	0.943099	0.974272	-13.3251
	694	0.954385	0.934445	0.974324	-12.9435
	696	0.953547	0.936012	0.971081	-14.1624
	698	0.954331	0.935578	0.973084	-13.9084
	700	0.95517	0.935967	0.974374	-13.6568
	702	0.954506	0.935444	0.973567	-13.5735
	704	0.955419	0.936268	0.97457	-13.3801
	706	0.954442	0.935257	0.973627	-13.6569
	708	0.951384	0.927576	0.975192	-13.325
	710	0.949923	0.927565	0.972282	-13.9366
	712	0.951147	0.92955	0.972744	-14.3903
	714	0.944777	0.921361	0.968193	-14.4188
	716	0.949387	0.925463	0.973312	-14.3618
	718	0.949368	0.926758	0.971978	-14.3047
	720	0.947692	0.923489	0.971894	-14.5337
	722	0.949519	0.923518	0.97552	-14.5912
	724	0.948597	0.925071	0.972124	-13.7963
	726	0.946439	0.921982	0.970896	-14.3331
	728	0.949287	0.924088	0.974487	-14.0211
	730	0.947481	0.924508	0.970454	-14.3332
	732	0.950284	0.925728	0.974841	-14.021
	734	0.949638	0.924281	0.974995	-13.1883
	736	0.947133	0.919209	0.975056	-13.4351
	738	0.947166	0.921596	0.972735	-13.8244
	740	0.947167	0.9207	0.973634	-14.5049
	742	0.948541	0.923501	0.97358	-14.6489
	744	0.947999	0.918393	0.977604	-14.6199
	746	0.947366	0.917373	0.97736	-14.6488
	748	0.945737	0.913109	0.978364	-14.7936
	750	0.945268	0.916501	0.974036	-14.4188
	752	0.946071	0.912571	0.979572	-13.9086
	754	0.946651	0.91715	0.976151	-13.1336
	756	0.946213	0.912545	0.979881	-13.0519
	758	0.948694	0.921114	0.976274	-12.5679
	760	0.943299	0.912683	0.973916	-13.38
	762	0.943999	0.912552	0.975446	-13.325
	764	0.944268	0.912412	0.976125	-13.7684
	766	0.945016	0.912653	0.977379	-12.4879
	768	0.944056	0.912269	0.975842	-13.4077
	770	0.944348	0.91131	0.977387	-13.1883
	772	0.940598	0.911184	0.970013	-13.6012
	774	0.942604	0.910413	0.974794	-12.8086
	776	0.94125	0.90648	0.97602	-13.2155
	778	0.944157	0.904094	0.98422	-11.705
	780	0.944979	0.913306	0.976651	-12.5677
	782	0.94303	0.909294	0.976766	-12.6211
	784	0.942044	0.912197	0.971891	-13.1063
	786	0.939751	0.907151	0.97235	-13.4904
	788	0.939494	0.907819	0.971168	-12.9435
	790	0.941047	0.910739	0.971354	-13.325
	792	0.940069	0.906287	0.973851	-13.0248
	794	0.939095	0.903425	0.974765	-12.8086
	796	0.937563	0.904663	0.970463	-12.9708
	798	0.940579	0.909551	0.971607	-12.3028
	800	0.940085	0.907053	0.973117	-12.3293
	802	0.936703	0.902354	0.971053	-13.1064
	804	0.936254	0.901763	0.970745	-13.9646
	806	0.937514	0.902781	0.972248	-13.3525
	808	0.928958	0.885587	0.972329	-13.6847
	810	0.92731	0.874757	0.979863	-12.7548
	812	0.922799	0.861699	0.983899	-12.9706
	814	0.922173	0.861964	0.982382	-13.6568
	816	0.926669	0.867121	0.986217	-13.1336
	818	0.925658	0.870439	0.980878	-13.2702
	820	0.923739	0.86733	0.980148	-13.1881
	822	0.918185	0.859846	0.976523	-13.5458
	824	0.916181	0.855016	0.977346	-13.4351
	826	0.92083	0.862175	0.979486	-13.5182
	828	0.923629	0.86632	0.980937	-13.9365
	830	0.923335	0.86441	0.982259	-14.134
	832	0.92075	0.859002	0.982498	-13.4629
	834	0.919353	0.857274	0.981432	-13.4351
	836	0.912677	0.84298	0.982374	-13.38
	838	0.910263	0.840694	0.979831	-14.0493
	840	0.911716	0.840721	0.982711	-13.6014
	842	0.90868	0.840645	0.976716	-14.5912
	844	0.909016	0.838064	0.979968	-14.3048
	846	0.909313	0.84092	0.977706	-13.9367
	848	0.909202	0.841807	0.976596	-13.9928
	850	0.904861	0.835702	0.974019	-13.9647
	852	0.900731	0.829027	0.972436	-14.2193
	854	0.901099	0.827141	0.975057	-13.7127
	856	0.899653	0.829507	0.969799	-14.0492
	858	0.896627	0.821849	0.971404	-14.6779
	860	0.894663	0.81752	0.971805	-14.4188
	862	0.887402	0.807232	0.967571	-14.4477
	864	0.890047	0.814375	0.965718	-14.4189
	866	0.886134	0.808915	0.963353	-14.4189
	868	0.883055	0.803511	0.9626	-14.7645
	870	0.887927	0.808815	0.967039	-14.2194
	872	0.875012	0.783257	0.966767	-14.6489
	874	0.885583	0.803373	0.967793	-14.1058
	876	0.877986	0.784975	0.970997	-14.0775
	878	0.876094	0.790171	0.962016	-13.9365
	880	0.872999	0.783003	0.962995	-14.3617
	882	0.873193	0.789308	0.957078	-13.8803
	884	0.875925	0.79122	0.960631	-14.3902
	886	0.875692	0.789731	0.961652	-14.5337
	888	0.870903	0.781466	0.96034	-14.7357
	890	0.863601	0.775215	0.951986	-14.8225
	892	0.868153	0.782	0.954305	-14.419
	894	0.864428	0.777251	0.951604	-15.0851
	896	0.863252	0.779993	0.946511	-14.6202
	898	0.858977	0.769711	0.948244	-15.0558
	900	0.860544	0.769752	0.951336	-14.7356
	902	0.861814	0.771567	0.952061	-14.3902
	904	0.855499	0.764854	0.946144	-14.2192
	906	0.860268	0.766496	0.954041	-14.134
	908	0.854742	0.758366	0.951118	-13.6568
	910	0.85558	0.76068	0.950479	-14.134
	912	0.847668	0.749374	0.945961	-14.4762
	914	0.842789	0.746628	0.938949	-14.7936
	916	0.840107	0.734759	0.945455	-14.4761
	918	0.840669	0.742655	0.938683	-15.2911
	920	0.837276	0.734853	0.939699	-14.7355
	922	0.838992	0.738063	0.939921	-14.8808
	924	0.835174	0.736575	0.933774	-15.2026
	926	0.824029	0.717804	0.930254	-15.3502
	928	0.83122	0.728162	0.934278	-15.232
	930	0.819854	0.707639	0.932068	-14.9098
	932	0.825018	0.717787	0.932249	-14.9973
	934	0.827205	0.723361	0.931048	-14.9974
	936	0.826694	0.722973	0.930414	-14.4764
	938	0.827256	0.716101	0.938411	-14.5048
	940	0.829215	0.723129	0.9353	-14.3903
	942	0.824894	0.722605	0.927183	-14.6488
	944	0.822494	0.722193	0.922794	-14.3047
	946	0.830511	0.733794	0.927228	-13.7125
	948	0.823935	0.726531	0.92134	-13.9928
	950	0.817571	0.713459	0.921683	-14.4474
	952	0.81743	0.721173	0.913688	-14.7066
	954	0.817901	0.720709	0.915093	-14.6489
	956	0.820093	0.722349	0.917837	-15.144
	958	0.817016	0.723688	0.910345	-15.0559
	960	0.818718	0.724484	0.912953	-14.7355
	962	0.8223	0.723238	0.921363	-14.134
	964	0.811011	0.710842	0.911179	-14.6776
	966	0.809289	0.709973	0.908605	-14.7645
	968	0.807817	0.712711	0.902922	-15.3501
	970	0.806087	0.708301	0.903872	-15.0266
	972	0.801322	0.704406	0.898237	-14.9389
	974	0.798595	0.702962	0.894228	-15.3797
	976	0.806931	0.713907	0.899955	-15.0265
	978	0.807368	0.707256	0.907481	-14.9973
	980	0.80496	0.708507	0.901414	-15.232
	982	0.805214	0.703442	0.906986	-15.0268
	984	0.793264	0.68948	0.897049	-15.1438
	986	0.794423	0.694727	0.894119	-15.1733
	988	0.796661	0.694829	0.898492	-15.1144
	990	0.792414	0.693585	0.891244	-14.8806
	992	0.790513	0.692229	0.888796	-14.9098
	994	0.783593	0.683436	0.88375	-14.8225
	996	0.78893	0.690535	0.887325	-15.0268
	998	0.794095	0.702235	0.885955	-14.8806
	1000	0.785252	0.687041	0.883462	-14.7355
	1002	0.783688	0.686868	0.880507	-14.8517
	1004	0.782894	0.686863	0.878925	-14.3331
	1006	0.783009	0.685873	0.880144	-14.4188
	1008	0.786536	0.689621	0.883451	-14.939
	1010	0.786512	0.691406	0.881617	-14.4761
	1012	0.776707	0.685604	0.86781	-14.8516
	1014	0.779204	0.688259	0.870149	-14.7355
	1016	0.787731	0.694092	0.881371	-14.7066
	1018	0.784238	0.697456	0.871019	-14.7067
	1020	0.798816	0.711345	0.886286	-14.8806
	1022	0.799653	0.712314	0.886991	-14.7356
	1024	0.789259	0.701779	0.876739	-14.5911
	1026	0.790295	0.694656	0.885934	-14.6778
	1028	0.790647	0.698703	0.882591	-14.9681
	1030	0.787681	0.697734	0.877629	-14.7646
	1032	0.783525	0.69481	0.872241	-14.9098
	1034	0.779407	0.690771	0.868043	-14.3618
	1036	0.774912	0.687213	0.86261	-15.0559
	1038	0.77879	0.686271	0.87131	-14.4762
	1040	0.773674	0.684943	0.862405	-14.6489
	1042	0.782218	0.698713	0.865724	-14.3617
	1044	0.78238	0.699001	0.865759	-14.134
	1046	0.794004	0.706552	0.881455	-13.9086
	1048	0.784291	0.701946	0.866636	-14.4474
	1050	0.789751	0.69756	0.881943	-13.9928
	1052	0.790838	0.699933	0.881742	-13.5736
	1054	0.783352	0.697131	0.869573	-14.0493
	1056	0.781432	0.690732	0.872131	-13.5734
	1058	0.77949	0.694379	0.8646	-14.3047
	1060	0.770219	0.68304	0.857398	-14.3902
	1062	0.77981	0.694451	0.86517	-13.9365
	1064	0.7728	0.683308	0.862292	-13.6569
	1066	0.787852	0.702359	0.873345	-13.052
	1068	0.78672	0.704729	0.86871	-13.4628
	1070	0.772625	0.690825	0.854425	-13.5181
	1072	0.768381	0.68404	0.852722	-14.0211
	1074	0.775047	0.686046	0.864049	-13.7125
	1076	0.771522	0.684178	0.858865	-13.5457
	1078	0.773575	0.68377	0.86338	-13.4629
	1080	0.776555	0.691008	0.862102	-13.3528
	1082	0.771766	0.683713	0.85982	-12.9976
	1084	0.774588	0.692616	0.85656	-12.621
	1086	0.774493	0.692321	0.856664	-13.3526
	1088	0.77593	0.692498	0.859361	-13.1064
	1090	0.768554	0.688371	0.848738	-13.4905
	1092	0.771398	0.687551	0.855245	-12.7281
	1094	0.772518	0.68146	0.863576	-12.8625
	1096	0.775301	0.691739	0.858862	-12.8355
	1098	0.773583	0.688137	0.859029	-12.8086
	1100	0.773824	0.689146	0.858501	-12.435
	1102	0.775533	0.697767	0.853298	-12.9165
	1104	0.773667	0.690579	0.856755	-13.2154
	1106	0.779614	0.694951	0.864277	-12.7014
	1108	0.781287	0.698017	0.864557	-12.5411
	1110	0.779969	0.699127	0.860812	-13.657
	1112	0.782678	0.699952	0.865403	-13.1335
	1114	0.78291	0.706319	0.8595	-12.435
	1116	0.779848	0.703514	0.856183	-13.0249
	1118	0.776582	0.696359	0.856804	-12.2765
	1120	0.776577	0.698576	0.854577	-13.079
	1122	0.773743	0.703203	0.844284	-12.9164
	1124	0.775819	0.704126	0.847513	-13.1336
	1126	0.778123	0.70465	0.851596	-12.9706
	1128	0.775077	0.707229	0.842925	-12.8894
	1130	0.779908	0.70999	0.849826	-13.4352
	1132	0.783229	0.712368	0.854089	-13.3803
	1134	0.773259	0.699016	0.847502	-13.9365
	1136	0.773732	0.701985	0.84548	-13.5182
	1138	0.781524	0.714666	0.848381	-13.0792
	1140	0.764362	0.691862	0.836861	-13.1883
	1142	0.782102	0.708919	0.855285	-13.8243
	1144	0.796019	0.725508	0.86653	-13.5181
	1146	0.794684	0.724037	0.865331	-13.2705
	1148	0.784195	0.716189	0.852201	-13.6568
	1150	0.773859	0.704351	0.843366	-13.5458
	1152	0.775178	0.704478	0.845879	-13.1337
	1154	0.780512	0.708304	0.85272	-12.8894
	1156	0.77639	0.706041	0.846738	-13.8805
	1158	0.781606	0.713126	0.850087	-12.5943
	1160	0.778413	0.712829	0.843997	-13.8242
	1162	0.789685	0.726211	0.85316	-13.7963
	1164	0.781605	0.713827	0.849384	-14.3903
	1166	0.779502	0.713691	0.845314	-14.1907
	1168	0.779052	0.708942	0.849162	-13.9929
	1170	0.787511	0.710945	0.864077	-13.9365
	1172	0.771138	0.701324	0.840953	-14.2476
	1174	0.771811	0.699871	0.843752	-13.4352
	1176	0.783377	0.716789	0.849965	-14.7645
	1178	0.774045	0.704552	0.843537	-14.1909
	1180	0.777553	0.70373	0.851376	-13.9365
	1182	0.781081	0.705728	0.856434	-14.0492
	1184	0.78715	0.724128	0.850172	-14.1624
	1186	0.775651	0.703807	0.847494	-13.6568
	1188	0.780785	0.714934	0.846635	-13.518
	1190	0.776546	0.70079	0.852303	-12.9707
	1192	0.780006	0.707255	0.852757	-13.6013
	1194	0.761224	0.693569	0.828879	-14.2477
	1196	0.793239	0.720624	0.865855	-13.6568
	1198	0.778037	0.702665	0.85341	-13.8803
	1200	0.792654	0.717573	0.867734	-14.3616
	1202	0.790303	0.719661	0.860944	-13.079
	1204	0.781068	0.706131	0.856005	-14.4761
	1206	0.777415	0.694016	0.860814	-13.8804
	1208	0.790584	0.720516	0.860651	-14.3047
	1210	0.774034	0.700615	0.847452	-13.8803
	1212	0.801984	0.728175	0.875792	-14.0492
	1214	0.792237	0.721721	0.862754	-14.6489
	1216	0.78424	0.717054	0.851426	-13.5457
	1218	0.797462	0.720247	0.874677	-12.9705
	1220	0.790284	0.717368	0.8632	-12.8894
	1222	0.79278	0.717369	0.868192	-12.6745
	1224	0.779818	0.712884	0.846752	-14.0492
	1226	0.792557	0.717654	0.86746	-12.5678
	1228	0.790208	0.717766	0.86265	-13.6012
	1230	0.780805	0.707793	0.853817	-12.8624
	1232	0.790767	0.705663	0.875871	-13.6013
	1234	0.762756	0.684738	0.840773	-13.2976
	1236	0.791518	0.714812	0.868224	-12.9435
	1238	0.769247	0.684707	0.853788	-13.1064
	1240	0.80045	0.726084	0.874816	-13.7126
	1242	0.802992	0.722529	0.883455	-12.8356
	1244	0.776653	0.695453	0.857852	-13.7406
	1246	0.762506	0.684157	0.840855	-14.1059
	1248	0.773424	0.694456	0.852392	-14.3616
	1250	0.78545	0.710837	0.860063	-13.5735
	1252	0.774899	0.699661	0.850136	-12.7819
	1254	0.7757	0.696097	0.855304	-13.7963
	1256	0.775902	0.703008	0.848795	-13.9085
	1258	0.765064	0.683613	0.846516	-14.0211
	1260	0.752849	0.664764	0.840934	-13.7128
	1262	0.779597	0.698339	0.860856	-13.7405
	1264	0.760005	0.68225	0.83776	-13.8804
	1266	0.769003	0.683139	0.854866	-13.4905
	1268	0.774219	0.698852	0.849587	-13.5735
	1270	0.773986	0.695721	0.85225	-13.9928
	1272	0.791988	0.710267	0.873709	-12.9436
	1274	0.794323	0.722559	0.866088	-13.657
	1276	0.748224	0.672211	0.824236	-13.518
	1278	0.786038	0.712855	0.859221	-14.2477
	1280	0.762453	0.684338	0.840568	-14.1907
	1282	0.782568	0.702864	0.862271	-13.6012
	1284	0.767396	0.696431	0.838362	-13.5734
	1286	0.795057	0.719173	0.870942	-13.2977
	1288	0.768419	0.691056	0.845782	-14.4762
	1290	0.787466	0.71276	0.862172	-12.7548
	1292	0.769888	0.69069	0.849087	-14.0211
	1294	0.784584	0.701799	0.867368	-14.3902
	1296	0.790564	0.717416	0.863711	-14.5339
	1298	0.769911	0.690399	0.849422	-14.6488
	1300	0.74771	0.661668	0.833751	-14.8518
	1302	0.780522	0.699086	0.861958	-13.2154
	1304	0.765217	0.679284	0.85115	-12.6746
	1306	0.787057	0.706064	0.86805	-12.728
	1308	0.778832	0.691824	0.865841	-13.2978
	1310	0.779997	0.699131	0.860863	-13.5457
	1312	0.782426	0.70467	0.860181	-14.5624
	1314	0.789038	0.706129	0.871948	-13.7125
	1316	0.811924	0.737667	0.886182	-12.0931
	1318	0.777816	0.698323	0.857308	-14.7935
	1320	0.786571	0.699807	0.873336	-13.2977
	1322	0.777327	0.685738	0.868916	-13.6012
	1324	0.786959	0.703724	0.870194	-12.7817
	1326	0.774622	0.698428	0.850816	-13.8806
	1328	0.776954	0.697709	0.856199	-14.1624
	1330	0.766979	0.683878	0.850079	-14.0492
	1332	0.76799	0.688251	0.847729	-14.5913
	1334	0.783374	0.691687	0.875062	-13.8804
	1336	0.759579	0.660969	0.858189	-14.2476
	1338	0.786392	0.696251	0.876533	-12.7013
	1340	0.754968	0.666892	0.843044	-14.6778
	1342	0.778277	0.68836	0.868194	-13.9085
	1344	0.797166	0.718854	0.875477	-13.7126
	1346	0.774565	0.690587	0.858542	-14.8806
	1348	0.786343	0.713303	0.859383	-14.6776
	1350	0.762852	0.669069	0.856636	-13.325
	1352	0.753444	0.674598	0.83229	-14.5048
	1354	0.779306	0.686961	0.871651	-13.9929
	1356	0.772669	0.695964	0.849375	-13.7962
	1358	0.741486	0.656736	0.826236	-14.5623
	1360	0.78404	0.697852	0.870228	-13.4351
	1362	0.785254	0.708856	0.861651	-13.4905
	1364	0.77855	0.689749	0.867351	-14.5338
	1366	0.76213	0.671452	0.852808	-14.276
	1368	0.771488	0.688259	0.854717	-14.3045
	1370	0.754252	0.670158	0.838347	-14.6202
	1372	0.748157	0.667983	0.828331	-14.6489
	1374	0.774663	0.701063	0.848262	-12.5146
	1376	0.780835	0.692949	0.868722	-12.0932
	1378	0.761549	0.682765	0.840334	-13.6569
	1380	0.749995	0.663741	0.83625	-14.3903
	1382	0.766566	0.678621	0.85451	-14.5335
	1384	0.776409	0.684964	0.867854	-13.3525
	1386	0.762546	0.671452	0.85364	-14.2477
	1388	0.770497	0.677723	0.863271	-14.1057
	1390	0.778503	0.689821	0.867186	-14.1624
	1392	0.769501	0.679664	0.859338	-13.8805
	1394	0.786768	0.691034	0.882503	-13.2976
	1396	0.779058	0.696295	0.861822	-14.2477
	1398	0.778008	0.689604	0.866412	-14.3903
	1400	0.77604	0.692762	0.859318	-12.9435
	1402	0.768022	0.68325	0.852793	-14.3332
	1404	0.747492	0.66029	0.834694	-13.7685
	1406	0.767875	0.681696	0.854054	-13.2976
	1408	0.796312	0.714719	0.877905	-12.6744
	1410	0.75477	0.666781	0.842758	-14.3047
	1412	0.79324	0.713208	0.873271	-11.374
	1414	0.781628	0.701116	0.86214	-13.9084
	1416	0.794097	0.712516	0.875677	-13.0792
	1418	0.776727	0.690037	0.863417	-10.9488
	1420	0.797365	0.706543	0.888187	-10.8746
	1422	0.787805	0.691794	0.883815	-13.0247
	1424	0.798158	0.71128	0.885036	-12.2766
	1426	0.79204	0.704007	0.880072	-11.0232
	1428	0.794513	0.696652	0.892373	-11.8595
	1430	0.757323	0.654457	0.860189	-13.6289
	1432	0.794799	0.690415	0.899183	-12.3821
	1434	0.784532	0.684103	0.884961	-14.62
	1436	0.791282	0.699519	0.883045	-12.8626
	1438	0.782304	0.674951	0.889657	-12.1715

## Sheet: Extended-Data-Figure 6c
	Extended Data Figure 6c
	BMP75Time (min)	Cosine similarity_average	Cosine similarity_upper	Cosine similarity_lower	ln(p-value)
	0	0.960583	0.941743	0.979423	-0.178301
	2	0.962413	0.945563	0.979263	-0.188478
	4	0.962088	0.944958	0.979218	-0.112135
	6	0.96309	0.946777	0.979402	-0.0355532
	8	0.967804	0.955824	0.979785	-0.0301503
	10	0.968414	0.953822	0.983005	-0.243213
	12	0.968815	0.953807	0.983823	-0.266369
	14	0.969313	0.954916	0.983709	-0.143245
	16	0.969974	0.955778	0.98417	-0.103877
	18	0.968282	0.950739	0.985826	-0.461044
	20	0.96863	0.950954	0.986306	-0.151931
	22	0.970516	0.954332	0.9867	-0.014516
	24	0.971713	0.957477	0.985948	-0.0565921
	26	0.974297	0.962602	0.985992	-0.0108566
	28	0.974046	0.961007	0.987086	-0.014794
	30	0.970521	0.954856	0.986186	-0.219195
	32	0.96855	0.951358	0.985743	-0.238268
	34	0.966768	0.950529	0.983007	-0.405486
	36	0.967183	0.946655	0.987711	-0.235822
	38	0.967584	0.949576	0.985592	-0.106577
	40	0.97061	0.955231	0.985989	-0.123902
	42	0.972915	0.957538	0.988293	-0.248231
	44	0.970862	0.954541	0.987183	-0.662319
	46	0.970575	0.953098	0.988051	-0.37442
	48	0.968347	0.948843	0.987852	-0.3482
	50	0.968362	0.94925	0.987474	-0.3482
	52	0.966957	0.948229	0.985685	-0.138213
	54	0.96989	0.955545	0.984235	-0.258486
	56	0.96617	0.948181	0.984159	-0.498737
	58	0.969694	0.952238	0.98715	-0.30832
	60	0.971511	0.956948	0.986074	-0.44576
	62	0.975114	0.96002	0.990209	-0.240731
	64	0.973719	0.960565	0.986873	-0.441992
	66	0.97077	0.960004	0.981537	-0.638108
	68	0.972576	0.961449	0.983702	-0.364436
	70	0.973592	0.96199	0.985193	-0.130118
	72	0.972752	0.960079	0.985424	-0.212332
	74	0.972716	0.956363	0.98907	-0.628586
	76	0.974244	0.960212	0.988277	-0.919036
	78	0.976641	0.965409	0.987872	-0.341846
	80	0.976469	0.967257	0.985681	-0.586881
	82	0.976409	0.967336	0.985482	-1.43508
	84	0.976502	0.966796	0.986207	-1.06443
	86	0.976822	0.966783	0.986861	-0.854148
	88	0.974856	0.96303	0.986682	-0.56894
	90	0.976996	0.965545	0.988447	-0.62386
	92	0.974856	0.965003	0.98471	-1.03169
	94	0.976699	0.967288	0.98611	-1.02523
	96	0.976462	0.966761	0.986163	-1.10456
	98	0.976731	0.96799	0.985472	-1.09781
	100	0.97849	0.969809	0.98717	-0.305389
	102	0.977905	0.968275	0.987534	-0.508982
	104	0.978773	0.968337	0.98921	-0.207842
	106	0.978084	0.966156	0.990013	-0.488626
	108	0.977659	0.96641	0.988908	-0.871548
	110	0.977289	0.966776	0.987801	-0.781286
	112	0.979098	0.969563	0.988633	-0.72282
	114	0.979417	0.970409	0.988426	-1.33419
	116	0.978438	0.969488	0.987388	-1.2854
	118	0.979563	0.969434	0.989692	-0.591422
	120	0.981385	0.971492	0.991278	-0.60982
	122	0.980342	0.970364	0.99032	-1.34943
	124	0.97999	0.968482	0.991499	-1.13183
	126	0.979781	0.968768	0.990795	-0.883271
	128	0.980578	0.96933	0.991827	-1.13182
	130	0.98006	0.968499	0.99162	-2.44881
	132	0.978881	0.967744	0.990018	-1.36476
	134	0.981193	0.971581	0.990805	-1.02522
	136	0.981176	0.972844	0.989509	-1.70252
	138	0.98145	0.97118	0.991721	-0.71765
	140	0.980082	0.970378	0.989785	-0.765058
	142	0.981315	0.972129	0.9905	-0.682109
	144	0.980293	0.971844	0.988743	-0.749036
	146	0.982147	0.97453	0.989764	-0.102546
	148	0.98341	0.976356	0.990464	-0.219195
	150	0.983092	0.97526	0.990924	-0.357881
	152	0.982219	0.974783	0.989655	-0.263722
	154	0.981838	0.972772	0.990904	-0.253322
	156	0.981728	0.971804	0.991652	-0.250767
	158	0.981142	0.970932	0.991352	-0.682113
	160	0.980981	0.970853	0.991109	-0.949519
	162	0.979723	0.970004	0.989443	-1.13182
	164	0.980201	0.970523	0.989878	-1.30404
	166	0.977509	0.965747	0.989271	-1.63311
	168	0.98056	0.971831	0.989288	-0.37442
	170	0.980335	0.970723	0.989948	-0.223857
	172	0.980812	0.972016	0.989607	-1.55289
	174	0.980789	0.971993	0.989586	-1.27429
	176	0.979544	0.970681	0.988408	-1.11134
	178	0.978029	0.968523	0.987535	-2.14536
	180	0.978943	0.970664	0.987222	-1.67629
	182	0.979662	0.971487	0.987837	-3.06392
	184	0.97988	0.971368	0.988391	-1.85576
	186	0.976376	0.967214	0.985539	-2.72913
	188	0.978935	0.970823	0.987048	-2.86994
	190	0.978067	0.969478	0.986656	-3.23957
	192	0.979271	0.971094	0.987447	-3.11352
	194	0.977137	0.968712	0.985562	-3.02697
	196	0.979229	0.971457	0.987001	-2.83435
	198	0.978657	0.970214	0.9871	-2.5366
	200	0.975542	0.966414	0.98467	-4.81445
	202	0.976639	0.967456	0.985822	-5.87355
	204	0.975502	0.965529	0.985475	-6.41851
	206	0.97566	0.965369	0.98595	-5.76771
	208	0.974582	0.9638	0.985363	-6.32595
	210	0.975391	0.964817	0.985966	-6.16092
	212	0.975027	0.964292	0.985762	-7.14657
	214	0.974149	0.961615	0.986683	-8.33955
	216	0.974784	0.963804	0.985764	-8.23281
	218	0.974098	0.961852	0.986344	-8.72991
	220	0.974898	0.96326	0.986535	-7.46579
	222	0.973863	0.962846	0.984881	-10.3871
	224	0.974934	0.96394	0.985929	-9.74782
	226	0.97478	0.963722	0.985839	-9.33346
	228	0.974292	0.963374	0.98521	-9.47042
	230	0.974828	0.963715	0.985941	-8.59886
	232	0.974757	0.963572	0.985942	-8.81803
	234	0.974826	0.963121	0.986531	-9.7244
	236	0.974101	0.963184	0.985018	-10.315
	238	0.971575	0.959575	0.983575	-11.2732
	240	0.972954	0.961044	0.984864	-9.33346
	242	0.971931	0.960163	0.983699	-11.5516
	244	0.970182	0.957188	0.983176	-10.2192
	246	0.970937	0.958909	0.982966	-9.56236
	248	0.970488	0.958222	0.982755	-9.1975
	250	0.966348	0.951288	0.981409	-10.6294
	252	0.966408	0.953703	0.979112	-10.4836
	254	0.961844	0.946533	0.977155	-13.2154
	256	0.962799	0.948232	0.977365	-11.6282
	258	0.962184	0.947988	0.97638	-11.2732
	260	0.95816	0.941247	0.975073	-11.5771
	262	0.955881	0.937166	0.974595	-12.5678
	264	0.957198	0.938127	0.976268	-12.0411
	266	0.953413	0.932505	0.974322	-12.5145
	268	0.951663	0.93023	0.973096	-12.2502
	270	0.950966	0.929639	0.972294	-12.2241
	272	0.948547	0.924751	0.972342	-11.9112
	274	0.943316	0.918712	0.96792	-12.8624
	276	0.947433	0.926129	0.968737	-13.4351
	278	0.940584	0.916387	0.964781	-13.4627
	280	0.939618	0.916723	0.962513	-13.8242
	282	0.933438	0.908127	0.958748	-13.6291
	284	0.93644	0.912662	0.960217	-13.993
	286	0.932191	0.905838	0.958543	-13.9928
	288	0.932396	0.905509	0.959282	-13.9646
	290	0.93062	0.904819	0.95642	-14.5912
	292	0.928389	0.9016	0.955178	-13.6014
	294	0.922195	0.893794	0.950596	-14.2762
	296	0.92583	0.897277	0.954383	-13.8242
	298	0.922623	0.893797	0.95145	-14.3045
	300	0.923059	0.892667	0.953452	-14.7645
	302	0.922198	0.889502	0.954895	-14.5051
	304	0.922208	0.892058	0.952358	-14.8226
	306	0.922994	0.891495	0.954494	-14.2192
	308	0.927279	0.895722	0.958836	-14.2193
	310	0.921562	0.891639	0.951485	-14.5048
	312	0.921041	0.889786	0.952296	-14.7936
	314	0.925442	0.892627	0.958257	-14.1343
	316	0.933656	0.902383	0.964929	-14.3616
	318	0.938196	0.9073	0.969093	-14.1341
	320	0.938892	0.908157	0.969627	-14.1058
	322	0.945137	0.915575	0.974699	-13.1335
	324	0.942366	0.910364	0.974368	-12.7817
	326	0.945501	0.916066	0.974935	-12.4881
	328	0.956785	0.930902	0.982668	-10.0528
	330	0.956996	0.932492	0.9815	-9.10744
	332	0.961343	0.93851	0.984176	-7.20591
	334	0.967206	0.947801	0.98661	-4.76685
	336	0.964343	0.941327	0.987359	-4.9104
	338	0.968453	0.94885	0.988056	-2.966
	340	0.967058	0.948282	0.985834	-4.08458
	342	0.967633	0.94846	0.986805	-4.36555
	344	0.974668	0.958368	0.990967	-1.60751
	346	0.974986	0.959832	0.99014	-1.80079
	348	0.974914	0.959059	0.990769	-1.68501
	350	0.975888	0.961066	0.990711	-0.78675
	352	0.975808	0.961645	0.989971	-1.60751
	354	0.975112	0.959454	0.990769	-0.667234
	356	0.976177	0.958854	0.9935	-0.848397
	358	0.974576	0.957858	0.991294	-0.919039
	360	0.974573	0.957584	0.991562	-0.642906
	362	0.976025	0.958002	0.994048	-1.61602
	364	0.976275	0.959025	0.993525	-1.82817
	366	0.978467	0.961356	0.995577	-1.54875
	368	0.976969	0.959451	0.994487	-1.25959
	370	0.975116	0.95423	0.996003	-1.73787
	372	0.976293	0.959442	0.993145	-0.547024
	374	0.976137	0.956996	0.995277	-0.889173
	376	0.976993	0.959308	0.994678	-2.10535
	378	0.976082	0.958579	0.993584	-2.25771
	380	0.976809	0.955921	0.997697	-1.3418
	382	0.976375	0.952304	1.00045	-1.11814
	384	0.976264	0.952965	0.999562	-0.808826
	386	0.976832	0.954605	0.99906	-0.7125
	388	0.974824	0.952499	0.997148	-1.40357
	390	0.976262	0.955622	0.996903	-1.14561
	392	0.977255	0.957005	0.997505	-2.20622
	394	0.977105	0.9547	0.999511	-1.17349
	396	0.978968	0.95819	0.999747	-0.73848
	398	0.977019	0.955675	0.998362	-1.16648
	400	0.978641	0.962063	0.995218	-0.765058
	402	0.978578	0.959029	0.998127	-0.405488
	404	0.979349	0.958796	0.999901	-0.196916
	406	0.979088	0.959398	0.998778	-0.323264
	408	0.979918	0.961206	0.99863	-0.253322
	410	0.980435	0.964209	0.99666	-0.538412
	412	0.980086	0.964766	0.995407	-0.496702
	414	0.980286	0.964614	0.995958	-0.73848
	416	0.980449	0.966078	0.99482	-1.86502
	418	0.981847	0.968535	0.995159	-0.628592
	420	0.980303	0.965074	0.995532	-0.58236
	422	0.980676	0.96444	0.996912	-0.986921
	424	0.982142	0.969487	0.994797	-0.848397
	426	0.978572	0.961653	0.995491	-1.42717
	428	0.978153	0.962673	0.993632	-0.980621
	430	0.978938	0.965524	0.992351	-1.37247
	432	0.982588	0.97002	0.995157	-0.21689
	434	0.982704	0.970759	0.994648	-1.15254
	436	0.982564	0.967541	0.997586	-0.825637
	438	0.981939	0.967938	0.995939	-1.02522
	440	0.982318	0.969444	0.995193	-0.525666
	442	0.983619	0.973025	0.994212	-0.73848
	444	0.98336	0.973458	0.993262	-1.32662
	446	0.985615	0.976618	0.994613	-0.398438
	448	0.986343	0.975701	0.996985	-0.271717
	450	0.984997	0.971331	0.998662	-0.223857
	452	0.983291	0.971602	0.994979	-0.0764193
	454	0.983473	0.972259	0.994687	-0.120877
	456	0.982667	0.968758	0.996576	-0.560108
	458	0.984712	0.97223	0.997194	-0.560105
	460	0.986875	0.977201	0.996549	-0.282637
	462	0.985343	0.974703	0.995983	-0.329379
	464	0.984659	0.972842	0.996476	-0.453359
	466	0.98433	0.970589	0.998072	-0.332466
	468	0.986608	0.97447	0.998746	-0.419836
	470	0.986028	0.977258	0.994798	-0.430819
	472	0.986816	0.975558	0.998075	-0.504867
	474	0.987311	0.976974	0.997648	-1.34942
	476	0.987117	0.977385	0.996849	-1.17349
	478	0.987281	0.977385	0.997176	-0.449549
	480	0.987144	0.974603	0.999686	-0.95569
	482	0.988825	0.980876	0.996774	-0.464919
	484	0.987576	0.976934	0.998218	-0.525666
	486	0.986639	0.972124	1.00115	-1.11134
	488	0.986009	0.972616	0.999402	-1.13871
	490	0.98792	0.976915	0.998926	-1.22326
	492	0.988173	0.975365	1.00098	-1.17349
	494	0.987912	0.978792	0.997032	-1.64169
	496	0.987205	0.97636	0.998049	-1.78269
	498	0.988593	0.980771	0.996415	-1.23771
	500	0.989125	0.982082	0.996169	-1.72015
	502	0.988397	0.981092	0.995701	-2.60363
	504	0.990168	0.980832	0.999504	-0.538413
	506	0.98987	0.982207	0.997534	-0.326311
	508	0.9896	0.97949	0.999711	-0.931151
	510	0.990213	0.979724	1.0007	-0.139875
	512	0.989242	0.97586	1.00262	-0.438247
	514	0.989869	0.979161	1.00058	-0.434522
	516	0.989358	0.977511	1.00121	-0.702278
	518	0.990426	0.979091	1.00176	-0.441993
	520	0.990299	0.982246	0.998352	-0.652565
	522	0.989516	0.97777	1.00126	-0.84267
	524	0.990373	0.980767	0.999978	-1.451
	526	0.990206	0.978653	1.00176	-1.34943
	528	0.990747	0.982191	0.999303	-0.792228
	530	0.990484	0.980173	1.0008	-1.31154
	532	0.989949	0.974997	1.0049	-0.409042
	534	0.989649	0.975898	1.0034	-1.19466
	536	0.990069	0.976275	1.00386	-0.968107
	538	0.98941	0.976966	1.00185	-0.577867
	540	0.989535	0.974418	1.00465	-0.427136
	542	0.989529	0.977035	1.00202	-0.735856
	544	0.989191	0.975421	1.00296	-0.488626
	546	0.99026	0.983621	0.9969	-0.595989
	548	0.989524	0.981952	0.997096	-0.521463
	550	0.988852	0.982607	0.995097	-0.46492
	552	0.989838	0.98334	0.996335	-0.401951
	554	0.988744	0.977661	0.999828	-0.407262
	556	0.988393	0.974137	1.00265	-0.255895
	558	0.988316	0.977378	0.999253	-0.361148
	560	0.988654	0.977995	0.999314	-0.351406
	562	0.989255	0.978473	1.00004	-0.188478
	564	0.988448	0.975136	1.00176	-0.148411
	566	0.987929	0.971045	1.00481	-0.419836
	568	0.989291	0.978337	1.00024	-0.623862
	570	0.988482	0.974882	1.00208	-0.0764193
	572	0.987504	0.972557	1.00245	-0.743745
	574	0.988616	0.976179	1.00105	-0.409042
	576	0.988883	0.978988	0.998778	-0.749041
	578	0.989493	0.981279	0.997707	-0.591424
	580	0.987156	0.97762	0.996692	-0.831294
	582	0.986828	0.978056	0.995601	-1.83734
	584	0.986456	0.97685	0.996063	-2.08547
	586	0.986437	0.976287	0.996587	-2.01688
	588	0.986384	0.977722	0.995045	-3.39457
	590	0.985817	0.977002	0.994631	-3.56715
	592	0.985584	0.975007	0.996161	-4.71955
	594	0.985919	0.975392	0.996446	-3.66202
	596	0.984605	0.975852	0.993359	-3.26512
	598	0.98633	0.97678	0.995881	-2.07559
	600	0.986733	0.977507	0.995959	-1.28169
	602	0.985434	0.974659	0.996209	-3.15104
	604	0.983885	0.97555	0.99222	-3.95513
	606	0.984164	0.974577	0.993751	-5.10535
	608	0.983937	0.975592	0.992282	-2.47058
	610	0.98477	0.976062	0.993478	-3.43396
	612	0.981681	0.97226	0.991102	-6.56832
	614	0.983265	0.972352	0.994179	-3.85601
	616	0.983245	0.971587	0.994904	-3.73066
	618	0.982746	0.96832	0.997172	-5.22095
	620	0.981507	0.965605	0.997408	-5.30443
	622	0.980522	0.961137	0.999906	-4.54833
	624	0.979665	0.960729	0.998601	-4.18692
	626	0.979134	0.960451	0.997817	-6.10656
	628	0.9795	0.961821	0.997179	-5.4395
	630	0.977904	0.961838	0.993971	-6.81563
	632	0.978094	0.962901	0.993288	-8.00063
	634	0.978999	0.964149	0.993848	-6.71996
	636	0.978741	0.962728	0.994754	-7.68968
	638	0.978521	0.959009	0.998034	-7.14657
	640	0.975715	0.956773	0.994657	-6.97031
	642	0.977889	0.961419	0.994358	-7.73075
	644	0.975944	0.958289	0.993598	-8.66426
	646	0.973537	0.958662	0.988411	-10.124
	648	0.973349	0.95784	0.988858	-9.81765
	650	0.972665	0.954071	0.991259	-9.10751
	652	0.972665	0.956405	0.988925	-12.4084
	654	0.970276	0.95272	0.987832	-11.0233
	656	0.967555	0.946988	0.988123	-11.1729
	658	0.967817	0.947489	0.988144	-12.0149
	660	0.96671	0.945716	0.987704	-12.3028
	662	0.967456	0.94872	0.986192	-11.3487
	664	0.968384	0.950373	0.986394	-10.7761
	666	0.968611	0.949538	0.987685	-11.0979
	668	0.967428	0.948383	0.986473	-11.3487
	670	0.965138	0.947599	0.982677	-12.382
	672	0.96577	0.945128	0.986411	-12.2766
	674	0.963453	0.941238	0.985668	-11.1728
	676	0.965088	0.943217	0.986959	-10.0056
	678	0.960925	0.940415	0.981434	-12.4615
	680	0.963647	0.945794	0.981501	-12.7549
	682	0.962594	0.944076	0.981112	-12.4614
	684	0.960459	0.940624	0.980294	-12.1717
	686	0.961485	0.94397	0.979001	-12.1194
	688	0.959417	0.938213	0.980621	-11.7821
	690	0.958982	0.936269	0.981696	-11.8336
	692	0.958495	0.93936	0.977631	-13.4077
	694	0.953378	0.93099	0.975766	-13.2155
	696	0.953174	0.930705	0.975644	-14.1907
	698	0.954177	0.931174	0.977181	-13.9646
	700	0.955126	0.933635	0.976618	-13.3525
	702	0.95406	0.929298	0.978823	-13.4905
	704	0.954401	0.929332	0.97947	-13.2429
	706	0.955178	0.935002	0.975354	-13.4905
	708	0.953555	0.93268	0.974429	-13.079
	710	0.95178	0.93068	0.972879	-13.4352
	712	0.954062	0.931888	0.976236	-13.7126
	714	0.949338	0.925667	0.973009	-13.5457
	716	0.950686	0.926624	0.974747	-13.657
	718	0.9514	0.922914	0.979887	-13.6291
	720	0.949649	0.924026	0.975272	-13.7684
	722	0.952194	0.926984	0.977404	-13.5458
	724	0.949255	0.920379	0.978131	-12.9165
	726	0.948829	0.918715	0.978944	-12.7548
	728	0.950084	0.919038	0.98113	-12.5944
	730	0.947984	0.917465	0.978502	-13.5735
	732	0.950422	0.919183	0.981661	-11.5007
	734	0.950365	0.914676	0.986054	-12.2241
	736	0.949843	0.919241	0.980444	-11.7821
	738	0.947728	0.916991	0.978466	-13.161
	740	0.948011	0.916432	0.979589	-13.4905
	742	0.947579	0.914573	0.980584	-12.435
	744	0.948085	0.913145	0.983025	-13.6568
	746	0.949737	0.915581	0.983894	-13.325
	748	0.946975	0.915541	0.978409	-14.4476
	750	0.949842	0.918465	0.981219	-13.4904
	752	0.948146	0.915402	0.98089	-13.3252
	754	0.949273	0.914562	0.983985	-11.6794
	756	0.948577	0.915525	0.981629	-11.9111
	758	0.951028	0.920625	0.98143	-10.7518
	760	0.948955	0.917916	0.979993	-10.4594
	762	0.947063	0.918018	0.976108	-11.7563
	764	0.948238	0.915942	0.980533	-12.224
	766	0.947314	0.915143	0.979486	-11.5007
	768	0.948014	0.91439	0.981638	-12.2766
	770	0.949743	0.917112	0.982375	-12.9436
	772	0.946449	0.91236	0.980538	-12.382
	774	0.947685	0.915509	0.979861	-11.3993
	776	0.946544	0.912914	0.980175	-12.6211
	778	0.948468	0.9145	0.982437	-11.5007
	780	0.948252	0.915387	0.981118	-10.924
	782	0.948343	0.910185	0.986502	-10.6294
	784	0.944813	0.906794	0.982832	-11.8078
	786	0.942137	0.899676	0.984598	-11.8078
	788	0.945003	0.903956	0.98605	-10.6538
	790	0.943741	0.904695	0.982786	-12.1453
	792	0.945402	0.90387	0.986934	-10.5564
	794	0.94351	0.902138	0.984882	-11.1979
	796	0.943073	0.897893	0.988253	-11.4502
	798	0.943305	0.898855	0.987754	-10.1715
	800	0.942776	0.897401	0.988151	-9.77104
	802	0.942281	0.900294	0.984267	-10.8008
	804	0.942538	0.901884	0.983192	-11.9111
	806	0.941517	0.898636	0.984398	-10.7271
	808	0.941421	0.905604	0.977237	-11.2733
	810	0.938987	0.898372	0.979602	-11.3487
	812	0.937658	0.896708	0.978608	-11.223
	814	0.93741	0.896701	0.978119	-11.0979
	816	0.941451	0.90578	0.977123	-12.7549
	818	0.940684	0.902349	0.97902	-11.8336
	820	0.940419	0.903608	0.97723	-11.963
	822	0.93544	0.897176	0.973704	-12.8356
	824	0.934182	0.898352	0.970012	-12.5677
	826	0.933331	0.892488	0.974174	-11.6795
	828	0.931732	0.892687	0.970777	-12.3292
	830	0.933929	0.893109	0.974749	-12.382
	832	0.932587	0.890259	0.974914	-11.7052
	834	0.931087	0.886427	0.975748	-11.1228
	836	0.930169	0.885318	0.975021	-10.2431
	838	0.928067	0.883661	0.972474	-11.2481
	840	0.927804	0.882082	0.973526	-10.8009
	842	0.928829	0.882373	0.975284	-11.8337
	844	0.929135	0.884884	0.973386	-11.6283
	846	0.930728	0.885854	0.975601	-11.123
	848	0.930148	0.88882	0.971476	-11.4753
	850	0.925268	0.879798	0.970738	-11.5517
	852	0.922568	0.875762	0.969375	-11.073
	854	0.924634	0.880444	0.968824	-12.2767
	856	0.923511	0.879261	0.967761	-11.8853
	858	0.922401	0.876862	0.96794	-13.2156
	860	0.921276	0.877358	0.965195	-12.9705
	862	0.916798	0.872029	0.961567	-12.2241
	864	0.915977	0.873468	0.958486	-12.3293
	866	0.918195	0.876888	0.959502	-11.989
	868	0.919116	0.878433	0.9598	-12.3028
	870	0.92195	0.879567	0.964333	-10.9489
	872	0.918816	0.875941	0.961691	-10.85
	874	0.918647	0.874544	0.96275	-10.9736
	876	0.915683	0.870557	0.960808	-11.7822
	878	0.912601	0.867869	0.957334	-11.2983
	880	0.913508	0.870548	0.956468	-11.073
	882	0.910382	0.866077	0.954686	-10.8007
	884	0.911871	0.870465	0.953277	-11.7821
	886	0.914461	0.872468	0.956454	-11.2481
	888	0.911898	0.870196	0.953599	-11.8596
	890	0.9054	0.863064	0.947737	-12.382
	892	0.911069	0.868325	0.953813	-11.9113
	894	0.904851	0.859475	0.950228	-12.7012
	896	0.903484	0.860264	0.946705	-12.0672
	898	0.901273	0.852628	0.949918	-12.621
	900	0.900063	0.848638	0.951487	-12.3293
	902	0.897746	0.847912	0.947579	-11.6537
	904	0.897415	0.848642	0.946188	-11.7563
	906	0.901247	0.849347	0.953147	-10.7516
	908	0.892963	0.845189	0.940736	-12.1192
	910	0.896269	0.846815	0.945724	-11.5516
	912	0.893151	0.841361	0.944941	-12.224
	914	0.887206	0.836437	0.937975	-12.4085
	916	0.890874	0.840415	0.941332	-11.2229
	918	0.887058	0.836402	0.937714	-12.6211
	920	0.889796	0.839763	0.939829	-10.924
	922	0.885834	0.83494	0.936728	-11.5772
	924	0.886332	0.831175	0.941489	-12.1715
	926	0.881012	0.821911	0.940114	-12.5678
	928	0.888699	0.833383	0.944016	-10.8253
	930	0.879517	0.824925	0.934109	-12.1453
	932	0.883402	0.830568	0.936236	-12.0149
	934	0.886707	0.831698	0.941716	-11.5008
	936	0.887287	0.833483	0.941091	-10.9242
	938	0.893712	0.844514	0.942909	-10.605
	940	0.886023	0.836321	0.935726	-11.8337
	942	0.88626	0.83884	0.93368	-11.248
	944	0.88228	0.829217	0.935343	-10.4112
	946	0.882806	0.834085	0.931526	-10.5321
	948	0.878329	0.827344	0.929314	-10.6537
	950	0.875108	0.823865	0.926351	-11.8078
	952	0.875994	0.827833	0.924154	-11.5771
	954	0.875045	0.826169	0.92392	-11.7051
	956	0.87766	0.832555	0.922765	-12.2767
	958	0.872561	0.819984	0.925137	-10.9736
	960	0.865777	0.805809	0.925745	-12.0931
	962	0.87489	0.819366	0.930413	-10.7516
	964	0.868837	0.813882	0.923791	-11.705
	966	0.868381	0.815122	0.921641	-12.4084
	968	0.865509	0.809422	0.921596	-12.8355
	970	0.86339	0.806728	0.920052	-12.8087
	972	0.859762	0.804952	0.914573	-12.9164
	974	0.856245	0.803294	0.909195	-13.7962
	976	0.861289	0.806506	0.916071	-12.541
	978	0.856646	0.798815	0.914476	-13.1335
	980	0.855325	0.799601	0.91105	-13.4076
	982	0.861468	0.809525	0.91341	-13.8805
	984	0.852824	0.794855	0.910794	-13.2976
	986	0.854604	0.795016	0.914192	-14.0775
	988	0.858793	0.80257	0.915017	-13.6568
	990	0.852192	0.792401	0.911982	-13.4351
	992	0.852826	0.792476	0.913177	-13.325
	994	0.845814	0.78225	0.909378	-13.5734
	996	0.848753	0.787897	0.90961	-13.8244
	998	0.84997	0.793231	0.906709	-13.9928
	1000	0.840638	0.78097	0.900306	-13.8803
	1002	0.842243	0.787055	0.897431	-14.3047
	1004	0.843126	0.792711	0.893541	-13.4627
	1006	0.84466	0.790416	0.898905	-13.6012
	1008	0.855917	0.801406	0.910429	-13.8243
	1010	0.851926	0.795929	0.907922	-13.4904
	1012	0.839624	0.781199	0.89805	-13.6846
	1014	0.844927	0.785969	0.903885	-13.4076
	1016	0.851753	0.797422	0.906084	-13.4904
	1018	0.844672	0.79349	0.895855	-13.5458
	1020	0.856158	0.800902	0.911414	-13.6289
	1022	0.859064	0.804812	0.913316	-13.2977
	1024	0.850608	0.795914	0.905301	-13.0519
	1026	0.850135	0.791489	0.90878	-13.2703
	1028	0.84832	0.78998	0.906659	-13.8242
	1030	0.843167	0.78864	0.897694	-13.7684
	1032	0.837712	0.782449	0.892974	-14.2476
	1034	0.836906	0.781178	0.892633	-13.1883
	1036	0.828889	0.771812	0.885966	-14.5337
	1038	0.835521	0.774689	0.896353	-13.3526
	1040	0.83133	0.771234	0.891425	-13.5735
	1042	0.840578	0.784875	0.896282	-13.4352
	1044	0.837302	0.779663	0.894941	-13.3525
	1046	0.841013	0.787368	0.894658	-13.1883
	1048	0.839858	0.78197	0.897746	-13.1063
	1050	0.843183	0.786894	0.899471	-13.6846
	1052	0.845	0.791903	0.898097	-12.0933
	1054	0.840396	0.788495	0.892298	-12.4085
	1056	0.838078	0.78258	0.893577	-12.0149
	1058	0.835796	0.779123	0.892469	-12.488
	1060	0.8319	0.772256	0.891544	-12.4614
	1062	0.838272	0.780946	0.895598	-11.937
	1064	0.83675	0.780076	0.893424	-11.7307
	1066	0.851159	0.801784	0.900534	-11.2733
	1068	0.844941	0.792455	0.897427	-11.3236
	1070	0.834937	0.78192	0.887954	-11.9631
	1072	0.830057	0.77688	0.883234	-11.9112
	1074	0.840252	0.788005	0.892499	-12.1453
	1076	0.841315	0.78575	0.896881	-10.9735
	1078	0.843003	0.791902	0.894105	-11.4248
	1080	0.839943	0.788096	0.891791	-11.3996
	1082	0.835793	0.778215	0.893371	-10.7761
	1084	0.832546	0.776239	0.888853	-10.7026
	1086	0.837147	0.786059	0.888234	-11.8854
	1088	0.839772	0.787732	0.891812	-11.3741
	1090	0.835171	0.78331	0.887033	-11.6538
	1092	0.839749	0.788775	0.890723	-10.2193
	1094	0.843318	0.789121	0.897516	-10.4354
	1096	0.847287	0.795291	0.899283	-9.65478
	1098	0.841363	0.792416	0.89031	-10.924
	1100	0.846459	0.797013	0.895905	-9.33346
	1102	0.847255	0.799971	0.894539	-9.91144
	1104	0.850627	0.805052	0.896203	-10.4836
	1106	0.855258	0.808304	0.902213	-8.92882
	1108	0.85577	0.809721	0.901819	-9.5855
	1110	0.859783	0.815797	0.903769	-9.91152
	1112	0.851857	0.804258	0.899456	-10.0528
	1114	0.845479	0.794534	0.896424	-9.44758
	1116	0.850819	0.799918	0.901719	-9.10751
	1118	0.84833	0.794816	0.901843	-9.04014
	1120	0.850476	0.798095	0.902857	-9.12984
	1122	0.838572	0.779659	0.897484	-9.04014
	1124	0.842145	0.785047	0.899244	-9.72448
	1126	0.844357	0.787888	0.900826	-9.98204
	1128	0.840189	0.795527	0.884851	-9.12984
	1130	0.847348	0.79799	0.896706	-9.77104
	1132	0.846069	0.794235	0.897902	-9.84127
	1134	0.840862	0.786746	0.894978	-10.8746
	1136	0.830728	0.770027	0.891428	-10.7763
	1138	0.844935	0.798427	0.891443	-9.72448
	1140	0.83121	0.774351	0.888068	-10.4596
	1142	0.84809	0.791528	0.904652	-10.2911
	1144	0.858811	0.811425	0.906198	-10.0529
	1146	0.862332	0.811547	0.913117	-9.37917
	1148	0.849994	0.799897	0.900092	-8.49022
	1150	0.83982	0.788083	0.891557	-9.63171
	1152	0.842674	0.786382	0.898966	-7.48611
	1154	0.852533	0.798857	0.906209	-7.66912
	1156	0.845821	0.789481	0.902161	-8.88444
	1158	0.848137	0.795728	0.900547	-7.54677
	1160	0.842735	0.793438	0.892031	-10.4353
	1162	0.853013	0.801834	0.904191	-8.02159
	1164	0.84774	0.793879	0.901602	-10.6538
	1166	0.841539	0.780197	0.90288	-10.315
	1168	0.8412	0.776609	0.905791	-10.6294
	1170	0.858485	0.80078	0.91619	-9.17487
	1172	0.844567	0.786492	0.902642	-9.93487
	1174	0.840358	0.785715	0.895	-9.93495
	1176	0.850349	0.794091	0.906607	-11.248
	1178	0.841364	0.787939	0.89479	-11.4247
	1180	0.85227	0.795126	0.909415	-8.92868
	1182	0.85069	0.792513	0.908868	-9.88789
	1184	0.85216	0.79702	0.9073	-9.12984
	1186	0.848605	0.792436	0.904774	-9.49336
	1188	0.848121	0.788933	0.907308	-8.46861
	1190	0.850708	0.789028	0.912388	-7.60793
	1192	0.852704	0.794948	0.91046	-7.75134
	1194	0.834836	0.772664	0.897007	-10.124
	1196	0.859427	0.798148	0.920705	-7.75128
	1198	0.849412	0.786263	0.91256	-9.24263
	1200	0.863859	0.803177	0.924541	-9.04014
	1202	0.853619	0.791384	0.915854	-7.68962
	1204	0.85168	0.784358	0.919003	-9.12984
	1206	0.85443	0.785225	0.923635	-8.25416
	1208	0.85273	0.792039	0.91342	-9.65486
	1210	0.846598	0.775856	0.91734	-8.14794
	1212	0.864667	0.800249	0.929085	-7.04836
	1214	0.851495	0.783433	0.919557	-9.4247
	1216	0.841911	0.773523	0.9103	-8.86216
	1218	0.863219	0.798775	0.927662	-7.73069
	1220	0.860248	0.793541	0.926955	-8.68607
	1222	0.854184	0.795751	0.912617	-7.73075
	1224	0.841847	0.778135	0.905559	-9.08493
	1226	0.864461	0.797324	0.931598	-5.54202
	1228	0.856065	0.794871	0.91726	-8.62052
	1230	0.847519	0.783251	0.911786	-7.8132
	1232	0.862682	0.795258	0.930105	-8.44709
	1234	0.834727	0.760773	0.908682	-9.42462
	1236	0.849369	0.785641	0.913097	-8.33961
	1238	0.840255	0.773842	0.906667	-7.54683
	1240	0.85887	0.800197	0.917542	-8.84011
	1242	0.868915	0.81023	0.9276	-7.73075
	1244	0.846458	0.777745	0.915171	-7.3854
	1246	0.835891	0.768386	0.903397	-9.67811
	1248	0.840078	0.771121	0.909035	-10.363
	1250	0.842615	0.777199	0.90803	-9.12991
	1252	0.83952	0.771185	0.907856	-9.33354
	1254	0.843417	0.775552	0.911283	-9.91144
	1256	0.837689	0.768669	0.906709	-9.53941
	1258	0.829992	0.753647	0.906336	-11.45
	1260	0.831732	0.752096	0.911367	-9.86468
	1262	0.848035	0.77191	0.92416	-8.4256
	1264	0.834985	0.759829	0.910142	-9.60859
	1266	0.843085	0.765951	0.920219	-9.40184
	1268	0.843617	0.768345	0.918889	-7.97969
	1270	0.840242	0.762754	0.917731	-8.81796
	1272	0.854054	0.781345	0.926764	-6.89284
	1274	0.851919	0.786631	0.917207	-8.33968
	1276	0.819854	0.747655	0.892054	-9.65478
	1278	0.850864	0.783395	0.918332	-7.77195
	1280	0.825849	0.752575	0.899123	-10.8253
	1282	0.854726	0.78841	0.921041	-6.64385
	1284	0.833561	0.761203	0.905919	-7.85463
	1286	0.865524	0.803598	0.927451	-4.39573
	1288	0.829515	0.753999	0.905031	-10.1954
	1290	0.85889	0.792324	0.925455	-5.45647
	1292	0.840771	0.767891	0.913651	-8.81803
	1294	0.86299	0.797955	0.928024	-7.85463
	1296	0.849954	0.78438	0.915528	-10.5081
	1298	0.83697	0.764529	0.909412	-10.6537
	1300	0.824286	0.742572	0.905999	-9.93503
	1302	0.851527	0.780207	0.922848	-7.917
	1304	0.832191	0.757449	0.906933	-7.97975
	1306	0.842491	0.769925	0.915056	-6.36283
	1308	0.85586	0.77909	0.93263	-5.45656
	1310	0.841395	0.768304	0.914487	-7.48599
	1312	0.84527	0.769481	0.921059	-7.48605
	1314	0.864524	0.794048	0.935	-5.62822
	1316	0.876576	0.81092	0.942232	-3.77216
	1318	0.844809	0.771422	0.918196	-10.339
	1320	0.858337	0.782841	0.933833	-6.6439
	1322	0.85871	0.780322	0.937098	-7.22567
	1324	0.856886	0.783912	0.92986	-5.20431
	1326	0.840406	0.763224	0.917588	-6.93162
	1328	0.847966	0.771262	0.92467	-7.71014
	1330	0.845038	0.765611	0.924466	-7.58744
	1332	0.842442	0.766063	0.91882	-8.14807
	1334	0.856555	0.780979	0.932132	-8.66426
	1336	0.842944	0.758026	0.927863	-9.15234
	1338	0.866276	0.794525	0.938027	-4.30554
	1340	0.843599	0.771291	0.915907	-8.70804
	1342	0.863982	0.798491	0.929473	-6.98983
	1344	0.872079	0.810691	0.933467	-6.73904
	1346	0.852957	0.781715	0.924199	-7.8339
	1348	0.855781	0.786221	0.92534	-7.24552
	1350	0.851883	0.7747	0.929065	-7.36523
	1352	0.829705	0.753965	0.905444	-11.4499
	1354	0.864924	0.795581	0.934267	-5.89133
	1356	0.846752	0.775065	0.918439	-7.38528
	1358	0.826279	0.740956	0.911603	-10.1715
	1360	0.862497	0.79104	0.933955	-6.39992
	1362	0.858378	0.792072	0.924684	-6.7773
	1364	0.856944	0.781355	0.932534	-8.33968
	1366	0.845376	0.764681	0.92607	-7.71014
	1368	0.846118	0.774999	0.917238	-8.29676
	1370	0.833389	0.753416	0.913363	-8.59886
	1372	0.827542	0.748155	0.906929	-9.44758
	1374	0.847438	0.777749	0.917127	-5.9984
	1376	0.864072	0.791341	0.936803	-4.3205
	1378	0.839193	0.759753	0.918633	-8.99554
	1380	0.828606	0.744666	0.912547	-8.62059
	1382	0.847887	0.767209	0.928564	-8.68607
	1384	0.864153	0.790308	0.937997	-4.79853
	1386	0.848231	0.770957	0.925504	-7.68968
	1388	0.857272	0.781773	0.932771	-8.38245
	1390	0.863412	0.796179	0.930646	-6.71991
	1392	0.855325	0.784926	0.925724	-8.23293
	1394	0.875908	0.803308	0.948509	-4.75106
	1396	0.857514	0.783013	0.932016	-8.79597
	1398	0.862432	0.788472	0.936392	-6.3259
	1400	0.855843	0.781581	0.930105	-5.55921
	1402	0.853266	0.778809	0.927722	-7.62828
	1404	0.833955	0.747219	0.920692	-8.31827
	1406	0.858697	0.78593	0.931465	-4.64129
	1408	0.874702	0.811253	0.938151	-6.08838
	1410	0.846027	0.761086	0.930968	-5.61095
	1412	0.868966	0.802831	0.935102	-3.03925
	1414	0.862914	0.789649	0.936179	-5.37169
	1416	0.86855	0.798515	0.938586	-4.65692
	1418	0.856159	0.788409	0.923908	-3.3815
	1420	0.872733	0.805213	0.940253	-3.50017
	1422	0.869213	0.792337	0.946089	-4.53293
	1424	0.868132	0.79761	0.938654	-5.10531
	1426	0.869357	0.805029	0.933684	-2.64888
	1428	0.880575	0.815994	0.945156	-4.15751
	1430	0.846781	0.762865	0.930697	-8.44702
	1432	0.881459	0.812304	0.950615	-4.44122
	1434	0.867715	0.793023	0.942407	-8.36105
	1436	0.869768	0.799313	0.940222	-3.2015
	1438	0.869292	0.790512	0.948071	-4.07005

## Sheet: Extended-Data-Figure 6d
	Extended Data Figure 6d
	BMP50Time (min)	Cosine similarity_average	Cosine similarity_upper	Cosine similarity_lower	ln(p-value)
	0	0.963286	0.947669	0.978902	-0.117908
	2	0.963982	0.948561	0.979402	-0.109329
	4	0.963067	0.946462	0.979672	-0.0852461
	6	0.959514	0.943308	0.97572	-0.27714
	8	0.960475	0.940646	0.980305	-0.35788
	10	0.961594	0.943043	0.980146	-1.32661
	12	0.965376	0.949897	0.980854	-0.84267
	14	0.966535	0.951895	0.981175	-0.525666
	16	0.96827	0.954246	0.982294	-0.30832
	18	0.967322	0.951077	0.983567	-0.961882
	20	0.968705	0.954895	0.982515	-0.258486
	22	0.968264	0.953086	0.983442	-0.20342
	24	0.969533	0.95643	0.982636	-0.394945
	26	0.968468	0.950719	0.986218	-0.263723
	28	0.967439	0.949552	0.985326	-0.525666
	30	0.968973	0.956402	0.981544	-0.702278
	32	0.970715	0.960275	0.981154	-0.364435
	34	0.970686	0.960199	0.981173	-0.155511
	36	0.970444	0.958671	0.982217	-0.190563
	38	0.968436	0.956579	0.980293	-0.199068
	40	0.970139	0.957752	0.982526	-0.253322
	42	0.970733	0.958367	0.983099	-1.20177
	44	0.970735	0.956619	0.984852	-0.961882
	46	0.971956	0.961564	0.982347	-0.765055
	48	0.971089	0.960433	0.981746	-0.484621
	50	0.969655	0.958864	0.980446	-0.786748
	52	0.966726	0.954609	0.978844	-0.595987
	54	0.968965	0.957211	0.98072	-0.652565
	56	0.965655	0.951563	0.979747	-1.22326
	58	0.968778	0.956576	0.980979	-1.59903
	60	0.970995	0.958214	0.983776	-0.749036
	62	0.974569	0.964815	0.984323	-1.11134
	64	0.973642	0.963139	0.984145	-0.871548
	66	0.966373	0.952896	0.979851	-1.65029
	68	0.971253	0.960814	0.981692	-0.754359
	70	0.970632	0.958511	0.982753	-0.854151
	72	0.969839	0.959071	0.980606	-1.53218
	74	0.969309	0.956349	0.982268	-3.0025
	76	0.972086	0.959205	0.984966	-1.94007
	78	0.97549	0.965236	0.985745	-0.907016
	80	0.974504	0.963457	0.985552	-0.901044
	82	0.975594	0.965157	0.986032	-1.57376
	84	0.976383	0.965616	0.987149	-0.797736
	86	0.976078	0.966193	0.985963	-1.30403
	88	0.973411	0.963289	0.983532	-1.65895
	90	0.975825	0.966008	0.985642	-1.51573
	92	0.973453	0.963	0.983907	-1.80078
	94	0.976129	0.966565	0.985693	-1.16648
	96	0.97678	0.966234	0.987327	-0.672167
	98	0.976791	0.967219	0.986364	-0.859923
	100	0.97611	0.965721	0.9865	-0.652565
	102	0.97688	0.966984	0.986775	-0.786745
	104	0.977497	0.9679	0.987094	-0.792228
	106	0.97705	0.96682	0.987279	-1.42717
	108	0.976943	0.967879	0.986007	-1.73787
	110	0.978308	0.96998	0.986637	-0.765053
	112	0.979354	0.969818	0.98889	-0.525666
	114	0.978928	0.968997	0.98886	-1.4994
	116	0.978043	0.967787	0.988299	-1.07106
	118	0.977815	0.96768	0.98795	-1.38796
	120	0.979768	0.969943	0.989592	-1.22325
	122	0.979443	0.9677	0.991186	-1.31154
	124	0.979408	0.968143	0.990673	-1.79173
	126	0.979596	0.966912	0.992279	-0.859923
	128	0.980025	0.969241	0.990809	-1.70252
	130	0.980626	0.970443	0.990808	-2.22675
	132	0.979969	0.97098	0.988959	-1.08439
	134	0.980477	0.97017	0.990785	-1.4114
	136	0.981359	0.97174	0.990979	-1.14561
	138	0.981232	0.972298	0.990165	-1.09781
	140	0.979706	0.969796	0.989617	-0.62859
	142	0.979454	0.969758	0.989149	-1.17348
	144	0.979416	0.969798	0.989034	-0.974349
	146	0.980156	0.970618	0.989694	-0.30832
	148	0.98156	0.973566	0.989554	-0.62386
	150	0.982004	0.973938	0.990069	-0.687122
	152	0.981136	0.972493	0.989778	-0.427137
	154	0.981276	0.973671	0.98888	-0.677127
	156	0.981565	0.973216	0.989915	-0.500776
	158	0.981451	0.972966	0.989935	-1.18758
	160	0.980579	0.971645	0.989513	-1.77367
	162	0.979044	0.969706	0.988382	-1.819
	164	0.980816	0.972234	0.989397	-1.28912
	166	0.978	0.966806	0.989193	-1.39576
	168	0.980891	0.972332	0.989449	-0.323264
	170	0.980032	0.971557	0.988506	-0.412619
	172	0.980121	0.970767	0.989474	-1.54873
	174	0.981149	0.97279	0.989508	-0.877397
	176	0.979807	0.970918	0.988697	-0.865727
	178	0.979731	0.971853	0.987608	-1.47508
	180	0.980706	0.973302	0.988111	-1.23047
	182	0.983389	0.975545	0.991234	-0.635723
	184	0.982002	0.973614	0.990391	-0.895092
	186	0.980982	0.971645	0.990318	-0.568938
	188	0.982302	0.974564	0.990041	-1.23772
	190	0.981892	0.972702	0.991083	-1.08438
	192	0.981593	0.973634	0.989553	-1.97823
	194	0.980621	0.971348	0.989895	-1.23771
	196	0.982812	0.9745	0.991124	-1.14561
	198	0.982867	0.974845	0.99089	-0.642904
	200	0.981318	0.97217	0.990465	-0.743747
	202	0.982805	0.972491	0.99312	-1.51573
	204	0.982328	0.973395	0.991261	-1.55705
	206	0.980567	0.970975	0.990159	-1.80988
	208	0.979694	0.968817	0.990571	-2.19604
	210	0.981323	0.970303	0.992342	-1.74678
	212	0.982267	0.972394	0.992141	-1.77366
	214	0.981577	0.970967	0.992187	-2.56999
	216	0.980886	0.970455	0.991318	-2.71758
	218	0.980149	0.968719	0.991578	-3.62115
	220	0.981117	0.970588	0.991647	-3.46036
	222	0.980769	0.970687	0.990851	-4.70384
	224	0.981398	0.970852	0.991945	-3.73068
	226	0.981893	0.971124	0.992663	-3.20148
	228	0.980948	0.969758	0.992137	-3.82793
	230	0.981264	0.969226	0.993303	-2.24739
	232	0.981149	0.970617	0.991682	-3.05158
	234	0.981096	0.969339	0.992853	-4.01233
	236	0.980253	0.969027	0.991479	-4.70387
	238	0.978061	0.964465	0.991657	-5.08887
	240	0.980211	0.968111	0.992311	-3.78608
	242	0.978814	0.96698	0.990648	-6.47445
	244	0.979377	0.965855	0.992899	-3.44714
	246	0.978287	0.96581	0.990763	-3.54024
	248	0.976855	0.962261	0.991448	-3.82795
	250	0.975656	0.959856	0.991456	-4.2906
	252	0.973369	0.957125	0.989612	-4.09908
	254	0.971605	0.955255	0.987954	-7.22567
	256	0.973711	0.957908	0.989514	-4.26083
	258	0.972482	0.956062	0.988902	-3.44714
	260	0.969508	0.951894	0.987123	-4.56375
	262	0.968973	0.948855	0.98909	-6.19742
	264	0.970252	0.950884	0.989619	-4.3505
	266	0.965331	0.945307	0.985356	-6.41851
	268	0.965479	0.944745	0.986214	-6.85412
	270	0.963177	0.940931	0.985423	-6.12468
	272	0.964739	0.944134	0.985343	-5.82054
	274	0.960725	0.937429	0.984021	-6.77725
	276	0.963262	0.941155	0.985369	-5.32117
	278	0.956979	0.930345	0.983614	-5.78527
	280	0.957767	0.932765	0.982769	-6.97031
	282	0.950708	0.924361	0.977055	-7.50628
	284	0.950971	0.924225	0.977717	-8.62065
	286	0.951415	0.923244	0.979586	-7.60781
	288	0.951883	0.925701	0.978065	-8.90648
	290	0.952926	0.926698	0.979153	-9.49343
	292	0.951117	0.922277	0.979956	-8.8623
	294	0.944778	0.912388	0.977168	-9.88797
	296	0.947045	0.914782	0.979308	-8.57697
	298	0.945583	0.912858	0.978307	-9.56236
	300	0.947019	0.914881	0.979157	-10.1477
	302	0.945951	0.912822	0.97908	-11.4501
	304	0.947828	0.916613	0.979043	-10.0529
	306	0.946184	0.913009	0.979358	-10.267
	308	0.949455	0.917873	0.981037	-9.04021
	310	0.949489	0.916505	0.982472	-7.18606
	312	0.951051	0.915979	0.986122	-7.38534
	314	0.948301	0.914283	0.982318	-8.27554
	316	0.953766	0.921163	0.986368	-8.90648
	318	0.957913	0.929841	0.985984	-8.33961
	320	0.957801	0.929487	0.986116	-8.66426
	322	0.961361	0.934665	0.988058	-5.59364
	324	0.960985	0.933511	0.988459	-5.25422
	326	0.96217	0.935556	0.988784	-4.70391
	328	0.966828	0.943973	0.989682	-5.54198
	330	0.967381	0.945625	0.989137	-4.26083
	332	0.967396	0.946621	0.988172	-4.47168
	334	0.970751	0.95389	0.987611	-4.12822
	336	0.971433	0.953701	0.989165	-2.64891
	338	0.970534	0.954713	0.986355	-2.56999
	340	0.971858	0.954863	0.988852	-1.28169
	342	0.97035	0.951323	0.989378	-2.7176
	344	0.972808	0.958682	0.986935	-3.21416
	346	0.969971	0.950861	0.989081	-3.54027
	348	0.971841	0.952373	0.991309	-2.14536
	350	0.971515	0.953131	0.9899	-1.96867
	352	0.973112	0.953683	0.99254	-2.10533
	354	0.971067	0.953718	0.988417	-2.49249
	356	0.970878	0.953016	0.988739	-3.05156
	358	0.970366	0.949829	0.990904	-1.75573
	360	0.970487	0.952065	0.988908	-1.73788
	362	0.973	0.956081	0.989919	-2.52555
	364	0.971777	0.950929	0.992624	-3.21418
	366	0.971684	0.951436	0.991932	-3.27798
	368	0.973254	0.954719	0.991789	-2.72915
	370	0.973448	0.956402	0.990494	-3.11352
	372	0.973472	0.956424	0.99052	-1.40358
	374	0.973021	0.954168	0.991874	-2.0461
	376	0.976917	0.959957	0.993878	-2.47063
	378	0.975631	0.958477	0.992786	-1.92113
	380	0.977344	0.961173	0.993515	-1.90233
	382	0.978182	0.961371	0.994993	-1.48315
	384	0.978497	0.962311	0.994683	-0.883274
	386	0.978717	0.964607	0.992827	-1.38796
	388	0.978147	0.965138	0.991156	-1.729
	390	0.9792	0.963566	0.994833	-0.842673
	392	0.981016	0.970162	0.99187	-1.685
	394	0.979931	0.968247	0.991615	-1.48316
	396	0.980907	0.967957	0.993856	-1.61602
	398	0.980747	0.970911	0.990584	-2.15544
	400	0.980583	0.971078	0.990088	-1.41929
	402	0.980262	0.970415	0.990109	-1.37249
	404	0.981145	0.971477	0.990814	-0.765058
	406	0.981853	0.971437	0.992269	-0.438246
	408	0.983417	0.975195	0.991639	-0.538412
	410	0.982577	0.973004	0.992149	-0.464919
	412	0.982143	0.97394	0.990346	-0.682109
	414	0.982617	0.973511	0.991722	-0.63811
	416	0.983615	0.975379	0.991852	-0.667232
	418	0.983648	0.975646	0.99165	-0.423477
	420	0.982898	0.975119	0.990678	-0.279879
	422	0.98411	0.9757	0.99252	-0.314239
	424	0.983924	0.976437	0.991412	-0.614477
	426	0.981937	0.973723	0.990152	-0.913014
	428	0.9829	0.974193	0.991608	-0.168529
	430	0.98272	0.974245	0.991196	-0.285415
	432	0.98455	0.97691	0.992191	-0.130118
	434	0.98397	0.976561	0.991379	-0.71765
	436	0.984383	0.978318	0.990449	-0.808823
	438	0.984563	0.978809	0.990318	-0.662319
	440	0.984928	0.97881	0.991046	-0.221518
	442	0.985875	0.979011	0.992739	-0.214602
	444	0.986175	0.979843	0.992507	-0.250767
	446	0.986161	0.979934	0.992388	-0.642906
	448	0.987726	0.981565	0.993888	-0.240732
	450	0.987102	0.980701	0.993502	-0.0852461
	452	0.985671	0.979897	0.991446	-0.0142437
	454	0.98634	0.980921	0.991759	-0.0145168
	456	0.986539	0.980888	0.99219	-0.053323
	458	0.987808	0.981764	0.993853	-0.0565926
	460	0.987944	0.982554	0.993335	-0.21689
	462	0.987681	0.982182	0.99318	-0.0935923
	464	0.98758	0.981224	0.993936	-0.0178203
	466	0.987081	0.981542	0.99262	-0.114994
	468	0.988903	0.984034	0.993773	-0.168528
	470	0.987855	0.982325	0.993386	-0.139875
	472	0.988907	0.983359	0.994455	-0.194782
	474	0.988877	0.982256	0.995498	-0.529892
	476	0.988795	0.982402	0.995188	-0.461045
	478	0.989011	0.984042	0.99398	-0.192664
	480	0.98901	0.983118	0.994901	-0.496703
	482	0.990298	0.985584	0.995012	-0.335573
	484	0.988949	0.983369	0.994529	-0.434522
	486	0.989813	0.985212	0.994414	-0.555722
	488	0.988435	0.983446	0.993423	-0.722822
	490	0.988978	0.984151	0.993805	-1.54045
	492	0.989826	0.985403	0.994249	-1.07107
	494	0.989021	0.984633	0.99341	-1.80079
	496	0.988612	0.983936	0.993288	-2.48154
	498	0.989804	0.985808	0.9938	-1.40357
	500	0.989974	0.985757	0.99419	-1.77367
	502	0.989333	0.984332	0.994334	-2.22674
	504	0.989862	0.985129	0.994596	-2.22675
	506	0.989082	0.984902	0.993262	-2.41632
	508	0.990213	0.985537	0.994889	-1.39575
	510	0.989847	0.985312	0.994382	-1.41141
	512	0.990048	0.985582	0.994515	-1.68501
	514	0.989662	0.983346	0.995977	-1.93059
	516	0.989905	0.982987	0.996823	-1.93059
	518	0.991234	0.986078	0.99639	-1.28912
	520	0.990193	0.985534	0.994852	-1.819
	522	0.989809	0.985091	0.994527	-2.10531
	524	0.990862	0.986451	0.995272	-2.32041
	526	0.990332	0.985117	0.995547	-2.91774
	528	0.98997	0.985589	0.994351	-2.89376
	530	0.990293	0.986241	0.994345	-3.42082
	532	0.990567	0.98655	0.994583	-1.73787
	534	0.990549	0.985996	0.995102	-2.44881
	536	0.9906	0.984887	0.996313	-2.45969
	538	0.988933	0.983797	0.99407	-2.60367
	540	0.988725	0.982225	0.995225	-2.32041
	542	0.990208	0.985476	0.99494	-1.62454
	544	0.989761	0.98544	0.994083	-1.8743
	546	0.989474	0.983628	0.995321	-1.18758
	548	0.989383	0.984774	0.993993	-1.38021
	550	0.988636	0.984287	0.992985	-1.01878
	552	0.988278	0.983594	0.992963	-1.95909
	554	0.988602	0.984229	0.992976	-2.28894
	556	0.989286	0.985175	0.993396	-1.53218
	558	0.989019	0.984709	0.99333	-0.889173
	560	0.989276	0.985509	0.993043	-1.45901
	562	0.988942	0.982358	0.995526	-1.34942
	564	0.988306	0.982664	0.993948	-1.71132
	566	0.988879	0.983464	0.994295	-1.74679
	568	0.989636	0.983667	0.995605	-1.65894
	570	0.988512	0.982028	0.994995	-1.39576
	572	0.988098	0.981193	0.995002	-2.42712
	574	0.988828	0.983313	0.994342	-1.98784
	576	0.989482	0.983948	0.995016	-1.54875
	578	0.989593	0.982538	0.996647	-1.17349
	580	0.988473	0.982197	0.994749	-1.14561
	582	0.988123	0.981653	0.994593	-1.31906
	584	0.987962	0.982648	0.993276	-1.79173
	586	0.988489	0.983068	0.993909	-0.968115
	588	0.9889	0.984518	0.993283	-2.19601
	590	0.987869	0.982993	0.992745	-2.53664
	592	0.988428	0.98356	0.993295	-2.81076
	594	0.988461	0.983291	0.993631	-1.81901
	596	0.986504	0.979801	0.993207	-1.56122
	598	0.988329	0.982846	0.993813	-1.68501
	600	0.987966	0.982322	0.993611	-0.961882
	602	0.98805	0.983057	0.993043	-1.59903
	604	0.98654	0.981009	0.992071	-1.31908
	606	0.986645	0.980895	0.992395	-2.47061
	608	0.985565	0.978358	0.992773	-0.848397
	610	0.987344	0.981839	0.992848	-1.30403
	612	0.984016	0.97613	0.991902	-2.66027
	614	0.986159	0.979957	0.992361	-1.96866
	616	0.985208	0.979908	0.990507	-3.38152
	618	0.984966	0.978482	0.99145	-4.33549
	620	0.984081	0.977379	0.990783	-3.87008
	622	0.984385	0.978762	0.990009	-2.78729
	624	0.983852	0.977486	0.990219	-2.21649
	626	0.984028	0.976317	0.991738	-2.60367
	628	0.984977	0.9764	0.993554	-1.55705
	630	0.983233	0.972582	0.993884	-2.11528
	632	0.983062	0.97417	0.991954	-2.95391
	634	0.983224	0.972772	0.993677	-2.36277
	636	0.983206	0.97209	0.994322	-3.82795
	638	0.983156	0.973879	0.992434	-3.85598
	640	0.981053	0.971321	0.990784	-3.23957
	642	0.981948	0.970061	0.993835	-4.3205
	644	0.981713	0.968903	0.994524	-3.73066
	646	0.980486	0.971407	0.989565	-5.54198
	648	0.979825	0.969184	0.990467	-5.35482
	650	0.980347	0.968087	0.992607	-2.94184
	652	0.980951	0.971961	0.989942	-4.78268
	654	0.979719	0.96986	0.989578	-4.97492
	656	0.978795	0.967547	0.990043	-5.0889
	658	0.978407	0.967471	0.989343	-6.14274
	660	0.979347	0.969067	0.989627	-5.49059
	662	0.978683	0.967874	0.989492	-4.35047
	664	0.97912	0.969099	0.989141	-4.36552
	666	0.981183	0.972454	0.989912	-5.66292
	668	0.978732	0.96817	0.989294	-4.81442
	670	0.978312	0.968311	0.988312	-6.53065
	672	0.978622	0.967098	0.990147	-5.1547
	674	0.978567	0.967435	0.989698	-3.81394
	676	0.979385	0.967951	0.990819	-3.87008
	678	0.978838	0.968812	0.988865	-4.59471
	680	0.979784	0.970109	0.989459	-3.99801
	682	0.978235	0.968012	0.988458	-3.91244
	684	0.977217	0.966411	0.988022	-5.4056
	686	0.976809	0.965853	0.987766	-4.8304
	688	0.977032	0.964214	0.98985	-4.51757
	690	0.975695	0.96385	0.98754	-4.97484
	692	0.976892	0.965911	0.987872	-4.84631
	694	0.974538	0.960246	0.988831	-4.05561
	696	0.974569	0.96186	0.987279	-5.17118
	698	0.973252	0.95983	0.986675	-5.57639
	700	0.9744	0.960936	0.987864	-5.00728
	702	0.974781	0.959669	0.989894	-4.5176
	704	0.974728	0.95869	0.990765	-4.68819
	706	0.973401	0.956849	0.989953	-4.41086
	708	0.97263	0.959246	0.986015	-4.4564
	710	0.970979	0.956415	0.985543	-5.82054
	712	0.971988	0.955826	0.988151	-5.80291
	714	0.970917	0.954834	0.986999	-5.07249
	716	0.971655	0.956878	0.986431	-4.61025
	718	0.972654	0.959183	0.986125	-5.05618
	720	0.971671	0.954659	0.988683	-4.26083
	722	0.969552	0.949169	0.989936	-4.53297
	724	0.970696	0.954969	0.986423	-4.18689
	726	0.969996	0.952241	0.98775	-4.81442
	728	0.970703	0.954914	0.986492	-4.75109
	730	0.971357	0.955503	0.98721	-5.49063
	732	0.970988	0.953855	0.988122	-4.71955
	734	0.970268	0.950923	0.989613	-3.87011
	736	0.968244	0.950102	0.986386	-5.89129
	738	0.968807	0.947911	0.989703	-4.7986
	740	0.969405	0.948222	0.990589	-4.97488
	742	0.968937	0.945699	0.992175	-3.91246
	744	0.968607	0.947216	0.989998	-5.38859
	746	0.969828	0.949947	0.989709	-3.99798
	748	0.968471	0.950501	0.986441	-5.54202
	750	0.971423	0.954031	0.988816	-5.18773
	752	0.969137	0.949094	0.989181	-3.63479
	754	0.967945	0.948284	0.987606	-3.16363
	756	0.968262	0.948727	0.987798	-2.95389
	758	0.968718	0.94777	0.989666	-2.0954
	760	0.96746	0.946866	0.988054	-2.6831
	762	0.966275	0.944426	0.988124	-2.79901
	764	0.968404	0.949039	0.987769	-3.1011
	766	0.966782	0.946378	0.987187	-2.3841
	768	0.968321	0.94887	0.987773	-2.29941
	770	0.967491	0.943406	0.991576	-2.63756
	772	0.966567	0.943717	0.989416	-2.54771
	774	0.966035	0.943302	0.988769	-1.83733
	776	0.966121	0.941293	0.99095	-2.78731
	778	0.966305	0.943202	0.989407	-1.86502
	780	0.966102	0.942877	0.989327	-1.40356
	782	0.964151	0.937664	0.990638	-2.47059
	784	0.9618	0.932933	0.990667	-3.4736
	786	0.960618	0.931548	0.989688	-2.56999
	788	0.960193	0.929605	0.990781	-2.33097
	790	0.961593	0.929642	0.993544	-2.36276
	792	0.963288	0.936628	0.989948	-2.38412
	794	0.962042	0.933398	0.990685	-2.02656
	796	0.961933	0.933439	0.990427	-2.07561
	798	0.961187	0.932426	0.989947	-1.46702
	800	0.963595	0.936792	0.990398	-1.24498
	802	0.963484	0.938253	0.988715	-2.03632
	804	0.96257	0.933741	0.991398	-1.90232
	806	0.961411	0.93257	0.990253	-1.72899
	808	0.958871	0.927733	0.99001	-2.3099
	810	0.957786	0.924308	0.991264	-1.819
	812	0.956894	0.922946	0.990842	-1.81901
	814	0.957262	0.925667	0.988858	-2.5366
	816	0.95904	0.924708	0.993371	-1.91173
	818	0.957483	0.920827	0.994138	-2.08546
	820	0.957312	0.923298	0.991326	-2.21647
	822	0.95747	0.925988	0.988953	-3.13853
	824	0.955562	0.920631	0.990493	-2.63752
	826	0.954761	0.917151	0.992371	-1.78269
	828	0.955749	0.923602	0.987895	-2.5366
	830	0.957657	0.922716	0.992599	-2.54771
	832	0.956886	0.922574	0.991199	-2.22676
	834	0.957882	0.922607	0.993156	-2.2785
	836	0.955165	0.91877	0.991559	-2.05589
	838	0.955262	0.921387	0.989138	-2.49249
	840	0.953518	0.915477	0.991559	-2.43797
	842	0.952636	0.913783	0.991489	-2.33097
	844	0.952292	0.913639	0.990945	-2.79905
	846	0.954513	0.915634	0.993392	-2.05591
	848	0.95351	0.914049	0.992972	-2.21647
	850	0.952775	0.916276	0.989274	-2.68312
	852	0.950307	0.91216	0.988455	-2.82255
	854	0.951971	0.917027	0.986915	-3.85604
	856	0.952612	0.919084	0.986139	-3.27794
	858	0.952271	0.917734	0.986809	-4.51764
	860	0.951477	0.916821	0.986134	-4.29057
	862	0.947514	0.909571	0.985456	-3.25238
	864	0.950158	0.914772	0.985544	-3.38152
	866	0.94845	0.910509	0.98639	-2.94182
	868	0.9492	0.909761	0.98864	-2.92975
	870	0.952479	0.919512	0.985447	-3.0887
	872	0.949653	0.916925	0.982381	-3.22686
	874	0.947868	0.914601	0.981135	-3.77218
	876	0.950927	0.917507	0.984346	-4.38063
	878	0.947742	0.912751	0.982733	-3.62115
	880	0.947263	0.912647	0.981879	-3.74447
	882	0.946404	0.910314	0.982494	-3.27794
	884	0.947058	0.909625	0.984492	-2.84616
	886	0.950813	0.917457	0.984169	-2.5145
	888	0.947716	0.913142	0.98229	-3.46041
	890	0.943847	0.907591	0.980104	-3.91244
	892	0.946935	0.909393	0.984476	-3.52691
	894	0.945499	0.908213	0.982785	-4.15748
	896	0.944008	0.90359	0.984426	-2.66029
	898	0.945355	0.905872	0.984838	-3.58057
	900	0.945532	0.907596	0.983467	-3.29081
	902	0.942148	0.901222	0.983075	-2.84616
	904	0.941423	0.90124	0.981607	-3.0025
	906	0.945501	0.907643	0.98336	-2.11528
	908	0.941396	0.904882	0.977909	-2.63752
	910	0.944176	0.909317	0.979034	-2.22674
	912	0.942272	0.903923	0.980621	-2.57001
	914	0.937623	0.899718	0.975528	-2.94182
	916	0.939521	0.902027	0.977015	-2.81076
	918	0.934262	0.889321	0.979202	-3.15106
	920	0.935148	0.889064	0.981233	-1.69375
	922	0.935397	0.888775	0.98202	-1.42717
	924	0.935557	0.891206	0.979908	-2.37342
	926	0.934612	0.891081	0.978144	-2.64889
	928	0.937989	0.896282	0.979695	-2.18582
	930	0.93319	0.886998	0.979382	-2.82253
	932	0.935384	0.888491	0.982278	-2.67167
	934	0.936809	0.891296	0.982322	-2.35215
	936	0.937862	0.894371	0.981352	-1.37248
	938	0.939945	0.898936	0.980955	-1.36476
	940	0.937129	0.895018	0.97924	-2.0559
	942	0.931525	0.888192	0.974859	-2.48151
	944	0.932337	0.890035	0.974639	-1.92115
	946	0.934325	0.891835	0.976815	-1.57376
	948	0.934026	0.894233	0.97382	-1.62454
	950	0.930631	0.888357	0.972905	-2.5366
	952	0.929204	0.892324	0.966083	-2.9903
	954	0.926745	0.885196	0.968293	-3.05158
	956	0.92795	0.891289	0.964612	-3.27798
	958	0.92907	0.892872	0.965268	-2.15544
	960	0.929567	0.889434	0.969701	-2.19601
	962	0.93076	0.894057	0.967463	-1.89295
	964	0.927588	0.888456	0.966721	-2.05589
	966	0.92943	0.892468	0.966391	-3.03925
	968	0.930312	0.892266	0.968358	-2.75231
	970	0.928389	0.887814	0.968965	-3.08868
	972	0.924751	0.88302	0.966481	-3.20146
	974	0.921163	0.876073	0.966253	-4.29057
	976	0.923364	0.883616	0.963112	-3.79999
	978	0.924435	0.886098	0.962771	-3.67567
	980	0.920174	0.872295	0.968052	-4.68816
	982	0.923824	0.881085	0.966563	-4.89434
	984	0.919431	0.879417	0.959445	-5.33798
	986	0.921727	0.880588	0.962867	-5.47356
	988	0.925221	0.884137	0.966305	-4.29057
	990	0.915463	0.871121	0.959806	-5.33798
	992	0.911729	0.864985	0.958472	-6.23393
	994	0.916694	0.872215	0.961173	-5.45647
	996	0.914562	0.870476	0.958647	-5.76779
	998	0.914159	0.871632	0.956687	-6.66282
	1000	0.912159	0.870495	0.953823	-7.24552
	1002	0.913779	0.86954	0.958017	-7.02886
	1004	0.909918	0.867632	0.952205	-6.89274
	1006	0.911882	0.867235	0.95653	-7.36523
	1008	0.920341	0.881898	0.958784	-7.3053
	1010	0.914518	0.87307	0.955965	-8.02153
	1012	0.908119	0.856272	0.959966	-7.1663
	1014	0.909556	0.860786	0.958326	-7.48599
	1016	0.91213	0.866127	0.958133	-7.56709
	1018	0.904459	0.861169	0.94775	-8.04259
	1020	0.913997	0.875712	0.952281	-7.1663
	1022	0.912051	0.870044	0.954057	-7.52654
	1024	0.905028	0.860397	0.949659	-8.14794
	1026	0.906614	0.867721	0.945507	-7.44568
	1028	0.906834	0.864472	0.949196	-8.53354
	1030	0.904487	0.866275	0.942698	-8.3182
	1032	0.903046	0.8625	0.943592	-8.49022
	1034	0.899991	0.858365	0.941617	-8.53367
	1036	0.895292	0.85284	0.937744	-9.70124
	1038	0.898498	0.858168	0.938829	-8.99554
	1040	0.89825	0.856144	0.940356	-8.23287
	1042	0.900234	0.861069	0.939398	-9.12991
	1044	0.899002	0.859099	0.938906	-9.06252
	1046	0.899123	0.862711	0.935536	-9.19757
	1048	0.901891	0.864311	0.93947	-7.93785
	1050	0.902164	0.86311	0.941217	-7.30524
	1052	0.902454	0.864069	0.940839	-5.27099
	1054	0.896225	0.8585	0.93395	-6.58717
	1056	0.894339	0.854788	0.933891	-6.16092
	1058	0.895021	0.85421	0.935833	-7.22573
	1060	0.898438	0.861244	0.935632	-5.1217
	1062	0.898709	0.8671	0.930317	-5.68031
	1064	0.896787	0.862513	0.93106	-6.6439
	1066	0.899497	0.865552	0.933443	-5.68035
	1068	0.902976	0.865451	0.940502	-5.28768
	1070	0.900773	0.864395	0.93715	-6.05233
	1072	0.897899	0.858259	0.937538	-4.99108
	1074	0.900656	0.861029	0.940284	-6.16092
	1076	0.899036	0.863754	0.934318	-4.67251
	1078	0.903269	0.869234	0.937305	-4.95874
	1080	0.897943	0.86271	0.933177	-6.07045
	1082	0.899128	0.86189	0.936367	-4.33545
	1084	0.895714	0.858146	0.933282	-4.99105
	1086	0.892196	0.856088	0.928304	-6.95093
	1088	0.896202	0.858542	0.933861	-6.81568
	1090	0.892237	0.858078	0.926396	-7.56715
	1092	0.90065	0.868044	0.933257	-4.95871
	1094	0.899549	0.864614	0.934484	-4.48696
	1096	0.899481	0.869555	0.929407	-4.41083
	1098	0.902936	0.873019	0.932854	-3.87005
	1100	0.905178	0.872698	0.937658	-4.09911
	1102	0.903347	0.870735	0.93596	-3.95511
	1104	0.908686	0.876859	0.940513	-3.94084
	1106	0.907534	0.875286	0.939781	-2.51452
	1108	0.909236	0.87738	0.941092	-2.60365
	1110	0.917003	0.883821	0.950185	-1.65895
	1112	0.912002	0.878145	0.945858	-2.39481
	1114	0.908413	0.877618	0.939207	-1.55705
	1116	0.916623	0.886753	0.946493	-1.09782
	1118	0.912791	0.884314	0.941267	-3.08865
	1120	0.908674	0.880114	0.937234	-2.02656
	1122	0.907877	0.878905	0.936848	-1.43508
	1124	0.904581	0.872967	0.936196	-2.44881
	1126	0.905888	0.876263	0.935514	-3.80001
	1128	0.891476	0.858986	0.923965	-2.78729
	1130	0.908551	0.880619	0.936484	-2.0559
	1132	0.904019	0.87598	0.932059	-2.63757
	1134	0.909909	0.88065	0.939169	-1.62454
	1136	0.90922	0.878749	0.93969	-2.63756
	1138	0.904797	0.877436	0.932159	-2.81077
	1140	0.909432	0.880685	0.93818	-2.72916
	1142	0.915713	0.887641	0.943786	-1.88363
	1144	0.916885	0.89168	0.942091	-1.18052
	1146	0.915925	0.892171	0.939679	-2.1757
	1148	0.906427	0.88354	0.929315	-1.16647
	1150	0.904822	0.880035	0.929608	-1.41141
	1152	0.907459	0.881304	0.933615	-0.68712
	1154	0.920132	0.897619	0.942644	-0.423475
	1156	0.911747	0.888979	0.934514	-1.07107
	1158	0.906427	0.882674	0.93018	-0.854148
	1160	0.911183	0.881081	0.941284	-1.34942
	1162	0.911741	0.888361	0.935121	-0.836971
	1164	0.912932	0.890219	0.935645	-1.58216
	1166	0.915243	0.891673	0.938813	-1.29656
	1168	0.922864	0.899985	0.945743	-1.34943
	1170	0.924265	0.902922	0.945607	-1.37247
	1172	0.920005	0.896489	0.943521	-1.10456
	1174	0.920684	0.896254	0.945115	-0.586881
	1176	0.923667	0.899768	0.947566	-2.81076
	1178	0.906161	0.880643	0.931678	-3.84197
	1180	0.91525	0.894229	0.936271	-1.61601
	1182	0.920581	0.897265	0.943898	-1.00596
	1184	0.914442	0.894493	0.934391	-2.1353
	1186	0.918181	0.893861	0.942501	-1.17348
	1188	0.924247	0.900872	0.947622	-0.72282
	1190	0.925301	0.901918	0.948685	-0.38459
	1192	0.925631	0.905188	0.946073	-0.480637
	1194	0.918887	0.89666	0.941113	-1.18758
	1196	0.935482	0.917636	0.953328	-0.285415
	1198	0.931256	0.907346	0.955166	-0.419835
	1200	0.93263	0.914302	0.950959	-1.09108
	1202	0.927903	0.905268	0.950538	-0.194782
	1204	0.935955	0.914904	0.957005	-0.205623
	1206	0.936745	0.916389	0.957102	-0.271717
	1208	0.927963	0.907302	0.948625	-0.980625
	1210	0.93969	0.918795	0.960584	-0.126982
	1212	0.930576	0.911491	0.94966	-0.214602
	1214	0.932981	0.912874	0.953087	-0.427137
	1216	0.922841	0.903215	0.942468	-0.895092
	1218	0.937339	0.919523	0.955155	-0.17239
	1220	0.937166	0.916421	0.95791	-0.889169
	1222	0.932076	0.911215	0.952936	-0.0774822
	1224	0.927051	0.905988	0.948113	-0.367743
	1226	0.940639	0.924086	0.957191	-0.0139752
	1228	0.930594	0.909238	0.951949	-0.877397
	1230	0.936966	0.916815	0.957117	-0.029649
	1232	0.933491	0.916488	0.950494	-0.364435
	1234	0.93103	0.909772	0.952288	-1.13182
	1236	0.928677	0.909123	0.948232	-0.381179
	1238	0.930099	0.910822	0.949376	-0.060017
	1240	0.931789	0.916481	0.947098	-0.335573
	1242	0.935144	0.915916	0.954371	-0.480637
	1244	0.931546	0.912634	0.950459	-0.0168618
	1246	0.929179	0.910339	0.94802	-0.538414
	1248	0.926079	0.904172	0.947986	-1.26692
	1250	0.931784	0.912933	0.950635	-0.291026
	1252	0.926516	0.901932	0.9511	-1.36477
	1254	0.92741	0.903754	0.951066	-1.26693
	1256	0.928952	0.90933	0.948573	-1.15254
	1258	0.934798	0.910945	0.95865	-2.34154
	1260	0.940528	0.916926	0.964129	-0.445762
	1262	0.94022	0.923096	0.957343	-0.609822
	1264	0.934607	0.913713	0.955501	-1.04472
	1266	0.938108	0.917838	0.958379	-1.23047
	1268	0.934917	0.915716	0.954118	-0.184358
	1270	0.935207	0.914526	0.955888	-0.381179
	1272	0.939015	0.918163	0.959867	-0.0391534
	1274	0.92224	0.90171	0.94277	-0.937255
	1276	0.921733	0.894024	0.949442	-1.18757
	1278	0.929038	0.908025	0.950051	-0.148411
	1280	0.929888	0.90376	0.956016	-1.46702
	1282	0.934105	0.915837	0.952374	-0.0973541
	1284	0.931258	0.907837	0.954679	-0.0986332
	1286	0.928641	0.911978	0.945305	-0.000344239
	1288	0.928625	0.906855	0.950395	-0.468817
	1290	0.932811	0.918041	0.947582	-0.0117459
	1292	0.92809	0.908277	0.947904	-0.416217
	1294	0.939488	0.923056	0.95592	-0.131709
	1296	0.92624	0.901973	0.950507	-1.72902
	1298	0.93966	0.916286	0.963035	-0.223857
	1300	0.938458	0.914117	0.962798	-0.0209704
	1302	0.937899	0.918893	0.956906	-0.10933
	1304	0.938427	0.915313	0.961542	-0.00678065
	1306	0.931029	0.914894	0.947165	-0.000408333
	1308	0.937481	0.920258	0.954703	-0.00213271
	1310	0.931272	0.911521	0.951023	-0.000315816
	1312	0.934191	0.913148	0.955234	-0.0692908
	1314	0.941599	0.922669	0.960528	-0.000456958
	1316	0.936464	0.917906	0.955022	-0.0225131
	1318	0.936782	0.919459	0.954106	-0.986917
	1320	0.942606	0.923377	0.961835	-0.0142437
	1322	0.951384	0.93465	0.968118	-0.00188785
	1324	0.928044	0.912068	0.94402	-0.0267826
	1326	0.929334	0.907994	0.950675	-0.0487019
	1328	0.936541	0.919875	0.953206	-0.0673527
	1330	0.938912	0.918097	0.959726	-0.0112938
	1332	0.938904	0.922049	0.955758	-0.00737543
	1334	0.943019	0.927284	0.958753	-0.230983
	1336	0.9506	0.928215	0.972986	-0.0465153
	1338	0.935498	0.921298	0.949698	-0.00258419
	1340	0.937749	0.917299	0.9582	-0.0184835
	1342	0.940628	0.923937	0.957319	-0.0852455
	1344	0.939348	0.926226	0.95247	-0.0502065
	1346	0.939855	0.922131	0.957578	-0.0188233
	1348	0.936811	0.917021	0.956601	-0.105221
	1350	0.945716	0.92443	0.967003	-0.0081823
	1352	0.935389	0.904711	0.966067	-0.551359
	1354	0.937693	0.916184	0.959201	-0.00906353
	1356	0.934243	0.911514	0.956971	-0.0999249
	1358	0.939724	0.911422	0.968026	-0.271717
	1360	0.945311	0.927869	0.962752	-0.00270965
	1362	0.939036	0.922139	0.955933	-0.0195175
	1364	0.947066	0.926394	0.967738	-0.0557605
	1366	0.942257	0.921073	0.963441	-0.0184838
	1368	0.943139	0.923212	0.963067	-0.0122132
	1370	0.940419	0.919128	0.961709	-0.00678065
	1372	0.935721	0.911408	0.960033	-0.235821
	1374	0.936318	0.916082	0.956553	-0.0129436
	1376	0.945496	0.928518	0.962475	-0.000100709
	1378	0.943197	0.921316	0.965077	-0.0911462
	1380	0.944761	0.921123	0.9684	-0.0129436
	1382	0.943786	0.924088	0.963485	-0.162856
	1384	0.944841	0.933222	0.95646	-0.00166838
	1386	0.942657	0.923322	0.961992	-0.0184835
	1388	0.949479	0.925898	0.973059	-0.0444064
	1390	0.941305	0.919712	0.962897	-0.00193473
	1392	0.947111	0.925613	0.968609	-0.0450998
	1394	0.945702	0.928529	0.962874	-0.0057151
	1396	0.950051	0.931031	0.969072	-0.250767
	1398	0.945582	0.926218	0.964945	-0.0024058
	1400	0.942494	0.923784	0.961204	-0.00870163
	1402	0.941173	0.921035	0.961311	-0.131708
	1404	0.946528	0.918733	0.974322	-0.075367
	1406	0.939511	0.920407	0.958615	-0.000257676
	1408	0.946878	0.93107	0.962685	-0.0150757
	1410	0.939461	0.921571	0.95735	-0.00924928
	1412	0.930882	0.910915	0.950848	-0.00419798
	1414	0.944271	0.925577	0.962965	-0.00188785
	1416	0.938837	0.923387	0.954287	-0.0472353
	1418	0.93137	0.915228	0.947511	-8.88105e-05
	1420	0.935937	0.918452	0.953423	-0.0417141
	1422	0.943155	0.924602	0.961707	-0.0178203
	1424	0.944126	0.928008	0.960244	-0.0112936
	1426	0.930556	0.909566	0.951547	-1.51841e-05
	1428	0.944369	0.92612	0.962618	-0.00277426
	1430	0.949615	0.9252	0.974029	-0.0774828
	1432	0.949818	0.933644	0.965992	-0.0202333
	1434	0.953706	0.934228	0.973183	-0.00311876
	1436	0.935292	0.916349	0.954235	-0.000159904
	1438	0.943629	0.921876	0.965381	-0.00663895

## Sheet: Extended-Data-Figure 6e
	Extended Data Figure 6e
	BMP25Time (min)	Cosine similarity_average	Cosine similarity_upper	Cosine similarity_lower	ln(p-value)
	0	0.966808	0.952917	0.9807	-0.00835223
	2	0.968082	0.956212	0.979951	-0.0156523
	4	0.964996	0.950322	0.979669	-0.0541273
	6	0.960894	0.944043	0.977745	-0.141553
	8	0.965567	0.950141	0.980994	-0.0654567
	10	0.967495	0.952434	0.982557	-0.441993
	12	0.966359	0.949015	0.983704	-0.341846
	14	0.965072	0.951185	0.978958	-1.02522
	16	0.966263	0.950242	0.982284	-0.500775
	18	0.968619	0.951117	0.98612	-0.394944
	20	0.969492	0.954011	0.984973	-0.0948337
	22	0.966803	0.95251	0.981097	-0.192663
	24	0.970171	0.957022	0.98332	-0.186409
	26	0.970312	0.958333	0.982291	-0.335573
	28	0.970098	0.954702	0.985494	-0.266369
	30	0.968517	0.955702	0.981332	-0.759692
	32	0.965308	0.948598	0.982018	-0.907013
	34	0.965203	0.949495	0.980912	-0.738478
	36	0.96703	0.953775	0.980285	-0.662319
	38	0.965932	0.949591	0.982273	-0.354633
	40	0.968997	0.956508	0.981486	-0.508982
	42	0.971925	0.9598	0.98405	-0.999589
	44	0.97244	0.963458	0.981422	-1.00596
	46	0.969738	0.956645	0.982832	-1.05127
	48	0.967381	0.952231	0.98253	-0.913014
	50	0.96639	0.952925	0.979855	-1.33419
	52	0.963852	0.950856	0.976849	-1.46702
	54	0.966421	0.953367	0.979476	-1.42716
	56	0.963899	0.948368	0.97943	-1.73788
	58	0.966415	0.951542	0.981287	-1.80988
	60	0.969832	0.957782	0.981882	-1.36476
	62	0.973266	0.963151	0.98338	-1.71133
	64	0.972642	0.960884	0.9844	-0.925079
	66	0.967303	0.956338	0.978267	-1.86502
	68	0.969883	0.960551	0.979215	-1.72017
	70	0.967928	0.954778	0.981078	-2.01687
	72	0.967023	0.949895	0.984152	-1.54044
	74	0.969813	0.95782	0.981806	-3.54024
	76	0.970017	0.956794	0.983239	-3.98368
	78	0.973248	0.96249	0.984005	-2.02657
	80	0.972509	0.962624	0.982394	-2.61492
	82	0.974923	0.966017	0.983829	-2.58118
	84	0.974679	0.964364	0.984994	-2.12528
	86	0.974964	0.963923	0.986005	-1.88361
	88	0.972726	0.960517	0.984935	-1.68501
	90	0.97418	0.961749	0.986611	-1.98784
	92	0.972412	0.960024	0.9848	-1.64168
	94	0.97464	0.963934	0.985347	-1.89298
	96	0.973503	0.962952	0.984053	-2.50347
	98	0.973743	0.963118	0.984368	-2.30989
	100	0.975866	0.965375	0.986358	-0.743745
	102	0.97621	0.966534	0.985887	-1.27429
	104	0.975942	0.965199	0.986685	-1.27429
	106	0.975979	0.964981	0.986977	-1.57377
	108	0.976157	0.966807	0.985507	-2.32041
	110	0.976201	0.965885	0.986517	-1.31153
	112	0.977081	0.96714	0.987022	-1.97823
	114	0.978005	0.968802	0.987209	-2.29941
	116	0.976628	0.965633	0.987622	-1.82815
	118	0.977899	0.966988	0.98881	-1.30403
	120	0.981343	0.972262	0.990424	-0.825637
	122	0.979062	0.968672	0.989453	-1.93059
	124	0.979277	0.969622	0.988932	-2.32042
	126	0.97957	0.970571	0.988568	-1.70252
	128	0.981146	0.972956	0.989336	-1.78267
	130	0.981127	0.972907	0.989347	-2.95391
	132	0.980319	0.972193	0.988444	-1.30404
	134	0.980585	0.972146	0.989025	-2.04609
	136	0.980938	0.971169	0.990707	-1.58216
	138	0.982283	0.973103	0.991463	-0.662321
	140	0.980636	0.972382	0.988889	-0.682113
	142	0.980541	0.971899	0.989182	-0.980621
	144	0.978645	0.970214	0.987077	-1.93058
	146	0.980906	0.973434	0.988378	-0.381179
	148	0.983298	0.976317	0.990279	-0.329379
	150	0.982126	0.97517	0.989082	-0.94338
	152	0.981889	0.975226	0.988552	-0.445761
	154	0.981197	0.973512	0.988882	-0.614477
	156	0.980744	0.971896	0.989593	-0.831297
	158	0.981144	0.972133	0.990154	-1.0317
	160	0.980357	0.970691	0.990024	-1.94007
	162	0.979771	0.969093	0.990449	-0.974349
	164	0.982187	0.973585	0.990789	-0.797739
	166	0.979856	0.970823	0.988889	-1.41141
	168	0.98119	0.973397	0.988983	-0.332466
	170	0.98039	0.97245	0.988329	-0.323264
	172	0.981965	0.97419	0.98974	-0.943368
	174	0.981528	0.974175	0.988881	-1.14561
	176	0.981157	0.973446	0.988868	-0.677129
	178	0.979858	0.970819	0.988897	-0.925083
	180	0.980848	0.972848	0.988849	-0.712502
	182	0.983673	0.976983	0.990363	-0.677129
	184	0.984381	0.978472	0.990291	-0.416216
	186	0.982938	0.976142	0.989734	-0.31127
	188	0.984627	0.978892	0.990362	-0.513122
	190	0.984813	0.978982	0.990644	-0.500774
	192	0.985075	0.979255	0.990895	-0.55572
	194	0.984276	0.9782	0.990351	-0.401951
	196	0.986024	0.980654	0.991393	-0.628588
	198	0.985522	0.979096	0.991948	-0.166622
	200	0.983962	0.977271	0.990653	-0.282637
	202	0.986241	0.979845	0.992636	-0.931151
	204	0.984606	0.977666	0.991546	-1.23047
	206	0.984048	0.978192	0.989905	-1.44303
	208	0.984759	0.978733	0.990785	-1.01236
	210	0.985055	0.979179	0.990932	-1.53218
	212	0.985643	0.980186	0.991101	-1.53218
	214	0.985363	0.979012	0.991713	-1.66759
	216	0.982522	0.97524	0.989803	-3.02697
	218	0.98346	0.975552	0.991367	-2.59239
	220	0.98524	0.978549	0.991931	-2.19601
	222	0.983442	0.974737	0.992147	-4.27567
	224	0.984799	0.97627	0.993328	-2.72916
	226	0.984401	0.976243	0.992558	-3.99801
	228	0.984899	0.976215	0.993583	-2.49248
	230	0.985201	0.976739	0.993662	-1.36477
	232	0.985184	0.977745	0.992623	-1.26693
	234	0.985702	0.978511	0.992894	-2.50347
	236	0.986162	0.978386	0.993937	-1.48316
	238	0.983339	0.973071	0.993608	-3.6076
	240	0.984547	0.975537	0.993557	-2.52555
	242	0.983085	0.972442	0.993728	-3.25233
	244	0.984064	0.973108	0.99502	-1.59903
	246	0.983099	0.971095	0.995103	-1.459
	248	0.983707	0.973657	0.993756	-1.48316
	250	0.982107	0.969564	0.994649	-1.78268
	252	0.98161	0.969452	0.993768	-0.919032
	254	0.979768	0.965992	0.993544	-2.66026
	256	0.978499	0.965108	0.991889	-2.32042
	258	0.978815	0.965277	0.992353	-1.47507
	260	0.977181	0.961371	0.992991	-1.53218
	262	0.977085	0.961348	0.992823	-4.12825
	264	0.976864	0.960253	0.993474	-2.5145
	266	0.971596	0.953704	0.989487	-5.03983
	268	0.974024	0.95641	0.991637	-3.84194
	270	0.972092	0.953664	0.99052	-3.82798
	272	0.973246	0.955284	0.991207	-3.43398
	274	0.969525	0.949686	0.989364	-3.95508
	276	0.971163	0.950513	0.991813	-2.3841
	278	0.965902	0.944433	0.987372	-3.58057
	280	0.965434	0.942563	0.988306	-5.13817
	282	0.960978	0.936687	0.98527	-4.47168
	284	0.962839	0.940017	0.985662	-4.57926
	286	0.962863	0.937701	0.988024	-5.07249
	288	0.962938	0.936587	0.98929	-5.42247
	290	0.963647	0.936426	0.990868	-6.27066
	292	0.961768	0.933503	0.990032	-5.5249
	294	0.957698	0.927452	0.987944	-6.14279
	296	0.960801	0.931622	0.98998	-5.33798
	298	0.957703	0.926176	0.989229	-6.85412
	300	0.96114	0.931159	0.991121	-6.53065
	302	0.960076	0.928239	0.991913	-6.53075
	304	0.959002	0.927627	0.990376	-6.39997
	306	0.958426	0.92493	0.991922	-5.98044
	308	0.960343	0.927143	0.993542	-4.8943
	310	0.960532	0.926221	0.994843	-4.33545
	312	0.961819	0.926847	0.996791	-5.52486
	314	0.961064	0.927051	0.995076	-5.32125
	316	0.968018	0.938216	0.997821	-5.71518
	318	0.968821	0.93859	0.999052	-4.91036
	320	0.96775	0.93894	0.996559	-4.83037
	322	0.968938	0.941915	0.995961	-3.94084
	324	0.968917	0.941193	0.996642	-3.58057
	326	0.969295	0.940581	0.99801	-3.00254
	328	0.971266	0.945098	0.997433	-2.48151
	330	0.971514	0.94589	0.997137	-1.53218
	332	0.971632	0.949008	0.994256	-1.40357
	334	0.972631	0.951538	0.993724	-1.2089
	336	0.973225	0.952842	0.993609	-1.17349
	338	0.971628	0.952237	0.99102	-1.34179
	340	0.97198	0.952585	0.991374	-1.26693
	342	0.972956	0.954683	0.991228	-1.79173
	344	0.973309	0.956415	0.990203	-2.07559
	346	0.972472	0.955483	0.989461	-2.47059
	348	0.973935	0.956754	0.991117	-1.82816
	350	0.972921	0.958436	0.987405	-1.78269
	352	0.97141	0.955036	0.987783	-2.60365
	354	0.971231	0.954341	0.98812	-1.79173
	356	0.973911	0.959636	0.988186	-2.30989
	358	0.970262	0.953611	0.986913	-2.30992
	360	0.971627	0.955872	0.987382	-1.80989
	362	0.974978	0.958467	0.99149	-2.40557
	364	0.974874	0.960064	0.989685	-2.71762
	366	0.976893	0.96227	0.991515	-2.28896
	368	0.976082	0.959183	0.99298	-1.81901
	370	0.976848	0.960274	0.993421	-1.35708
	372	0.975416	0.958154	0.992677	-0.662323
	374	0.974935	0.956917	0.992953	-1.26693
	376	0.977157	0.960316	0.993998	-1.4351
	378	0.976497	0.95887	0.994124	-1.25958
	380	0.977147	0.958536	0.995758	-1.21607
	382	0.977045	0.956712	0.997378	-1.16647
	384	0.977366	0.958467	0.996266	-1.11815
	386	0.978069	0.961142	0.994996	-0.707376
	388	0.97698	0.958998	0.994963	-1.31906
	390	0.979164	0.965023	0.993305	-0.759692
	392	0.98161	0.967298	0.995923	-0.792228
	394	0.980005	0.964726	0.995284	-0.500775
	396	0.981194	0.96765	0.994738	-0.797739
	398	0.980807	0.96557	0.996043	-0.775853
	400	0.980731	0.968507	0.992954	-0.560107
	402	0.981357	0.970864	0.99185	-0.472737
	404	0.981757	0.967065	0.996449	-0.0807391
	406	0.98125	0.969577	0.992923	-0.430818
	408	0.983241	0.972942	0.99354	-0.31127
	410	0.982573	0.972515	0.992632	-0.508982
	412	0.981731	0.970332	0.993131	-0.329379
	414	0.980358	0.967947	0.99277	-0.865727
	416	0.981659	0.968654	0.994665	-0.889169
	418	0.982323	0.971617	0.993028	-0.480639
	420	0.982172	0.971667	0.992676	-0.317228
	422	0.982248	0.972146	0.992349	-0.937251
	424	0.98319	0.973902	0.992479	-0.692145
	426	0.981281	0.970419	0.992143	-0.560105
	428	0.98215	0.972337	0.991963	-0.253322
	430	0.98241	0.973565	0.991255	-0.332466
	432	0.983845	0.97445	0.99324	-0.102546
	434	0.982874	0.971811	0.993937	-0.564511
	436	0.983282	0.972605	0.993959	-0.508982
	438	0.983896	0.975763	0.992028	-0.57339
	440	0.983551	0.972791	0.99431	-0.210078
	442	0.985279	0.974752	0.995805	-0.0852455
	444	0.984679	0.971756	0.997602	-0.123901
	446	0.985481	0.975918	0.995043	-0.18641
	448	0.984543	0.970183	0.998903	-0.500774
	450	0.984178	0.968526	0.99983	-0.223857
	452	0.98297	0.96996	0.995981	-0.0250009
	454	0.984223	0.973311	0.995135	-0.0367225
	456	0.984937	0.973017	0.996858	-0.0541258
	458	0.986068	0.976843	0.995293	-0.110725
	460	0.986901	0.979806	0.993996	-0.367743
	462	0.986382	0.977496	0.995268	-0.139876
	464	0.986199	0.978039	0.99436	-0.0785571
	466	0.986588	0.979675	0.9935	-0.116444
	468	0.987496	0.980066	0.994926	-0.305389
	470	0.987129	0.979464	0.994794	-0.126981
	472	0.98877	0.982801	0.994739	-0.151931
	474	0.989195	0.982747	0.995643	-0.317228
	476	0.988789	0.982782	0.994795	-0.398438
	478	0.988003	0.980913	0.995093	-0.248231
	480	0.988034	0.980447	0.995622	-0.555722
	482	0.989292	0.982097	0.996486	-0.332466
	484	0.989083	0.983321	0.994845	-0.361147
	486	0.988748	0.981779	0.995716	-0.555722
	488	0.988297	0.981644	0.99495	-0.427137
	490	0.98962	0.983772	0.995467	-0.508984
	492	0.989392	0.982543	0.99624	-0.937255
	494	0.987967	0.980762	0.995171	-1.3418
	496	0.987591	0.979542	0.995639	-1.81902
	498	0.989074	0.981835	0.996312	-0.943372
	500	0.988083	0.980098	0.996067	-1.58216
	502	0.988646	0.980155	0.997138	-1.43508
	504	0.989204	0.981532	0.996876	-1.55705
	506	0.988152	0.978645	0.99766	-1.28169
	508	0.989134	0.981166	0.997102	-1.74678
	510	0.989514	0.983301	0.995727	-1.28912
	512	0.989602	0.98239	0.996814	-1.61602
	514	0.989296	0.982241	0.996351	-1.84654
	516	0.989749	0.982635	0.996863	-1.74679
	518	0.990716	0.984226	0.997207	-1.23047
	520	0.990195	0.98517	0.995221	-1.65893
	522	0.989768	0.984474	0.995062	-1.82815
	524	0.990952	0.986232	0.995673	-2.06572
	526	0.990858	0.98555	0.996166	-1.68501
	528	0.990547	0.986225	0.994869	-1.94006
	530	0.990984	0.986606	0.995362	-1.75572
	532	0.991656	0.987601	0.995711	-0.642904
	534	0.990903	0.987015	0.99479	-2.48153
	536	0.991324	0.987624	0.995023	-1.77367
	538	0.989895	0.984727	0.995062	-1.37248
	540	0.990297	0.985652	0.994942	-1.46702
	542	0.98982	0.984806	0.994835	-1.66759
	544	0.99033	0.985569	0.995091	-0.814404
	546	0.990307	0.984679	0.995936	-0.677129
	548	0.990068	0.98472	0.995416	-0.441993
	550	0.989368	0.984122	0.994613	-0.285415
	552	0.988742	0.983708	0.993777	-1.16647
	554	0.988692	0.983238	0.994145	-1.3802
	556	0.989481	0.984306	0.994657	-0.595987
	558	0.988766	0.98334	0.994191	-0.642906
	560	0.989145	0.984431	0.993859	-0.728018
	562	0.988809	0.983809	0.99381	-1.34942
	564	0.988847	0.98376	0.993935	-0.677127
	566	0.989571	0.984587	0.994554	-0.560105
	568	0.990405	0.985946	0.994865	-0.871551
	570	0.989991	0.986133	0.993849	-0.409042
	572	0.989484	0.985073	0.993896	-1.13182
	574	0.990251	0.98655	0.993951	-0.672167
	576	0.990075	0.986197	0.993952	-1.41142
	578	0.990676	0.986489	0.994862	-0.614479
	580	0.989008	0.984375	0.993641	-0.707378
	582	0.988552	0.983078	0.994026	-1.0317
	584	0.989039	0.984635	0.993443	-0.765055
	586	0.988897	0.983966	0.993827	-0.754359
	588	0.988726	0.983398	0.994054	-1.52394
	590	0.988283	0.982763	0.993803	-1.24498
	592	0.989268	0.984179	0.994356	-1.1387
	594	0.989357	0.984669	0.994046	-1.26693
	596	0.987729	0.982689	0.992769	-1.09781
	598	0.989872	0.985501	0.994243	-0.551361
	600	0.989159	0.983271	0.995046	-0.253322
	602	0.987764	0.979665	0.995863	-0.820008
	604	0.987272	0.98151	0.993034	-0.555723
	606	0.988576	0.98356	0.993592	-0.78675
	608	0.987106	0.981514	0.992698	-0.274419
	610	0.988528	0.983033	0.994024	-0.338699
	612	0.985841	0.979312	0.992369	-1.23047
	614	0.986911	0.980227	0.993595	-0.986921
	616	0.986559	0.979795	0.993323	-1.2743
	618	0.987016	0.980491	0.99354	-1.73788
	620	0.986323	0.979407	0.993239	-1.58216
	622	0.987392	0.981	0.993784	-0.317228
	624	0.986091	0.979738	0.992445	-0.697203
	626	0.988005	0.98286	0.993151	-0.534143
	628	0.987938	0.98284	0.993036	-0.438247
	630	0.986345	0.979846	0.992844	-0.792228
	632	0.986359	0.979129	0.993589	-0.937251
	634	0.986976	0.981334	0.992617	-0.707378
	636	0.987389	0.980255	0.994524	-1.02523
	638	0.987164	0.980803	0.993526	-1.15949
	640	0.985201	0.978493	0.99191	-0.786745
	642	0.986126	0.979268	0.992983	-1.40357
	644	0.984874	0.977428	0.992321	-2.36277
	646	0.983556	0.975202	0.99191	-2.8699
	648	0.983725	0.975056	0.992395	-2.43794
	650	0.983539	0.975257	0.991821	-1.58217
	652	0.984086	0.976531	0.991642	-2.54771
	654	0.983931	0.97606	0.991802	-2.72916
	656	0.984606	0.977218	0.991994	-1.75572
	658	0.983931	0.975678	0.992185	-2.12528
	660	0.984593	0.976538	0.992648	-1.56539
	662	0.983662	0.974651	0.992672	-1.55705
	664	0.983015	0.974226	0.991804	-1.75571
	666	0.984683	0.975912	0.993455	-2.51448
	668	0.983291	0.97437	0.992212	-1.92113
	670	0.983414	0.974442	0.992385	-2.09537
	672	0.984324	0.975673	0.992975	-1.77367
	674	0.983195	0.974664	0.991725	-1.34942
	676	0.983769	0.974369	0.993169	-1.47508
	678	0.982595	0.971003	0.994187	-1.59904
	680	0.98288	0.97278	0.99298	-1.57377
	682	0.980757	0.969884	0.99163	-1.685
	684	0.982188	0.971863	0.992514	-1.11135
	686	0.982263	0.97283	0.991695	-1.29657
	688	0.98142	0.970467	0.992372	-1.57376
	690	0.981354	0.971002	0.991705	-1.29656
	692	0.981472	0.970298	0.992645	-1.28169
	694	0.979419	0.965839	0.992999	-1.06444
	696	0.981214	0.969899	0.992528	-0.672167
	698	0.981411	0.970676	0.992147	-1.14561
	700	0.980153	0.968282	0.992024	-2.10531
	702	0.9805	0.968631	0.992369	-2.13531
	704	0.981051	0.971244	0.990858	-1.87431
	706	0.980253	0.96806	0.992446	-0.974354
	708	0.980054	0.968143	0.991966	-0.717648
	710	0.978954	0.965395	0.992513	-1.26693
	712	0.978868	0.964239	0.993498	-1.78268
	714	0.977027	0.96035	0.993704	-1.16647
	716	0.977457	0.961569	0.993345	-0.949523
	718	0.976723	0.960729	0.992717	-1.63311
	720	0.977229	0.961847	0.99261	-1.94957
	722	0.977354	0.962448	0.99226	-1.16648
	724	0.978179	0.966243	0.990115	-0.980625
	726	0.977486	0.962749	0.992223	-1.77366
	728	0.9781	0.964024	0.992176	-0.797739
	730	0.977972	0.96236	0.993585	-1.3418
	732	0.977401	0.961499	0.993303	-0.974349
	734	0.9771	0.961027	0.993174	-1.00596
	736	0.97725	0.962569	0.991931	-1.18051
	738	0.975872	0.960375	0.991368	-1.56541
	740	0.976838	0.959915	0.993761	-1.09109
	742	0.976224	0.960397	0.99205	-1.17349
	744	0.975743	0.959442	0.992043	-2.60363
	746	0.975536	0.956701	0.994371	-1.4114
	748	0.976085	0.960297	0.991873	-1.44304
	750	0.976011	0.959446	0.992576	-3.17619
	752	0.976197	0.959905	0.992488	-1.44304
	754	0.974891	0.958383	0.9914	-1.30404
	756	0.974698	0.95766	0.991736	-1.56539
	758	0.975327	0.957421	0.993232	-0.96189
	760	0.974258	0.956727	0.991788	-1.09781
	762	0.974298	0.955985	0.992611	-0.90104
	764	0.975376	0.956276	0.994476	-1.01878
	766	0.973126	0.955691	0.990561	-0.820008
	768	0.973668	0.953558	0.993778	-0.642906
	770	0.974701	0.954249	0.995153	-1.34943
	772	0.973598	0.951837	0.995359	-0.943368
	774	0.974211	0.954903	0.99352	-0.44576
	776	0.974898	0.955413	0.994384	-1.16648
	778	0.97401	0.954052	0.993967	-0.299587
	780	0.973744	0.953698	0.99379	-0.151931
	782	0.973827	0.952101	0.995553	-0.184358
	784	0.975147	0.95405	0.996244	-0.468816
	786	0.973544	0.952707	0.994381	-0.274419
	788	0.974686	0.955041	0.994331	-0.170451
	790	0.974378	0.953709	0.995048	-0.248231
	792	0.975351	0.956279	0.994424	-0.153713
	794	0.974536	0.954374	0.994697	-0.0935923
	796	0.974163	0.954835	0.99349	-0.255894
	798	0.973337	0.953043	0.993631	-0.288211
	800	0.974108	0.954545	0.99367	-0.116444
	802	0.974691	0.955471	0.993911	-0.320236
	804	0.974139	0.952424	0.995854	-0.207842
	806	0.974033	0.953655	0.994412	-0.201236
	808	0.973436	0.951505	0.995367	-0.201236
	810	0.973153	0.949858	0.996449	-0.0785571
	812	0.972438	0.947905	0.99697	-0.0774822
	814	0.9724	0.949645	0.995154	-0.180304
	816	0.972917	0.9484	0.997434	-0.288211
	818	0.974334	0.952597	0.99607	-0.133313
	820	0.973223	0.950167	0.99628	-0.146674
	822	0.973076	0.946767	0.999385	-0.172389
	824	0.975141	0.950364	0.999919	-0.139876
	826	0.973701	0.947864	0.999539	-0.0355523
	828	0.972029	0.944873	0.999185	-0.110726
	830	0.973059	0.94543	1.00069	-0.314239
	832	0.972899	0.945094	1.0007	-0.0807391
	834	0.97342	0.942516	1.00432	-0.338699
	836	0.971895	0.93906	1.00473	-0.0796429
	838	0.973957	0.950666	0.997248	-0.058285
	840	0.974134	0.952824	0.995445	-0.0654556
	842	0.973013	0.947455	0.998572	-0.0245711
	844	0.972164	0.948563	0.995766	-0.112134
	846	0.97306	0.952581	0.99354	-0.141552
	848	0.972518	0.951323	0.993712	-0.0732984
	850	0.973956	0.951362	0.996551	-0.0986326
	852	0.973082	0.952853	0.993311	-0.0973535
	854	0.974231	0.951314	0.997148	-0.133312
	856	0.972753	0.94788	0.997627	-0.084102
	858	0.971939	0.943438	1.00044	-0.367744
	860	0.970877	0.948541	0.993214	-0.628586
	862	0.970824	0.94857	0.993078	-0.182322
	864	0.970696	0.948756	0.992636	-0.37779
	866	0.971634	0.951398	0.99187	-0.109329
	868	0.970753	0.945428	0.996077	-0.0608985
	870	0.971218	0.949662	0.992775	-0.0692902
	872	0.969119	0.942952	0.995286	-0.0683161
	874	0.97139	0.952625	0.990155	-0.0458032
	876	0.973902	0.955065	0.992738	-0.0999244
	878	0.970755	0.945252	0.996258	-0.0333049
	880	0.97067	0.94821	0.993131	-0.0286666
	882	0.969599	0.948647	0.990551	-0.0617897
	884	0.969112	0.948053	0.990171	-0.0119776
	886	0.969012	0.949597	0.988428	-0.0617891
	888	0.967956	0.945431	0.990481	-0.106576
	890	0.967611	0.945349	0.989872	-0.0923634
	892	0.969818	0.950509	0.989127	-0.174343
	894	0.969869	0.947291	0.992447	-0.157324
	896	0.969513	0.952226	0.9868	-0.0764187
	898	0.970635	0.954857	0.986413	-0.266369
	900	0.970664	0.954914	0.986413	-0.0852455
	902	0.97039	0.954294	0.986486	-0.0472358
	904	0.969603	0.952234	0.986971	-0.0258793
	906	0.970348	0.9539	0.986795	-0.0233186
	908	0.967307	0.949913	0.984701	-0.028667
	910	0.968067	0.952977	0.983157	-0.0209711
	912	0.968602	0.951642	0.985562	-0.030658
	914	0.966771	0.950746	0.982796	-0.0147937
	916	0.967855	0.951335	0.984374	-0.016248
	918	0.964629	0.946228	0.98303	-0.0494501
	920	0.964772	0.94795	0.981594	-0.00401309
	922	0.962252	0.944794	0.979709	-0.0145165
	924	0.963061	0.947016	0.979106	-0.0451007
	926	0.963022	0.947404	0.97864	-0.0333045
	928	0.963938	0.94862	0.979256	-0.0237302
	930	0.96257	0.947802	0.977337	-0.0732984
	932	0.965023	0.949815	0.98023	-0.0250012
	934	0.965694	0.949635	0.981753	-0.0112936
	936	0.962752	0.947165	0.978339	-0.00818193
	938	0.963721	0.948295	0.979147	-0.0333049
	940	0.963507	0.947413	0.979601	-0.0385341
	942	0.957757	0.940026	0.975489	-0.0645244
	944	0.959418	0.943458	0.975378	-0.0217304
	946	0.957038	0.93859	0.975486	-0.0818491
	948	0.956317	0.937035	0.975598	-0.071273
	950	0.957162	0.938189	0.976136	-0.103877
	952	0.955189	0.936643	0.973734	-0.0338559
	954	0.954146	0.935297	0.972996	-0.0948332
	956	0.954827	0.93817	0.971485	-0.0743266
	958	0.95248	0.934392	0.970568	-0.0509719
	960	0.954322	0.933846	0.974798	-0.029649
	962	0.953241	0.937078	0.969405	-0.0417141
	964	0.950348	0.930758	0.969937	-0.0774828
	966	0.950419	0.931819	0.96902	-0.348199
	968	0.951503	0.932564	0.970442	-0.253322
	970	0.954407	0.936899	0.971916	-0.123901
	972	0.952499	0.935089	0.96991	-0.188478
	974	0.949188	0.9297	0.968676	-0.37442
	976	0.951387	0.932438	0.970336	-0.207842
	978	0.947922	0.928223	0.967621	-0.354633
	980	0.949673	0.929713	0.969632	-0.314239
	982	0.952219	0.934609	0.96983	-0.792234
	984	0.94719	0.928015	0.966364	-0.65743
	986	0.951088	0.932858	0.969317	-0.697201
	988	0.951521	0.931855	0.971187	-0.371071
	990	0.946489	0.923451	0.969526	-0.58688
	992	0.942149	0.918679	0.965619	-1.30403
	994	0.945667	0.92514	0.966195	-1.07106
	996	0.943541	0.922074	0.965009	-1.47509
	998	0.943452	0.921094	0.965809	-1.69375
	1000	0.943038	0.920277	0.965799	-1.64168
	1002	0.942382	0.921598	0.963165	-2.22675
	1004	0.938424	0.916312	0.960537	-1.97823
	1006	0.94229	0.921217	0.963364	-1.72014
	1008	0.946073	0.924852	0.967293	-2.7176
	1010	0.943003	0.921429	0.964576	-2.74071
	1012	0.943615	0.922593	0.964637	-2.18582
	1014	0.942308	0.918983	0.965634	-2.18582
	1016	0.943391	0.923223	0.963558	-2.15543
	1018	0.936782	0.913608	0.959955	-2.49249
	1020	0.939583	0.918272	0.960894	-2.50347
	1022	0.938666	0.91458	0.962753	-2.35215
	1024	0.937648	0.914954	0.960343	-1.83733
	1026	0.935526	0.911544	0.959508	-2.3099
	1028	0.936325	0.913615	0.959036	-2.9903
	1030	0.935882	0.915155	0.956608	-2.54772
	1032	0.933572	0.911928	0.955217	-2.97814
	1034	0.934489	0.910943	0.958034	-2.75235
	1036	0.930477	0.906933	0.954022	-3.60762
	1038	0.932348	0.909551	0.955145	-3.06392
	1040	0.931458	0.909344	0.953573	-3.21416
	1042	0.92854	0.905277	0.951804	-3.13853
	1044	0.928436	0.906202	0.95067	-3.99798
	1046	0.925664	0.900752	0.950575	-4.61025
	1048	0.928885	0.904986	0.952785	-3.36845
	1050	0.929683	0.904977	0.95439	-2.54771
	1052	0.924931	0.904252	0.945609	-2.6717
	1054	0.916531	0.890588	0.942474	-3.66202
	1056	0.9203	0.896662	0.943938	-2.74071
	1058	0.9185	0.894451	0.942549	-3.85601
	1060	0.919416	0.89806	0.940772	-2.17566
	1062	0.918409	0.8962	0.940617	-2.21647
	1064	0.91825	0.895054	0.941446	-3.02699
	1066	0.919033	0.896539	0.941526	-2.50348
	1068	0.921766	0.898769	0.944764	-2.45969
	1070	0.923595	0.902266	0.944923	-2.54772
	1072	0.923656	0.904969	0.942342	-1.6676
	1074	0.924432	0.903745	0.945119	-2.95389
	1076	0.919622	0.896499	0.942744	-2.14535
	1078	0.917804	0.89475	0.940859	-3.12604
	1080	0.921169	0.89939	0.942948	-2.9782
	1082	0.922002	0.900844	0.94316	-2.09537
	1084	0.91598	0.892241	0.939719	-2.83433
	1086	0.911766	0.886923	0.93661	-4.11367
	1088	0.916162	0.895132	0.937191	-4.83037
	1090	0.910874	0.887013	0.934736	-4.62576
	1092	0.920002	0.898722	0.941282	-2.96602
	1094	0.918445	0.898373	0.938518	-2.36277
	1096	0.916933	0.898766	0.935101	-2.06572
	1098	0.916996	0.897615	0.936376	-2.24736
	1100	0.919936	0.89684	0.943032	-2.41634
	1102	0.917433	0.897113	0.937752	-2.42713
	1104	0.923823	0.906922	0.940723	-2.67167
	1106	0.919259	0.901887	0.936631	-1.65895
	1108	0.922868	0.903627	0.942109	-1.12497
	1110	0.93072	0.913707	0.947733	-0.508985
	1112	0.923641	0.906451	0.940832	-1.49939
	1114	0.921064	0.901963	0.940165	-0.484621
	1116	0.929368	0.911977	0.946758	-0.235821
	1118	0.925588	0.904579	0.946597	-1.16647
	1120	0.924209	0.906937	0.941481	-0.48462
	1122	0.923308	0.908252	0.938364	-0.282638
	1124	0.922853	0.907793	0.937912	-0.605188
	1126	0.926513	0.910408	0.942619	-0.999589
	1128	0.908911	0.884857	0.932966	-0.943368
	1130	0.923756	0.905425	0.942087	-0.500775
	1132	0.921135	0.898855	0.943416	-0.374421
	1134	0.925966	0.908314	0.943619	-0.226215
	1136	0.928077	0.91282	0.943334	-0.662323
	1138	0.920593	0.90132	0.939867	-0.770442
	1140	0.926796	0.910718	0.942875	-0.781291
	1142	0.931381	0.912571	0.950191	-0.394945
	1144	0.931306	0.912738	0.949873	-0.0712725
	1146	0.929502	0.911148	0.947856	-0.288211
	1148	0.923272	0.907321	0.939222	-0.0233186
	1150	0.923511	0.905895	0.941128	-0.0156523
	1152	0.926007	0.909631	0.942383	-0.00622793
	1154	0.928635	0.910072	0.947198	-0.0663994
	1156	0.924285	0.903486	0.945083	-0.14841
	1158	0.920369	0.901493	0.939245	-0.0245715
	1160	0.927266	0.908553	0.945979	-0.188478
	1162	0.922063	0.903573	0.940552	-0.164731
	1164	0.921972	0.900598	0.943346	-0.364435
	1166	0.923851	0.905596	0.942107	-0.326311
	1168	0.936756	0.916938	0.956574	-0.0722797
	1170	0.931886	0.914703	0.94907	-0.44576
	1172	0.929105	0.909244	0.948965	-0.329379
	1174	0.93507	0.914379	0.955761	-0.00523908
	1176	0.93427	0.913732	0.954809	-1.09781
	1178	0.918382	0.895841	0.940924	-1.35708
	1180	0.925122	0.904191	0.946053	-0.398437
	1182	0.931662	0.914183	0.949141	-0.176315
	1184	0.921327	0.901401	0.941252	-0.702275
	1186	0.931343	0.912978	0.949709	-0.148411
	1188	0.92841	0.903613	0.953207	-0.263723
	1190	0.93234	0.911487	0.953194	-0.0796418
	1192	0.932336	0.912816	0.951856	-0.0829691
	1194	0.928193	0.904898	0.951487	-0.184358
	1196	0.937065	0.921051	0.953079	-0.207842
	1198	0.930778	0.901587	0.959968	-0.314239
	1200	0.935623	0.914621	0.956625	-0.44576
	1202	0.933958	0.914789	0.953127	-0.0458037
	1204	0.940486	0.919557	0.961415	-0.0306584
	1206	0.941323	0.923002	0.959643	-0.0923628
	1208	0.933018	0.908929	0.957107	-0.243213
	1210	0.941162	0.920536	0.961788	-0.0986332
	1212	0.930952	0.91417	0.947733	-0.243214
	1214	0.932888	0.912301	0.953474	-0.38459
	1216	0.92563	0.901533	0.949727	-0.488626
	1218	0.934749	0.917134	0.952364	-0.394944
	1220	0.936879	0.914468	0.959291	-1.03169
	1222	0.93228	0.909622	0.954938	-0.060017
	1224	0.929206	0.909082	0.949331	-0.205623
	1226	0.935887	0.914162	0.957612	-0.0344138
	1228	0.930225	0.908433	0.952018	-0.925079
	1230	0.938239	0.917819	0.958659	-0.0367225
	1232	0.928689	0.906607	0.95077	-0.820011
	1234	0.936713	0.906479	0.966948	-0.151931
	1236	0.928575	0.907268	0.949882	-0.416217
	1238	0.928644	0.900398	0.95689	-0.0291542
	1240	0.929881	0.912776	0.946986	-0.46492
	1242	0.931225	0.907916	0.954533	-0.775853
	1244	0.9325	0.912032	0.952967	-0.00459011
	1246	0.934161	0.911282	0.95704	-0.106576
	1248	0.925142	0.896362	0.953923	-0.986917
	1250	0.929926	0.903877	0.955976	-0.22859
	1252	0.92923	0.906151	0.952309	-1.05127
	1254	0.931429	0.908531	0.954328	-0.492654
	1256	0.929329	0.904424	0.954234	-0.743747
	1258	0.934364	0.907438	0.96129	-2.16554
	1260	0.93714	0.905115	0.969166	-0.476677
	1262	0.936612	0.907054	0.966171	-0.500775
	1264	0.930841	0.898201	0.963482	-0.907016
	1266	0.941778	0.911422	0.972134	-0.314239
	1268	0.936125	0.913996	0.958254	-0.0923628
	1270	0.931994	0.903421	0.960566	-0.394944
	1272	0.935507	0.909069	0.961945	-0.0702757
	1274	0.921324	0.89427	0.948378	-0.667236
	1276	0.930651	0.896851	0.964451	-0.133313
	1278	0.927317	0.896911	0.957723	-0.0829691
	1280	0.933207	0.907087	0.959327	-0.91301
	1282	0.937419	0.91472	0.960118	-0.0112938
	1284	0.928149	0.902467	0.95383	-0.188478
	1286	0.920018	0.90154	0.938497	-0.0764193
	1288	0.922374	0.890887	0.95386	-0.749038
	1290	0.927388	0.90181	0.952966	-0.0517471
	1292	0.930509	0.90459	0.956427	-0.107946
	1294	0.936885	0.916209	0.95756	-0.201236
	1296	0.92548	0.899005	0.951955	-1.67631
	1298	0.939751	0.912645	0.966856	-0.0967187
	1300	0.937302	0.907047	0.967557	-0.0112933
	1302	0.93633	0.912331	0.960329	-0.116445
	1304	0.937892	0.911451	0.964333	-0.00523895
	1306	0.922856	0.898799	0.946912	-0.0217307
	1308	0.931124	0.903575	0.958672	-0.0117454
	1310	0.923944	0.890246	0.957642	-0.00350074
	1312	0.929105	0.906697	0.951512	-0.326312
	1314	0.934698	0.906943	0.962452	-0.0119776
	1316	0.931038	0.914836	0.947241	-0.223857
	1318	0.926007	0.892221	0.959793	-1.98784
	1320	0.940894	0.924762	0.957027	-0.0502065
	1322	0.945934	0.924413	0.967455	-0.0379227
	1324	0.922634	0.903566	0.941703	-0.153713
	1326	0.926793	0.90177	0.951815	-0.101228
	1328	0.926381	0.897458	0.955304	-0.37442
	1330	0.93505	0.912333	0.957768	-0.0818491
	1332	0.934636	0.910298	0.958974	-0.0198724
	1334	0.938759	0.910624	0.966895	-0.166622
	1336	0.950768	0.9243	0.977235	-0.0291546
	1338	0.932913	0.915818	0.950008	-0.00596672
	1340	0.932903	0.906008	0.959799	-0.0479646
	1342	0.939858	0.918196	0.96152	-0.0549391
	1344	0.933937	0.90763	0.960243	-0.106577
	1346	0.931077	0.898278	0.963876	-0.0960876
	1348	0.935885	0.913413	0.958358	-0.138213
	1350	0.938598	0.906125	0.971071	-0.0517471
	1352	0.931429	0.892506	0.970351	-0.7125
	1354	0.932674	0.904906	0.960441	-0.0291542
	1356	0.929067	0.90609	0.952044	-0.391472
	1358	0.93351	0.89956	0.967461	-0.65743
	1360	0.938338	0.915813	0.960864	-0.0753681
	1362	0.93314	0.910365	0.955916	-0.102546
	1364	0.943368	0.92146	0.965277	-0.240731
	1366	0.933383	0.902885	0.963881	-0.174344
	1368	0.935765	0.908673	0.962858	-0.0785571
	1370	0.927141	0.888414	0.965867	-0.180303
	1372	0.932049	0.888971	0.975127	-0.131708
	1374	0.931299	0.908887	0.95371	-0.0899418
	1376	0.935629	0.911051	0.960206	-0.0195175
	1378	0.936209	0.90341	0.969007	-0.253322
	1380	0.935567	0.90316	0.967973	-0.212331
	1382	0.93691	0.908035	0.965784	-0.62386
	1384	0.935879	0.918467	0.953291	-0.107947
	1386	0.934856	0.907759	0.961953	-0.139875
	1388	0.945415	0.924312	0.966517	-0.354633
	1390	0.937065	0.916276	0.957854	-0.0217307
	1392	0.94004	0.912845	0.967236	-0.354634
	1394	0.945662	0.927563	0.96376	-0.00479834
	1396	0.945624	0.919953	0.971295	-0.457192
	1398	0.945491	0.928263	0.962719	-0.00523908
	1400	0.937197	0.913554	0.96084	-0.058285
	1402	0.939958	0.921102	0.958815	-0.221517
	1404	0.944979	0.922799	0.967158	-0.240731
	1406	0.928359	0.902997	0.95372	-0.0626909
	1408	0.938751	0.916177	0.961325	-0.22859
	1410	0.931685	0.903781	0.959588	-0.0774822
	1412	0.924024	0.895379	0.952669	-0.0391543
	1414	0.939203	0.917695	0.960711	-0.0229129
	1416	0.933761	0.913893	0.953629	-0.205623
	1418	0.926173	0.907836	0.944511	-0.00208169
	1420	0.932411	0.910563	0.954258	-0.0887502
	1422	0.932448	0.902495	0.9624	-0.30832
	1424	0.935737	0.91542	0.956055	-0.182323
	1426	0.92217	0.893783	0.950558	-0.00297674
	1428	0.936347	0.914124	0.95857	-0.120877
	1430	0.942255	0.914436	0.970073	-0.430818
	1432	0.94082	0.916006	0.965633	-0.37442
	1434	0.946849	0.925542	0.968156	-0.143245
	1436	0.933324	0.913244	0.953404	-0.00240573
	1438	0.936666	0.912822	0.960511	-0.131709

## Sheet: Extended-Data-Figure 6f
	Extended Data Figure 6f
	# embryos per sample	Mean Accuracy SWR	Std Accuracy SWR	Mean Accuracy BMP C5	Std Accuracy BMP C5	Mean Accuracy BMP C4	Std Accuracy BMP C4	Mean Accuracy BMP C3	Std Accuracy BMP C3	Mean Accuracy BMP C2	Std Accuracy BMP C2
	3	0	0	0	0	0	0	0	0	0	0
	4	0	0	0	0	0	0	0	0	0	0
	5	0.96	0.0583095	0.81	0.0734847	0.5	0.164317	0	0	0	0
	6	0.99	0.02	0.85	0.0316228	0.56	0.0969536	0.02	0.0244949	0	0
	7	1	0	0.99	0.02	0.85	0.114018	0.04	0.02	0	0
	8	1	0	1	0	0.94	0.0734847	0.05	0.0447214	0	0
	9	1	0	1	0	0.95	0.0547723	0.04	0.0374166	0	0
	10	1	0	1	0	0.98	0.0244949	0.17	0.087178	0	0
	11	1	0	1	0	0.98	0.0244949	0.16	0.02	0	0
	12	1	0	1	0	1	0	0.24	0.0860233	0	0
	13	1	0	1	0	1	0	0.23	0.116619	0	0
	14	1	0	1	0	1	0	0.46	0.0916515	0	0
	15	1	0	1	0	1	0	0.38	0.116619	0	0
	16	1	0	1	0	1	0	0.4	0.0707107	0.01	0.02
	17	1	0	1	0	1	0	0.48	0.136382	0	0
	18	1	0	1	0	1	0	0.59	0.0374166	0	0
	19	1	0	1	0	1	0	0.65	0.0707107	0	0
	20	1	0	1	0	1	0	0.7	0.083666	0	0
	21	1	0	1	0	1	0	0.68	0.0509902	0	0
	22	1	0	1	0	1	0	0.76	0.0860233	0	0
	23	1	0	1	0	1	0	0.83	0.0748331	0.01	0.02
	24	1	0	1	0	1	0	0.87	0.0927362	0	0
	25	1	0	1	0	1	0	0.85	0.0547723	0	0
	26	1	0	1	0	1	0	0.87	0.0812404	0	0
	27	1	0	1	0	1	0	0.94	0.0583095	0.02	0.0244949
	28	1	0	1	0	1	0	0.89	0.0374166	0	0
	29	1	0	1	0	1	0	0.93	0.0509902	0	0
	30	1	0	1	0	1	0	0.98	0.0244949	0	0
	31	1	0	1	0	1	0	0.98	0.0244949	0	0
	32	1	0	1	0	1	0	0.99	0.02	0	0
	33	1	0	1	0	1	0	1	0	0	0
	34	1	0	1	0	1	0	1	0	0	0
	35	1	0	1	0	1	0	1	0	0	0
	36	1	0	1	0	1	0	1	0	0	0
	37	1	0	1	0	1	0	1	0	0	0
	38	1	0	1	0	1	0	1	0	0.01	0.02
	39	1	0	1	0	1	0	1	0	0	0
	40	1	0	1	0	1	0	1	0	0.01	0.02
	41	1	0	1	0	1	0	1	0	0.01	0.02
	42	1	0	1	0	1	0	1	0	0.01	0.02
	43	1	0	1	0	1	0	1	0	0	0
	44	1	0	1	0	1	0	1	0	0	0
