# Supplementary material for: Uncovering developmental time and tempo using deep learning
Source: Nat Methods. 2023 Nov 23;20(12):2000–10. doi: 10.1038/s41592-023-02083-8 (PMC10703695; doi:10.1038/s41592-023-02083-8)
Supplement: Supplementary file 32 — Numerical data. [file 41592_2023_2083_MOESM32_ESM.xlsx]

## Sheet: Extended-Data-Figure 7b
	Extended Data Figure 7b
	Time (min)	0	4.03361	8.06723	12.1008	16.1345	20.1681	24.2017	28.2353	32.2689	36.3025	40.3361	44.3697	48.4034	52.437	56.4706	60.5042	64.5378	68.5714	72.605	76.6387	80.6723	84.7059	88.7395	92.7731	96.8067	100.84	104.874	108.908	112.941	116.975	121.008	125.042	129.076	133.109	137.143	141.176	145.21	149.244	153.277	157.311	161.345	165.378	169.412	173.445	177.479	181.513	185.546	189.58
	0	0.972428	0.896167	0.911536	0.89336	0.85044	0.864759	0.883631	0.86244	0.771954	0.728311	0.717438	0.688424	0.666654	0.648823	0.630892	0.65575	0.661158	0.630029	0.680529	0.673339	0.632239	0.633605	0.649811	0.647418	0.643621	0.640272	0.652793	0.647692	0.631416	0.637257	0.641082	0.640644	0.634817	0.646955	0.632414	0.640028	0.63336	0.635739	0.621977	0.622362	0.612016	0.62177	0.61727	0.620571	0.617202	0.609877	0.602791	0.598689
	4.03361	0.896167	0.937763	0.948641	0.943264	0.907086	0.92308	0.938135	0.922185	0.86021	0.804094	0.798862	0.772828	0.753906	0.728344	0.692274	0.714805	0.734067	0.700667	0.739864	0.727356	0.667682	0.653276	0.678934	0.677133	0.67569	0.679052	0.693137	0.690177	0.656133	0.666184	0.673312	0.668238	0.663673	0.675388	0.657113	0.665334	0.653165	0.659977	0.635055	0.63961	0.623946	0.637332	0.630437	0.638021	0.63097	0.622179	0.612263	0.605364
	8.06723	0.911536	0.948641	0.981465	0.969262	0.95182	0.94601	0.951534	0.961847	0.881194	0.803805	0.798877	0.773803	0.764735	0.734724	0.688846	0.7125	0.734465	0.700487	0.738732	0.723235	0.672656	0.652407	0.671036	0.670031	0.669841	0.674602	0.676227	0.681573	0.646912	0.658001	0.665464	0.652735	0.648911	0.661291	0.647035	0.65173	0.642359	0.649285	0.629464	0.629652	0.619119	0.630291	0.625146	0.629733	0.624225	0.617425	0.611891	0.604373
	12.1008	0.89336	0.943264	0.969262	0.969685	0.957474	0.960992	0.968336	0.966512	0.88832	0.818616	0.811173	0.790575	0.775452	0.750327	0.704354	0.724521	0.748078	0.713436	0.76035	0.739953	0.689998	0.670599	0.692766	0.692034	0.692095	0.699035	0.706139	0.705487	0.673433	0.683504	0.690811	0.681236	0.676885	0.688042	0.671746	0.67778	0.669216	0.675865	0.651698	0.656827	0.642873	0.653284	0.647617	0.656153	0.64815	0.641512	0.632062	0.62239
	16.1345	0.85044	0.907086	0.95182	0.957474	0.981803	0.974285	0.981381	0.978765	0.92258	0.861714	0.859127	0.840359	0.833425	0.807605	0.756778	0.780317	0.805264	0.774437	0.805638	0.790692	0.741893	0.719589	0.740725	0.742161	0.741787	0.750215	0.757074	0.760412	0.723976	0.737246	0.745531	0.730656	0.728833	0.739547	0.723034	0.727743	0.716992	0.723606	0.699415	0.705616	0.691792	0.700687	0.697727	0.705778	0.695994	0.690666	0.681456	0.674322
	20.1681	0.864759	0.92308	0.94601	0.960992	0.974285	0.987419	0.972351	0.989045	0.932413	0.889003	0.883428	0.862798	0.861958	0.839918	0.789572	0.814492	0.83404	0.805388	0.84575	0.82365	0.782018	0.763364	0.7796	0.77749	0.777694	0.786121	0.785993	0.791044	0.759125	0.770066	0.777391	0.76315	0.760466	0.771105	0.759357	0.761969	0.753996	0.759651	0.741734	0.741638	0.732259	0.740492	0.737031	0.742915	0.735022	0.730248	0.725158	0.71573
	24.2017	0.883631	0.938135	0.951534	0.968336	0.981381	0.972351	0.975906	0.990873	0.933245	0.89857	0.891807	0.865433	0.856224	0.832319	0.782809	0.806736	0.829145	0.798211	0.847788	0.822669	0.772657	0.756431	0.778136	0.775383	0.775132	0.783072	0.790156	0.788849	0.755927	0.766815	0.774174	0.763635	0.759246	0.770834	0.755778	0.759498	0.752289	0.757711	0.735183	0.7385	0.726318	0.736931	0.731959	0.739543	0.731294	0.725017	0.716718	0.709467
	28.2353	0.86244	0.922185	0.961847	0.966512	0.978765	0.989045	0.990873	0.977496	0.959916	0.908636	0.90346	0.878014	0.869972	0.842211	0.804787	0.828449	0.846121	0.812652	0.853914	0.84205	0.793399	0.77191	0.79295	0.795034	0.790924	0.794351	0.799687	0.802408	0.772227	0.781748	0.790276	0.776832	0.772836	0.785806	0.769392	0.776327	0.7677	0.771764	0.754082	0.757953	0.746358	0.753469	0.751799	0.757961	0.749886	0.744822	0.735991	0.732366
	32.2689	0.771954	0.86021	0.881194	0.88832	0.92258	0.932413	0.933245	0.959916	0.939731	0.889605	0.88407	0.862816	0.857292	0.83497	0.786393	0.811991	0.831197	0.799252	0.840694	0.820515	0.769732	0.749691	0.769476	0.768396	0.767381	0.775528	0.779558	0.781361	0.748785	0.759599	0.766944	0.755036	0.752241	0.762887	0.748759	0.753943	0.744495	0.749672	0.729828	0.731993	0.721111	0.729403	0.725574	0.732058	0.724707	0.719219	0.711778	0.703803
	36.3025	0.728311	0.804094	0.803805	0.818616	0.861714	0.889003	0.89857	0.908636	0.889605	0.970368	0.971612	0.960723	0.95631	0.936301	0.912026	0.92595	0.93989	0.915913	0.934458	0.927709	0.880172	0.848841	0.870689	0.871546	0.870606	0.876893	0.874737	0.880914	0.849456	0.857393	0.864214	0.85177	0.850028	0.858601	0.846568	0.853495	0.841285	0.847016	0.829006	0.832603	0.821801	0.829442	0.825869	0.833614	0.825843	0.821081	0.813114	0.807935
	40.3361	0.717438	0.798862	0.798877	0.811173	0.859127	0.883428	0.891807	0.90346	0.88407	0.971612	0.998453	0.984505	0.980429	0.967176	0.960385	0.968322	0.976961	0.961615	0.984859	0.979619	0.950543	0.932913	0.949633	0.948088	0.947987	0.950708	0.949288	0.952532	0.931681	0.936325	0.940857	0.934163	0.931446	0.938096	0.931042	0.933862	0.927063	0.931157	0.917118	0.919219	0.910825	0.91953	0.91511	0.921084	0.915311	0.910711	0.905032	0.900211
	44.3697	0.688424	0.772828	0.773803	0.790575	0.840359	0.862798	0.865433	0.878014	0.862816	0.960723	0.984505	0.989734	0.986183	0.974243	0.964385	0.971584	0.981623	0.968782	0.98284	0.977832	0.945664	0.924233	0.942369	0.940777	0.941887	0.946913	0.945268	0.949455	0.924923	0.93093	0.935417	0.927659	0.926248	0.931738	0.924475	0.927366	0.918179	0.923297	0.906868	0.910098	0.900343	0.909709	0.904854	0.912296	0.905299	0.900582	0.894319	0.888404
	48.4034	0.666654	0.753906	0.764735	0.775452	0.833425	0.861958	0.856224	0.869972	0.857292	0.95631	0.980429	0.986183	0.99543	0.992108	0.979155	0.979636	0.993602	0.98499	0.983614	0.97841	0.947823	0.920613	0.940788	0.939372	0.9453	0.956373	0.955309	0.958956	0.931289	0.939091	0.941998	0.935518	0.937073	0.937815	0.930607	0.933965	0.920369	0.928616	0.903719	0.912327	0.898841	0.908583	0.9018	0.913823	0.904332	0.899774	0.890754	0.879988
	52.437	0.648823	0.728344	0.734724	0.750327	0.807605	0.839918	0.832319	0.842211	0.83497	0.936301	0.967176	0.974243	0.992108	0.993216	0.975806	0.980871	0.993508	0.983439	0.979814	0.97635	0.949363	0.922534	0.93903	0.939152	0.943982	0.953459	0.94994	0.958543	0.930169	0.939137	0.942828	0.932837	0.935372	0.937072	0.930375	0.933465	0.918806	0.927058	0.905454	0.911559	0.900138	0.908099	0.903423	0.912677	0.903833	0.900123	0.893328	0.883754
	56.4706	0.630892	0.692274	0.688846	0.704354	0.756778	0.789572	0.782809	0.804787	0.786393	0.912026	0.960385	0.964385	0.979155	0.975806	0.985346	0.987793	0.996328	0.994986	0.981479	0.976409	0.952922	0.926999	0.942954	0.940133	0.94726	0.961591	0.957327	0.963268	0.937413	0.945456	0.947323	0.940045	0.944225	0.941995	0.938357	0.940499	0.925094	0.933018	0.911237	0.917566	0.905803	0.912999	0.907368	0.919558	0.908946	0.906001	0.899076	0.885313
	60.5042	0.65575	0.714805	0.7125	0.724521	0.780317	0.814492	0.806736	0.828449	0.811991	0.92595	0.968322	0.971584	0.979636	0.980871	0.987793	0.995097	0.992402	0.993552	0.985555	0.989555	0.978604	0.957899	0.968607	0.966014	0.971034	0.977881	0.967906	0.973292	0.962137	0.963677	0.963031	0.960895	0.962951	0.960576	0.961661	0.963937	0.953912	0.958533	0.946889	0.949804	0.942991	0.948775	0.943288	0.951823	0.946329	0.943865	0.939382	0.928753
	64.5378	0.661158	0.734067	0.734465	0.748078	0.805264	0.83404	0.829145	0.846121	0.831197	0.93989	0.976961	0.981623	0.993602	0.993508	0.996328	0.992402	0.994498	0.992452	0.988709	0.99219	0.977492	0.959326	0.968878	0.96662	0.968863	0.974531	0.965662	0.972342	0.960127	0.963064	0.963564	0.958483	0.960472	0.960733	0.960197	0.963269	0.952573	0.955719	0.947614	0.947922	0.942335	0.946384	0.943379	0.950011	0.9441	0.942104	0.938527	0.93011
	68.5714	0.630029	0.700667	0.700487	0.713436	0.774437	0.805388	0.798211	0.812652	0.799252	0.915913	0.961615	0.968782	0.98499	0.983439	0.994986	0.993552	0.992452	0.995511	0.99011	0.989964	0.969471	0.947177	0.961507	0.960084	0.964802	0.973956	0.969535	0.974878	0.954627	0.960616	0.962239	0.956289	0.958738	0.958409	0.954789	0.957387	0.945044	0.951095	0.933472	0.938854	0.929002	0.935754	0.930933	0.940465	0.932497	0.929442	0.923002	0.912863
	72.605	0.680529	0.739864	0.738732	0.76035	0.805638	0.84575	0.847788	0.853914	0.840694	0.934458	0.984859	0.98284	0.983614	0.979814	0.981479	0.985555	0.988709	0.99011	0.983003	0.981988	0.96497	0.942398	0.955992	0.951975	0.958821	0.971454	0.964976	0.970055	0.95015	0.955618	0.956114	0.951191	0.955015	0.951696	0.951245	0.952125	0.939163	0.945422	0.928156	0.932802	0.922911	0.930052	0.924249	0.93575	0.926361	0.923733	0.918202	0.904815
	76.6387	0.673339	0.727356	0.723235	0.739953	0.790692	0.82365	0.822669	0.84205	0.820515	0.927709	0.979619	0.977832	0.97841	0.97635	0.976409	0.989555	0.99219	0.989964	0.981988	0.996127	0.981803	0.96908	0.980762	0.977226	0.979844	0.984518	0.979688	0.981384	0.969852	0.972266	0.973342	0.970582	0.969371	0.971757	0.969535	0.970927	0.965252	0.968511	0.956822	0.958643	0.951997	0.958698	0.95387	0.960885	0.955418	0.952212	0.947425	0.939285
	80.6723	0.632239	0.667682	0.672656	0.689998	0.741893	0.782018	0.772657	0.793399	0.769732	0.880172	0.950543	0.945664	0.947823	0.949363	0.952922	0.978604	0.977492	0.969471	0.96497	0.981803	0.989858	0.977647	0.986886	0.986047	0.986749	0.987775	0.981896	0.985382	0.978035	0.979401	0.980226	0.977213	0.976294	0.978956	0.977143	0.97942	0.974183	0.976176	0.968277	0.969994	0.964816	0.96974	0.966586	0.971469	0.967725	0.965148	0.960806	0.955279
	84.7059	0.633605	0.653276	0.652407	0.670599	0.719589	0.763364	0.756431	0.77191	0.749691	0.848841	0.932913	0.924233	0.920613	0.922534	0.926999	0.957899	0.959326	0.947177	0.942398	0.96908	0.977647	0.995373	0.99658	0.996453	0.996887	0.99392	0.983742	0.989543	0.992996	0.991327	0.99073	0.988984	0.987941	0.989554	0.992269	0.992352	0.991203	0.991744	0.990761	0.989929	0.988578	0.990967	0.989274	0.991202	0.989654	0.988666	0.987449	0.981714
	88.7395	0.649811	0.678934	0.671036	0.692766	0.740725	0.7796	0.778136	0.79295	0.769476	0.870689	0.949633	0.942369	0.940788	0.93903	0.942954	0.968607	0.968878	0.961507	0.955992	0.980762	0.986886	0.99658	0.997478	0.996659	0.995484	0.989131	0.979997	0.984269	0.994334	0.991051	0.989922	0.990073	0.987716	0.990482	0.99441	0.993399	0.995777	0.99433	0.998029	0.994814	0.995834	0.997264	0.996588	0.996041	0.996059	0.995432	0.995819	0.991673
	92.7731	0.647418	0.677133	0.670031	0.692034	0.742161	0.77749	0.775383	0.795034	0.768396	0.871546	0.948088	0.940777	0.939372	0.939152	0.940133	0.966014	0.96662	0.960084	0.951975	0.977226	0.986047	0.996453	0.996659	0.998843	0.998728	0.995104	0.989583	0.991633	0.99625	0.994376	0.993922	0.994347	0.992059	0.994559	0.995928	0.995816	0.996172	0.996188	0.993963	0.993884	0.991589	0.994743	0.992741	0.995067	0.993024	0.991526	0.989353	0.984281
	96.8067	0.643621	0.67569	0.669841	0.692095	0.741787	0.777694	0.775132	0.790924	0.767381	0.870606	0.947987	0.941887	0.9453	0.943982	0.94726	0.971034	0.968863	0.964802	0.958821	0.979844	0.986749	0.996887	0.995484	0.998728	0.998881	0.99384	0.989221	0.99204	0.997129	0.995654	0.99561	0.99507	0.993016	0.996003	0.996227	0.996849	0.997092	0.996886	0.994667	0.99595	0.993453	0.995652	0.994715	0.996354	0.994669	0.993457	0.990611	0.986965
	100.84	0.640272	0.679052	0.674602	0.699035	0.750215	0.786121	0.783072	0.794351	0.775528	0.876893	0.950708	0.946913	0.956373	0.953459	0.961591	0.977881	0.974531	0.973956	0.971454	0.984518	0.987775	0.99392	0.989131	0.995104	0.99384	0.99737	0.992605	0.995062	0.997968	0.997163	0.996607	0.996732	0.995307	0.99679	0.997457	0.997431	0.996654	0.997864	0.992249	0.994724	0.990961	0.994502	0.992078	0.995347	0.992917	0.991325	0.988005	0.982185
	104.874	0.652793	0.693137	0.676227	0.706139	0.757074	0.785993	0.790156	0.799687	0.779558	0.874737	0.949288	0.945268	0.955309	0.94994	0.957327	0.967906	0.965662	0.969535	0.964976	0.979688	0.981896	0.983742	0.979997	0.989583	0.989221	0.992605	0.996573	0.997696	0.99578	0.99665	0.996047	0.996047	0.996033	0.995337	0.995798	0.995251	0.99224	0.994916	0.984325	0.988959	0.982744	0.987243	0.983532	0.990062	0.98512	0.983398	0.978689	0.969553
	108.908	0.647692	0.690177	0.681573	0.705487	0.760412	0.791044	0.788849	0.802408	0.781361	0.880914	0.952532	0.949455	0.958956	0.958543	0.963268	0.973292	0.972342	0.974878	0.970055	0.981384	0.985382	0.989543	0.984269	0.991633	0.99204	0.995062	0.997696	0.997842	0.992908	0.995466	0.99576	0.996326	0.996407	0.995848	0.992932	0.993176	0.989107	0.992383	0.976555	0.985166	0.975673	0.980645	0.976965	0.985491	0.978486	0.976355	0.968753	0.959852
	112.941	0.631416	0.656133	0.646912	0.673433	0.723976	0.759125	0.755927	0.772227	0.748785	0.849456	0.931681	0.924923	0.931289	0.930169	0.937413	0.962137	0.960127	0.954627	0.95015	0.969852	0.978035	0.992996	0.994334	0.99625	0.997129	0.997968	0.99578	0.992908	0.99426	0.997099	0.997825	0.996046	0.99668	0.996661	0.994568	0.994819	0.98961	0.993348	0.979909	0.986344	0.978244	0.982538	0.979755	0.986601	0.980137	0.978374	0.972592	0.96403
	116.975	0.637257	0.666184	0.658001	0.683504	0.737246	0.770066	0.766815	0.781748	0.759599	0.857393	0.936325	0.93093	0.939091	0.939137	0.945456	0.963677	0.963064	0.960616	0.955618	0.972266	0.979401	0.991327	0.991051	0.994376	0.995654	0.997163	0.99665	0.995466	0.997099	0.999042	0.998196	0.998976	0.99831	0.998688	0.999584	0.99949	0.998953	0.999497	0.994287	0.998002	0.993996	0.995821	0.994435	0.998139	0.994951	0.994197	0.99033	0.983997
	121.008	0.641082	0.673312	0.665464	0.690811	0.745531	0.777391	0.774174	0.790276	0.766944	0.864214	0.940857	0.935417	0.941998	0.942828	0.947323	0.963031	0.963564	0.962239	0.956114	0.973342	0.980226	0.99073	0.989922	0.993922	0.99561	0.996607	0.996047	0.99576	0.997825	0.998196	0.999615	0.999072	0.999177	0.999443	0.998926	0.998897	0.996668	0.998168	0.989862	0.995076	0.989484	0.991848	0.990417	0.995124	0.990688	0.989736	0.984944	0.978066
	125.042	0.640644	0.668238	0.652735	0.681236	0.730656	0.76315	0.763635	0.776832	0.755036	0.85177	0.934163	0.927659	0.935518	0.932837	0.940045	0.960895	0.958483	0.956289	0.951191	0.970582	0.977213	0.988984	0.990073	0.994347	0.99507	0.996732	0.996047	0.996326	0.996046	0.998976	0.999072	0.998544	0.998579	0.999437	0.99807	0.998282	0.99564	0.997344	0.988605	0.993952	0.987963	0.990197	0.98916	0.993852	0.988879	0.987935	0.982976	0.97641
	129.076	0.634817	0.663673	0.648911	0.676885	0.728833	0.760466	0.759246	0.772836	0.752241	0.850028	0.931446	0.926248	0.937073	0.935372	0.944225	0.962951	0.960472	0.958738	0.955015	0.969371	0.976294	0.987941	0.987716	0.992059	0.993016	0.995307	0.996033	0.996407	0.99668	0.99831	0.999177	0.998579	0.9995	0.999482	0.998934	0.999008	0.99746	0.998992	0.98986	0.995611	0.989663	0.992508	0.990324	0.9954	0.991197	0.989923	0.984659	0.977633
	133.109	0.646955	0.675388	0.661291	0.688042	0.739547	0.771105	0.770834	0.785806	0.762887	0.858601	0.938096	0.931738	0.937815	0.937072	0.941995	0.960576	0.960733	0.958409	0.951696	0.971757	0.978956	0.989554	0.990482	0.994559	0.996003	0.99679	0.995337	0.995848	0.996661	0.998688	0.999443	0.999437	0.999482	0.999021	0.998563	0.998606	0.995769	0.997757	0.987539	0.994016	0.987478	0.990086	0.987981	0.993733	0.988832	0.987768	0.982247	0.974327
	137.143	0.632414	0.657113	0.647035	0.671746	0.723034	0.759357	0.755778	0.769392	0.748759	0.846568	0.931042	0.924475	0.930607	0.930375	0.938357	0.961661	0.960197	0.954789	0.951245	0.969535	0.977143	0.992269	0.99441	0.995928	0.996227	0.997457	0.995798	0.992932	0.994568	0.999584	0.998926	0.99807	0.998934	0.998563	0.998578	0.999091	0.997016	0.99839	0.989914	0.995263	0.989444	0.991851	0.990519	0.994934	0.990613	0.989433	0.984295	0.978251
	141.176	0.640028	0.665334	0.65173	0.67778	0.727743	0.761969	0.759498	0.776327	0.753943	0.853495	0.933862	0.927366	0.933965	0.933465	0.940499	0.963937	0.963269	0.957387	0.952125	0.970927	0.97942	0.992352	0.993399	0.995816	0.996849	0.997431	0.995251	0.993176	0.994819	0.99949	0.998897	0.998282	0.999008	0.998606	0.999091	0.999381	0.998544	0.99934	0.994041	0.997158	0.993345	0.995446	0.993843	0.997355	0.994181	0.993368	0.990054	0.983171
	145.21	0.63336	0.653165	0.642359	0.669216	0.716992	0.753996	0.752289	0.7677	0.744495	0.841285	0.927063	0.918179	0.920369	0.918806	0.925094	0.953912	0.952573	0.945044	0.939163	0.965252	0.974183	0.991203	0.995777	0.996172	0.997092	0.996654	0.99224	0.989107	0.98961	0.998953	0.996668	0.99564	0.99746	0.995769	0.997016	0.998544	0.998231	0.999026	0.993451	0.997092	0.992831	0.994472	0.993251	0.996849	0.993512	0.992667	0.988667	0.982525
	149.244	0.635739	0.659977	0.649285	0.675865	0.723606	0.759651	0.757711	0.771764	0.749672	0.847016	0.931157	0.923297	0.928616	0.927058	0.933018	0.958533	0.955719	0.951095	0.945422	0.968511	0.976176	0.991744	0.99433	0.996188	0.996886	0.997864	0.994916	0.992383	0.993348	0.999497	0.998168	0.997344	0.998992	0.997757	0.99839	0.99934	0.999026	0.999216	0.997011	0.999402	0.997055	0.998362	0.997389	0.999429	0.997836	0.997174	0.994082	0.989198
	153.277	0.621977	0.635055	0.629464	0.651698	0.699415	0.741734	0.735183	0.754082	0.729828	0.829006	0.917118	0.906868	0.903719	0.905454	0.911237	0.946889	0.947614	0.933472	0.928156	0.956822	0.968277	0.990761	0.998029	0.993963	0.994667	0.992249	0.984325	0.976555	0.979909	0.994287	0.989862	0.988605	0.98986	0.987539	0.989914	0.994041	0.993451	0.997011	0.994454	0.997988	0.9942	0.996563	0.994672	0.997861	0.995382	0.994316	0.990663	0.984478
	157.311	0.622362	0.63961	0.629652	0.656827	0.705616	0.741638	0.7385	0.757953	0.731993	0.832603	0.919219	0.910098	0.912327	0.911559	0.917566	0.949804	0.947922	0.938854	0.932802	0.958643	0.969994	0.989929	0.994814	0.993884	0.99595	0.994724	0.988959	0.985166	0.986344	0.998002	0.995076	0.993952	0.995611	0.994016	0.995263	0.997158	0.997092	0.999402	0.997988	0.997619	0.999217	0.998749	0.999247	0.997974	0.998553	0.998654	0.998727	0.995463
	161.345	0.612016	0.623946	0.619119	0.642873	0.691792	0.732259	0.726318	0.746358	0.721111	0.821801	0.910825	0.900343	0.898841	0.900138	0.905803	0.942991	0.942335	0.929002	0.922911	0.951997	0.964816	0.988578	0.995834	0.991589	0.993453	0.990961	0.982744	0.975673	0.978244	0.993996	0.989484	0.987963	0.989663	0.987478	0.989444	0.993345	0.992831	0.997055	0.9942	0.999217	0.998367	0.998597	0.998456	0.99973	0.998711	0.998512	0.995634	0.991567
	165.378	0.62177	0.637332	0.630291	0.653284	0.700687	0.740492	0.736931	0.753469	0.729403	0.829442	0.91953	0.909709	0.908583	0.908099	0.912999	0.948775	0.946384	0.935754	0.930052	0.958698	0.96974	0.990967	0.997264	0.994743	0.995652	0.994502	0.987243	0.980645	0.982538	0.995821	0.991848	0.990197	0.992508	0.990086	0.991851	0.995446	0.994472	0.998362	0.996563	0.998749	0.998597	0.998942	0.999733	0.998309	0.99943	0.999791	0.999131	0.996848
	169.412	0.61727	0.630437	0.625146	0.647617	0.697727	0.737031	0.731959	0.751799	0.725574	0.825869	0.91511	0.904854	0.9018	0.903423	0.907368	0.943288	0.943379	0.930933	0.924249	0.95387	0.966586	0.989274	0.996588	0.992741	0.994715	0.992078	0.983532	0.976965	0.979755	0.994435	0.990417	0.98916	0.990324	0.987981	0.990519	0.993843	0.993251	0.997389	0.994672	0.999247	0.998456	0.999733	0.999218	0.99886	0.999694	0.999173	0.998054	0.994575
	173.445	0.620571	0.638021	0.629733	0.656153	0.705778	0.742915	0.739543	0.757961	0.732058	0.833614	0.921084	0.912296	0.913823	0.912677	0.919558	0.951823	0.950011	0.940465	0.93575	0.960885	0.971469	0.991202	0.996041	0.995067	0.996354	0.995347	0.990062	0.985491	0.986601	0.998139	0.995124	0.993852	0.9954	0.993733	0.994934	0.997355	0.996849	0.999429	0.997861	0.997974	0.99973	0.998309	0.99886	0.998509	0.999484	0.999594	0.998856	0.996887
	177.479	0.617202	0.63097	0.624225	0.64815	0.695994	0.735022	0.731294	0.749886	0.724707	0.825843	0.915311	0.905299	0.904332	0.903833	0.908946	0.946329	0.9441	0.932497	0.926361	0.955418	0.967725	0.989654	0.996059	0.993024	0.994669	0.992917	0.98512	0.978486	0.980137	0.994951	0.990688	0.988879	0.991197	0.988832	0.990613	0.994181	0.993512	0.997836	0.995382	0.998553	0.998711	0.99943	0.999694	0.999484	0.998807	0.998581	0.99604	0.991642
	181.513	0.609877	0.622179	0.617425	0.641512	0.690666	0.730248	0.725017	0.744822	0.719219	0.821081	0.910711	0.900582	0.899774	0.900123	0.906001	0.943865	0.942104	0.929442	0.923733	0.952212	0.965148	0.988666	0.995432	0.991526	0.993457	0.991325	0.983398	0.976355	0.978374	0.994197	0.989736	0.987935	0.989923	0.987768	0.989433	0.993368	0.992667	0.997174	0.994316	0.998654	0.998512	0.999791	0.999173	0.999594	0.998581	0.999782	0.998446	0.995696
	185.546	0.602791	0.612263	0.611891	0.632062	0.681456	0.725158	0.716718	0.735991	0.711778	0.813114	0.905032	0.894319	0.890754	0.893328	0.899076	0.939382	0.938527	0.923002	0.918202	0.947425	0.960806	0.987449	0.995819	0.989353	0.990611	0.988005	0.978689	0.968753	0.972592	0.99033	0.984944	0.982976	0.984659	0.982247	0.984295	0.990054	0.988667	0.994082	0.990663	0.998727	0.995634	0.999131	0.998054	0.998856	0.99604	0.998446	0.998946	0.996472
	189.58	0.598689	0.605364	0.604373	0.62239	0.674322	0.71573	0.709467	0.732366	0.703803	0.807935	0.900211	0.888404	0.879988	0.883754	0.885313	0.928753	0.93011	0.912863	0.904815	0.939285	0.955279	0.981714	0.991673	0.984281	0.986965	0.982185	0.969553	0.959852	0.96403	0.983997	0.978066	0.97641	0.977633	0.974327	0.978251	0.983171	0.982525	0.989198	0.984478	0.995463	0.991567	0.996848	0.994575	0.996887	0.991642	0.995696	0.996472	0.997875
	193.613	0.603658	0.612601	0.610322	0.63185	0.679381	0.721743	0.714719	0.735425	0.709726	0.812692	0.904123	0.893177	0.88974	0.890939	0.896113	0.938801	0.936794	0.921264	0.915681	0.946274	0.960428	0.986765	0.994803	0.98871	0.990402	0.987625	0.977664	0.967869	0.971044	0.989755	0.983941	0.981746	0.984039	0.981312	0.983459	0.988958	0.987937	0.99382	0.990181	0.998141	0.995687	0.998985	0.998084	0.998674	0.995947	0.998787	0.999116	0.999669
	197.647	0.627066	0.644813	0.635118	0.660419	0.71068	0.745955	0.743462	0.76292	0.735745	0.835498	0.922552	0.913307	0.912898	0.913008	0.916676	0.947948	0.947427	0.938765	0.931669	0.959181	0.970656	0.989968	0.995479	0.994486	0.996766	0.995012	0.988338	0.984847	0.986506	0.997574	0.994998	0.994229	0.995184	0.993263	0.995434	0.996805	0.996658	0.999182	0.997672	0.997681	0.999637	0.998137	0.99864	0.998793	0.999454	0.998578	0.998223	0.995577
	201.681	0.606972	0.616941	0.614642	0.636159	0.685904	0.727788	0.72166	0.741998	0.715469	0.817876	0.908688	0.897726	0.893024	0.894676	0.899361	0.939313	0.939212	0.924064	0.918052	0.949351	0.962686	0.987471	0.995797	0.990371	0.991923	0.988733	0.979089	0.97042	0.973432	0.990898	0.985629	0.983938	0.985539	0.982743	0.985463	0.990147	0.989282	0.994787	0.991121	0.998751	0.996278	0.999411	0.998206	0.999314	0.996649	0.998789	0.999238	0.999587
	205.714	0.595176	0.603748	0.601925	0.624974	0.672941	0.713576	0.708652	0.729952	0.701546	0.806517	0.899664	0.887771	0.883904	0.884192	0.887528	0.931788	0.928391	0.914302	0.907083	0.94116	0.955805	0.983078	0.991732	0.986022	0.988488	0.985431	0.974479	0.965788	0.968069	0.987725	0.981584	0.979519	0.982336	0.979011	0.981555	0.986398	0.98545	0.992411	0.988686	0.995972	0.994635	0.998061	0.996933	0.997709	0.994571	0.997929	0.998324	0.998282
	209.748	0.599811	0.609347	0.608094	0.629047	0.67859	0.720648	0.713589	0.733347	0.70816	0.810958	0.903453	0.892644	0.88977	0.891577	0.896649	0.93803	0.936041	0.92143	0.915866	0.945793	0.959821	0.986375	0.99453	0.988461	0.9903	0.987752	0.978137	0.968829	0.972042	0.990153	0.984732	0.982631	0.98477	0.982256	0.984213	0.989597	0.988351	0.994082	0.990675	0.997926	0.995866	0.999157	0.998146	0.998844	0.996032	0.998803	0.999237	0.999714
	213.782	0.597437	0.605413	0.605046	0.627191	0.675794	0.717688	0.711026	0.732584	0.704688	0.808041	0.900467	0.888669	0.883796	0.885281	0.889023	0.932215	0.93041	0.915191	0.908514	0.941938	0.956446	0.984166	0.993193	0.986766	0.989017	0.985608	0.974699	0.965418	0.96846	0.988093	0.982065	0.980163	0.982229	0.979076	0.981832	0.986969	0.985905	0.992682	0.988701	0.997217	0.994909	0.998635	0.997174	0.998372	0.995046	0.998094	0.99867	0.999191
	217.815	0.596399	0.604764	0.604566	0.624248	0.675408	0.718373	0.709063	0.730724	0.705128	0.808662	0.900602	0.889891	0.886236	0.89001	0.895466	0.93659	0.936341	0.919816	0.914739	0.943298	0.958053	0.985782	0.994333	0.987173	0.989122	0.985902	0.975892	0.965878	0.97041	0.988872	0.983376	0.981555	0.982832	0.980621	0.982786	0.988523	0.987451	0.992681	0.988985	0.998099	0.994827	0.998859	0.996854	0.998437	0.994975	0.997564	0.998439	0.999698
	221.849	0.596706	0.60534	0.602875	0.62599	0.67599	0.71573	0.710202	0.732502	0.704488	0.8086	0.900118	0.888636	0.885473	0.886928	0.890764	0.932859	0.931161	0.916788	0.909372	0.941751	0.95685	0.983367	0.991805	0.986106	0.989078	0.985651	0.975156	0.96727	0.969808	0.988824	0.983293	0.981468	0.983605	0.980833	0.983301	0.987631	0.98707	0.993152	0.989326	0.996524	0.995515	0.998744	0.996843	0.998313	0.995226	0.998076	0.99877	0.998462
	225.882	0.6118	0.625305	0.621821	0.647513	0.695154	0.735566	0.730887	0.747739	0.723506	0.821799	0.911897	0.901282	0.901148	0.900574	0.906584	0.942487	0.939825	0.929235	0.923425	0.953431	0.964566	0.988169	0.995208	0.992007	0.99348	0.992069	0.985033	0.978802	0.979977	0.994961	0.990735	0.989035	0.991375	0.989018	0.99049	0.994211	0.993045	0.997895	0.995546	0.998135	0.998695	0.999272	0.999289	0.999097	0.998811	0.999547	0.99956	0.998117
	229.916	0.593614	0.601839	0.602008	0.622495	0.672402	0.714581	0.707806	0.72811	0.70144	0.804373	0.898356	0.886409	0.881715	0.884308	0.887314	0.929973	0.928086	0.913484	0.90635	0.939766	0.954397	0.982664	0.992147	0.985369	0.987736	0.984518	0.973367	0.964179	0.96769	0.986953	0.981084	0.979264	0.981423	0.978354	0.981035	0.986288	0.985046	0.991675	0.988045	0.996267	0.993805	0.998034	0.996461	0.997707	0.993674	0.99721	0.997836	0.998707
	233.95	0.589611	0.59393	0.596998	0.614726	0.663307	0.708349	0.700465	0.721576	0.69433	0.7974	0.892291	0.879401	0.870331	0.873532	0.87555	0.922762	0.921913	0.903798	0.896531	0.933429	0.949009	0.978992	0.990085	0.981167	0.983126	0.978747	0.96535	0.953405	0.95772	0.980123	0.972893	0.97071	0.972897	0.968991	0.972695	0.979316	0.9778	0.986221	0.981266	0.993939	0.988751	0.995256	0.993315	0.994995	0.989088	0.994291	0.995037	0.997543
	237.983	0.583417	0.588231	0.59272	0.611953	0.662569	0.707636	0.698635	0.719813	0.692896	0.797472	0.891995	0.87999	0.87337	0.876231	0.881139	0.926876	0.925845	0.907693	0.902478	0.935672	0.950757	0.980818	0.991004	0.982399	0.984093	0.980217	0.968607	0.956832	0.960737	0.98264	0.975773	0.973451	0.975378	0.97217	0.97494	0.981797	0.9801	0.987948	0.983006	0.994982	0.990503	0.996431	0.994105	0.995877	0.991109	0.995258	0.996336	0.998402
	242.017	0.578454	0.582587	0.586119	0.605033	0.656132	0.700195	0.69133	0.71361	0.686491	0.791768	0.88674	0.874332	0.868306	0.872101	0.875907	0.922462	0.921158	0.903195	0.896646	0.930437	0.946771	0.977735	0.988247	0.979254	0.981825	0.977659	0.965179	0.953877	0.958144	0.980571	0.973616	0.971405	0.973543	0.970402	0.97319	0.979795	0.978461	0.986174	0.981348	0.993307	0.989174	0.995542	0.992575	0.994757	0.989159	0.99395	0.995209	0.997259
	246.05	0.592779	0.600745	0.599922	0.62107	0.67216	0.713463	0.705573	0.728577	0.700852	0.806332	0.898511	0.887446	0.883834	0.886665	0.891312	0.93392	0.932791	0.916785	0.910795	0.940955	0.9564	0.984291	0.992823	0.986032	0.988613	0.985119	0.974539	0.96519	0.969019	0.988277	0.982552	0.980706	0.982318	0.979824	0.982164	0.987413	0.986592	0.99238	0.988471	0.997257	0.994894	0.998792	0.996622	0.998334	0.994856	0.997687	0.998588	0.999252
	250.084	0.578883	0.583085	0.585798	0.604611	0.657165	0.697935	0.691656	0.715932	0.684574	0.791005	0.886322	0.873287	0.86433	0.86803	0.867954	0.915027	0.914312	0.89756	0.888422	0.92624	0.943667	0.974043	0.98524	0.976705	0.980462	0.975257	0.960961	0.95108	0.955028	0.9777	0.970913	0.969156	0.970846	0.96699	0.971112	0.976328	0.97533	0.983895	0.97871	0.990599	0.987242	0.993504	0.990549	0.993321	0.987005	0.992195	0.993328	0.994808
	254.118	0.593652	0.599123	0.601017	0.621501	0.671731	0.71571	0.707186	0.730151	0.701769	0.804276	0.896089	0.883507	0.875656	0.879515	0.882879	0.925969	0.92728	0.909269	0.902147	0.937268	0.952219	0.981126	0.991713	0.983738	0.985959	0.981157	0.969067	0.958986	0.963254	0.984061	0.977623	0.976174	0.977294	0.973959	0.977656	0.983114	0.982273	0.98924	0.984446	0.996192	0.991763	0.997182	0.994187	0.996776	0.991926	0.995239	0.996432	0.998169
	258.151	0.562456	0.559578	0.566088	0.582612	0.632023	0.676504	0.670758	0.69579	0.662131	0.769451	0.867035	0.851462	0.83551	0.83861	0.836233	0.892023	0.891521	0.870212	0.859614	0.906555	0.92504	0.957961	0.972257	0.961032	0.964175	0.957098	0.938784	0.925421	0.92925	0.957734	0.948207	0.94585	0.948686	0.942804	0.948743	0.955753	0.954448	0.96685	0.959511	0.977781	0.970783	0.981128	0.97736	0.98072	0.971064	0.97955	0.980917	0.984538
	262.185	0.540016	0.532077	0.544568	0.556647	0.607123	0.656805	0.646817	0.671816	0.641692	0.750345	0.848791	0.833287	0.816418	0.821815	0.822631	0.882575	0.883317	0.856409	0.848448	0.892823	0.91269	0.948941	0.964315	0.949564	0.95194	0.944229	0.925219	0.907686	0.913181	0.945278	0.934378	0.931201	0.934015	0.928532	0.933944	0.94383	0.942037	0.955195	0.946466	0.970258	0.959836	0.9734	0.967983	0.972196	0.960575	0.970661	0.972862	0.978861
	266.218	0.525885	0.511327	0.520326	0.534411	0.581532	0.627915	0.619499	0.64989	0.613249	0.722072	0.82092	0.802928	0.78176	0.786181	0.781877	0.849412	0.848765	0.820999	0.808625	0.862364	0.885009	0.922929	0.940386	0.924581	0.928538	0.918951	0.895505	0.877773	0.88242	0.919106	0.906323	0.903011	0.907149	0.899861	0.90702	0.916538	0.915357	0.931599	0.92152	0.948162	0.937429	0.953283	0.947039	0.951968	0.937527	0.950653	0.952914	0.959143
	270.252	0.562204	0.557362	0.559607	0.579121	0.632632	0.674595	0.663487	0.69512	0.661355	0.768973	0.862043	0.847983	0.837343	0.843622	0.845068	0.897538	0.899575	0.876338	0.866838	0.905556	0.926355	0.959596	0.972355	0.960541	0.965163	0.957574	0.94099	0.928723	0.933801	0.961593	0.953093	0.95105	0.952561	0.948754	0.953308	0.959918	0.959808	0.96929	0.961915	0.980251	0.974258	0.984088	0.977695	0.982792	0.973698	0.980712	0.983186	0.986243
	274.286	0.532446	0.517735	0.527673	0.544206	0.593472	0.639584	0.62978	0.65993	0.622844	0.727818	0.825773	0.807977	0.786987	0.791501	0.78832	0.852133	0.852969	0.826154	0.814347	0.867669	0.889003	0.926187	0.943754	0.928412	0.932182	0.922637	0.900622	0.883916	0.887839	0.923535	0.911539	0.908467	0.911815	0.904804	0.911909	0.920965	0.919421	0.935675	0.925401	0.951258	0.941158	0.956352	0.949916	0.955163	0.941586	0.953588	0.956055	0.961765
	278.319	0.515586	0.497264	0.511981	0.523489	0.57089	0.621967	0.60959	0.638315	0.603454	0.709153	0.809475	0.791208	0.767254	0.772866	0.770176	0.839112	0.839574	0.808911	0.798865	0.852814	0.874562	0.914795	0.933738	0.915582	0.918068	0.908317	0.884689	0.863741	0.869251	0.907853	0.894216	0.890459	0.894284	0.88675	0.89402	0.905751	0.903358	0.921083	0.910038	0.940485	0.926751	0.944772	0.938296	0.943367	0.927801	0.941763	0.944341	0.952581
	282.353	0.516242	0.492905	0.502089	0.517288	0.563212	0.610725	0.598686	0.63272	0.593919	0.696295	0.792697	0.773265	0.747463	0.752811	0.748197	0.818947	0.821077	0.789258	0.776	0.834597	0.858069	0.89681	0.916559	0.898353	0.902191	0.890681	0.865242	0.845472	0.849898	0.890657	0.876522	0.872887	0.876954	0.868822	0.877179	0.887776	0.886508	0.905178	0.892881	0.924912	0.911547	0.930491	0.922602	0.928846	0.912029	0.927085	0.929978	0.937641
	286.387	0.527496	0.50988	0.517975	0.529474	0.57711	0.625343	0.614269	0.645153	0.60876	0.715177	0.814009	0.796088	0.771835	0.777668	0.773336	0.841646	0.842972	0.812675	0.8011	0.854949	0.877354	0.914606	0.932922	0.915851	0.918703	0.908641	0.884523	0.864686	0.87031	0.907481	0.894252	0.890779	0.894639	0.887078	0.894808	0.905483	0.90393	0.920557	0.90987	0.939426	0.925986	0.943707	0.937374	0.9425	0.926641	0.940742	0.94305	0.9509
	290.42	0.52236	0.504211	0.515497	0.527973	0.575274	0.624046	0.614937	0.643247	0.606761	0.709897	0.809012	0.790036	0.763819	0.768541	0.763312	0.830881	0.832545	0.803286	0.790704	0.849039	0.870124	0.907119	0.926627	0.909837	0.912507	0.902155	0.877868	0.858781	0.863021	0.900834	0.887492	0.884095	0.888135	0.879846	0.888221	0.898497	0.896553	0.914703	0.903505	0.933016	0.919846	0.937834	0.931537	0.936748	0.920743	0.935039	0.937357	0.944914
	294.454	0.519605	0.504454	0.516382	0.528196	0.57878	0.627369	0.617799	0.645122	0.610309	0.717318	0.817552	0.800012	0.777437	0.782619	0.779803	0.845187	0.846151	0.817711	0.807198	0.859753	0.880676	0.917566	0.935629	0.919423	0.921953	0.912639	0.890287	0.871608	0.876219	0.912156	0.899622	0.896183	0.899956	0.892739	0.899848	0.910248	0.908186	0.924699	0.914322	0.941907	0.929708	0.946724	0.940442	0.945442	0.930587	0.943761	0.946223	0.953369
	298.487	0.534851	0.513894	0.517086	0.532274	0.57609	0.620954	0.61344	0.645435	0.605208	0.703303	0.799229	0.778899	0.749792	0.753992	0.744549	0.813004	0.81569	0.787136	0.770313	0.834914	0.85679	0.89115	0.911487	0.895511	0.899149	0.887547	0.861055	0.843595	0.847014	0.885267	0.871687	0.868688	0.873203	0.86386	0.873788	0.882457	0.881526	0.900353	0.888808	0.918385	0.905519	0.923797	0.917458	0.922976	0.905764	0.921215	0.923183	0.93022
	302.521	0.549781	0.538727	0.537729	0.553415	0.601261	0.641513	0.635996	0.668521	0.628119	0.736791	0.834639	0.817326	0.796196	0.799919	0.791879	0.856287	0.855572	0.831705	0.816769	0.870903	0.893471	0.926637	0.942793	0.929883	0.934524	0.92524	0.901753	0.887126	0.891239	0.924081	0.912659	0.910014	0.914061	0.906603	0.914433	0.921527	0.921105	0.935875	0.92706	0.949609	0.940964	0.954794	0.949982	0.954308	0.940559	0.953085	0.954513	0.95924
	306.555	0.520032	0.500789	0.508224	0.522114	0.567939	0.614065	0.607193	0.636612	0.5986	0.701837	0.80027	0.780917	0.754693	0.757984	0.751351	0.820844	0.821409	0.792924	0.778647	0.83929	0.861067	0.896525	0.915879	0.899841	0.903054	0.892525	0.867448	0.849156	0.852238	0.890697	0.877064	0.873445	0.87845	0.8697	0.8783	0.887962	0.886468	0.905194	0.893831	0.922683	0.910443	0.928557	0.922402	0.927397	0.911009	0.926267	0.928367	0.935262
	310.588	0.54349	0.522188	0.521994	0.535962	0.575557	0.621657	0.619349	0.647941	0.607463	0.703333	0.796377	0.775659	0.74046	0.740972	0.730717	0.800398	0.804966	0.774619	0.757548	0.827797	0.846697	0.874241	0.894921	0.880704	0.881806	0.869631	0.842723	0.824372	0.825718	0.863726	0.849302	0.845983	0.851443	0.840368	0.852002	0.860539	0.859749	0.879922	0.867372	0.898598	0.883445	0.902719	0.897866	0.902455	0.884991	0.90122	0.902366	0.909814
	314.622	0.544907	0.522741	0.524047	0.533946	0.581534	0.628695	0.617275	0.652528	0.613185	0.712242	0.804225	0.785405	0.753014	0.761372	0.753639	0.819712	0.828905	0.794447	0.779603	0.838876	0.861438	0.893291	0.913499	0.896037	0.898655	0.88549	0.858932	0.83936	0.845803	0.88287	0.869634	0.867129	0.869388	0.860875	0.871601	0.880954	0.880796	0.897223	0.884898	0.919078	0.902183	0.922037	0.914227	0.921365	0.902991	0.917747	0.920267	0.929326
	318.655	0.458996	0.425043	0.423947	0.433417	0.469153	0.514643	0.51059	0.547572	0.5011	0.610252	0.702694	0.682088	0.643408	0.642126	0.633433	0.721172	0.721861	0.681997	0.668083	0.737399	0.761103	0.791626	0.812435	0.794356	0.794585	0.780774	0.749511	0.723855	0.725866	0.772618	0.753487	0.748154	0.756274	0.74391	0.75552	0.768343	0.76788	0.791363	0.775982	0.816992	0.796983	0.822602	0.815801	0.820967	0.799342	0.820662	0.82262	0.833267
	322.689	0.519158	0.491039	0.493966	0.505893	0.54883	0.596939	0.588245	0.623419	0.581205	0.680813	0.771695	0.751627	0.715135	0.718891	0.711975	0.785316	0.793015	0.755609	0.74133	0.806988	0.828755	0.859478	0.880655	0.862929	0.864157	0.85017	0.822331	0.800472	0.804062	0.845761	0.830182	0.826557	0.830697	0.820386	0.831909	0.842536	0.842043	0.862227	0.847727	0.885615	0.867234	0.889413	0.881644	0.888402	0.869197	0.885994	0.888495	0.897966
	326.723	0.501546	0.469191	0.477371	0.484316	0.524853	0.577958	0.565844	0.599774	0.56176	0.659393	0.750957	0.730375	0.692111	0.697928	0.691895	0.769531	0.777532	0.736004	0.722927	0.788458	0.811374	0.845731	0.868337	0.847217	0.847874	0.833474	0.804078	0.778261	0.783714	0.828707	0.811727	0.807406	0.811817	0.801453	0.812856	0.826055	0.824988	0.846253	0.830871	0.873492	0.851823	0.876736	0.868313	0.875285	0.853984	0.872768	0.875586	0.887456
	330.756	0.522671	0.493772	0.499404	0.50886	0.553114	0.605672	0.591633	0.627202	0.589709	0.689005	0.778235	0.759367	0.724894	0.731672	0.729261	0.801152	0.811361	0.769946	0.758868	0.81765	0.83983	0.872202	0.892884	0.873143	0.873689	0.859726	0.833302	0.809108	0.814966	0.856723	0.84128	0.837486	0.840499	0.831632	0.842062	0.854378	0.853889	0.872211	0.857521	0.897972	0.877456	0.900261	0.891281	0.898703	0.879624	0.895576	0.898714	0.909573
	334.79	0.491904	0.458045	0.460815	0.470108	0.508435	0.559817	0.549039	0.585362	0.545125	0.647754	0.737636	0.717778	0.68088	0.683695	0.679881	0.761311	0.767366	0.724353	0.712752	0.776578	0.79954	0.831317	0.85233	0.832395	0.832185	0.818098	0.789252	0.762687	0.766755	0.812479	0.794556	0.789552	0.795389	0.784799	0.795631	0.809274	0.808733	0.830001	0.814317	0.857096	0.835485	0.860682	0.852428	0.858749	0.838011	0.857189	0.859889	0.871379
	338.824	0.492274	0.459672	0.462677	0.472547	0.511222	0.562784	0.553161	0.587761	0.547998	0.65117	0.741384	0.721825	0.685481	0.687142	0.684292	0.764828	0.770453	0.728153	0.717326	0.780684	0.802509	0.833063	0.853651	0.83457	0.833744	0.820163	0.79231	0.766068	0.769327	0.814279	0.796531	0.791419	0.797515	0.786905	0.797477	0.811055	0.810308	0.831543	0.816019	0.857768	0.836561	0.861336	0.853523	0.859415	0.83939	0.858144	0.860718	0.871845
	342.857	0.507365	0.480316	0.488482	0.495408	0.539742	0.591118	0.58325	0.614834	0.575213	0.677831	0.77017	0.750781	0.712429	0.716296	0.710668	0.784865	0.793203	0.753775	0.74181	0.805768	0.826768	0.857273	0.878556	0.86007	0.859938	0.846114	0.818514	0.794541	0.798745	0.84062	0.824703	0.820713	0.824646	0.814286	0.825816	0.837734	0.836617	0.857039	0.842168	0.881979	0.861651	0.884863	0.877454	0.884001	0.864472	0.881511	0.883998	0.894637
	346.891	0.475607	0.444383	0.450148	0.457102	0.49741	0.548865	0.540964	0.574286	0.532113	0.641134	0.734256	0.715371	0.676833	0.677187	0.673716	0.756316	0.760406	0.718204	0.709274	0.772084	0.793247	0.823655	0.843959	0.825188	0.823291	0.810129	0.782047	0.754526	0.757791	0.802487	0.784323	0.779008	0.785181	0.773988	0.784841	0.79908	0.797558	0.819648	0.804137	0.846339	0.824345	0.849496	0.842805	0.848076	0.828088	0.847018	0.849297	0.860962
	350.924	0.504067	0.473211	0.482091	0.490953	0.53183	0.585855	0.573198	0.6077	0.568637	0.669899	0.761456	0.741417	0.704502	0.709361	0.705731	0.782847	0.79043	0.748467	0.737416	0.800586	0.82257	0.857118	0.878827	0.858381	0.858337	0.844336	0.816294	0.790377	0.795685	0.840051	0.823044	0.818804	0.822985	0.812882	0.823796	0.83716	0.836075	0.856732	0.841556	0.883696	0.862186	0.88625	0.87785	0.884671	0.864761	0.882132	0.885072	0.896659
	354.958	0.483466	0.452076	0.458779	0.466239	0.50826	0.560675	0.55029	0.584483	0.543518	0.650356	0.74271	0.723765	0.686229	0.688736	0.686095	0.766068	0.772051	0.729378	0.720315	0.781723	0.803197	0.834808	0.855456	0.835987	0.834614	0.821116	0.793484	0.766459	0.77064	0.814952	0.79734	0.792432	0.797668	0.78715	0.797832	0.811892	0.810565	0.83173	0.816278	0.858719	0.836673	0.861672	0.853953	0.860056	0.840059	0.85824	0.860967	0.872737
	358.992	0.461767	0.428596	0.43434	0.442677	0.484861	0.534934	0.524869	0.559987	0.516632	0.625074	0.719455	0.700192	0.663372	0.665061	0.661304	0.743804	0.746989	0.705782	0.696341	0.758712	0.780753	0.813546	0.834343	0.814918	0.813884	0.800783	0.77251	0.745593	0.749126	0.794313	0.776177	0.771019	0.777283	0.766377	0.776789	0.791067	0.789419	0.811627	0.796355	0.838139	0.816858	0.842527	0.834873	0.840684	0.82003	0.839329	0.842081	0.85375
	363.025	0.460802	0.426063	0.432784	0.438761	0.479594	0.531038	0.519655	0.555817	0.512928	0.620635	0.714711	0.694962	0.656279	0.659524	0.654561	0.738855	0.742924	0.699866	0.689789	0.753216	0.776402	0.81081	0.832438	0.811525	0.810766	0.796944	0.767109	0.738889	0.74381	0.790267	0.771605	0.766506	0.772459	0.761383	0.772338	0.787164	0.785657	0.808083	0.792479	0.836558	0.813757	0.840421	0.832391	0.838623	0.816765	0.836845	0.839675	0.852379
	367.059	0.477399	0.44432	0.455188	0.464427	0.502327	0.557143	0.545149	0.576975	0.539409	0.641185	0.73628	0.715385	0.680429	0.683369	0.68003	0.761978	0.7647	0.723954	0.713168	0.778178	0.800149	0.837388	0.859546	0.838492	0.838177	0.825354	0.796877	0.769741	0.7739	0.820601	0.802317	0.797145	0.803601	0.792956	0.802873	0.817671	0.815757	0.83833	0.823348	0.865032	0.843976	0.869241	0.861339	0.867002	0.846387	0.865757	0.86858	0.880445
	371.092	0.460025	0.426265	0.437473	0.4446	0.482286	0.533617	0.525739	0.557383	0.515572	0.619428	0.716116	0.695024	0.655874	0.656569	0.649125	0.73474	0.735699	0.696327	0.684268	0.753623	0.77612	0.81203	0.834591	0.814049	0.813918	0.800747	0.770242	0.74288	0.745881	0.793613	0.774812	0.769306	0.776343	0.764358	0.775489	0.789935	0.787549	0.81244	0.796846	0.838908	0.8181	0.843927	0.837408	0.842524	0.821029	0.841992	0.844203	0.855915
	375.126	0.450741	0.417913	0.43418	0.439601	0.480954	0.534655	0.525496	0.555276	0.515517	0.62022	0.718166	0.697178	0.658673	0.66132	0.65544	0.738519	0.740894	0.700971	0.690097	0.757426	0.779401	0.81697	0.840083	0.818771	0.818435	0.805254	0.775604	0.748231	0.752085	0.799324	0.780893	0.775725	0.781927	0.770522	0.781318	0.796131	0.793448	0.817712	0.802221	0.844744	0.823381	0.849651	0.84208	0.847971	0.826339	0.846555	0.849369	0.861601
	379.16	0.474596	0.441835	0.452303	0.465811	0.505776	0.555863	0.546293	0.578639	0.537588	0.636613	0.73208	0.710445	0.676028	0.677771	0.671931	0.751507	0.753381	0.716964	0.703524	0.772288	0.794205	0.831034	0.85359	0.834001	0.835266	0.822324	0.793881	0.770154	0.772247	0.818496	0.801083	0.796305	0.802754	0.79179	0.802066	0.814869	0.812913	0.836544	0.821601	0.860195	0.842387	0.866383	0.858444	0.864414	0.844316	0.863381	0.866217	0.876154
	383.193	0.415221	0.37496	0.383357	0.395071	0.426073	0.476853	0.468226	0.501418	0.45974	0.563492	0.658956	0.636724	0.601578	0.59938	0.594572	0.687254	0.682953	0.642589	0.630971	0.701481	0.724548	0.762699	0.785159	0.764052	0.7637	0.751204	0.720423	0.691761	0.692859	0.744622	0.723533	0.716893	0.727155	0.714702	0.724336	0.740417	0.738216	0.764782	0.748869	0.791661	0.771197	0.79899	0.791436	0.795897	0.773594	0.796815	0.79944	0.811266
	387.227	0.393096	0.352582	0.360719	0.369068	0.400984	0.451246	0.442879	0.476804	0.432615	0.541713	0.638429	0.616931	0.579709	0.577324	0.571943	0.667106	0.661929	0.620378	0.610496	0.679392	0.702412	0.740169	0.762318	0.741098	0.739673	0.727272	0.695837	0.665507	0.667405	0.718949	0.697192	0.690464	0.700852	0.687962	0.697892	0.714832	0.712327	0.739053	0.723219	0.767425	0.745281	0.774208	0.767122	0.771322	0.748302	0.772076	0.774594	0.787527
	391.261	0.377205	0.338054	0.345654	0.354583	0.384394	0.431363	0.428673	0.459076	0.415179	0.52412	0.621276	0.599759	0.563354	0.557247	0.550379	0.647126	0.63853	0.600336	0.589286	0.660749	0.683253	0.718631	0.740117	0.720673	0.719487	0.707975	0.676643	0.647628	0.646862	0.698493	0.676717	0.669328	0.681412	0.667862	0.677549	0.693779	0.691027	0.719168	0.703464	0.744855	0.725087	0.753288	0.747666	0.750578	0.728107	0.752908	0.754759	0.766249
	395.294	0.260273	0.214085	0.209981	0.211119	0.228815	0.267482	0.268306	0.301064	0.253859	0.366443	0.456988	0.437611	0.399142	0.388252	0.378853	0.488255	0.471623	0.431292	0.422994	0.490388	0.513926	0.544322	0.563188	0.544239	0.540574	0.530319	0.496272	0.462313	0.461223	0.514374	0.489281	0.480082	0.496486	0.481222	0.490493	0.50947	0.506856	0.536375	0.521016	0.565151	0.542119	0.574215	0.570887	0.571106	0.545836	0.575742	0.576462	0.59035
	399.328	0.224981	0.176813	0.164166	0.167276	0.180901	0.214075	0.21662	0.253999	0.204205	0.320284	0.404664	0.386598	0.350807	0.337449	0.329276	0.441918	0.423137	0.381733	0.374085	0.437646	0.462435	0.489324	0.505741	0.488257	0.484723	0.474517	0.440683	0.406934	0.404784	0.458158	0.432351	0.422664	0.440443	0.425319	0.433878	0.452555	0.451268	0.479848	0.464463	0.508258	0.486044	0.51811	0.514452	0.514382	0.489505	0.519898	0.520581	0.533706
	403.361	0.311733	0.26942	0.26468	0.266881	0.291651	0.329401	0.330785	0.365181	0.31608	0.430631	0.523515	0.504383	0.465139	0.456121	0.44512	0.550001	0.537052	0.498056	0.48775	0.555739	0.580241	0.60941	0.62836	0.61016	0.607999	0.596892	0.563006	0.531532	0.530782	0.582033	0.558791	0.55036	0.564724	0.550033	0.56014	0.577107	0.574891	0.603319	0.587864	0.630436	0.60905	0.639307	0.635822	0.637056	0.612529	0.640845	0.641562	0.654146
	407.395	0.284955	0.241277	0.229799	0.233754	0.246539	0.284759	0.289507	0.321652	0.274348	0.386285	0.473163	0.453658	0.414621	0.400835	0.39143	0.49998	0.483941	0.443801	0.434397	0.504192	0.525872	0.550918	0.568726	0.552418	0.547735	0.53751	0.504039	0.471368	0.468767	0.520188	0.495069	0.486028	0.503244	0.487336	0.497208	0.514908	0.513348	0.541999	0.526967	0.569477	0.546688	0.577496	0.57522	0.57455	0.550515	0.579683	0.57968	0.592595
	411.429	0.179459	0.132792	0.111743	0.107418	0.120021	0.144189	0.151005	0.185998	0.137301	0.251275	0.326409	0.31268	0.277325	0.261242	0.254553	0.363077	0.343742	0.303348	0.300054	0.352461	0.374629	0.390993	0.403417	0.389434	0.383039	0.374681	0.343889	0.310172	0.307587	0.354578	0.329826	0.319855	0.338262	0.323732	0.331356	0.349942	0.348873	0.374354	0.360441	0.401592	0.378548	0.410343	0.408682	0.406976	0.383058	0.413033	0.412909	0.426282
	415.462	0.317649	0.27891	0.269463	0.2767	0.306359	0.341553	0.345564	0.380156	0.331488	0.452192	0.541589	0.524942	0.491777	0.479875	0.475645	0.575887	0.563885	0.525022	0.517882	0.578018	0.600881	0.623721	0.639265	0.624549	0.621559	0.611359	0.582268	0.553376	0.549913	0.598132	0.576214	0.567537	0.582025	0.568799	0.577106	0.592894	0.591637	0.617388	0.602041	0.641027	0.622359	0.650513	0.646265	0.647545	0.626259	0.651841	0.652972	0.663131
	419.496	0.299897	0.254717	0.247627	0.257211	0.277347	0.317869	0.316467	0.354866	0.304362	0.424571	0.513407	0.494617	0.459757	0.447541	0.444433	0.552612	0.538103	0.494749	0.488843	0.552626	0.575831	0.605469	0.622591	0.604975	0.601012	0.590238	0.55888	0.525815	0.523853	0.577019	0.552057	0.543102	0.558638	0.544327	0.552824	0.571248	0.569796	0.597509	0.581533	0.625609	0.603536	0.63382	0.62885	0.630015	0.60759	0.634292	0.635762	0.64819
	423.529	0.232697	0.185251	0.173506	0.170814	0.188769	0.218175	0.221706	0.258249	0.207537	0.325146	0.407749	0.392436	0.35497	0.340503	0.334194	0.444534	0.426838	0.3848	0.381267	0.43764	0.461272	0.484081	0.498683	0.482247	0.476869	0.46748	0.435607	0.400735	0.399112	0.449281	0.424369	0.414502	0.431345	0.416799	0.425005	0.444274	0.442324	0.469556	0.454423	0.498025	0.474694	0.506509	0.50408	0.503465	0.479496	0.508873	0.509271	0.522921
	427.563	0.250174	0.204691	0.196815	0.199482	0.217101	0.253729	0.255905	0.290102	0.241584	0.359164	0.447097	0.429492	0.393035	0.379522	0.373247	0.483535	0.466001	0.424676	0.418967	0.481695	0.504828	0.531653	0.548181	0.530837	0.526273	0.51655	0.484263	0.450053	0.4477	0.500121	0.474969	0.465211	0.482129	0.467226	0.475672	0.494753	0.492531	0.521255	0.505705	0.549205	0.526744	0.558148	0.555188	0.554854	0.531109	0.560295	0.560906	0.574029
	431.597	0.201583	0.15322	0.140058	0.135637	0.147941	0.178034	0.182575	0.216104	0.168852	0.282995	0.362198	0.347139	0.310076	0.294249	0.288896	0.400292	0.381135	0.338523	0.336042	0.391566	0.413762	0.43476	0.448882	0.432698	0.425947	0.417274	0.385804	0.349754	0.347684	0.397756	0.372079	0.361736	0.37993	0.365082	0.372839	0.393009	0.391038	0.418295	0.403447	0.447366	0.422878	0.455512	0.453663	0.45207	0.427871	0.458127	0.458232	0.47258
	435.63	0.293437	0.248482	0.24103	0.245444	0.267516	0.307641	0.304937	0.344023	0.292181	0.414262	0.50387	0.486276	0.448329	0.437565	0.43296	0.541513	0.527907	0.483424	0.478976	0.540167	0.563632	0.592476	0.609408	0.591147	0.586368	0.575536	0.543431	0.508526	0.508346	0.560369	0.535501	0.526598	0.541272	0.526874	0.535953	0.555113	0.553176	0.580569	0.564691	0.610426	0.586274	0.617343	0.613248	0.614259	0.590998	0.61808	0.619254	0.633076
	439.664	0.310814	0.26763	0.259428	0.263814	0.286849	0.327075	0.326456	0.364159	0.313843	0.43456	0.523944	0.505835	0.467692	0.457484	0.451862	0.558193	0.546269	0.502529	0.496066	0.559287	0.582705	0.610126	0.627472	0.609796	0.605589	0.594353	0.562127	0.52882	0.528368	0.579591	0.555342	0.546805	0.561255	0.546893	0.556416	0.574464	0.573054	0.599889	0.584116	0.628872	0.605369	0.636005	0.631615	0.633	0.609622	0.636494	0.637637	0.650873
	443.697	0.322171	0.27802	0.265023	0.269514	0.295568	0.334706	0.330173	0.374343	0.32061	0.445182	0.53247	0.515492	0.477188	0.469457	0.464875	0.570374	0.561264	0.514598	0.509284	0.567833	0.592683	0.619568	0.636065	0.617976	0.613886	0.601743	0.569517	0.535705	0.537278	0.587544	0.563569	0.555576	0.568544	0.554938	0.564652	0.582627	0.582066	0.606862	0.591004	0.63754	0.612717	0.643497	0.637937	0.640478	0.616971	0.642788	0.644392	0.658232
	447.731	0.240657	0.197406	0.183367	0.186514	0.205144	0.237042	0.242173	0.278829	0.226591	0.349648	0.434757	0.418747	0.382801	0.367487	0.361279	0.470854	0.453074	0.412278	0.407381	0.466796	0.489733	0.511988	0.526392	0.511455	0.506536	0.496951	0.465502	0.432558	0.429493	0.479551	0.454823	0.445253	0.462197	0.447361	0.455848	0.473781	0.472369	0.499688	0.484554	0.526381	0.504799	0.535174	0.532682	0.53212	0.509418	0.537695	0.538045	0.55022
	451.765	0.311335	0.268231	0.258038	0.262666	0.287367	0.327631	0.325544	0.364567	0.314097	0.436528	0.524624	0.50749	0.470364	0.460595	0.457157	0.562182	0.551346	0.506332	0.501576	0.561085	0.584148	0.610219	0.626695	0.609329	0.60447	0.593338	0.562293	0.528723	0.528622	0.578795	0.55478	0.546297	0.560361	0.546547	0.555644	0.573915	0.572732	0.598359	0.582656	0.627647	0.603605	0.634241	0.629419	0.631029	0.608116	0.634206	0.635584	0.648989
	455.798	0.300772	0.25906	0.243006	0.251107	0.271737	0.308161	0.310386	0.350048	0.297033	0.422901	0.507437	0.491366	0.455867	0.44113	0.439087	0.545805	0.532206	0.488205	0.484574	0.542905	0.564774	0.5862	0.60025	0.58582	0.580086	0.569751	0.540048	0.507308	0.504665	0.553939	0.529588	0.52059	0.536104	0.52187	0.530508	0.548089	0.547466	0.572994	0.557455	0.600161	0.57774	0.606915	0.603402	0.603682	0.582747	0.608298	0.609061	0.620924
	459.832	0.382548	0.342302	0.337349	0.347228	0.375943	0.422037	0.416742	0.454792	0.406772	0.524109	0.614769	0.595734	0.559421	0.552726	0.550571	0.648476	0.642464	0.598137	0.591286	0.654498	0.676555	0.705962	0.724425	0.70648	0.702759	0.690786	0.66093	0.629896	0.630368	0.679884	0.657382	0.650106	0.661918	0.648862	0.658387	0.675264	0.674182	0.698938	0.683202	0.727159	0.70419	0.732903	0.726632	0.729736	0.708103	0.731404	0.733411	0.745902
	463.866	0.348286	0.30678	0.298918	0.306127	0.330174	0.37473	0.371666	0.408747	0.359952	0.478972	0.568308	0.549863	0.512105	0.502861	0.500011	0.602202	0.59324	0.548411	0.542862	0.605781	0.627172	0.654419	0.672072	0.654701	0.649497	0.63819	0.607672	0.574765	0.574711	0.624515	0.600789	0.592842	0.606281	0.592328	0.601864	0.61977	0.61847	0.644044	0.628452	0.673115	0.648833	0.678667	0.673771	0.67553	0.653332	0.678167	0.67957	0.692872
	467.899	0.243478	0.19884	0.179849	0.178091	0.195545	0.219869	0.226955	0.265164	0.210601	0.331217	0.409577	0.395985	0.358211	0.340693	0.334936	0.443047	0.425529	0.384372	0.38221	0.435426	0.457357	0.473891	0.486051	0.472985	0.466323	0.457407	0.427174	0.393756	0.391114	0.437563	0.413284	0.403757	0.420563	0.405912	0.414314	0.43224	0.431021	0.456473	0.442067	0.48323	0.46052	0.490593	0.489414	0.488038	0.465951	0.493627	0.493439	0.506029
	471.933	0.301944	0.260674	0.245621	0.250695	0.273048	0.310362	0.311546	0.351523	0.297888	0.424925	0.510488	0.494606	0.456899	0.443854	0.440683	0.546987	0.534725	0.48982	0.486526	0.544365	0.566369	0.588255	0.602781	0.587672	0.581624	0.570935	0.540526	0.506963	0.505786	0.554464	0.530184	0.521529	0.536205	0.521902	0.531135	0.548992	0.548193	0.573401	0.557948	0.601934	0.578038	0.607788	0.604318	0.604922	0.583261	0.608794	0.609568	0.622405
	475.966	0.345577	0.304575	0.297693	0.304065	0.32941	0.374214	0.370636	0.410138	0.358553	0.483679	0.572997	0.555402	0.516565	0.507043	0.505247	0.608986	0.600398	0.553518	0.549975	0.610477	0.632268	0.659707	0.676616	0.659136	0.653444	0.641793	0.611281	0.57717	0.577829	0.627825	0.603769	0.595842	0.608578	0.594675	0.604375	0.622709	0.621484	0.646774	0.630823	0.677017	0.651814	0.681591	0.676664	0.678662	0.656952	0.681034	0.682546	0.69621
	480	0.295278	0.25431	0.244538	0.246951	0.271309	0.31166	0.31215	0.349736	0.298397	0.426219	0.51358	0.497592	0.459282	0.447515	0.44527	0.551162	0.539766	0.493767	0.491485	0.548754	0.570445	0.593991	0.609281	0.593063	0.586599	0.57586	0.545572	0.511034	0.510612	0.559725	0.535355	0.526701	0.540948	0.526822	0.535968	0.554629	0.553362	0.578708	0.563064	0.608336	0.583342	0.61392	0.609965	0.610936	0.588792	0.614336	0.615435	0.629101
	484.034	0.303151	0.260648	0.255495	0.257019	0.282964	0.326426	0.322859	0.360259	0.310012	0.435236	0.52534	0.508753	0.469723	0.460344	0.458138	0.563722	0.553109	0.506461	0.504541	0.562205	0.584224	0.611672	0.628349	0.610097	0.603809	0.592932	0.562208	0.526426	0.527391	0.577552	0.553158	0.544589	0.558032	0.544123	0.553268	0.572916	0.570848	0.596791	0.580952	0.627795	0.60175	0.633031	0.628667	0.630079	0.60723	0.632928	0.634343	0.64904
	488.067	0.325775	0.282776	0.284894	0.286136	0.31778	0.365411	0.356988	0.396205	0.346583	0.472475	0.5657	0.548341	0.509109	0.504117	0.502788	0.606352	0.59912	0.550523	0.5485	0.605792	0.629369	0.662258	0.680649	0.659778	0.654763	0.64274	0.611608	0.575504	0.578709	0.630194	0.606292	0.598367	0.609632	0.596606	0.605919	0.62589	0.623627	0.649225	0.63281	0.681932	0.655186	0.686802	0.680416	0.683737	0.660326	0.685	0.687407	0.702796
	492.101	0.309314	0.266967	0.261638	0.264914	0.292509	0.33649	0.332568	0.370325	0.321373	0.446968	0.53617	0.519639	0.482721	0.473821	0.473652	0.577616	0.568164	0.520949	0.519084	0.575369	0.597514	0.624669	0.641103	0.623012	0.617053	0.606012	0.576284	0.541385	0.542042	0.592115	0.568063	0.559584	0.572853	0.559559	0.568204	0.587528	0.585937	0.611024	0.595062	0.641526	0.616119	0.64717	0.641702	0.643728	0.621292	0.646325	0.648189	0.662364
	496.134	0.233607	0.183418	0.162258	0.152921	0.16707	0.183855	0.191562	0.229128	0.178381	0.286962	0.356297	0.344231	0.306105	0.288478	0.28289	0.389438	0.372471	0.330741	0.329476	0.377081	0.399458	0.412398	0.423639	0.410307	0.403097	0.394709	0.364929	0.330804	0.329095	0.373747	0.349853	0.340007	0.357274	0.343348	0.351035	0.369605	0.368587	0.392463	0.378576	0.419991	0.396053	0.427317	0.426215	0.424534	0.401242	0.430178	0.42986	0.443479
	500.168	0.225065	0.179522	0.161076	0.156087	0.170288	0.196161	0.203163	0.238405	0.18751	0.304726	0.381353	0.368118	0.329745	0.312069	0.306894	0.415714	0.397829	0.35566	0.354601	0.406758	0.427825	0.443402	0.455524	0.441915	0.434115	0.425676	0.395544	0.360451	0.358076	0.404586	0.379846	0.369857	0.387306	0.372537	0.380694	0.399741	0.398187	0.423775	0.409402	0.451637	0.427363	0.458418	0.457818	0.455753	0.433115	0.461712	0.461277	0.474903
	504.202	0.303078	0.261622	0.247773	0.249085	0.27038	0.312141	0.311863	0.348086	0.300152	0.424308	0.50738	0.492324	0.454207	0.441924	0.442495	0.546797	0.536937	0.488817	0.488457	0.542552	0.562414	0.582151	0.596475	0.580863	0.572463	0.562184	0.533429	0.497758	0.497471	0.544987	0.520557	0.511687	0.526272	0.512426	0.521181	0.540548	0.539585	0.56347	0.54803	0.593887	0.567042	0.59794	0.594324	0.594691	0.572969	0.59816	0.59905	0.613447
	508.235	0.324895	0.282614	0.272953	0.277232	0.303722	0.348025	0.342789	0.381737	0.332855	0.456428	0.543603	0.527228	0.490194	0.481832	0.482155	0.584347	0.576396	0.528501	0.526648	0.582193	0.603602	0.629	0.645143	0.627558	0.621015	0.609889	0.58062	0.545895	0.546999	0.595738	0.571896	0.563738	0.576755	0.563577	0.572398	0.591473	0.590322	0.614276	0.59863	0.64504	0.61888	0.649714	0.644231	0.646259	0.624031	0.648473	0.650251	0.664631
	512.269	0.317693	0.275857	0.271082	0.273942	0.30084	0.347176	0.342374	0.381665	0.331704	0.461269	0.549347	0.533261	0.49499	0.48589	0.487532	0.592462	0.584349	0.534155	0.534204	0.588933	0.610721	0.637664	0.653621	0.635355	0.628394	0.616904	0.587378	0.551006	0.552487	0.602726	0.578183	0.569795	0.582418	0.569111	0.578035	0.597927	0.596605	0.62112	0.604781	0.65326	0.626175	0.65723	0.651647	0.653855	0.631996	0.656057	0.658	0.672805
	516.303	0.270529	0.232645	0.210241	0.214917	0.237189	0.266213	0.274181	0.308737	0.257767	0.379801	0.46176	0.44796	0.414044	0.397434	0.393339	0.495026	0.479911	0.441343	0.437436	0.492036	0.512083	0.525621	0.537568	0.526515	0.520253	0.511669	0.483872	0.453867	0.449248	0.493444	0.470883	0.461676	0.478158	0.464131	0.472223	0.488262	0.487443	0.511792	0.497662	0.535055	0.514953	0.543043	0.541617	0.540396	0.519998	0.546015	0.545851	0.55639
	520.336	0.262033	0.218129	0.204957	0.205361	0.223246	0.253588	0.260499	0.295065	0.24447	0.36235	0.445432	0.429241	0.391706	0.37594	0.369273	0.476962	0.460328	0.419863	0.414542	0.474656	0.496722	0.517381	0.532151	0.5176	0.512159	0.502659	0.471406	0.43885	0.435897	0.484711	0.460326	0.450976	0.467869	0.452952	0.46172	0.479427	0.478002	0.504857	0.49003	0.531424	0.509322	0.539754	0.537562	0.536854	0.513945	0.542161	0.542328	0.55473
	524.37	0.335562	0.289157	0.285908	0.286251	0.315081	0.34619	0.345793	0.383666	0.331612	0.44588	0.53335	0.517089	0.479214	0.467723	0.463124	0.565795	0.553502	0.512412	0.508382	0.56558	0.589146	0.615945	0.632356	0.615133	0.611054	0.600912	0.570747	0.538267	0.537707	0.586537	0.563878	0.555241	0.568737	0.555439	0.563919	0.581991	0.579401	0.605721	0.590371	0.632833	0.610921	0.640688	0.636866	0.638149	0.615655	0.641679	0.642919	0.65562
	528.403	0.276565	0.218423	0.206167	0.192737	0.211633	0.225243	0.22664	0.269237	0.216324	0.318297	0.388659	0.376234	0.335911	0.321388	0.315488	0.423157	0.407769	0.364228	0.363568	0.409315	0.435173	0.455127	0.468189	0.450929	0.445364	0.436127	0.404945	0.368874	0.370049	0.417176	0.393508	0.383731	0.399036	0.38602	0.393579	0.413602	0.41153	0.436134	0.421445	0.466112	0.44117	0.473583	0.471161	0.470984	0.446199	0.475564	0.476049	0.491061
	532.437	0.266589	0.204624	0.199105	0.182717	0.19864	0.21248	0.213295	0.254073	0.203104	0.300668	0.369294	0.356367	0.315286	0.299972	0.295546	0.404944	0.388436	0.343619	0.344603	0.390038	0.415457	0.438215	0.452039	0.433381	0.427069	0.418117	0.386918	0.349097	0.350753	0.399394	0.374827	0.364778	0.380505	0.367403	0.37449	0.396025	0.393313	0.418701	0.403866	0.450209	0.423932	0.457486	0.454739	0.454449	0.429197	0.459023	0.459796	0.475918
	536.471	0.39103	0.33843	0.339561	0.331437	0.365355	0.382358	0.38278	0.426565	0.369665	0.476787	0.556908	0.542968	0.501754	0.489645	0.484249	0.584929	0.575006	0.533495	0.531048	0.581004	0.607727	0.63342	0.648598	0.630963	0.628114	0.617418	0.587338	0.555053	0.556419	0.603351	0.582287	0.573938	0.585064	0.573034	0.581529	0.599141	0.596455	0.621215	0.605661	0.648493	0.627002	0.655915	0.652093	0.654362	0.632035	0.657107	0.658478	0.671094
	540.504	0.34159	0.280018	0.27775	0.261984	0.281555	0.295289	0.296056	0.339336	0.285311	0.382418	0.452989	0.439029	0.394697	0.380121	0.374273	0.482079	0.468886	0.423677	0.4229	0.471935	0.49828	0.52261	0.537641	0.51865	0.513357	0.503177	0.471128	0.434283	0.4368	0.485477	0.461674	0.452398	0.466244	0.453106	0.461446	0.481881	0.479307	0.504646	0.489342	0.536139	0.510101	0.54244	0.539481	0.540177	0.515352	0.543762	0.544583	0.560234
	544.538	0.285221	0.216648	0.210685	0.186948	0.198981	0.20205	0.204083	0.247549	0.196637	0.283321	0.339337	0.328623	0.285955	0.268372	0.265797	0.373862	0.358509	0.311695	0.315494	0.353127	0.379011	0.397825	0.409683	0.391421	0.384174	0.375452	0.345406	0.306653	0.309434	0.355901	0.331707	0.321562	0.336856	0.324637	0.331107	0.353123	0.350868	0.374069	0.35951	0.406574	0.379004	0.412543	0.409991	0.40956	0.384642	0.413982	0.414661	0.431446
	548.571	0.414767	0.362794	0.36689	0.3583	0.386176	0.411496	0.409766	0.44866	0.395427	0.494616	0.578359	0.561725	0.516181	0.505614	0.497167	0.597884	0.588679	0.547334	0.542734	0.601293	0.625715	0.654529	0.672741	0.653526	0.649586	0.638787	0.60682	0.572935	0.575426	0.623256	0.601398	0.593418	0.60466	0.591244	0.601183	0.619616	0.616003	0.642491	0.627204	0.671644	0.647495	0.677164	0.67463	0.676101	0.65261	0.678507	0.679249	0.693582
	552.605	0.373037	0.309999	0.309644	0.292819	0.314381	0.326807	0.325857	0.37128	0.316306	0.411198	0.481194	0.467474	0.422035	0.408348	0.402516	0.509487	0.497983	0.452016	0.451393	0.499363	0.526775	0.552105	0.567318	0.547521	0.542792	0.532155	0.499974	0.462863	0.46634	0.515078	0.491794	0.482665	0.495336	0.482648	0.491162	0.511595	0.508902	0.533956	0.518323	0.565912	0.539721	0.571677	0.568543	0.569767	0.545054	0.572933	0.573867	0.589619
	556.639	0.314481	0.236545	0.233742	0.197927	0.212125	0.196434	0.19471	0.243199	0.191872	0.258559	0.296968	0.291618	0.248666	0.230778	0.232064	0.331812	0.31936	0.271995	0.282577	0.301021	0.327738	0.342462	0.350744	0.332349	0.324335	0.31682	0.290739	0.251178	0.25702	0.297518	0.276	0.266025	0.278366	0.2691	0.273609	0.296433	0.293545	0.312384	0.298781	0.345262	0.316954	0.349228	0.347025	0.346894	0.323476	0.35042	0.351339	0.369001
	560.672	0.349199	0.281798	0.281807	0.254817	0.277862	0.279056	0.278585	0.325682	0.270744	0.360846	0.420275	0.411007	0.365437	0.350328	0.34763	0.452369	0.441284	0.39366	0.398878	0.432709	0.460487	0.480673	0.492538	0.473296	0.467041	0.457447	0.427741	0.388923	0.393749	0.43889	0.416541	0.406934	0.41879	0.407648	0.414724	0.436309	0.433388	0.455764	0.440555	0.488531	0.46106	0.4933	0.490701	0.491608	0.467448	0.494765	0.495713	0.512398
	564.706	0.220388	0.150696	0.140917	0.111942	0.127844	0.121118	0.121184	0.166524	0.115675	0.19981	0.248625	0.242462	0.203832	0.187071	0.1866	0.290137	0.273803	0.228559	0.236889	0.259902	0.28625	0.300794	0.309087	0.291784	0.284233	0.277065	0.249967	0.211397	0.214939	0.257096	0.234549	0.224085	0.238718	0.228414	0.232888	0.255201	0.252664	0.273131	0.259604	0.304573	0.277894	0.311085	0.308769	0.308117	0.283872	0.312702	0.313548	0.330333
	568.739	0.269134	0.191864	0.18371	0.147426	0.162791	0.141316	0.139628	0.187711	0.138128	0.201733	0.235084	0.232226	0.193875	0.175934	0.178813	0.274236	0.260756	0.215848	0.228097	0.238575	0.264738	0.275243	0.281092	0.264371	0.256293	0.250085	0.226551	0.188607	0.193692	0.230891	0.210643	0.200478	0.213155	0.205083	0.208056	0.230333	0.22764	0.244511	0.231884	0.275207	0.248655	0.280217	0.278092	0.277566	0.254964	0.281545	0.282496	0.299315
	572.773	0.240546	0.16402	0.157883	0.122568	0.137257	0.116008	0.116489	0.165295	0.113932	0.185408	0.218362	0.215832	0.178462	0.15847	0.16325	0.261757	0.24659	0.200314	0.214195	0.223542	0.249864	0.260734	0.265662	0.249426	0.241067	0.234772	0.211496	0.173088	0.17737	0.215891	0.194744	0.184305	0.19752	0.189282	0.191903	0.214464	0.212112	0.229302	0.21626	0.260228	0.23395	0.265532	0.262939	0.262476	0.240594	0.266802	0.268023	0.284476
	576.807	0.206553	0.133934	0.123835	0.0896237	0.105563	0.0881465	0.0884051	0.136117	0.0843112	0.161779	0.200062	0.197157	0.159684	0.141568	0.143473	0.242803	0.226791	0.181815	0.194085	0.206094	0.232306	0.243119	0.248559	0.232448	0.224265	0.217961	0.193423	0.155189	0.159527	0.197916	0.176595	0.166259	0.179888	0.171002	0.174258	0.196506	0.194087	0.211892	0.199155	0.242793	0.216401	0.248546	0.246428	0.245721	0.222836	0.25008	0.251021	0.267706
	580.84	0.255428	0.17793	0.171638	0.133521	0.148553	0.130071	0.128021	0.176475	0.126518	0.193266	0.22992	0.225826	0.185205	0.169184	0.169226	0.268007	0.25451	0.208464	0.21887	0.233286	0.260976	0.27443	0.281835	0.26343	0.256107	0.248971	0.222822	0.183796	0.190034	0.229449	0.208346	0.198271	0.210948	0.202214	0.206125	0.228778	0.226119	0.244146	0.231099	0.276734	0.248985	0.281918	0.279377	0.279357	0.254943	0.282949	0.283977	0.301764
	584.874	0.254424	0.178481	0.175845	0.138344	0.152463	0.140555	0.137872	0.184076	0.134147	0.205821	0.247594	0.242611	0.200049	0.183562	0.183992	0.285738	0.271439	0.224063	0.235497	0.253254	0.279724	0.295394	0.30378	0.284627	0.276092	0.269011	0.242271	0.201203	0.207444	0.248534	0.226359	0.216021	0.228985	0.219381	0.223758	0.247596	0.244175	0.263796	0.250316	0.297736	0.268415	0.301988	0.300138	0.299576	0.275145	0.303369	0.30422	0.322878
	588.908	0.253343	0.174607	0.165969	0.129992	0.145103	0.121702	0.119691	0.170271	0.119291	0.184162	0.216389	0.213507	0.175963	0.158387	0.160839	0.257756	0.243624	0.198388	0.210156	0.22002	0.247667	0.259326	0.265029	0.247869	0.240709	0.234119	0.209889	0.172108	0.177445	0.215623	0.195106	0.184949	0.197702	0.189776	0.192617	0.214782	0.212487	0.229357	0.216585	0.260357	0.234256	0.266082	0.263207	0.263173	0.240142	0.26709	0.26832	0.285017
	592.941	0.297524	0.222771	0.21693	0.186647	0.210717	0.192679	0.190593	0.243968	0.187264	0.266288	0.310193	0.305608	0.266971	0.250566	0.251702	0.350863	0.337833	0.292612	0.302168	0.318418	0.347707	0.363252	0.370549	0.353038	0.347488	0.339588	0.313906	0.277205	0.282083	0.322621	0.302146	0.292374	0.304066	0.295623	0.29961	0.320779	0.318411	0.336879	0.323078	0.367227	0.342581	0.373807	0.370152	0.371313	0.348452	0.374697	0.376306	0.391893
	596.975	0.2607	0.184045	0.178004	0.139869	0.155761	0.136263	0.135255	0.183745	0.132682	0.200496	0.236961	0.233038	0.192097	0.175516	0.175591	0.27355	0.260223	0.214586	0.225248	0.239411	0.266686	0.279477	0.286638	0.268882	0.261388	0.254289	0.228485	0.189993	0.196075	0.234707	0.213814	0.20395	0.216407	0.207643	0.21167	0.233946	0.231338	0.249081	0.236199	0.281231	0.253738	0.286241	0.283814	0.283813	0.25983	0.287249	0.288255	0.305774
	601.008	0.262482	0.184924	0.178601	0.141089	0.158761	0.133705	0.133546	0.184755	0.131722	0.200138	0.232222	0.229806	0.19108	0.172961	0.175481	0.271868	0.258531	0.21299	0.225428	0.234303	0.262094	0.273249	0.278592	0.261955	0.254783	0.247887	0.223825	0.186438	0.191971	0.229457	0.209227	0.199366	0.211371	0.203513	0.206661	0.22838	0.22621	0.242656	0.229808	0.273563	0.247586	0.278926	0.275968	0.276315	0.253772	0.279814	0.281137	0.29758
	605.042	0.342349	0.259112	0.259171	0.218779	0.234561	0.206561	0.203981	0.255751	0.204978	0.258565	0.28475	0.282121	0.241128	0.222643	0.227146	0.320431	0.310247	0.263206	0.276574	0.284212	0.311934	0.324426	0.330489	0.312488	0.305162	0.298046	0.274911	0.236769	0.243557	0.280829	0.26134	0.251648	0.262152	0.255084	0.258102	0.280387	0.277761	0.293587	0.280415	0.325308	0.298384	0.328971	0.325969	0.326641	0.304816	0.329601	0.331016	0.347951
	609.076	0.38932	0.310433	0.311258	0.27206	0.291682	0.269638	0.267326	0.318119	0.265427	0.324705	0.35875	0.354807	0.309969	0.292722	0.294649	0.387931	0.379921	0.332893	0.344371	0.358281	0.385495	0.398746	0.406443	0.388373	0.380948	0.373055	0.348538	0.310393	0.317571	0.354931	0.335635	0.326417	0.335946	0.327978	0.332668	0.35437	0.351398	0.368182	0.35467	0.400164	0.372498	0.402726	0.400562	0.401337	0.379325	0.403747	0.404758	0.421815
	613.109	0.389634	0.303226	0.302408	0.262027	0.273433	0.239002	0.238426	0.288718	0.242427	0.279345	0.295291	0.292652	0.253437	0.233195	0.239543	0.326638	0.318527	0.272983	0.285264	0.291377	0.317948	0.32701	0.332494	0.315871	0.308788	0.302038	0.281097	0.245638	0.251534	0.286365	0.268205	0.258864	0.26934	0.263211	0.265508	0.286493	0.284635	0.298462	0.285925	0.328019	0.302616	0.331591	0.32821	0.328893	0.308315	0.331816	0.333221	0.348948
	617.143	0.390334	0.303483	0.307001	0.265593	0.275454	0.244445	0.243906	0.292613	0.246793	0.28423	0.302608	0.29867	0.257382	0.237321	0.24286	0.332095	0.323667	0.277247	0.289134	0.298943	0.325242	0.337018	0.343934	0.326216	0.318826	0.311759	0.289603	0.253003	0.259371	0.295843	0.276823	0.26753	0.278172	0.271364	0.274218	0.295896	0.293658	0.308679	0.295892	0.339603	0.31297	0.3428	0.339391	0.340093	0.318776	0.342804	0.344243	0.360811
	621.176	0.33382	0.247773	0.246306	0.205309	0.21832	0.186033	0.185096	0.236774	0.189161	0.23481	0.255415	0.252239	0.213398	0.195303	0.199175	0.291014	0.281068	0.234942	0.245775	0.253587	0.282523	0.294321	0.300536	0.282503	0.276631	0.269243	0.245854	0.209605	0.216055	0.253467	0.234287	0.224712	0.235873	0.229303	0.231875	0.253272	0.251605	0.266615	0.253695	0.29751	0.271879	0.302685	0.298396	0.299659	0.277007	0.30258	0.304306	0.320632
	625.21	0.386445	0.296943	0.301667	0.260672	0.269271	0.235053	0.23428	0.285891	0.238967	0.275508	0.290086	0.286412	0.246331	0.225574	0.232358	0.32261	0.313799	0.266432	0.278836	0.286528	0.314147	0.326965	0.333272	0.315225	0.308585	0.301202	0.279157	0.242651	0.249103	0.286565	0.267343	0.25799	0.268514	0.262167	0.26453	0.286213	0.284438	0.299129	0.286053	0.330258	0.304235	0.33383	0.329528	0.330753	0.309786	0.333478	0.3353	0.351516
	629.244	0.313827	0.230667	0.230676	0.19084	0.203073	0.180019	0.177789	0.227385	0.178465	0.234253	0.263504	0.259364	0.217904	0.199727	0.20296	0.300107	0.288298	0.240572	0.25253	0.264881	0.292516	0.306806	0.314138	0.295214	0.287696	0.280415	0.255595	0.216305	0.222857	0.262497	0.241645	0.231631	0.243508	0.235502	0.23888	0.261916	0.259262	0.276593	0.263195	0.309517	0.281565	0.313672	0.310591	0.310932	0.287722	0.314262	0.315597	0.3333
	633.277	0.349633	0.26085	0.26807	0.227407	0.237781	0.209997	0.206171	0.25744	0.209117	0.254377	0.277178	0.27293	0.232009	0.212756	0.218783	0.313926	0.302917	0.254523	0.267907	0.277571	0.305576	0.322589	0.330022	0.310145	0.303078	0.295769	0.272209	0.233055	0.240141	0.280239	0.259725	0.249894	0.260862	0.253786	0.256332	0.279725	0.276897	0.293697	0.280152	0.326758	0.29925	0.330572	0.326505	0.327491	0.305295	0.330422	0.332329	0.349882
	637.311	0.308949	0.223462	0.222799	0.181497	0.193483	0.16578	0.1643	0.216466	0.16657	0.218239	0.244944	0.23981	0.19806	0.181815	0.181589	0.278218	0.266989	0.220352	0.228861	0.243164	0.273106	0.288915	0.297224	0.277645	0.272253	0.264002	0.237252	0.199794	0.207311	0.247283	0.226687	0.217357	0.228959	0.221052	0.224962	0.246792	0.244978	0.261879	0.248776	0.294868	0.267765	0.300263	0.29585	0.297359	0.272564	0.299877	0.301567	0.3191
	641.345	0.352287	0.270461	0.269187	0.231417	0.246913	0.222983	0.22216	0.275806	0.221363	0.281961	0.314958	0.309109	0.264924	0.24802	0.24707	0.344894	0.334684	0.287645	0.295649	0.314148	0.343667	0.359657	0.36842	0.349618	0.343952	0.335097	0.3078	0.270475	0.277617	0.317836	0.297166	0.288143	0.299056	0.290391	0.295466	0.316679	0.314796	0.332432	0.318879	0.365162	0.338049	0.36964	0.365903	0.367427	0.343474	0.369745	0.37116	0.388185
	645.378	0.448471	0.375416	0.373346	0.347772	0.379052	0.359703	0.359436	0.417377	0.356153	0.430796	0.478366	0.470063	0.427316	0.413648	0.409658	0.503274	0.497306	0.454006	0.455425	0.483294	0.515296	0.534189	0.544896	0.52728	0.52589	0.514997	0.486906	0.45563	0.461302	0.501977	0.483637	0.475973	0.484376	0.475929	0.482608	0.499619	0.498526	0.51661	0.502255	0.544902	0.523178	0.551512	0.546141	0.550081	0.527418	0.551226	0.553204	0.566453
	649.412	0.430838	0.352376	0.35349	0.321732	0.347256	0.326549	0.323175	0.378923	0.321066	0.384518	0.427109	0.41956	0.375047	0.361155	0.358243	0.452217	0.445179	0.400632	0.405212	0.429284	0.459903	0.479536	0.490348	0.471168	0.467794	0.457962	0.430281	0.395775	0.402986	0.443268	0.424277	0.416163	0.424934	0.416543	0.422581	0.441957	0.439708	0.457904	0.443996	0.488583	0.463898	0.493727	0.489335	0.49224	0.468812	0.493537	0.495279	0.510802
	653.445	0.380091	0.301798	0.296942	0.264632	0.28498	0.262197	0.261075	0.314767	0.258565	0.321994	0.359792	0.353737	0.311292	0.294568	0.293576	0.388307	0.378594	0.334223	0.3411	0.361203	0.389808	0.404675	0.413385	0.396102	0.390799	0.382282	0.356145	0.321084	0.326937	0.365623	0.346022	0.337297	0.347947	0.339382	0.344473	0.364402	0.362404	0.37988	0.366646	0.410043	0.384961	0.415156	0.411706	0.413175	0.390295	0.415536	0.416856	0.432468
	657.479	0.347261	0.265109	0.264483	0.233085	0.249991	0.228784	0.226079	0.280815	0.224912	0.289419	0.32715	0.320171	0.279012	0.261816	0.262236	0.361879	0.349632	0.303465	0.311059	0.331873	0.36164	0.380986	0.39031	0.37122	0.366265	0.3576	0.330569	0.293791	0.299666	0.342038	0.320871	0.311609	0.32325	0.314518	0.318956	0.34033	0.338191	0.357093	0.34325	0.388852	0.363321	0.394859	0.390316	0.392011	0.368436	0.394758	0.396618	0.412852
	661.513	0.397171	0.323139	0.319501	0.295725	0.321081	0.304601	0.304338	0.359917	0.299879	0.377815	0.424855	0.417089	0.376329	0.359215	0.358831	0.456803	0.446601	0.402077	0.407121	0.433153	0.462819	0.480839	0.490329	0.473323	0.469436	0.459975	0.433186	0.399412	0.403516	0.445328	0.425218	0.416484	0.427208	0.418152	0.423657	0.442674	0.441052	0.460153	0.445845	0.489064	0.466163	0.495542	0.491055	0.493326	0.471316	0.495898	0.497653	0.511569
	665.546	0.446086	0.368582	0.372601	0.343608	0.37513	0.350957	0.348316	0.406128	0.347184	0.41437	0.455288	0.449291	0.408763	0.393709	0.39498	0.48617	0.480017	0.435672	0.442172	0.460581	0.492093	0.511009	0.520006	0.501841	0.499502	0.489745	0.46475	0.432118	0.438117	0.477824	0.460087	0.451861	0.45961	0.45269	0.457442	0.475953	0.474045	0.491029	0.476643	0.519425	0.497603	0.525541	0.519991	0.523777	0.502622	0.525171	0.527583	0.541124
	669.58	0.3871	0.306542	0.307393	0.27312	0.293904	0.271035	0.269841	0.323795	0.269177	0.331667	0.36795	0.361823	0.319428	0.302838	0.30338	0.399276	0.390335	0.344036	0.351471	0.370524	0.400517	0.417405	0.426397	0.407747	0.403081	0.39404	0.367762	0.331925	0.338201	0.37873	0.358937	0.349955	0.360187	0.352116	0.35687	0.377373	0.375429	0.393087	0.379092	0.424177	0.398936	0.429497	0.425056	0.427233	0.40421	0.42948	0.431261	0.447029
	673.613	0.34108	0.262292	0.261444	0.229045	0.250677	0.229332	0.228196	0.281529	0.226538	0.296278	0.334623	0.329448	0.289697	0.272173	0.274561	0.372262	0.360899	0.314706	0.324112	0.340545	0.369998	0.386205	0.394011	0.376002	0.370672	0.362391	0.337079	0.300681	0.305881	0.34669	0.326416	0.31686	0.328053	0.32	0.323901	0.345012	0.342866	0.360842	0.34684	0.39146	0.366675	0.397538	0.393238	0.394878	0.372339	0.39787	0.39972	0.415268
	677.647	0.374242	0.294158	0.292335	0.26174	0.283308	0.260233	0.259903	0.314709	0.25987	0.324993	0.362434	0.355729	0.316062	0.299496	0.299967	0.396476	0.386617	0.341329	0.347009	0.367496	0.398363	0.415417	0.424378	0.406184	0.402666	0.393469	0.367063	0.332794	0.337926	0.379341	0.359509	0.350459	0.361452	0.35346	0.357882	0.377616	0.376267	0.394068	0.380003	0.423882	0.400396	0.430888	0.425538	0.428079	0.404919	0.430613	0.432672	0.447404
	681.681	0.390403	0.308524	0.311087	0.276824	0.298007	0.273815	0.272276	0.326452	0.272949	0.333444	0.367754	0.362055	0.321086	0.304161	0.306456	0.401681	0.392926	0.346291	0.354509	0.37135	0.401708	0.418753	0.427312	0.408469	0.404065	0.39514	0.369731	0.33401	0.340066	0.380819	0.361276	0.352094	0.3622	0.354713	0.358816	0.37947	0.377555	0.394882	0.380685	0.425647	0.400972	0.431289	0.426366	0.428761	0.406202	0.431136	0.433175	0.448623
	685.714	0.391295	0.312871	0.311559	0.282834	0.305152	0.283989	0.283442	0.339125	0.281359	0.351096	0.391042	0.384267	0.343264	0.325701	0.326577	0.423896	0.413981	0.368259	0.374941	0.396494	0.42654	0.443954	0.452817	0.435105	0.43088	0.421649	0.395393	0.360627	0.365637	0.407014	0.386948	0.378018	0.388623	0.380206	0.385061	0.404863	0.403244	0.421459	0.407252	0.451396	0.427562	0.457427	0.452722	0.455002	0.432751	0.45751	0.45939	0.474058
	689.748	0.361821	0.281872	0.279679	0.249079	0.272366	0.246711	0.246932	0.303407	0.247168	0.315178	0.351201	0.345447	0.30707	0.290104	0.29149	0.387883	0.37775	0.332384	0.338981	0.356406	0.387967	0.404316	0.412239	0.394506	0.391337	0.38215	0.356336	0.32251	0.327462	0.368522	0.348936	0.33984	0.350622	0.343081	0.347076	0.366549	0.365477	0.382689	0.368572	0.412036	0.38934	0.419465	0.413728	0.416557	0.393889	0.419124	0.421395	0.435625
	693.782	0.442415	0.361308	0.368434	0.336157	0.357466	0.336124	0.334482	0.389262	0.333484	0.394191	0.431172	0.42379	0.379866	0.36272	0.364179	0.459356	0.452121	0.405065	0.412176	0.434273	0.464225	0.484097	0.494164	0.474946	0.470721	0.460983	0.43475	0.399231	0.405693	0.447326	0.427657	0.419099	0.428165	0.42009	0.425313	0.445531	0.443457	0.461573	0.44704	0.492742	0.467763	0.497204	0.492349	0.495157	0.473179	0.49688	0.498904	0.514247
	697.815	0.399967	0.323583	0.321594	0.29643	0.319791	0.300204	0.300812	0.357704	0.2977	0.373918	0.415924	0.408905	0.368462	0.349709	0.351415	0.450017	0.439866	0.393774	0.400397	0.423361	0.453433	0.47077	0.47927	0.462341	0.458256	0.448733	0.422637	0.388379	0.392454	0.434535	0.414236	0.405294	0.415963	0.407323	0.412329	0.431648	0.430374	0.448877	0.434288	0.478172	0.455163	0.484307	0.479474	0.481855	0.460518	0.484571	0.486495	0.500309
	701.849	0.41221	0.328142	0.331541	0.291653	0.311232	0.276519	0.276374	0.330806	0.278218	0.325827	0.347636	0.344566	0.303362	0.28476	0.289022	0.376925	0.370306	0.324609	0.33575	0.343718	0.37265	0.384914	0.391176	0.37406	0.368753	0.360611	0.338158	0.303725	0.310568	0.346268	0.328532	0.319929	0.328551	0.322397	0.325772	0.345667	0.343954	0.358142	0.345019	0.387817	0.363357	0.391755	0.387421	0.389669	0.368989	0.39148	0.393369	0.408504
	705.882	0.348461	0.266728	0.266824	0.229052	0.246314	0.219584	0.219697	0.272652	0.219394	0.279498	0.309342	0.305009	0.263504	0.245101	0.247562	0.343079	0.332838	0.286017	0.296373	0.309623	0.338574	0.352584	0.359747	0.341936	0.335929	0.327759	0.302881	0.266207	0.272411	0.311392	0.291422	0.282115	0.292911	0.285178	0.289067	0.310233	0.308353	0.324952	0.311431	0.356314	0.330394	0.361109	0.357137	0.358611	0.336137	0.36126	0.362918	0.379097
	709.916	0.311602	0.227374	0.226923	0.187724	0.202606	0.172055	0.171148	0.223929	0.172857	0.228001	0.252152	0.249352	0.210788	0.191692	0.196529	0.290944	0.279264	0.232642	0.245316	0.252445	0.281142	0.294015	0.299674	0.281983	0.275575	0.268347	0.245114	0.208093	0.21414	0.252275	0.232446	0.222712	0.234009	0.227106	0.229585	0.251431	0.249474	0.265171	0.252038	0.296274	0.270652	0.301458	0.297325	0.298435	0.276405	0.301559	0.30339	0.319654
	713.95	0.331489	0.245407	0.243555	0.205482	0.217986	0.182795	0.182606	0.236354	0.186021	0.23487	0.252254	0.250347	0.213675	0.192468	0.199955	0.291754	0.280528	0.234082	0.247875	0.251452	0.279533	0.289904	0.294109	0.277648	0.271028	0.264218	0.242978	0.207017	0.212271	0.248995	0.229777	0.220016	0.231277	0.225107	0.22676	0.248118	0.246635	0.26098	0.248061	0.290783	0.266218	0.295695	0.291478	0.292424	0.27197	0.295829	0.297684	0.313014
	717.983	0.357816	0.271462	0.276119	0.233657	0.249633	0.216552	0.214995	0.268302	0.217506	0.265058	0.286771	0.283608	0.242541	0.224516	0.228513	0.320053	0.311047	0.264272	0.276351	0.283704	0.312937	0.32725	0.333879	0.315262	0.309457	0.30164	0.278143	0.24149	0.248974	0.286456	0.267448	0.258319	0.268034	0.261539	0.264529	0.286038	0.283915	0.299069	0.285926	0.330681	0.304664	0.33497	0.33055	0.332413	0.310289	0.334575	0.336548	0.353111
	722.017	0.351477	0.262215	0.266486	0.225584	0.236428	0.202963	0.201154	0.253737	0.205603	0.247319	0.26522	0.261585	0.22241	0.203016	0.208799	0.301091	0.290909	0.243781	0.255962	0.263394	0.292187	0.306686	0.313196	0.294444	0.288428	0.280985	0.258057	0.221203	0.227908	0.266407	0.246832	0.237322	0.248141	0.241734	0.243968	0.265969	0.264047	0.27934	0.266187	0.310868	0.285014	0.315532	0.310775	0.312272	0.290334	0.31502	0.31708	0.333559
	726.05	0.34961	0.264736	0.269462	0.232021	0.248464	0.22284	0.218939	0.270949	0.219935	0.274453	0.303672	0.29973	0.259836	0.241233	0.24694	0.342	0.330882	0.283601	0.29673	0.306855	0.335044	0.351588	0.358754	0.339677	0.332958	0.32568	0.302367	0.264082	0.270427	0.310151	0.290098	0.280268	0.291011	0.283898	0.286572	0.30935	0.306383	0.323446	0.309784	0.355244	0.328923	0.359791	0.355861	0.356964	0.335146	0.359978	0.36189	0.378638
	730.084	0.371389	0.285332	0.291773	0.249312	0.266329	0.236694	0.233682	0.287111	0.235592	0.285044	0.310875	0.306826	0.263811	0.246992	0.249666	0.342723	0.334197	0.286784	0.298132	0.30855	0.338175	0.354759	0.362615	0.342892	0.337215	0.328948	0.304193	0.266592	0.274786	0.313494	0.294146	0.285078	0.294425	0.287485	0.291159	0.313068	0.310546	0.326678	0.313187	0.359342	0.332437	0.363243	0.358977	0.360988	0.338182	0.362897	0.364817	0.381998
	734.118	0.41478	0.324553	0.330284	0.290231	0.300319	0.260286	0.259227	0.311213	0.264313	0.292832	0.302168	0.299613	0.261648	0.23989	0.248907	0.332915	0.325179	0.28003	0.293776	0.296841	0.323269	0.334435	0.339568	0.322934	0.316342	0.309702	0.29047	0.256183	0.262206	0.296577	0.278979	0.270095	0.279604	0.274382	0.27584	0.296543	0.29469	0.307643	0.295297	0.336486	0.312301	0.339858	0.335501	0.336844	0.317855	0.339281	0.341272	0.356306
	738.151	0.409012	0.320664	0.327894	0.286927	0.299657	0.263872	0.261533	0.312596	0.264677	0.298812	0.31403	0.311319	0.27147	0.250868	0.258829	0.34453	0.336615	0.291005	0.305285	0.309835	0.336054	0.348676	0.354567	0.33716	0.330011	0.32335	0.303267	0.267509	0.274157	0.309106	0.291151	0.282167	0.291427	0.285695	0.287694	0.309152	0.306549	0.32052	0.307965	0.350424	0.325027	0.353335	0.349597	0.350741	0.331133	0.353063	0.354901	0.370797
	742.185	0.439035	0.350542	0.361832	0.319375	0.332707	0.296127	0.293618	0.345295	0.296304	0.327993	0.342182	0.339241	0.297216	0.276897	0.284372	0.368459	0.3622	0.316308	0.330661	0.335688	0.361881	0.375713	0.382106	0.364357	0.357362	0.350239	0.329999	0.294368	0.301972	0.33644	0.31889	0.310434	0.318413	0.312753	0.315316	0.336475	0.333743	0.34746	0.334874	0.377802	0.352039	0.379627	0.375923	0.377509	0.358324	0.37913	0.381006	0.397034
	746.218	0.366273	0.28111	0.285254	0.247013	0.261491	0.227402	0.226155	0.278071	0.227152	0.274287	0.292629	0.291187	0.253269	0.230826	0.240725	0.329635	0.319203	0.273004	0.289758	0.291727	0.317496	0.328555	0.332694	0.316589	0.30851	0.302383	0.283126	0.246633	0.251968	0.287214	0.268549	0.258992	0.269123	0.263142	0.264616	0.286484	0.283905	0.29821	0.285438	0.327692	0.302692	0.330997	0.327666	0.328216	0.309556	0.331353	0.333144	0.34858
	750.252	0.320083	0.238614	0.240033	0.206122	0.222969	0.19828	0.197432	0.24851	0.196832	0.259941	0.29013	0.286845	0.249745	0.228804	0.236558	0.332721	0.319802	0.272885	0.286993	0.296104	0.323323	0.337142	0.342784	0.325683	0.318377	0.311609	0.289585	0.25213	0.256401	0.295889	0.27552	0.265308	0.277212	0.269956	0.272045	0.294407	0.291916	0.308864	0.295189	0.339102	0.314087	0.344458	0.34059	0.341201	0.320559	0.345021	0.346907	0.362499
	754.286	0.341361	0.256703	0.261887	0.227931	0.241628	0.217449	0.215729	0.265837	0.216651	0.272613	0.300598	0.296341	0.25912	0.237728	0.246627	0.342833	0.330211	0.282574	0.296496	0.307059	0.334098	0.349825	0.356343	0.338252	0.330955	0.324138	0.3022	0.264275	0.268612	0.309355	0.288682	0.278366	0.290426	0.28326	0.285095	0.30802	0.305363	0.322716	0.308809	0.353468	0.328092	0.358654	0.354382	0.355056	0.334381	0.358902	0.360957	0.376826
	758.319	0.334315	0.247708	0.251562	0.214376	0.231666	0.200216	0.198293	0.251451	0.201556	0.25211	0.277012	0.272972	0.236335	0.218306	0.223608	0.316513	0.305438	0.259861	0.270752	0.279562	0.309496	0.325674	0.332568	0.313876	0.309196	0.301619	0.278475	0.243038	0.248841	0.288307	0.268981	0.259438	0.270425	0.264129	0.266144	0.287526	0.285566	0.301549	0.288182	0.3317	0.307795	0.338435	0.332765	0.33491	0.312655	0.337688	0.340189	0.355707
	762.353	0.33787	0.253803	0.259607	0.226509	0.244957	0.219813	0.218646	0.269872	0.220028	0.278362	0.309362	0.304288	0.2683	0.249132	0.255979	0.351539	0.339495	0.293284	0.30432	0.316866	0.345995	0.363544	0.371013	0.352424	0.347286	0.339727	0.316703	0.280795	0.285179	0.326663	0.30655	0.296605	0.308332	0.301454	0.30348	0.325268	0.323036	0.340473	0.326463	0.370335	0.346689	0.377443	0.371763	0.373653	0.351926	0.376967	0.379531	0.394646
	766.387	0.323515	0.236958	0.245281	0.204807	0.21805	0.189539	0.187523	0.236993	0.188967	0.238277	0.26181	0.258399	0.219601	0.199644	0.207108	0.300906	0.288992	0.241746	0.256378	0.263482	0.290754	0.306627	0.313192	0.29436	0.287057	0.280341	0.258183	0.219963	0.226093	0.265175	0.245028	0.23512	0.246322	0.239577	0.241442	0.264582	0.261662	0.27808	0.264791	0.309841	0.283451	0.314477	0.310204	0.311157	0.289645	0.314245	0.316364	0.333266
	770.42	0.339858	0.253097	0.257417	0.217108	0.230407	0.196245	0.196717	0.247105	0.19996	0.243975	0.262052	0.259082	0.221875	0.201651	0.208748	0.298835	0.28844	0.242638	0.255422	0.261097	0.28893	0.301379	0.307082	0.289682	0.28345	0.276537	0.255124	0.219646	0.225192	0.262303	0.243324	0.2338	0.244837	0.238759	0.240453	0.261862	0.260016	0.274711	0.26184	0.304572	0.279983	0.309913	0.30507	0.306479	0.285359	0.309398	0.31155	0.327154
	774.454	0.368864	0.282805	0.28964	0.251843	0.265671	0.233057	0.234292	0.282166	0.236905	0.278367	0.297095	0.293575	0.257485	0.236009	0.245192	0.333118	0.323216	0.278188	0.291132	0.298072	0.324429	0.33673	0.34269	0.325935	0.319344	0.312821	0.292921	0.258386	0.262727	0.299561	0.280971	0.271432	0.282563	0.276646	0.277952	0.299124	0.297046	0.311819	0.298922	0.340299	0.316623	0.345713	0.340837	0.342086	0.322112	0.345183	0.347411	0.362247
	778.487	0.396952	0.309987	0.31999	0.275706	0.289104	0.254475	0.255322	0.302605	0.258163	0.291732	0.307606	0.304097	0.263503	0.243986	0.250277	0.335314	0.32829	0.283044	0.295293	0.302419	0.32887	0.341275	0.34823	0.330516	0.323897	0.31682	0.295815	0.260852	0.267544	0.302686	0.28482	0.276012	0.285514	0.279604	0.282031	0.30303	0.300714	0.314752	0.302213	0.344714	0.319243	0.348367	0.344041	0.345634	0.324783	0.347602	0.349554	0.365594
	782.521	0.397097	0.309556	0.320936	0.280141	0.2945	0.262396	0.261457	0.310256	0.263876	0.301906	0.321512	0.317391	0.277706	0.257873	0.265232	0.352887	0.344566	0.298798	0.311524	0.31998	0.346839	0.362027	0.36935	0.351026	0.344592	0.337475	0.316302	0.280684	0.286949	0.324077	0.305562	0.296488	0.306258	0.300172	0.302358	0.323934	0.321296	0.336452	0.323444	0.366612	0.341454	0.370754	0.366083	0.367759	0.347132	0.369997	0.372204	0.388123
	786.555	0.369618	0.281081	0.291738	0.250827	0.264182	0.234865	0.232873	0.281437	0.236192	0.275842	0.298378	0.293287	0.253742	0.235459	0.241186	0.332076	0.322613	0.276374	0.287539	0.298695	0.326762	0.344078	0.352488	0.33277	0.326952	0.319528	0.296583	0.260063	0.266631	0.305954	0.286581	0.277198	0.287831	0.281324	0.283664	0.305864	0.303207	0.319488	0.306206	0.350764	0.325034	0.355901	0.350759	0.352554	0.330199	0.354972	0.357284	0.373902
	790.588	0.412531	0.320637	0.332565	0.290346	0.300749	0.263546	0.260601	0.311348	0.265593	0.292086	0.30447	0.300611	0.260953	0.241122	0.248763	0.334007	0.326301	0.28074	0.293769	0.299668	0.326712	0.342365	0.349463	0.330683	0.32453	0.317516	0.296818	0.261404	0.268655	0.304875	0.286795	0.278026	0.28721	0.281723	0.283545	0.305115	0.302572	0.31675	0.304175	0.347181	0.321917	0.350653	0.345817	0.347624	0.327274	0.349543	0.351815	0.367964
	794.622	0.44632	0.358192	0.371708	0.33067	0.348824	0.315998	0.313289	0.364163	0.316689	0.350028	0.371826	0.36631	0.324605	0.308044	0.311949	0.396939	0.391592	0.346957	0.356134	0.368426	0.397143	0.415236	0.424532	0.404914	0.400592	0.392291	0.36946	0.335427	0.343192	0.3804	0.362951	0.354764	0.362822	0.356945	0.360215	0.380568	0.378009	0.393128	0.380056	0.423246	0.398706	0.427546	0.422125	0.42511	0.403512	0.426153	0.428573	0.444331
	798.655	0.439885	0.352546	0.366468	0.326628	0.345634	0.316391	0.312772	0.364013	0.315269	0.354234	0.38039	0.374394	0.332044	0.315795	0.319381	0.407226	0.401131	0.355658	0.364913	0.379173	0.408192	0.427938	0.437753	0.417505	0.413051	0.404555	0.380857	0.345708	0.353508	0.392257	0.374115	0.3657	0.373988	0.367633	0.371194	0.392134	0.389289	0.405482	0.391994	0.436401	0.411284	0.44073	0.435427	0.438333	0.416343	0.439535	0.441944	0.45808
	802.689	0.458716	0.374875	0.387171	0.354539	0.3721	0.349302	0.348828	0.396212	0.349008	0.391453	0.423262	0.414677	0.373659	0.35569	0.35938	0.448061	0.441094	0.397103	0.403343	0.426294	0.453443	0.473161	0.484333	0.465433	0.460872	0.452386	0.428648	0.395341	0.400489	0.440608	0.421848	0.413429	0.423367	0.415946	0.419894	0.439919	0.43741	0.45498	0.441389	0.483975	0.460253	0.489368	0.483956	0.486441	0.464866	0.488228	0.490509	0.505373
	806.723	0.360096	0.27262	0.283863	0.24526	0.258688	0.23275	0.230926	0.279153	0.233081	0.278555	0.304541	0.298963	0.25978	0.240727	0.247221	0.340762	0.330069	0.283189	0.29476	0.307698	0.335514	0.353923	0.362508	0.342746	0.33659	0.329187	0.30604	0.268843	0.274715	0.315516	0.295378	0.285695	0.296934	0.289981	0.292303	0.314962	0.312158	0.329419	0.315765	0.360899	0.335094	0.366281	0.361142	0.36273	0.340523	0.365524	0.367881	0.384456
	810.756	0.378051	0.28991	0.302267	0.260641	0.273065	0.240741	0.239233	0.287608	0.241203	0.279276	0.297221	0.293854	0.254377	0.233435	0.242304	0.330609	0.321087	0.274752	0.289784	0.295649	0.321579	0.336616	0.343199	0.324975	0.317475	0.310943	0.290553	0.253759	0.260054	0.296936	0.27802	0.268698	0.27871	0.272631	0.274349	0.296771	0.293767	0.30892	0.296046	0.339603	0.313732	0.343132	0.338927	0.34006	0.319971	0.342579	0.344722	0.361101
	814.79	0.396416	0.308831	0.318908	0.280861	0.296686	0.267106	0.265021	0.316822	0.267632	0.312313	0.336631	0.331471	0.291517	0.272726	0.278601	0.370108	0.361243	0.314634	0.325674	0.337583	0.366342	0.38412	0.39228	0.373012	0.367697	0.359737	0.336688	0.300699	0.307097	0.346736	0.3275	0.318339	0.328278	0.321738	0.324459	0.346033	0.343633	0.359944	0.346296	0.390813	0.365813	0.395737	0.39047	0.392669	0.37115	0.394919	0.397299	0.413185
	818.824	0.395093	0.306651	0.319087	0.278047	0.291118	0.259523	0.257765	0.307711	0.26014	0.299271	0.318747	0.314572	0.27399	0.25387	0.26137	0.350764	0.342024	0.295205	0.30866	0.317137	0.344204	0.360542	0.367908	0.349081	0.342401	0.335132	0.313512	0.276848	0.283555	0.321493	0.302457	0.293316	0.303003	0.296716	0.299037	0.321139	0.318384	0.333915	0.320701	0.365041	0.339152	0.368663	0.364097	0.365722	0.345088	0.36796	0.370163	0.386523
	822.857	0.396434	0.304814	0.31653	0.273837	0.282566	0.249051	0.246627	0.297242	0.251375	0.283096	0.298194	0.293574	0.252459	0.232794	0.239367	0.328952	0.320514	0.273185	0.28555	0.294484	0.32222	0.338931	0.346694	0.327074	0.320789	0.313248	0.290802	0.253864	0.261299	0.299694	0.280434	0.271346	0.281221	0.274973	0.277373	0.299608	0.297194	0.312498	0.299378	0.344487	0.317985	0.347941	0.343116	0.344831	0.323402	0.346974	0.349146	0.366012
	826.891	0.379838	0.291672	0.301849	0.259594	0.269835	0.238397	0.238125	0.286567	0.240896	0.279213	0.296592	0.292674	0.252088	0.231284	0.238832	0.328784	0.319727	0.272462	0.285948	0.294173	0.320722	0.334966	0.341887	0.3235	0.316222	0.309138	0.287519	0.2505	0.256891	0.294547	0.275206	0.26583	0.276245	0.269763	0.272049	0.294292	0.291832	0.30713	0.29402	0.338459	0.31202	0.341905	0.337681	0.338834	0.317981	0.341424	0.343378	0.35995
	830.924	0.374971	0.289536	0.291803	0.254109	0.262386	0.236259	0.236601	0.285731	0.236479	0.281581	0.307072	0.300472	0.257448	0.237653	0.239676	0.333773	0.323216	0.277279	0.286129	0.304733	0.331179	0.346349	0.355299	0.337247	0.330234	0.322482	0.297473	0.26089	0.266941	0.305971	0.285374	0.276399	0.288198	0.279727	0.283854	0.305348	0.303232	0.320355	0.307526	0.352052	0.325036	0.355995	0.352411	0.353138	0.330371	0.355736	0.357119	0.374001
	834.958	0.370705	0.277243	0.287391	0.244017	0.253001	0.21996	0.215503	0.269349	0.221403	0.255806	0.27396	0.268256	0.226137	0.209337	0.212105	0.305467	0.296251	0.24854	0.258302	0.270216	0.300728	0.320916	0.330054	0.308529	0.303873	0.295372	0.269844	0.23229	0.241117	0.281845	0.261826	0.252852	0.26287	0.256177	0.259289	0.281691	0.279497	0.29581	0.282455	0.329478	0.302441	0.333992	0.32835	0.330816	0.307011	0.332574	0.334959	0.352662
	838.992	0.343304	0.253812	0.261395	0.218709	0.229377	0.198354	0.196557	0.248475	0.199811	0.242463	0.264015	0.258641	0.21688	0.199322	0.201783	0.296041	0.285726	0.238647	0.24863	0.261161	0.290703	0.30873	0.317324	0.297135	0.291766	0.283585	0.258215	0.22098	0.228788	0.268858	0.2486	0.239506	0.250278	0.243072	0.246342	0.268466	0.266358	0.282852	0.269675	0.315828	0.288985	0.320727	0.315571	0.317572	0.293851	0.319654	0.321825	0.339238
	843.025	0.357585	0.264607	0.271805	0.23174	0.239337	0.203323	0.200828	0.256729	0.206726	0.246168	0.260121	0.256004	0.216904	0.196428	0.203211	0.297415	0.286661	0.238169	0.250741	0.257927	0.287817	0.304922	0.311427	0.291948	0.286531	0.278586	0.25527	0.218076	0.225147	0.265352	0.245128	0.235707	0.246368	0.240081	0.242123	0.264356	0.262791	0.278226	0.264734	0.31059	0.284827	0.315144	0.309526	0.311534	0.289943	0.31415	0.31659	0.333018
	847.059	0.397136	0.302736	0.308244	0.268424	0.273452	0.235783	0.232634	0.288662	0.238715	0.268531	0.280679	0.275272	0.234207	0.214473	0.218659	0.310005	0.300638	0.253781	0.263828	0.274755	0.304003	0.321246	0.329012	0.309623	0.304502	0.296342	0.27232	0.236363	0.244081	0.283016	0.263303	0.254624	0.264888	0.258282	0.261145	0.282513	0.281022	0.296165	0.283334	0.328233	0.302312	0.332137	0.326871	0.328878	0.306875	0.330893	0.333038	0.349584
	851.092	0.398437	0.305495	0.314502	0.273001	0.27829	0.245583	0.242559	0.295812	0.2468	0.278986	0.295681	0.289272	0.245613	0.226668	0.229554	0.322395	0.313234	0.265754	0.275436	0.290093	0.318692	0.337668	0.346871	0.326569	0.32084	0.312473	0.287291	0.250065	0.258311	0.29821	0.277921	0.269262	0.279521	0.272169	0.275804	0.297833	0.295756	0.312068	0.299029	0.34539	0.317978	0.348697	0.343875	0.345715	0.322871	0.347514	0.3495	0.367009
	855.126	0.364381	0.273665	0.278637	0.238189	0.247177	0.210081	0.209593	0.263296	0.214637	0.252531	0.265968	0.26224	0.223535	0.202914	0.20935	0.300324	0.290438	0.243572	0.255551	0.262403	0.291195	0.305297	0.311428	0.293303	0.287631	0.280046	0.257648	0.221955	0.22841	0.266421	0.24706	0.237863	0.248524	0.242368	0.244444	0.265779	0.264367	0.278951	0.265975	0.309855	0.284783	0.314502	0.309275	0.311061	0.289818	0.313626	0.315843	0.331701
	859.16	0.383228	0.288124	0.297452	0.257827	0.264337	0.222376	0.220513	0.27685	0.227891	0.257703	0.264485	0.260826	0.223647	0.20194	0.210752	0.300035	0.290327	0.243212	0.256232	0.260228	0.289563	0.305774	0.311497	0.292946	0.287995	0.280359	0.259117	0.224059	0.230754	0.26908	0.25	0.241024	0.251002	0.245712	0.246954	0.268228	0.267001	0.280887	0.267889	0.311535	0.287443	0.316094	0.30987	0.312257	0.292195	0.314579	0.317316	0.332646
	863.193	0.36323	0.272366	0.279053	0.239537	0.247454	0.209147	0.209889	0.263757	0.214497	0.253165	0.26437	0.26091	0.223037	0.200628	0.208932	0.29989	0.289452	0.242277	0.255511	0.261059	0.289297	0.303148	0.308572	0.291118	0.285108	0.277692	0.256259	0.220818	0.226643	0.264616	0.245103	0.235887	0.246645	0.240616	0.242294	0.263582	0.262332	0.276677	0.263664	0.307158	0.282563	0.311674	0.306264	0.308009	0.287822	0.310719	0.31308	0.328459
	867.227	0.344704	0.25879	0.25896	0.224119	0.232997	0.200963	0.203463	0.255742	0.204488	0.254262	0.274365	0.269563	0.231392	0.208847	0.2147	0.308895	0.296629	0.250653	0.261653	0.273826	0.30105	0.313939	0.320123	0.303843	0.297331	0.289957	0.267141	0.232046	0.236415	0.275084	0.254672	0.245353	0.25766	0.25017	0.252768	0.273629	0.272455	0.288278	0.275365	0.318117	0.293591	0.32341	0.318772	0.319781	0.298832	0.323017	0.324908	0.340054
	871.261	0.425355	0.333747	0.340074	0.298372	0.30487	0.264883	0.26553	0.317265	0.271848	0.296548	0.303715	0.29976	0.259913	0.238624	0.245517	0.330619	0.323877	0.277911	0.289003	0.29615	0.323475	0.33528	0.341593	0.324266	0.318416	0.31085	0.2898	0.255743	0.262297	0.297849	0.279798	0.271188	0.280886	0.275216	0.277499	0.297786	0.296618	0.309762	0.297236	0.339552	0.31476	0.34287	0.337992	0.339772	0.319626	0.341868	0.343833	0.359174
	875.294	0.424331	0.332855	0.33373	0.292195	0.298821	0.254443	0.256604	0.31016	0.264732	0.287624	0.290927	0.287649	0.249232	0.228186	0.234229	0.317515	0.311607	0.266492	0.276047	0.281491	0.309864	0.318626	0.323947	0.307663	0.302814	0.295	0.27408	0.241845	0.24811	0.282318	0.265032	0.256599	0.266298	0.261108	0.263309	0.282299	0.28212	0.293917	0.281657	0.322509	0.299003	0.326517	0.321254	0.323362	0.303194	0.325453	0.32738	0.341815
	879.328	0.413169	0.32293	0.322375	0.281259	0.288371	0.244071	0.247315	0.3004	0.253922	0.278861	0.283967	0.280225	0.241522	0.220678	0.225174	0.308536	0.302009	0.258021	0.266546	0.273859	0.30194	0.310563	0.316247	0.300454	0.295668	0.287863	0.266394	0.234871	0.240945	0.274761	0.257379	0.249201	0.259239	0.253625	0.256183	0.274726	0.27462	0.286607	0.274704	0.314844	0.291547	0.319276	0.314074	0.316144	0.29552	0.318091	0.319951	0.334324
	883.361	0.424154	0.331395	0.336671	0.293286	0.300727	0.255085	0.257049	0.31016	0.265867	0.28503	0.28736	0.283607	0.245143	0.225318	0.230735	0.31269	0.307408	0.262746	0.271534	0.277138	0.306249	0.317145	0.323285	0.306078	0.302138	0.294022	0.272753	0.241098	0.248056	0.28257	0.265598	0.25748	0.26662	0.261768	0.263934	0.282758	0.282518	0.294244	0.282036	0.323013	0.29981	0.327474	0.321388	0.32421	0.303523	0.325747	0.328048	0.342591
	887.395	0.433096	0.34234	0.343905	0.302312	0.311231	0.264647	0.266815	0.320546	0.274348	0.296101	0.298614	0.295963	0.258044	0.236995	0.243469	0.323984	0.318651	0.274686	0.284864	0.288257	0.316202	0.324316	0.329171	0.313535	0.308742	0.301191	0.281313	0.250072	0.256337	0.28896	0.272487	0.26435	0.273367	0.26861	0.270603	0.289073	0.288763	0.299841	0.287922	0.327467	0.304723	0.331384	0.326177	0.328428	0.309008	0.330241	0.332236	0.346209
	891.429	0.428202	0.338071	0.338711	0.298177	0.307466	0.258861	0.262063	0.316134	0.269546	0.292262	0.292666	0.290847	0.254577	0.232283	0.240383	0.319793	0.314152	0.270543	0.281782	0.28258	0.310124	0.316602	0.320296	0.305723	0.300766	0.293551	0.274964	0.244468	0.249981	0.281699	0.265548	0.257352	0.26643	0.262052	0.263498	0.281609	0.281543	0.291927	0.280133	0.318522	0.296705	0.322606	0.317339	0.319501	0.301118	0.321543	0.323604	0.336849
	895.462	0.446108	0.358864	0.356795	0.31613	0.32964	0.278601	0.282371	0.340095	0.287079	0.316021	0.318771	0.317392	0.27834	0.256735	0.261858	0.340251	0.335723	0.293065	0.303721	0.304956	0.332923	0.338551	0.341995	0.328474	0.32383	0.316024	0.296557	0.267069	0.273515	0.303265	0.287749	0.280417	0.288101	0.283367	0.286066	0.302899	0.303018	0.31283	0.301408	0.339196	0.317497	0.342432	0.337768	0.340311	0.322166	0.341499	0.343308	0.356297
	899.496	0.455527	0.367191	0.365285	0.324775	0.339077	0.284069	0.28719	0.346408	0.294176	0.319	0.316893	0.316804	0.279977	0.258077	0.265359	0.340836	0.337268	0.294763	0.306554	0.302928	0.33138	0.335776	0.337898	0.324767	0.320659	0.313042	0.29526	0.266678	0.273015	0.301643	0.287106	0.279746	0.286705	0.283088	0.284915	0.301327	0.301728	0.310209	0.298796	0.335547	0.315088	0.338844	0.333747	0.336623	0.319673	0.337845	0.339887	0.35206
	903.529	0.421241	0.330103	0.331016	0.293743	0.300807	0.252829	0.254815	0.309896	0.262035	0.286821	0.286324	0.285029	0.250494	0.225756	0.237231	0.318422	0.310843	0.266346	0.280376	0.278972	0.3055	0.312381	0.314981	0.300847	0.294832	0.288297	0.271161	0.239589	0.244156	0.276603	0.259772	0.251083	0.260743	0.256408	0.256979	0.276	0.275641	0.286384	0.274394	0.312886	0.291156	0.316616	0.311633	0.313152	0.296245	0.315915	0.318028	0.331059
	907.563	0.465785	0.373767	0.376036	0.337631	0.345284	0.294634	0.295219	0.351209	0.303263	0.319674	0.316525	0.315135	0.279056	0.255481	0.265839	0.342724	0.337646	0.29415	0.307325	0.305792	0.332252	0.339359	0.342456	0.328159	0.322677	0.315874	0.298972	0.268453	0.274141	0.304831	0.289187	0.281205	0.289334	0.285444	0.286465	0.304689	0.304239	0.314065	0.302444	0.340229	0.318648	0.342954	0.338134	0.340072	0.32355	0.342036	0.344071	0.357012
	911.597	0.469805	0.375946	0.380945	0.340414	0.348514	0.298206	0.297145	0.352827	0.306243	0.317804	0.315718	0.313288	0.27607	0.254964	0.263054	0.339512	0.335215	0.292132	0.303413	0.304101	0.331663	0.341606	0.346346	0.330379	0.325921	0.318649	0.300304	0.269757	0.27669	0.308192	0.292666	0.284971	0.292664	0.288787	0.290206	0.308534	0.307836	0.318106	0.306518	0.345143	0.323128	0.348264	0.34288	0.345426	0.327398	0.34679	0.349023	0.362669
	915.63	0.420974	0.327284	0.333152	0.293724	0.301127	0.252113	0.252895	0.308256	0.261238	0.281175	0.280326	0.278007	0.242841	0.220111	0.229984	0.31075	0.30368	0.259486	0.272031	0.272042	0.299939	0.310514	0.314607	0.298764	0.294047	0.286959	0.268605	0.23729	0.243074	0.276624	0.259857	0.251546	0.260631	0.256493	0.257235	0.27629	0.275794	0.28687	0.274871	0.314182	0.292423	0.318512	0.31248	0.314912	0.2968	0.316953	0.319515	0.333034
	919.664	0.447607	0.351137	0.361907	0.32197	0.327268	0.27905	0.277113	0.331251	0.286535	0.296636	0.294629	0.291259	0.255296	0.23347	0.243424	0.322239	0.315972	0.272136	0.284375	0.285908	0.313252	0.326894	0.332398	0.315171	0.310549	0.303542	0.285249	0.253604	0.260236	0.294169	0.277587	0.269522	0.278036	0.274064	0.274762	0.29432	0.293175	0.304621	0.29275	0.332476	0.310195	0.336211	0.330075	0.332622	0.3144	0.334267	0.336949	0.351055
	923.697	0.443722	0.347186	0.360962	0.320196	0.325107	0.280516	0.27796	0.331449	0.286489	0.299754	0.300954	0.296877	0.259153	0.23763	0.247152	0.328785	0.322094	0.276934	0.289436	0.293267	0.320706	0.336591	0.343026	0.324702	0.319708	0.312429	0.293036	0.259788	0.266916	0.302538	0.285111	0.276885	0.285496	0.280969	0.282098	0.302549	0.300985	0.313581	0.30129	0.342909	0.319347	0.346249	0.340236	0.34273	0.323872	0.344341	0.34702	0.361974
	927.731	0.453335	0.356539	0.370224	0.328491	0.332943	0.289402	0.286375	0.339687	0.295291	0.306929	0.308857	0.304255	0.265171	0.24462	0.252757	0.334615	0.32867	0.283264	0.294679	0.30036	0.328137	0.344524	0.351703	0.332771	0.327981	0.320364	0.300047	0.2665	0.274215	0.310153	0.292683	0.284561	0.292998	0.288256	0.289886	0.310355	0.308774	0.321603	0.309243	0.351554	0.327372	0.354626	0.348715	0.3513	0.331745	0.352704	0.355264	0.370641
	931.765	0.45047	0.352638	0.366771	0.324702	0.328567	0.284674	0.28126	0.335724	0.290841	0.302259	0.303899	0.29893	0.259479	0.239479	0.246834	0.329711	0.323743	0.277935	0.288671	0.295101	0.323763	0.341342	0.348891	0.32935	0.325104	0.317103	0.295959	0.262265	0.270427	0.307185	0.289477	0.281425	0.289794	0.284994	0.286806	0.307293	0.305876	0.3189	0.306403	0.349418	0.325103	0.352665	0.346376	0.349282	0.32921	0.350526	0.353202	0.368762
	935.798	0.438742	0.340221	0.355161	0.315566	0.318896	0.274316	0.270109	0.32581	0.279251	0.293107	0.293945	0.289602	0.252025	0.230226	0.240271	0.324074	0.316416	0.270337	0.283426	0.28721	0.315308	0.333438	0.339953	0.320877	0.31607	0.308626	0.288805	0.254702	0.26213	0.29921	0.281151	0.272815	0.281475	0.276884	0.277864	0.298873	0.297244	0.310366	0.297809	0.340514	0.316719	0.343806	0.337485	0.340102	0.321277	0.341784	0.344649	0.359843
	939.832	0.453642	0.353818	0.368164	0.32647	0.32981	0.283597	0.27872	0.334906	0.289727	0.296935	0.296552	0.291431	0.25269	0.233425	0.240418	0.322343	0.316492	0.271224	0.281365	0.287157	0.316604	0.335456	0.343171	0.323147	0.319726	0.311594	0.290335	0.257203	0.265828	0.302647	0.285213	0.27737	0.285406	0.280968	0.282586	0.302845	0.301532	0.314279	0.301928	0.344696	0.320915	0.348264	0.341464	0.344769	0.324565	0.345773	0.348658	0.3641
	943.866	0.47266	0.373922	0.383058	0.344881	0.345656	0.296753	0.293441	0.350365	0.304586	0.310727	0.305202	0.301454	0.264694	0.24198	0.252245	0.332081	0.326187	0.28109	0.293161	0.295531	0.323136	0.337166	0.34254	0.325092	0.320479	0.313096	0.29445	0.262247	0.269192	0.303844	0.286875	0.27885	0.287216	0.283123	0.284059	0.303679	0.302901	0.314288	0.302196	0.342827	0.320085	0.345527	0.33957	0.342001	0.3243	0.343753	0.346266	0.360406
	947.899	0.448136	0.34974	0.364927	0.324259	0.327642	0.283778	0.279475	0.334401	0.288778	0.300661	0.30202	0.297302	0.258695	0.237747	0.246692	0.329898	0.323069	0.27711	0.289281	0.294428	0.32258	0.340819	0.347951	0.328519	0.32385	0.31621	0.295862	0.261778	0.269625	0.306581	0.288683	0.280483	0.288932	0.284236	0.285594	0.306498	0.304818	0.317991	0.305467	0.348399	0.324224	0.351496	0.345279	0.347972	0.328646	0.349435	0.3522	0.367664
	951.933	0.444039	0.34529	0.359737	0.316851	0.323857	0.278905	0.272977	0.330607	0.282779	0.296248	0.300407	0.295407	0.255158	0.237467	0.242662	0.326342	0.320436	0.274856	0.284918	0.291141	0.321633	0.341817	0.349965	0.329227	0.32609	0.317593	0.295079	0.261157	0.270677	0.307977	0.290396	0.282618	0.29017	0.285466	0.287642	0.308144	0.306512	0.319819	0.307281	0.351141	0.326745	0.354773	0.348078	0.351669	0.330582	0.352348	0.355245	0.371254
	955.966	0.404128	0.311253	0.319341	0.277359	0.292193	0.249234	0.244141	0.304637	0.249878	0.284953	0.297646	0.294745	0.254077	0.23621	0.240813	0.328584	0.321033	0.274811	0.287179	0.290496	0.321543	0.338981	0.345265	0.32596	0.321953	0.313602	0.290774	0.255673	0.264773	0.301439	0.28352	0.275311	0.282942	0.277715	0.280279	0.300937	0.299137	0.312776	0.299942	0.344127	0.319503	0.347914	0.342298	0.345444	0.324513	0.346555	0.349134	0.365065
	960	0.403307	0.310191	0.3224	0.278859	0.299003	0.255657	0.246427	0.309959	0.251572	0.288574	0.305126	0.302238	0.260222	0.245668	0.247696	0.334925	0.327787	0.282389	0.294532	0.297327	0.329959	0.351654	0.358812	0.337809	0.334968	0.326222	0.302147	0.266546	0.27777	0.314534	0.297109	0.289424	0.295352	0.29034	0.293397	0.314199	0.31164	0.325683	0.312961	0.358001	0.333159	0.361835	0.355924	0.359936	0.338107	0.360082	0.362975	0.379616
	964.034	0.386965	0.293272	0.304909	0.262383	0.280183	0.23866	0.230467	0.292142	0.235571	0.273321	0.290371	0.28717	0.246113	0.230259	0.23383	0.322985	0.314562	0.268505	0.281251	0.284659	0.316693	0.338246	0.345501	0.324576	0.321107	0.312666	0.288887	0.252816	0.263025	0.300918	0.282746	0.274597	0.28172	0.276475	0.279064	0.300492	0.297911	0.312525	0.299589	0.344918	0.319901	0.349132	0.343161	0.34674	0.324924	0.347461	0.35037	0.367067
	968.067	0.389984	0.299142	0.308183	0.266958	0.28756	0.248891	0.241195	0.302074	0.245057	0.288231	0.309823	0.30658	0.265334	0.249919	0.252799	0.342404	0.334201	0.288471	0.300585	0.30561	0.337448	0.357868	0.365227	0.34477	0.341157	0.332703	0.308702	0.272757	0.282463	0.32021	0.302142	0.293873	0.301171	0.295619	0.298563	0.319754	0.317103	0.332061	0.318996	0.363989	0.339089	0.368413	0.36287	0.366247	0.344275	0.36715	0.369842	0.386334
	972.101	0.386681	0.293024	0.306988	0.264047	0.280069	0.243293	0.234524	0.292771	0.239098	0.275511	0.295235	0.291152	0.249235	0.233463	0.237292	0.327627	0.318821	0.272234	0.285065	0.291185	0.322106	0.344817	0.353147	0.33141	0.327071	0.318906	0.294847	0.257437	0.267535	0.306511	0.287716	0.279242	0.286984	0.281249	0.283925	0.306349	0.303155	0.318844	0.305742	0.352048	0.325838	0.355943	0.3504	0.353446	0.331115	0.354435	0.357191	0.374686
	976.134	0.374203	0.281581	0.292008	0.249234	0.266768	0.230527	0.221242	0.280663	0.225751	0.266008	0.288024	0.284185	0.242143	0.227399	0.229802	0.321254	0.312228	0.265742	0.27792	0.284214	0.315896	0.338063	0.34629	0.32452	0.320465	0.312149	0.287291	0.249716	0.260029	0.299038	0.280204	0.271655	0.279507	0.273606	0.276563	0.298883	0.29579	0.311594	0.298472	0.344974	0.318666	0.349185	0.343819	0.346854	0.323859	0.347905	0.350528	0.368151
	980.168	0.442609	0.34593	0.358846	0.314934	0.327464	0.284426	0.276001	0.335911	0.284038	0.305132	0.315956	0.311406	0.268829	0.253544	0.256125	0.341085	0.335564	0.289976	0.300118	0.306538	0.338026	0.359346	0.36792	0.346458	0.343461	0.334642	0.310739	0.275749	0.286624	0.323725	0.3063	0.298676	0.305251	0.300229	0.303266	0.324006	0.321754	0.335617	0.322978	0.367926	0.342619	0.371158	0.365131	0.368875	0.3469	0.369107	0.371817	0.38859
	984.202	0.401776	0.304275	0.317688	0.276604	0.285466	0.24585	0.238082	0.296144	0.245667	0.271831	0.283558	0.278897	0.238981	0.220895	0.227024	0.316603	0.307597	0.260611	0.272992	0.279128	0.309562	0.331368	0.339281	0.317968	0.313686	0.305671	0.282622	0.245986	0.255073	0.294545	0.275504	0.26687	0.275518	0.270102	0.272022	0.294268	0.291822	0.306915	0.293853	0.339491	0.313973	0.343481	0.337359	0.340221	0.318698	0.341697	0.344546	0.361393
	988.235	0.420671	0.32478	0.340189	0.296773	0.310141	0.269022	0.260991	0.321343	0.267365	0.296427	0.309808	0.30545	0.262828	0.246494	0.250275	0.338412	0.331352	0.28454	0.296462	0.302416	0.333909	0.356593	0.364852	0.343257	0.339728	0.330935	0.306951	0.270756	0.281368	0.319809	0.30152	0.293609	0.300458	0.295121	0.298027	0.319513	0.317019	0.331678	0.318636	0.364701	0.339005	0.367945	0.361861	0.365529	0.343848	0.365983	0.36886	0.385833
	992.269	0.42921	0.331398	0.346067	0.302915	0.313061	0.270264	0.262718	0.320549	0.271221	0.289852	0.298878	0.294058	0.253353	0.236796	0.241292	0.326426	0.319772	0.274246	0.284923	0.29109	0.32184	0.34333	0.351802	0.330461	0.327148	0.318791	0.295762	0.260869	0.270799	0.308527	0.29074	0.282807	0.290287	0.285378	0.287659	0.308778	0.306528	0.320565	0.307942	0.352449	0.327543	0.356288	0.349862	0.353375	0.331694	0.354036	0.356939	0.373504
	996.303	0.377454	0.279922	0.294329	0.250825	0.261199	0.223262	0.215433	0.273539	0.223287	0.252469	0.267656	0.262082	0.220939	0.205449	0.208429	0.300369	0.291328	0.244058	0.254201	0.263175	0.295518	0.319668	0.328988	0.306132	0.303026	0.294217	0.268744	0.231726	0.241853	0.283001	0.263509	0.254964	0.263684	0.2579	0.260498	0.282837	0.280487	0.296402	0.2831	0.33028	0.304177	0.335219	0.32839	0.331938	0.308265	0.33299	0.336031	0.353632
	1000.34	0.373112	0.277116	0.288409	0.244941	0.256824	0.21902	0.211572	0.269923	0.219006	0.251093	0.267643	0.262511	0.221302	0.206158	0.20841	0.300338	0.291441	0.244454	0.254335	0.263007	0.295448	0.318031	0.326982	0.304627	0.301464	0.292678	0.267082	0.230232	0.240248	0.280736	0.261444	0.25286	0.261633	0.255772	0.258558	0.280621	0.278385	0.294097	0.280866	0.327687	0.301644	0.332708	0.326218	0.329625	0.305796	0.330765	0.333617	0.351114
	1004.37	0.365612	0.274256	0.288913	0.244727	0.261233	0.220533	0.212174	0.273831	0.219062	0.258781	0.271018	0.267888	0.228827	0.2141	0.215166	0.304631	0.295558	0.250161	0.2602	0.264869	0.297411	0.317262	0.322767	0.301885	0.299216	0.290882	0.266211	0.229162	0.240015	0.277764	0.259568	0.251179	0.258434	0.253027	0.255941	0.276926	0.275156	0.289434	0.276865	0.321837	0.296964	0.327039	0.320832	0.324344	0.301438	0.325452	0.328268	0.344931
	1008.4	0.370614	0.273943	0.288609	0.245691	0.258178	0.218736	0.209755	0.270344	0.217341	0.25036	0.265017	0.260284	0.220045	0.204677	0.207593	0.299439	0.28987	0.242981	0.253794	0.260592	0.29334	0.317347	0.325502	0.302988	0.300121	0.291458	0.266292	0.229105	0.239545	0.280094	0.260849	0.252342	0.260527	0.254959	0.257444	0.279605	0.277289	0.292864	0.279702	0.326466	0.300854	0.331532	0.324728	0.328377	0.305126	0.329421	0.332537	0.34987
	1012.44	0.336632	0.245991	0.25531	0.214379	0.23242	0.195729	0.18826	0.247446	0.191943	0.239287	0.260518	0.257722	0.218795	0.202177	0.206672	0.299249	0.288107	0.241848	0.25554	0.259066	0.290217	0.310392	0.316773	0.296389	0.291882	0.284219	0.260661	0.223237	0.232127	0.270942	0.251813	0.242802	0.251577	0.245795	0.247906	0.270218	0.267442	0.28301	0.269952	0.315308	0.290059	0.320459	0.314956	0.317613	0.295494	0.319403	0.322147	0.338983
	1016.47	0.347476	0.256947	0.264618	0.22388	0.23912	0.202799	0.197926	0.254082	0.201799	0.245279	0.264555	0.261536	0.222809	0.204587	0.210438	0.301983	0.291338	0.24496	0.258564	0.262874	0.292738	0.310498	0.316911	0.297423	0.292178	0.284753	0.262063	0.2253	0.233046	0.271373	0.252253	0.24309	0.252651	0.246805	0.248715	0.270844	0.268336	0.283586	0.270554	0.315186	0.289984	0.320108	0.314848	0.317044	0.295415	0.319188	0.321722	0.338217
	1020.5	0.353751	0.263531	0.273514	0.23005	0.250314	0.214798	0.206884	0.263606	0.210292	0.252888	0.27701	0.27357	0.23268	0.218417	0.220716	0.310772	0.301492	0.256293	0.268408	0.274008	0.305102	0.325888	0.333952	0.312785	0.308597	0.300722	0.276448	0.239609	0.249339	0.287356	0.268945	0.260322	0.268497	0.262706	0.265406	0.28748	0.284239	0.29987	0.287033	0.332304	0.306555	0.337294	0.331974	0.334889	0.311697	0.336034	0.338663	0.35605
	1024.54	0.356947	0.267998	0.277719	0.237133	0.261853	0.230557	0.220807	0.279716	0.223904	0.273992	0.306327	0.301392	0.260068	0.248489	0.248068	0.340988	0.331769	0.286661	0.295981	0.306578	0.339854	0.364389	0.374136	0.351568	0.349076	0.340207	0.313624	0.276915	0.287046	0.327576	0.308844	0.300325	0.308269	0.302035	0.305539	0.327348	0.324071	0.341166	0.327712	0.374054	0.348773	0.380251	0.37418	0.377943	0.35335	0.37879	0.381674	0.39902
	1028.57	0.395593	0.302299	0.31502	0.269657	0.287955	0.24852	0.240006	0.297464	0.245858	0.276134	0.294593	0.290375	0.248461	0.235288	0.236273	0.322581	0.31571	0.271202	0.281219	0.287785	0.319508	0.341163	0.35008	0.328246	0.325223	0.316795	0.292223	0.256684	0.267537	0.304781	0.287268	0.279324	0.286406	0.281115	0.284145	0.305357	0.302469	0.317187	0.304642	0.349525	0.32408	0.35414	0.348212	0.351866	0.328438	0.35221	0.354973	0.372266
	1032.61	0.359994	0.268127	0.2775	0.234317	0.252889	0.215427	0.207536	0.266125	0.21215	0.25282	0.274344	0.27075	0.22989	0.215344	0.217545	0.308075	0.29895	0.25328	0.264892	0.270472	0.302326	0.323336	0.331282	0.309997	0.3063	0.29808	0.273464	0.236845	0.246744	0.285191	0.266667	0.25813	0.266256	0.260558	0.263288	0.285135	0.28232	0.297712	0.28478	0.330332	0.304763	0.33534	0.329645	0.332822	0.309626	0.333904	0.336618	0.353847
	1036.64	0.379575	0.282765	0.292435	0.250785	0.259072	0.220523	0.214117	0.271217	0.222425	0.250413	0.263197	0.258211	0.218699	0.201436	0.205981	0.29709	0.287751	0.240777	0.251303	0.259162	0.29035	0.310894	0.31905	0.297689	0.29383	0.285592	0.261431	0.224955	0.233746	0.273821	0.254469	0.2456	0.255182	0.249475	0.251601	0.273659	0.271691	0.286974	0.273856	0.319649	0.294075	0.324581	0.318259	0.321087	0.298276	0.322833	0.325571	0.342513
	1040.67	0.382034	0.284844	0.296771	0.254213	0.261704	0.224865	0.21835	0.275003	0.226533	0.254668	0.268407	0.262787	0.221984	0.205075	0.209031	0.301385	0.29221	0.244467	0.254634	0.264322	0.295723	0.31772	0.32663	0.304503	0.300659	0.29209	0.267093	0.229919	0.239159	0.280239	0.260469	0.251621	0.26114	0.255136	0.25763	0.280032	0.277952	0.293795	0.280443	0.327385	0.301078	0.332046	0.325644	0.328595	0.305297	0.330184	0.332944	0.35037
	1044.71	0.349236	0.260178	0.263429	0.221549	0.235793	0.203069	0.198414	0.253222	0.202753	0.246755	0.268843	0.265097	0.224401	0.207866	0.21076	0.303656	0.293931	0.24716	0.258293	0.26653	0.29677	0.313282	0.320651	0.300692	0.295495	0.287606	0.263067	0.225706	0.233878	0.27261	0.253236	0.243971	0.253979	0.247458	0.250358	0.272427	0.270127	0.285852	0.2727	0.3183	0.291911	0.32303	0.31836	0.320279	0.297078	0.322501	0.324543	0.341715
	1048.74	0.411096	0.316856	0.334107	0.288489	0.302071	0.266901	0.255699	0.313408	0.262778	0.291073	0.307751	0.30247	0.259164	0.246179	0.246248	0.335117	0.327973	0.281897	0.291085	0.30127	0.332728	0.35633	0.365438	0.342237	0.338845	0.330257	0.304427	0.266182	0.278098	0.317127	0.298652	0.290441	0.297477	0.291528	0.295181	0.317377	0.314356	0.330085	0.31727	0.364281	0.337094	0.367902	0.362399	0.365637	0.341659	0.36624	0.368767	0.387071
	1052.77	0.379244	0.286353	0.295894	0.252456	0.268028	0.232352	0.223706	0.281537	0.229267	0.265604	0.286219	0.281871	0.239804	0.225385	0.227043	0.317931	0.309429	0.263132	0.273853	0.281833	0.313362	0.334601	0.343179	0.321333	0.31739	0.309026	0.283834	0.246466	0.25669	0.295675	0.276882	0.268288	0.276538	0.270538	0.273642	0.295785	0.292947	0.308664	0.295633	0.341983	0.315512	0.346349	0.340976	0.343892	0.32033	0.345045	0.347526	0.365228
	1056.81	0.396496	0.301677	0.310223	0.267935	0.279206	0.241344	0.234185	0.29061	0.241335	0.269596	0.284727	0.280225	0.239604	0.22322	0.22697	0.315913	0.307708	0.261602	0.27232	0.279801	0.310287	0.329658	0.337838	0.316847	0.312581	0.304562	0.28076	0.244419	0.253566	0.291983	0.273378	0.264704	0.27358	0.267904	0.270382	0.292211	0.289807	0.304797	0.291938	0.337082	0.311273	0.341372	0.335857	0.338468	0.315837	0.33998	0.342429	0.359478
	1060.84	0.385422	0.290873	0.301696	0.258243	0.271157	0.236456	0.227655	0.284019	0.234008	0.265698	0.285422	0.280324	0.238146	0.223498	0.225621	0.316656	0.308156	0.261556	0.271933	0.281377	0.312551	0.334699	0.344029	0.321639	0.317561	0.309223	0.283961	0.246379	0.25648	0.29624	0.277149	0.268464	0.277121	0.271038	0.274019	0.29653	0.293593	0.30966	0.296553	0.343298	0.316481	0.347604	0.342087	0.344898	0.321125	0.346137	0.348647	0.366607
	1064.87	0.384405	0.287671	0.29966	0.257157	0.266419	0.232887	0.22327	0.278821	0.230768	0.258412	0.276738	0.270926	0.229398	0.214138	0.217261	0.309378	0.300099	0.252969	0.263351	0.27393	0.304784	0.328201	0.337964	0.314962	0.310685	0.302511	0.277273	0.239067	0.248894	0.289923	0.27024	0.261289	0.270624	0.264443	0.267068	0.290215	0.287192	0.303785	0.290551	0.337844	0.310723	0.342224	0.336513	0.339086	0.315225	0.340654	0.343232	0.361443
	1068.91	0.38036	0.288953	0.298492	0.255958	0.274432	0.237695	0.228273	0.286929	0.232618	0.271671	0.292927	0.289624	0.248359	0.233557	0.236208	0.325531	0.316819	0.271338	0.283686	0.288848	0.31973	0.3402	0.347775	0.326731	0.322396	0.314534	0.290595	0.253448	0.263521	0.301085	0.282848	0.274316	0.282008	0.276322	0.279107	0.30112	0.297951	0.313216	0.300434	0.345708	0.319802	0.349845	0.34488	0.347632	0.325107	0.348789	0.35126	0.368578
	1072.94	0.384624	0.289436	0.296356	0.254546	0.265127	0.227625	0.22022	0.277339	0.227887	0.257476	0.273008	0.26838	0.228122	0.211962	0.2153	0.305694	0.296903	0.250514	0.260792	0.268709	0.299753	0.319319	0.327508	0.306292	0.302251	0.294122	0.269769	0.233172	0.24228	0.281405	0.262458	0.253629	0.262909	0.257107	0.259581	0.281535	0.279297	0.294531	0.281567	0.327099	0.301234	0.33176	0.326102	0.328706	0.305623	0.330393	0.332849	0.349991
	1076.97	0.389315	0.294309	0.302008	0.259383	0.273247	0.232717	0.224875	0.28449	0.232264	0.263143	0.278482	0.274379	0.233757	0.218537	0.22095	0.309979	0.301923	0.256127	0.266394	0.272571	0.304617	0.324769	0.332732	0.311533	0.308303	0.299839	0.275359	0.239564	0.249438	0.287714	0.269416	0.261039	0.269234	0.263805	0.266466	0.287789	0.285625	0.300274	0.287445	0.332618	0.307357	0.337336	0.331347	0.33461	0.311643	0.335696	0.338351	0.355232
	1081.01	0.415123	0.317872	0.325477	0.284397	0.292883	0.252319	0.244238	0.3019	0.25328	0.274366	0.285113	0.28052	0.240809	0.223886	0.228395	0.315721	0.3079	0.262112	0.272552	0.279269	0.309721	0.328901	0.336842	0.315976	0.312006	0.304067	0.280889	0.245207	0.254289	0.292327	0.274029	0.26547	0.274258	0.268969	0.271098	0.29264	0.2905	0.304893	0.292216	0.336695	0.311424	0.340828	0.335116	0.337752	0.315667	0.339294	0.341777	0.35846
	1085.04	0.395496	0.297102	0.305957	0.264412	0.272314	0.232361	0.223997	0.281751	0.233678	0.255274	0.266755	0.261561	0.22218	0.206056	0.209841	0.29893	0.290349	0.244281	0.253915	0.261761	0.293169	0.314237	0.322818	0.30102	0.297667	0.289463	0.2653	0.229322	0.238656	0.278149	0.259349	0.250697	0.259873	0.254472	0.256568	0.278411	0.276332	0.291294	0.278454	0.323751	0.298384	0.328654	0.322297	0.325256	0.302214	0.326766	0.329491	0.346492
	1089.08	0.390353	0.292994	0.298782	0.256998	0.264952	0.222686	0.21683	0.275071	0.226925	0.249864	0.259118	0.254344	0.215565	0.198987	0.202358	0.290912	0.282765	0.236902	0.245658	0.252859	0.284735	0.303277	0.311099	0.290317	0.287378	0.278933	0.2548	0.21999	0.228849	0.267577	0.249064	0.240501	0.249863	0.24458	0.246753	0.267687	0.266395	0.280547	0.267789	0.312253	0.287625	0.317569	0.310978	0.314112	0.291138	0.315666	0.318343	0.334684
	1093.11	0.409253	0.311351	0.319713	0.277487	0.284861	0.242698	0.236464	0.293529	0.246519	0.265162	0.273446	0.268429	0.229128	0.212392	0.216296	0.303162	0.295729	0.250095	0.259126	0.266577	0.297687	0.316705	0.3249	0.30398	0.300771	0.292466	0.268867	0.234132	0.243148	0.281435	0.263201	0.254795	0.263775	0.258609	0.26076	0.28176	0.280181	0.29424	0.28159	0.325858	0.301072	0.330637	0.324183	0.327274	0.304696	0.328641	0.331313	0.347734
	1097.14	0.421125	0.323047	0.332988	0.290842	0.297071	0.254149	0.248821	0.305398	0.258817	0.275526	0.281639	0.276651	0.237332	0.219525	0.224496	0.31042	0.303357	0.257556	0.267106	0.27418	0.304683	0.323265	0.331213	0.310707	0.307225	0.298974	0.276059	0.241612	0.250361	0.288294	0.270165	0.261848	0.270681	0.265623	0.267662	0.288513	0.287035	0.300781	0.288145	0.33211	0.307477	0.336471	0.330016	0.333075	0.311233	0.334422	0.33711	0.353257
	1101.18	0.398957	0.305818	0.309683	0.268608	0.283554	0.240843	0.234115	0.294744	0.240796	0.273958	0.28765	0.284836	0.245081	0.228286	0.232058	0.31941	0.311609	0.266267	0.277816	0.281125	0.312316	0.32903	0.335358	0.315971	0.312126	0.304068	0.281114	0.246112	0.255172	0.291472	0.273774	0.265402	0.273423	0.268259	0.270677	0.291356	0.289465	0.303087	0.290484	0.334105	0.309614	0.338353	0.332996	0.335859	0.314353	0.337216	0.339625	0.355649
	1105.21	0.436156	0.335339	0.343748	0.303048	0.307333	0.260238	0.253309	0.312736	0.265601	0.275321	0.276677	0.27178	0.233724	0.215974	0.221178	0.30518	0.298513	0.253376	0.262399	0.267917	0.299077	0.317946	0.325519	0.305036	0.302411	0.294093	0.271615	0.238213	0.247221	0.284638	0.267025	0.258979	0.267401	0.262921	0.264599	0.284891	0.283792	0.296715	0.284337	0.327462	0.303774	0.331897	0.324993	0.328374	0.307011	0.329569	0.332402	0.34804
	1109.24	0.406506	0.306958	0.3164	0.275411	0.281791	0.237353	0.230622	0.289407	0.24135	0.258767	0.264504	0.259684	0.221673	0.204081	0.20931	0.296166	0.288062	0.242374	0.252215	0.257955	0.289325	0.309216	0.316898	0.29605	0.293105	0.284881	0.261891	0.227437	0.236281	0.274843	0.256547	0.248161	0.257085	0.252248	0.253885	0.274887	0.27344	0.287268	0.274622	0.318633	0.294505	0.323609	0.316684	0.319967	0.298053	0.321377	0.324313	0.340361
	1113.28	0.419872	0.319015	0.329614	0.288497	0.293274	0.248009	0.240901	0.300354	0.25248	0.266345	0.270094	0.264894	0.226389	0.208819	0.213908	0.300343	0.292796	0.246857	0.256262	0.26258	0.294178	0.31485	0.322832	0.301639	0.298988	0.290503	0.2673	0.232956	0.242165	0.28096	0.262689	0.254484	0.263106	0.258336	0.2601	0.280988	0.279674	0.293392	0.280715	0.325022	0.300818	0.329676	0.322551	0.326044	0.304191	0.327251	0.330236	0.346314
	1117.31	0.431903	0.333269	0.3449	0.302398	0.308304	0.264115	0.258867	0.314979	0.269251	0.282007	0.286246	0.281156	0.241995	0.224207	0.229425	0.313464	0.307028	0.261752	0.271147	0.277904	0.30816	0.326941	0.335018	0.314547	0.311264	0.303041	0.280582	0.246786	0.255636	0.293014	0.275291	0.267201	0.275674	0.270883	0.272816	0.293375	0.291905	0.305268	0.292805	0.336215	0.311934	0.340472	0.333827	0.33707	0.315532	0.338185	0.340966	0.356919
	1121.34	0.408601	0.309903	0.319879	0.279783	0.285629	0.241405	0.235794	0.293809	0.245627	0.26471	0.269643	0.265262	0.22774	0.208404	0.2155	0.302251	0.293763	0.247768	0.259078	0.2637	0.293998	0.31272	0.31965	0.299663	0.295899	0.288038	0.266168	0.23162	0.2397	0.277858	0.259467	0.250928	0.26005	0.255217	0.256544	0.277657	0.276179	0.289856	0.277178	0.320759	0.296762	0.325343	0.318726	0.321634	0.300784	0.323346	0.32622	0.34193
	1125.38	0.432526	0.333507	0.345101	0.303951	0.309522	0.267527	0.260177	0.31657	0.270061	0.284136	0.290537	0.285485	0.246215	0.22813	0.234199	0.319599	0.312287	0.266548	0.27721	0.283903	0.313593	0.333373	0.341481	0.32065	0.316643	0.308788	0.286537	0.251471	0.260312	0.298262	0.280118	0.27174	0.280389	0.2754	0.277171	0.298589	0.296545	0.310577	0.29799	0.342021	0.317106	0.345845	0.339725	0.342489	0.321193	0.343908	0.34658	0.36296
	1129.41	0.471724	0.373285	0.386557	0.344689	0.350369	0.307081	0.299744	0.356216	0.309421	0.318861	0.323021	0.318066	0.277135	0.258998	0.264899	0.346966	0.341768	0.29638	0.30706	0.313643	0.342605	0.361764	0.369921	0.349495	0.345376	0.337339	0.315667	0.281295	0.29071	0.32703	0.309732	0.301905	0.309295	0.304518	0.30675	0.327502	0.325432	0.33868	0.326301	0.369789	0.344833	0.372281	0.366591	0.369493	0.349129	0.370363	0.372865	0.389032
	1133.45	0.451182	0.353524	0.367429	0.32582	0.33329	0.291984	0.283359	0.340174	0.292136	0.307159	0.314434	0.309736	0.269239	0.251475	0.25731	0.341428	0.334884	0.289316	0.300759	0.307001	0.336097	0.35614	0.364038	0.343246	0.338859	0.331094	0.309154	0.273587	0.283097	0.320103	0.302366	0.294215	0.301855	0.296866	0.298987	0.320424	0.317951	0.331884	0.319403	0.363457	0.338146	0.366325	0.360799	0.36349	0.342752	0.364616	0.367152	0.383705
	1137.48	0.438195	0.342217	0.354916	0.313069	0.323711	0.284542	0.275696	0.332891	0.282608	0.305093	0.317685	0.31328	0.271579	0.254376	0.25961	0.345746	0.338768	0.292703	0.30495	0.31128	0.340668	0.361194	0.369362	0.348386	0.343652	0.335782	0.313213	0.276881	0.286562	0.323961	0.305916	0.297655	0.305252	0.299916	0.302365	0.324212	0.321336	0.335906	0.323179	0.368081	0.342168	0.370854	0.365714	0.368339	0.347233	0.369426	0.371881	0.388849
	1141.51	0.437538	0.341301	0.35216	0.3113	0.318922	0.278267	0.271826	0.326901	0.279707	0.297985	0.306333	0.302078	0.262469	0.243402	0.250478	0.335118	0.327931	0.28233	0.294506	0.300071	0.328401	0.346125	0.353501	0.333759	0.328653	0.321259	0.300069	0.264817	0.273097	0.309761	0.291868	0.28339	0.291925	0.286831	0.288615	0.310055	0.307703	0.321562	0.309048	0.352427	0.327373	0.355605	0.350349	0.352579	0.332201	0.354198	0.356599	0.372796
	1145.55	0.461387	0.367572	0.382809	0.339355	0.352461	0.312253	0.302443	0.360002	0.309166	0.329961	0.340745	0.336852	0.294501	0.278552	0.282194	0.364749	0.359415	0.314626	0.326139	0.331875	0.36092	0.380427	0.387932	0.367295	0.362854	0.355029	0.332744	0.296737	0.307459	0.342727	0.325794	0.318004	0.324166	0.319091	0.322058	0.343125	0.340211	0.353912	0.341663	0.38558	0.359836	0.387727	0.38301	0.385801	0.364979	0.386386	0.38868	0.405509
	1149.58	0.389506	0.293578	0.301148	0.261424	0.26876	0.227638	0.223077	0.279843	0.231144	0.258138	0.267003	0.263084	0.225434	0.205565	0.212868	0.301729	0.292324	0.245844	0.25798	0.262796	0.292503	0.309626	0.316085	0.296696	0.292021	0.284439	0.262545	0.227126	0.234544	0.272811	0.253962	0.245005	0.254801	0.2495	0.250931	0.272448	0.27081	0.284985	0.272134	0.315975	0.291473	0.320584	0.314631	0.31696	0.296038	0.31916	0.321772	0.337635
	1153.61	0.409686	0.311993	0.321187	0.281019	0.287086	0.24341	0.238588	0.295829	0.247941	0.268156	0.273457	0.269246	0.23158	0.211892	0.219137	0.305734	0.297384	0.251376	0.262825	0.267492	0.297366	0.314995	0.321719	0.302157	0.298055	0.290292	0.268639	0.234115	0.241915	0.279688	0.261343	0.252747	0.261989	0.257066	0.258457	0.279496	0.278048	0.291636	0.278971	0.322334	0.298265	0.326773	0.320424	0.323135	0.302443	0.324957	0.327703	0.343334
	1157.65	0.414088	0.315426	0.324246	0.283016	0.288049	0.241355	0.237903	0.296415	0.248769	0.265905	0.267726	0.263205	0.225417	0.206256	0.212201	0.297974	0.290628	0.244719	0.254356	0.259523	0.290628	0.308018	0.314872	0.295267	0.292322	0.283887	0.261501	0.228183	0.23636	0.274088	0.25603	0.247802	0.256752	0.252038	0.253711	0.27384	0.273172	0.286094	0.27347	0.316684	0.293188	0.321483	0.314384	0.317772	0.296651	0.319199	0.322095	0.337364
	1161.68	0.401106	0.304769	0.313827	0.271875	0.279034	0.237878	0.233822	0.289912	0.24254	0.266121	0.274607	0.269929	0.230705	0.212234	0.217565	0.305668	0.297652	0.251211	0.261473	0.268508	0.298894	0.316719	0.324238	0.304122	0.300145	0.29197	0.26893	0.233878	0.242101	0.280524	0.261881	0.25326	0.262636	0.257249	0.259303	0.28044	0.278985	0.293129	0.280273	0.324633	0.299764	0.3292	0.322934	0.325741	0.303862	0.327422	0.330049	0.346229
	1165.71	0.417153	0.320421	0.327835	0.287653	0.294045	0.250316	0.245991	0.302406	0.255203	0.274545	0.279684	0.275725	0.238056	0.218286	0.225464	0.310806	0.302986	0.257443	0.268728	0.273224	0.302565	0.318554	0.325043	0.306052	0.301689	0.294102	0.27286	0.238718	0.246272	0.283081	0.265101	0.25652	0.265768	0.260882	0.262322	0.283075	0.281668	0.294896	0.282396	0.325066	0.301095	0.329328	0.323351	0.325831	0.305333	0.327725	0.330277	0.345734
	1169.75	0.42395	0.325646	0.33784	0.296964	0.301155	0.258047	0.253785	0.310566	0.263229	0.281375	0.285299	0.280519	0.241619	0.221486	0.228873	0.315626	0.307902	0.2611	0.272429	0.278479	0.308179	0.326723	0.333923	0.314007	0.309829	0.301735	0.279807	0.245018	0.253097	0.291416	0.272845	0.2644	0.273376	0.268304	0.26999	0.291095	0.289712	0.303447	0.290602	0.334722	0.310172	0.33853	0.33208	0.334933	0.314399	0.336548	0.339318	0.355121
	1173.78	0.455158	0.360241	0.378252	0.33216	0.336901	0.297161	0.29677	0.346862	0.304753	0.317993	0.322677	0.316691	0.274022	0.255176	0.260268	0.343222	0.338953	0.292589	0.301616	0.312384	0.34071	0.358263	0.367324	0.347263	0.342861	0.334209	0.311612	0.27767	0.286363	0.32341	0.305578	0.297771	0.30592	0.300463	0.303433	0.323756	0.322315	0.335862	0.323158	0.367307	0.341733	0.370092	0.363958	0.367078	0.345837	0.367819	0.370314	0.386541
	1177.82	0.472785	0.375289	0.379908	0.341515	0.344635	0.294753	0.291347	0.347669	0.302661	0.307782	0.303213	0.300027	0.263967	0.242331	0.251525	0.329224	0.323898	0.2803	0.29149	0.293013	0.320527	0.332161	0.337254	0.320454	0.315979	0.308918	0.290583	0.259299	0.266072	0.299062	0.282901	0.274893	0.283321	0.279448	0.28035	0.299418	0.29866	0.309435	0.297752	0.33695	0.314717	0.34013	0.334539	0.336786	0.318713	0.33859	0.340881	0.354785
	1181.85	0.458767	0.359952	0.365514	0.325708	0.331013	0.278758	0.274324	0.331495	0.286819	0.289071	0.284577	0.281091	0.245809	0.226573	0.233809	0.310231	0.30513	0.262867	0.272341	0.273665	0.302761	0.316276	0.322125	0.304374	0.301437	0.294073	0.274892	0.244666	0.252272	0.28533	0.269681	0.262004	0.270042	0.26659	0.267431	0.286048	0.285353	0.295942	0.284515	0.323339	0.301869	0.327758	0.321197	0.324281	0.304994	0.325531	0.328206	0.342151
	1185.88	0.411861	0.319956	0.32019	0.28719	0.293981	0.250716	0.247155	0.302823	0.252636	0.280191	0.285624	0.284315	0.25046	0.225301	0.238479	0.322165	0.311717	0.267376	0.284247	0.282656	0.307544	0.317302	0.320058	0.30527	0.297664	0.292311	0.275885	0.241879	0.246249	0.279648	0.261941	0.252691	0.262939	0.258147	0.258134	0.279046	0.277161	0.289541	0.277611	0.316665	0.293959	0.319856	0.316058	0.316395	0.30003	0.31985	0.321778	0.335681
	1189.92	0.400534	0.317785	0.31855	0.283946	0.301026	0.265529	0.262238	0.315573	0.260778	0.307359	0.326842	0.3264	0.288517	0.265209	0.275819	0.360454	0.350425	0.30653	0.324988	0.324902	0.348435	0.357642	0.360761	0.346538	0.337414	0.332179	0.315002	0.279547	0.284562	0.316439	0.298945	0.289874	0.298986	0.293162	0.294629	0.31581	0.312601	0.326097	0.31412	0.353766	0.329532	0.355762	0.353886	0.35374	0.337182	0.356758	0.358127	0.372856
	1193.95	0.446322	0.35659	0.356289	0.31918	0.332937	0.281869	0.280161	0.338762	0.286278	0.311535	0.313122	0.313252	0.278117	0.255348	0.265668	0.342725	0.336539	0.294013	0.309069	0.303921	0.330635	0.337532	0.33951	0.325713	0.32005	0.313767	0.29745	0.266601	0.272458	0.302018	0.286796	0.278726	0.286319	0.282639	0.283405	0.301777	0.300731	0.31052	0.29909	0.336171	0.315071	0.339184	0.334902	0.336701	0.320573	0.338718	0.340748	0.35358
	1197.98	0.386601	0.300914	0.292933	0.258587	0.272193	0.225358	0.226432	0.283604	0.22981	0.268814	0.276384	0.276586	0.242706	0.218712	0.228403	0.310473	0.301048	0.258549	0.273479	0.270399	0.29648	0.300805	0.302109	0.289719	0.28306	0.277207	0.260152	0.228773	0.232838	0.263256	0.246698	0.237961	0.247828	0.243024	0.243865	0.262499	0.261742	0.272585	0.261135	0.297972	0.276744	0.302143	0.298477	0.299291	0.282468	0.302362	0.304029	0.316787
	1202.02	0.420885	0.33009	0.328108	0.292639	0.304212	0.254395	0.252616	0.311176	0.259258	0.28664	0.288719	0.288663	0.255032	0.231425	0.242801	0.322721	0.314696	0.271493	0.286943	0.281968	0.308827	0.316112	0.317923	0.303959	0.298075	0.292019	0.275592	0.244049	0.249143	0.280221	0.264123	0.255535	0.264332	0.260451	0.260709	0.279746	0.278779	0.28921	0.277549	0.315128	0.293995	0.318842	0.314337	0.31581	0.299433	0.318459	0.320567	0.333477
	1206.05	0.457685	0.366869	0.36919	0.333276	0.344909	0.294138	0.291915	0.349592	0.298005	0.319649	0.319538	0.319538	0.284904	0.260773	0.273216	0.34947	0.343006	0.300323	0.31675	0.311039	0.336579	0.344228	0.346161	0.332447	0.326144	0.320259	0.305096	0.274059	0.279508	0.309126	0.293807	0.285684	0.293301	0.289757	0.290053	0.30883	0.307471	0.31733	0.305912	0.342791	0.321713	0.345248	0.341076	0.342597	0.327515	0.344765	0.346857	0.359589
	1210.08	0.419018	0.328164	0.330398	0.29456	0.303646	0.25982	0.25772	0.312308	0.263296	0.290704	0.295922	0.294812	0.260008	0.235785	0.248184	0.33041	0.321576	0.277158	0.2934	0.291544	0.316952	0.326059	0.329034	0.314103	0.306939	0.301192	0.284535	0.251024	0.255863	0.288689	0.271548	0.262505	0.272089	0.267538	0.267844	0.288301	0.286573	0.29848	0.286461	0.325611	0.302904	0.328781	0.324738	0.32556	0.308854	0.328586	0.330575	0.344457
	1214.12	0.506542	0.422572	0.432037	0.395018	0.407873	0.357985	0.354105	0.407875	0.359521	0.374528	0.366864	0.36833	0.335329	0.311221	0.323381	0.389974	0.38569	0.346666	0.362888	0.355387	0.376714	0.379034	0.37783	0.366415	0.358887	0.354654	0.342733	0.31173	0.317723	0.341483	0.328516	0.320795	0.326413	0.323374	0.323876	0.341423	0.339762	0.347564	0.337662	0.370476	0.349989	0.371262	0.368983	0.369395	0.356529	0.371636	0.373018	0.384976
	1218.15	0.483492	0.395931	0.407892	0.368166	0.383181	0.333094	0.329053	0.386229	0.334493	0.35499	0.352703	0.352868	0.316805	0.294943	0.304661	0.376906	0.372387	0.331068	0.346296	0.341209	0.36629	0.374636	0.376	0.361831	0.356007	0.350085	0.334702	0.303017	0.310568	0.338225	0.324053	0.316568	0.321947	0.318542	0.319777	0.337959	0.336295	0.345584	0.334718	0.371228	0.349776	0.372841	0.368995	0.370926	0.355746	0.372239	0.374278	0.387341
	1222.18	0.442336	0.363586	0.36248	0.324573	0.347181	0.294682	0.291718	0.353941	0.294723	0.334184	0.33453	0.337384	0.303252	0.282625	0.287773	0.360031	0.354376	0.315793	0.329334	0.321501	0.347378	0.348099	0.345568	0.334762	0.329348	0.323777	0.307888	0.277159	0.284493	0.308188	0.295009	0.28758	0.292829	0.289059	0.291175	0.307276	0.306715	0.314502	0.304573	0.338057	0.318072	0.340751	0.338226	0.339627	0.324179	0.341403	0.342703	0.354585
	1226.22	0.511634	0.429206	0.424686	0.391442	0.401982	0.344123	0.345011	0.402331	0.351905	0.366757	0.351486	0.354568	0.32424	0.297336	0.310192	0.374134	0.370531	0.332631	0.347881	0.336854	0.358336	0.35274	0.348761	0.34114	0.334034	0.329728	0.319338	0.29199	0.295967	0.316588	0.304609	0.297132	0.303396	0.300858	0.301069	0.316086	0.316433	0.321601	0.31221	0.341536	0.323579	0.342622	0.340469	0.340683	0.329573	0.343432	0.344416	0.354054
	1230.25	0.40416	0.313338	0.312256	0.276108	0.287907	0.242152	0.239139	0.296284	0.245324	0.2752	0.28174	0.280967	0.246537	0.224125	0.234478	0.317015	0.308142	0.264405	0.279454	0.276855	0.303933	0.313139	0.316046	0.300853	0.29478	0.288704	0.271066	0.238093	0.24353	0.276198	0.259365	0.25046	0.259807	0.255419	0.255906	0.275894	0.274413	0.286089	0.274178	0.31318	0.290967	0.317204	0.312806	0.314099	0.296446	0.316887	0.318966	0.332805
	1234.29	0.404988	0.317722	0.310297	0.276318	0.291591	0.240614	0.239636	0.299578	0.244871	0.279969	0.283713	0.28522	0.252831	0.228853	0.240404	0.319657	0.311229	0.2689	0.285346	0.277308	0.303969	0.308031	0.308182	0.295899	0.289733	0.284048	0.268525	0.237699	0.242123	0.271368	0.255824	0.247176	0.255897	0.252172	0.252293	0.270675	0.269906	0.279582	0.26816	0.304242	0.284	0.308129	0.304221	0.305399	0.289824	0.308321	0.31021	0.322374
	1238.32	0.430573	0.344866	0.33985	0.310423	0.319333	0.273013	0.270855	0.329665	0.272472	0.30758	0.311184	0.311394	0.277531	0.250272	0.26237	0.342704	0.332131	0.290317	0.30778	0.304732	0.327381	0.331969	0.331839	0.320785	0.312201	0.307462	0.292566	0.260071	0.263887	0.292784	0.276085	0.267562	0.276858	0.271691	0.272421	0.291418	0.290025	0.300864	0.290049	0.325677	0.304156	0.327589	0.325451	0.325023	0.311013	0.328444	0.329698	0.34221
	1242.35	0.408607	0.320419	0.315876	0.280497	0.294246	0.246172	0.24501	0.303127	0.24992	0.283238	0.289012	0.289204	0.25498	0.231733	0.242006	0.322758	0.314367	0.271508	0.286863	0.282573	0.309177	0.315359	0.317059	0.303601	0.297347	0.29137	0.274543	0.242837	0.247775	0.278399	0.262226	0.253597	0.262591	0.258305	0.258948	0.277899	0.276822	0.287504	0.275923	0.313349	0.291965	0.317118	0.313154	0.314352	0.297655	0.317084	0.318958	0.331976
	1246.39	0.40952	0.324655	0.314276	0.280413	0.296555	0.246416	0.246712	0.307924	0.248737	0.289138	0.297165	0.297573	0.261733	0.238534	0.245753	0.326281	0.317856	0.276464	0.290663	0.287718	0.314349	0.318674	0.319894	0.308113	0.302022	0.295694	0.277986	0.247662	0.252734	0.281493	0.265608	0.257691	0.266248	0.261338	0.263076	0.280607	0.279992	0.290221	0.279197	0.315351	0.29443	0.318821	0.315503	0.316728	0.300153	0.319008	0.320529	0.333046
	1250.42	0.476428	0.398599	0.393187	0.359691	0.380108	0.332608	0.326561	0.39194	0.327502	0.369989	0.376582	0.377153	0.339232	0.319652	0.32025	0.39579	0.38971	0.351467	0.361978	0.362909	0.388545	0.391781	0.390997	0.379713	0.374222	0.367999	0.349223	0.317486	0.32569	0.350583	0.336427	0.329482	0.334736	0.32929	0.333321	0.349286	0.348512	0.358023	0.348203	0.382803	0.361428	0.384419	0.383043	0.383987	0.367543	0.385532	0.386202	0.398836
	1254.45	0.60596	0.534507	0.5567	0.514728	0.53688	0.481049	0.471984	0.525206	0.477469	0.477238	0.455644	0.459727	0.427664	0.409521	0.414565	0.458563	0.461661	0.432022	0.443826	0.432421	0.45019	0.44615	0.440577	0.432114	0.426253	0.423239	0.414671	0.387142	0.397369	0.408589	0.401987	0.396804	0.395567	0.394321	0.396561	0.409309	0.4077	0.410237	0.403699	0.428381	0.410601	0.426656	0.426413	0.42726	0.416962	0.427342	0.427929	0.438122
	1258.49	0.489022	0.398735	0.406182	0.365677	0.380405	0.323994	0.31828	0.380817	0.327788	0.342092	0.334432	0.334519	0.299292	0.280224	0.286092	0.356864	0.353584	0.313431	0.32476	0.319427	0.347635	0.355778	0.356904	0.342155	0.338946	0.332118	0.314995	0.284907	0.2939	0.321083	0.307754	0.300792	0.305461	0.302624	0.304268	0.320981	0.320483	0.328547	0.318047	0.353996	0.333684	0.356734	0.351825	0.354829	0.33817	0.355577	0.357772	0.370451
	1262.52	0.476271	0.386623	0.382103	0.348869	0.357474	0.302248	0.302767	0.361062	0.31019	0.327754	0.320403	0.321572	0.289194	0.262473	0.276787	0.3495	0.343892	0.302075	0.31856	0.310029	0.334401	0.336244	0.335985	0.325004	0.318377	0.31289	0.299877	0.271008	0.274903	0.301828	0.287421	0.279374	0.287266	0.284239	0.284057	0.301341	0.301099	0.30898	0.298016	0.332111	0.312641	0.334172	0.330422	0.331448	0.318344	0.334134	0.335869	0.346974
	1266.55	0.463808	0.370102	0.372782	0.337144	0.343568	0.291499	0.289331	0.347041	0.298252	0.312135	0.306599	0.305727	0.272103	0.247644	0.260056	0.336312	0.329871	0.286942	0.301665	0.297465	0.323399	0.331275	0.333365	0.319218	0.313535	0.307459	0.291948	0.261149	0.266536	0.297055	0.281465	0.273282	0.281459	0.278004	0.278116	0.296752	0.296019	0.305698	0.294303	0.331277	0.310385	0.334098	0.329289	0.330912	0.315447	0.333267	0.335446	0.348073
	1270.59	0.378919	0.287976	0.282623	0.249542	0.257447	0.206909	0.207848	0.265193	0.215676	0.244596	0.243496	0.243624	0.213864	0.188178	0.201637	0.283212	0.272958	0.229762	0.245221	0.239208	0.265865	0.271033	0.271648	0.258788	0.252862	0.247264	0.23169	0.200862	0.204027	0.235899	0.219144	0.209962	0.220645	0.216843	0.216063	0.23501	0.234859	0.24511	0.233444	0.269959	0.250034	0.275154	0.270006	0.27111	0.255024	0.274742	0.276999	0.289051
	1274.62	0.472173	0.381665	0.370895	0.33458	0.343316	0.288349	0.288738	0.346756	0.298479	0.311469	0.306297	0.306024	0.271872	0.249437	0.257599	0.330732	0.326614	0.28581	0.296633	0.293378	0.320115	0.321582	0.323363	0.311012	0.306197	0.299727	0.283293	0.25518	0.260337	0.287733	0.27353	0.265731	0.274087	0.270609	0.271656	0.288156	0.288522	0.296608	0.285847	0.320514	0.300452	0.323885	0.319733	0.321301	0.30465	0.323521	0.325004	0.336913
	1278.66	0.432015	0.344996	0.333794	0.299906	0.309345	0.2595	0.261611	0.319469	0.266418	0.296087	0.298142	0.297769	0.26266	0.237906	0.246653	0.32597	0.318463	0.276443	0.289468	0.288266	0.313822	0.315897	0.317286	0.30576	0.299244	0.293066	0.276047	0.246036	0.250138	0.279124	0.263122	0.254891	0.264488	0.259652	0.261046	0.278555	0.27851	0.28833	0.277251	0.313098	0.292017	0.316326	0.312967	0.313702	0.297317	0.316535	0.317841	0.330147
	1282.69	0.444973	0.351497	0.358186	0.319769	0.32516	0.28241	0.280401	0.333083	0.28764	0.305848	0.308922	0.306055	0.26902	0.245878	0.256725	0.33851	0.331297	0.286235	0.300182	0.302575	0.328334	0.339686	0.344614	0.328123	0.32154	0.315084	0.297018	0.263341	0.269153	0.303211	0.285868	0.277129	0.286495	0.28172	0.282669	0.30321	0.301567	0.313883	0.30171	0.342213	0.318519	0.344982	0.340439	0.341706	0.323854	0.344202	0.346252	0.360851
	1286.72	0.465198	0.377683	0.376766	0.33845	0.352827	0.301591	0.298814	0.35838	0.304913	0.328857	0.329153	0.329023	0.292611	0.271712	0.278017	0.353073	0.348017	0.307072	0.319286	0.316731	0.343422	0.348928	0.350576	0.337052	0.331911	0.325464	0.307994	0.277231	0.284332	0.31217	0.297611	0.290031	0.296794	0.292752	0.294653	0.312055	0.311297	0.32061	0.309838	0.346143	0.324772	0.348836	0.345164	0.346926	0.329956	0.34855	0.350165	0.363165
	1290.76	0.453399	0.360527	0.367934	0.329615	0.336042	0.288933	0.285333	0.341645	0.29415	0.310992	0.308222	0.306368	0.271141	0.248623	0.258404	0.337466	0.330675	0.286971	0.300066	0.29978	0.326204	0.336129	0.339042	0.323234	0.31765	0.311304	0.293741	0.260641	0.267261	0.299477	0.28312	0.274691	0.282937	0.278762	0.27968	0.299179	0.298126	0.30908	0.297465	0.336471	0.313943	0.33944	0.334728	0.33631	0.318976	0.338644	0.340735	0.354621
	1294.79	0.469815	0.374838	0.380047	0.341842	0.348502	0.299137	0.296047	0.351522	0.30518	0.315033	0.312915	0.310676	0.274845	0.252667	0.262927	0.339512	0.333985	0.290982	0.303993	0.303416	0.329877	0.340451	0.344826	0.328898	0.323634	0.317106	0.299966	0.268701	0.275088	0.306771	0.291009	0.282978	0.291069	0.287299	0.287999	0.307108	0.305875	0.316476	0.304945	0.343283	0.321278	0.346196	0.341171	0.343127	0.325943	0.344975	0.3472	0.360877
	1298.82	0.49142	0.400099	0.402407	0.367522	0.373689	0.327946	0.324538	0.375433	0.331081	0.339554	0.339046	0.337771	0.302961	0.278265	0.291807	0.364877	0.359033	0.317475	0.333362	0.331361	0.353413	0.359927	0.363142	0.349441	0.34141	0.336634	0.322765	0.291302	0.295911	0.324677	0.309489	0.301099	0.309684	0.305801	0.305884	0.325381	0.323193	0.333525	0.322582	0.358448	0.336346	0.359907	0.35701	0.357143	0.342293	0.35987	0.361375	0.374651
	1302.86	0.52885	0.439479	0.44448	0.408763	0.415276	0.358764	0.354529	0.410939	0.365382	0.364791	0.347339	0.34815	0.317222	0.293273	0.305103	0.368919	0.365867	0.327549	0.340852	0.333118	0.355914	0.357496	0.356347	0.344834	0.339103	0.334388	0.32243	0.293727	0.299721	0.323324	0.310973	0.303578	0.309407	0.307174	0.307218	0.323552	0.323159	0.329537	0.319936	0.351566	0.332539	0.353002	0.349557	0.350564	0.33755	0.352714	0.35427	0.365378
	1306.89	0.512163	0.417726	0.42562	0.388671	0.391601	0.337147	0.333957	0.391514	0.345287	0.346383	0.332489	0.331072	0.297018	0.273205	0.284521	0.355437	0.351579	0.309758	0.322454	0.319304	0.344608	0.3523	0.354198	0.339975	0.335034	0.328759	0.313681	0.283775	0.290349	0.31914	0.304694	0.297228	0.303896	0.300905	0.301458	0.319014	0.318708	0.327128	0.316297	0.352237	0.331659	0.353968	0.34908	0.351046	0.336211	0.352782	0.35488	0.367186
	1310.92	0.431446	0.341097	0.327858	0.300123	0.301345	0.244873	0.248346	0.30754	0.257971	0.278746	0.265621	0.26741	0.240142	0.209281	0.227171	0.303641	0.294735	0.251892	0.269048	0.258639	0.282658	0.280313	0.277558	0.268634	0.261459	0.256581	0.244862	0.216323	0.217325	0.24545	0.229797	0.22074	0.231394	0.228301	0.22677	0.244035	0.245188	0.252711	0.241558	0.274572	0.256461	0.277874	0.27382	0.273883	0.261897	0.278332	0.279978	0.289766
	1314.96	0.453465	0.367983	0.354419	0.325083	0.333366	0.276649	0.279566	0.338535	0.286136	0.31065	0.30122	0.304076	0.274991	0.245821	0.261387	0.333568	0.326442	0.285846	0.303039	0.291642	0.314655	0.31023	0.306998	0.299172	0.291667	0.287082	0.275856	0.248048	0.249929	0.274515	0.260381	0.251963	0.260944	0.257892	0.257196	0.273504	0.274087	0.280811	0.270358	0.301655	0.283633	0.304123	0.301268	0.301259	0.28964	0.305008	0.306265	0.31596
	1318.99	0.405299	0.318841	0.306967	0.278736	0.283214	0.233805	0.237581	0.292654	0.242649	0.273103	0.269781	0.270995	0.241945	0.211592	0.228309	0.307404	0.296854	0.254391	0.272238	0.265276	0.287651	0.2863	0.284667	0.27557	0.266901	0.262556	0.250091	0.21996	0.220686	0.24933	0.232843	0.223517	0.234941	0.230717	0.229735	0.248061	0.248074	0.257367	0.246251	0.279937	0.260385	0.28326	0.280236	0.279519	0.266599	0.284147	0.285512	0.296342
	1323.03	0.418616	0.331171	0.313616	0.286616	0.28971	0.233262	0.238335	0.296033	0.245887	0.269326	0.258836	0.260652	0.23368	0.203093	0.21929	0.294405	0.285026	0.244298	0.26035	0.251144	0.274232	0.269665	0.266842	0.259247	0.251837	0.247344	0.23567	0.208428	0.208782	0.235208	0.219926	0.211094	0.222248	0.218791	0.217541	0.234013	0.235215	0.242535	0.23203	0.26316	0.245612	0.26703	0.263478	0.263183	0.250894	0.267645	0.269018	0.278469
	1327.06	0.451215	0.358161	0.352135	0.320159	0.321153	0.267374	0.269295	0.32743	0.279356	0.295375	0.284837	0.284666	0.253489	0.225298	0.240267	0.318136	0.310647	0.266726	0.28183	0.276387	0.301665	0.304255	0.304352	0.292607	0.286214	0.280339	0.266009	0.236158	0.239191	0.269515	0.253376	0.244664	0.254589	0.251032	0.250562	0.268558	0.269171	0.277983	0.266439	0.302259	0.282313	0.305232	0.30062	0.30147	0.287351	0.304984	0.306837	0.318175
	1331.09	0.419965	0.324514	0.321318	0.288281	0.291773	0.236658	0.236553	0.29668	0.247363	0.264597	0.256124	0.255513	0.225215	0.19927	0.212785	0.292303	0.28363	0.240127	0.254451	0.248722	0.276178	0.282859	0.28387	0.270406	0.26551	0.259292	0.243616	0.213683	0.217685	0.249687	0.23329	0.22465	0.234466	0.231145	0.230433	0.248788	0.249184	0.258647	0.247031	0.283691	0.264123	0.288227	0.28235	0.284113	0.26848	0.287202	0.289667	0.301452
	1335.13	0.383701	0.295066	0.289396	0.255941	0.262608	0.212976	0.217387	0.273135	0.22417	0.256332	0.254055	0.254359	0.223823	0.196355	0.210556	0.292476	0.282731	0.238649	0.254401	0.249041	0.27482	0.277424	0.277425	0.265733	0.259075	0.253338	0.238113	0.207429	0.209821	0.241294	0.224348	0.215119	0.226065	0.22195	0.221479	0.240052	0.240386	0.250337	0.238498	0.274956	0.254835	0.279532	0.274737	0.275564	0.260179	0.279401	0.281424	0.293101
	1339.16	0.418312	0.326468	0.323564	0.288336	0.29462	0.243002	0.244865	0.300709	0.253553	0.274003	0.269699	0.269117	0.237481	0.212138	0.224749	0.303357	0.295477	0.252459	0.266486	0.262317	0.288598	0.293423	0.294908	0.281863	0.276161	0.270165	0.254473	0.224432	0.228183	0.259203	0.243073	0.234373	0.244323	0.240628	0.240382	0.258727	0.25875	0.268427	0.256904	0.293269	0.273049	0.297649	0.292486	0.293873	0.277749	0.296942	0.299095	0.311196
	1343.19	0.448164	0.352681	0.349154	0.317104	0.31845	0.263729	0.26326	0.322725	0.274184	0.28725	0.276836	0.276276	0.245479	0.21843	0.233077	0.311009	0.303112	0.259504	0.274481	0.268787	0.294908	0.300458	0.301224	0.288298	0.28261	0.27667	0.261946	0.231923	0.235685	0.266824	0.25066	0.242058	0.251665	0.248356	0.247649	0.266003	0.266281	0.275431	0.263913	0.300167	0.280334	0.303577	0.298386	0.299665	0.285059	0.302888	0.30507	0.316733
	1347.23	0.468612	0.379376	0.378582	0.345797	0.347834	0.303581	0.305076	0.356172	0.309724	0.328338	0.327131	0.325659	0.290582	0.262229	0.27678	0.354817	0.347078	0.303582	0.319935	0.320038	0.341479	0.345525	0.347641	0.335617	0.326557	0.321513	0.307215	0.275293	0.278269	0.308329	0.291588	0.282846	0.292985	0.288075	0.288491	0.307883	0.306678	0.317449	0.306097	0.342609	0.320211	0.34391	0.341221	0.340781	0.326554	0.344263	0.345531	0.358331
	1351.26	0.535157	0.447341	0.448266	0.410652	0.415538	0.364347	0.365514	0.415091	0.374359	0.374076	0.362596	0.362138	0.327712	0.302895	0.314753	0.380122	0.378459	0.338686	0.351306	0.348517	0.370003	0.3695	0.370812	0.359542	0.352429	0.347289	0.334535	0.306199	0.310822	0.335241	0.322206	0.3146	0.321916	0.318757	0.319496	0.336114	0.335633	0.342903	0.332745	0.36546	0.344906	0.366319	0.3635	0.363986	0.350103	0.366271	0.367365	0.379034
	1355.29	0.470537	0.375542	0.397623	0.355855	0.360421	0.320069	0.310477	0.363524	0.32014	0.328025	0.326724	0.322587	0.285244	0.266195	0.2736	0.352458	0.345933	0.302328	0.313877	0.319023	0.344945	0.362165	0.367561	0.348015	0.342677	0.336385	0.317111	0.280914	0.290183	0.324578	0.307756	0.299445	0.306649	0.302055	0.303596	0.324809	0.322287	0.335159	0.323604	0.365105	0.340348	0.367485	0.362662	0.364413	0.345255	0.366124	0.368423	0.384414
	1359.33	0.46151	0.364652	0.381549	0.341407	0.346953	0.301768	0.297536	0.349066	0.305822	0.312201	0.31232	0.308461	0.271808	0.250208	0.261355	0.338773	0.332518	0.289007	0.30271	0.304792	0.330579	0.346973	0.35346	0.335339	0.329893	0.323425	0.305925	0.273343	0.280349	0.314381	0.29784	0.289816	0.297842	0.293873	0.294366	0.314866	0.312575	0.324749	0.31296	0.352986	0.330002	0.355944	0.3502	0.352478	0.334721	0.353941	0.35669	0.371423
	1363.36	0.43949	0.346964	0.357968	0.316968	0.329617	0.28437	0.277145	0.334625	0.284854	0.305711	0.309891	0.307722	0.270727	0.252227	0.258618	0.338437	0.331735	0.288757	0.301046	0.301727	0.329807	0.343964	0.348389	0.330483	0.325899	0.319183	0.299685	0.265593	0.274242	0.307149	0.290973	0.282827	0.28996	0.285684	0.287243	0.307267	0.30526	0.317211	0.305603	0.345957	0.322673	0.349467	0.344529	0.346834	0.327591	0.348333	0.350674	0.365731
	1367.39	0.483015	0.389515	0.40467	0.362162	0.370513	0.326489	0.32177	0.373061	0.329741	0.337105	0.33824	0.334725	0.296134	0.276616	0.284403	0.359811	0.355543	0.312885	0.324606	0.328142	0.353897	0.36772	0.373909	0.356076	0.350735	0.34409	0.32572	0.292911	0.301017	0.333106	0.317439	0.309677	0.316764	0.312563	0.314178	0.333952	0.331742	0.343384	0.331935	0.371611	0.347969	0.373949	0.369153	0.371294	0.352747	0.372445	0.374659	0.38969
	1371.43	0.434508	0.341166	0.346165	0.306461	0.313348	0.266742	0.265971	0.319724	0.274569	0.291354	0.291725	0.289114	0.253307	0.231441	0.240491	0.320477	0.313897	0.27011	0.281995	0.283541	0.310672	0.320761	0.325287	0.309124	0.303949	0.297161	0.278672	0.246676	0.25273	0.285869	0.269255	0.260823	0.269977	0.265638	0.266618	0.285991	0.285103	0.296438	0.284601	0.323918	0.301425	0.327851	0.322517	0.324457	0.305891	0.326635	0.328868	0.342883
	1375.46	0.385917	0.292014	0.294598	0.252532	0.261873	0.213363	0.213994	0.270409	0.22386	0.246438	0.249097	0.245851	0.209984	0.191211	0.196088	0.279349	0.272378	0.228484	0.23698	0.24023	0.271204	0.283223	0.28879	0.271315	0.268627	0.260494	0.238817	0.20774	0.21474	0.249873	0.23285	0.224636	0.234079	0.229619	0.231198	0.249861	0.249896	0.261539	0.249424	0.289983	0.267989	0.296079	0.289089	0.292411	0.271114	0.29403	0.296732	0.310939
	1379.5	0.573264	0.482887	0.494452	0.446996	0.458123	0.406956	0.405525	0.45288	0.415437	0.399596	0.39425	0.390391	0.348617	0.33346	0.335908	0.395549	0.399925	0.362343	0.368159	0.373186	0.398342	0.407161	0.415224	0.39888	0.395707	0.388074	0.370274	0.34418	0.35378	0.378768	0.367444	0.361943	0.365859	0.362913	0.366093	0.381539	0.380228	0.388084	0.378159	0.413114	0.391378	0.414088	0.409473	0.41294	0.394532	0.411819	0.413551	0.427226
	1383.53	0.399236	0.303748	0.317429	0.278012	0.286377	0.242301	0.238485	0.292778	0.245851	0.267336	0.271845	0.268695	0.233625	0.212155	0.222641	0.306178	0.29689	0.252337	0.266488	0.267527	0.295196	0.311735	0.317139	0.298937	0.293815	0.287241	0.268404	0.234484	0.241114	0.277136	0.25939	0.250688	0.259867	0.255464	0.255786	0.276883	0.274897	0.287974	0.275743	0.316945	0.294008	0.321567	0.315392	0.317697	0.298797	0.319789	0.322729	0.337612
	1387.56	0.457721	0.364561	0.381457	0.340676	0.345229	0.296451	0.294643	0.347926	0.304482	0.31369	0.304535	0.301996	0.267998	0.245434	0.255495	0.330902	0.324926	0.2823	0.294197	0.294441	0.320287	0.331215	0.334159	0.318174	0.313342	0.307008	0.290144	0.258154	0.265021	0.296767	0.280961	0.272956	0.280648	0.276944	0.277617	0.296466	0.295744	0.306032	0.294803	0.332782	0.31111	0.336178	0.330405	0.33261	0.315515	0.334484	0.337012	0.350473
	1391.6	0.457598	0.363398	0.387103	0.345338	0.350727	0.308186	0.299871	0.353093	0.309475	0.318933	0.315	0.311476	0.275959	0.256165	0.264398	0.342269	0.335229	0.292243	0.304175	0.307284	0.333153	0.349404	0.353657	0.33489	0.329792	0.323739	0.305328	0.269826	0.278668	0.312386	0.295844	0.28755	0.294722	0.290474	0.291573	0.312334	0.310148	0.322401	0.31105	0.35146	0.32771	0.35445	0.349201	0.351119	0.332526	0.35291	0.355423	0.370762
	1395.63	0.428745	0.330847	0.340904	0.301212	0.306204	0.25584	0.253951	0.31082	0.264453	0.276544	0.27334	0.269905	0.234724	0.213233	0.222555	0.303216	0.296212	0.251974	0.263539	0.26463	0.293657	0.308412	0.313753	0.296124	0.292531	0.285044	0.265863	0.234459	0.241328	0.276369	0.25944	0.251398	0.260054	0.25618	0.256804	0.276167	0.27554	0.286986	0.274948	0.315186	0.293399	0.31975	0.312765	0.315871	0.297115	0.317443	0.320423	0.334373
	1399.66	0.453894	0.357751	0.37084	0.331039	0.338358	0.289715	0.28649	0.338467	0.295361	0.300874	0.299176	0.296142	0.261422	0.240008	0.251014	0.326041	0.319986	0.278008	0.291155	0.290904	0.316934	0.330817	0.336385	0.319366	0.314449	0.308237	0.291544	0.260641	0.267121	0.299477	0.283783	0.275862	0.283954	0.2805	0.280594	0.300155	0.298304	0.309399	0.298037	0.336119	0.314492	0.339928	0.333979	0.336373	0.318806	0.337882	0.340656	0.354576
	1403.7	0.474285	0.380379	0.385611	0.350408	0.353515	0.306187	0.304258	0.357178	0.312405	0.322317	0.318261	0.316519	0.282257	0.256525	0.270898	0.347307	0.340636	0.297114	0.312857	0.310951	0.334671	0.343045	0.346154	0.331737	0.324545	0.319028	0.304286	0.27249	0.277092	0.308305	0.292149	0.283615	0.292594	0.288737	0.288624	0.308302	0.306873	0.317449	0.305909	0.343357	0.3214	0.345392	0.341217	0.342019	0.326943	0.344795	0.346768	0.359927
	1407.73	0.42133	0.330713	0.344311	0.307918	0.314173	0.280378	0.27447	0.32806	0.276004	0.308983	0.322053	0.317955	0.277795	0.254626	0.263751	0.352118	0.341252	0.295343	0.311128	0.318696	0.342992	0.360169	0.365925	0.348187	0.339931	0.333783	0.31381	0.276006	0.282914	0.319437	0.300002	0.291157	0.300524	0.293898	0.295965	0.318493	0.315298	0.330661	0.318362	0.3616	0.335384	0.363245	0.359969	0.360412	0.34211	0.362953	0.364813	0.38117
	1411.76	0.541571	0.450768	0.481302	0.437054	0.443531	0.399628	0.389558	0.438836	0.399405	0.391567	0.381311	0.37796	0.340939	0.323039	0.329839	0.395256	0.393337	0.354108	0.364608	0.36766	0.39041	0.404556	0.408765	0.390909	0.385729	0.380222	0.364118	0.330744	0.341109	0.36918	0.355673	0.348701	0.352794	0.349416	0.351226	0.370172	0.367485	0.37752	0.367529	0.404522	0.381309	0.405125	0.40109	0.403001	0.386176	0.40358	0.405621	0.420441
	1415.8	0.397479	0.302759	0.311775	0.273747	0.281162	0.235855	0.234002	0.289076	0.241319	0.265325	0.268627	0.266049	0.231481	0.208488	0.219876	0.30397	0.29456	0.249565	0.264128	0.264154	0.291685	0.305589	0.310086	0.293117	0.287665	0.28108	0.262732	0.229388	0.235092	0.270653	0.252834	0.243999	0.253674	0.24924	0.249457	0.270127	0.268694	0.281264	0.268949	0.309621	0.287095	0.314141	0.308186	0.310228	0.292008	0.312687	0.315446	0.329727
	1419.83	0.380875	0.28864	0.304108	0.266222	0.272891	0.246506	0.238918	0.290126	0.241256	0.280072	0.301012	0.29634	0.255496	0.23377	0.244163	0.338875	0.326794	0.277598	0.294782	0.303347	0.329104	0.350294	0.357944	0.337339	0.328797	0.322312	0.300788	0.25999	0.267048	0.308015	0.286981	0.27707	0.287547	0.280623	0.282317	0.307257	0.303196	0.320791	0.307149	0.354393	0.326272	0.356566	0.352875	0.353323	0.333307	0.356384	0.358509	0.376422
	1423.87	0.405305	0.314795	0.317356	0.282304	0.289798	0.241823	0.241585	0.296193	0.248781	0.273447	0.271483	0.271088	0.240045	0.214564	0.228147	0.307836	0.298449	0.255386	0.271115	0.266611	0.291783	0.298262	0.299289	0.285782	0.279197	0.27391	0.258751	0.226793	0.23072	0.262221	0.245667	0.236609	0.246509	0.242605	0.24209	0.261536	0.260712	0.271263	0.259747	0.296585	0.275738	0.300816	0.296089	0.296992	0.281136	0.300369	0.302565	0.3152
	1427.9	0.634903	0.568357	0.573026	0.55221	0.586281	0.557869	0.561629	0.609167	0.555999	0.592981	0.62775	0.619206	0.578823	0.563116	0.56224	0.626222	0.629278	0.597087	0.596485	0.623582	0.646794	0.658364	0.668989	0.657555	0.655844	0.646893	0.627775	0.607547	0.610987	0.638544	0.62711	0.622519	0.626727	0.62066	0.626894	0.637985	0.636614	0.649159	0.638032	0.667644	0.652013	0.671586	0.667448	0.671414	0.655725	0.670569	0.672147	0.680738
	1431.93	0.3906	0.295039	0.295873	0.257146	0.265019	0.212752	0.21226	0.271067	0.223039	0.242872	0.24123	0.238944	0.205838	0.185068	0.19285	0.274671	0.266734	0.223381	0.233796	0.23307	0.263449	0.274577	0.278573	0.262178	0.259251	0.251785	0.23215	0.201753	0.207901	0.242127	0.225418	0.217106	0.226601	0.222781	0.223305	0.241834	0.241989	0.252812	0.240947	0.279976	0.259269	0.286051	0.279025	0.282078	0.26256	0.284109	0.286937	0.300233
	1435.97	0.597624	0.520584	0.548874	0.506432	0.511096	0.464939	0.457753	0.508727	0.467503	0.465863	0.438473	0.439171	0.405025	0.383334	0.389849	0.446499	0.447304	0.410289	0.420356	0.418699	0.437048	0.435985	0.431584	0.420295	0.413387	0.409211	0.397155	0.364008	0.373836	0.393266	0.382335	0.375608	0.377484	0.374341	0.377175	0.392705	0.392192	0.397731	0.389292	0.420734	0.399045	0.418277	0.417412	0.417434	0.4053	0.419109	0.419534	0.431586
	1440	0.384054	0.294431	0.293444	0.256424	0.263973	0.218114	0.221475	0.276092	0.227979	0.260516	0.262834	0.261608	0.22778	0.202905	0.21411	0.298572	0.28947	0.244344	0.25831	0.25748	0.28451	0.290984	0.293336	0.279286	0.273188	0.266612	0.248746	0.216581	0.220569	0.254211	0.236597	0.227486	0.238143	0.233399	0.233942	0.253283	0.253133	0.264504	0.252245	0.29135	0.269486	0.295937	0.29081	0.292181	0.274579	0.295391	0.297519	0.310651
[truncated: 310 more columns]

## Sheet: Extended-Data-Figure 7e
	Extended Data Figure 7e
	Time (min)	0	4.03361	8.06723	12.1008	16.1345	20.1681	24.2017	28.2353	32.2689	36.3025	40.3361	44.3697	48.4034	52.437	56.4706	60.5042	64.5378	68.5714	72.605	76.6387	80.6723	84.7059	88.7395	92.7731	96.8067	100.84	104.874	108.908	112.941	116.975	121.008	125.042	129.076	133.109	137.143	141.176	145.21	149.244	153.277	157.311	161.345	165.378	169.412	173.445	177.479	181.513	185.546	189.58
	0	0.95948	0.952473	0.934646	0.9363	0.967104	0.984983	0.96341	0.951177	0.96993	0.935759	0.897775	0.837112	0.806879	0.909904	0.890366	0.795248	0.776198	0.772003	0.766215	0.766332	0.760966	0.737932	0.756268	0.765812	0.76067	0.751771	0.757677	0.775662	0.74673	0.739604	0.737835	0.748979	0.748083	0.751186	0.745012	0.755718	0.756354	0.752026	0.752365	0.743181	0.741112	0.732754	0.745351	0.74188	0.730551	0.732276	0.732125	0.726549
	4.03361	0.952473	0.973894	0.975079	0.962389	0.9831	0.963538	0.977995	0.914478	0.958921	0.862076	0.825062	0.772694	0.749157	0.852532	0.836403	0.734599	0.705803	0.702443	0.686965	0.710925	0.712705	0.704422	0.707851	0.711968	0.704752	0.695555	0.704784	0.720804	0.704022	0.690141	0.684645	0.703141	0.704606	0.701225	0.698222	0.710483	0.702309	0.703942	0.703929	0.698729	0.703879	0.699408	0.702335	0.699759	0.689665	0.701787	0.700454	0.698617
	8.06723	0.934646	0.975079	0.990884	0.980969	0.981333	0.972122	0.967508	0.885648	0.94255	0.845521	0.819222	0.749684	0.724142	0.834403	0.799528	0.71607	0.692964	0.691822	0.677176	0.686919	0.682813	0.659883	0.677112	0.681673	0.67705	0.661994	0.671938	0.689259	0.664627	0.656612	0.656246	0.67236	0.664733	0.66755	0.665652	0.674642	0.674332	0.670445	0.677549	0.662363	0.662275	0.654289	0.665209	0.659318	0.649611	0.655461	0.655218	0.654066
	12.1008	0.9363	0.962389	0.980969	0.978333	0.968415	0.962436	0.964525	0.876441	0.932356	0.830764	0.813354	0.748271	0.723941	0.823866	0.794482	0.710042	0.692395	0.68904	0.669663	0.688192	0.68346	0.666156	0.680574	0.682793	0.679216	0.666045	0.675403	0.690407	0.670633	0.663755	0.662987	0.677952	0.671329	0.672925	0.670852	0.678487	0.676808	0.675626	0.680544	0.668466	0.671233	0.662786	0.67187	0.66758	0.658869	0.664433	0.664559	0.663609
	16.1345	0.967104	0.9831	0.981333	0.968415	0.971595	0.971142	0.983017	0.903806	0.961841	0.852426	0.838117	0.770969	0.751304	0.852651	0.827397	0.738636	0.726162	0.716734	0.697878	0.727245	0.719638	0.713138	0.718572	0.720574	0.719994	0.70722	0.718399	0.724796	0.71351	0.703997	0.696787	0.714018	0.708731	0.705821	0.704652	0.714535	0.709834	0.709018	0.712706	0.706833	0.711574	0.703126	0.710081	0.707691	0.697795	0.705758	0.707433	0.703443
	20.1681	0.984983	0.963538	0.972122	0.962436	0.971142	0.974836	0.981054	0.928923	0.964782	0.876249	0.837255	0.79197	0.767615	0.876411	0.855301	0.766184	0.732454	0.735761	0.726844	0.734511	0.736704	0.714149	0.728968	0.73745	0.726932	0.71522	0.725728	0.745264	0.72029	0.707665	0.70441	0.723176	0.722349	0.722484	0.719756	0.731945	0.729222	0.724781	0.730519	0.718596	0.71698	0.712413	0.721065	0.714952	0.703817	0.713304	0.711279	0.709607
	24.2017	0.96341	0.977995	0.967508	0.964525	0.983017	0.981054	0.984474	0.945734	0.97822	0.922343	0.89358	0.833776	0.804613	0.907359	0.886199	0.791033	0.776568	0.772853	0.761798	0.766479	0.760461	0.739021	0.756438	0.765118	0.761346	0.751564	0.758341	0.773627	0.747836	0.743034	0.741131	0.752165	0.749232	0.752895	0.747776	0.75601	0.758197	0.752916	0.754921	0.745443	0.744479	0.734506	0.748586	0.74385	0.732894	0.73412	0.734445	0.730568
	28.2353	0.951177	0.914478	0.885648	0.876441	0.903806	0.928923	0.945734	0.944443	0.983315	0.896293	0.866591	0.821015	0.795326	0.892822	0.876011	0.781161	0.764286	0.758325	0.74379	0.762649	0.759919	0.74773	0.754714	0.761143	0.758145	0.748302	0.75664	0.767702	0.751111	0.741175	0.733595	0.749295	0.748832	0.747195	0.744162	0.755075	0.750514	0.748606	0.748432	0.744024	0.746571	0.739268	0.747023	0.744141	0.733435	0.74159	0.741449	0.736697
	32.2689	0.96993	0.958921	0.94255	0.932356	0.961841	0.964782	0.97822	0.983315	0.97049	0.967493	0.945533	0.917156	0.889281	0.964222	0.958619	0.874617	0.865184	0.853851	0.845095	0.858324	0.850856	0.843782	0.849678	0.854564	0.85289	0.846667	0.852009	0.861627	0.844935	0.83353	0.826014	0.839935	0.840276	0.836456	0.832027	0.845433	0.838487	0.839918	0.837535	0.836167	0.838699	0.831437	0.83805	0.838416	0.827743	0.832645	0.834024	0.826512
	36.3025	0.935759	0.862076	0.845521	0.830764	0.852426	0.876249	0.922343	0.896293	0.967493	0.939497	0.908001	0.862201	0.843233	0.92984	0.914869	0.826135	0.811256	0.799044	0.787076	0.812451	0.807239	0.805591	0.804212	0.808714	0.8077	0.800048	0.806204	0.815713	0.802014	0.791592	0.78244	0.797196	0.798181	0.794596	0.790825	0.802733	0.795435	0.796917	0.793353	0.792557	0.796893	0.789362	0.795158	0.795204	0.784858	0.792631	0.793142	0.788203
	40.3361	0.897775	0.825062	0.819222	0.813354	0.838117	0.837255	0.89358	0.866591	0.945533	0.908001	0.980653	0.95332	0.924944	0.980329	0.968652	0.912331	0.908435	0.901141	0.897867	0.891186	0.884493	0.862478	0.87962	0.88599	0.886782	0.881334	0.880467	0.892967	0.869609	0.865082	0.86414	0.868747	0.86744	0.870279	0.865339	0.874561	0.872116	0.872183	0.868672	0.86365	0.859179	0.851249	0.864385	0.861983	0.854184	0.849916	0.849861	0.844221
	44.3697	0.837112	0.772694	0.749684	0.748271	0.770969	0.79197	0.833776	0.821015	0.917156	0.862201	0.95332	0.965761	0.944519	0.979917	0.963036	0.929475	0.945314	0.931815	0.920016	0.924821	0.908394	0.884049	0.909836	0.911918	0.919586	0.911578	0.912174	0.915322	0.897832	0.901061	0.900981	0.902393	0.89265	0.897241	0.894044	0.898239	0.900288	0.899515	0.898881	0.892324	0.888669	0.87549	0.892707	0.891422	0.88551	0.874422	0.877625	0.869688
	48.4034	0.806879	0.749157	0.724142	0.723941	0.751304	0.767615	0.804613	0.795326	0.889281	0.843233	0.924944	0.944519	0.988615	0.976363	0.967488	0.979271	0.982077	0.981437	0.975696	0.959652	0.956747	0.9069	0.946085	0.954896	0.95934	0.954317	0.948316	0.960724	0.932303	0.94209	0.946081	0.943171	0.933738	0.94612	0.943798	0.942974	0.950571	0.944353	0.942246	0.929979	0.91921	0.906516	0.929545	0.922916	0.919312	0.905353	0.904304	0.899852
	52.437	0.909904	0.852532	0.834403	0.823866	0.852651	0.876411	0.907359	0.892822	0.964222	0.92984	0.980329	0.979917	0.976363	0.958327	0.954916	0.99215	0.989385	0.987677	0.982811	0.981197	0.981594	0.934929	0.972247	0.978672	0.982116	0.98027	0.973358	0.983529	0.961293	0.972327	0.975155	0.972886	0.96378	0.974311	0.973661	0.971	0.976827	0.972944	0.969914	0.959638	0.950391	0.93855	0.958537	0.953529	0.952222	0.939063	0.937641	0.934222
	56.4706	0.890366	0.836403	0.799528	0.794482	0.827397	0.855301	0.886199	0.876011	0.958619	0.914869	0.968652	0.963036	0.967488	0.954916	0.989541	0.955336	0.951614	0.948717	0.941452	0.939963	0.933596	0.904221	0.929089	0.936835	0.936405	0.929103	0.93067	0.941289	0.918829	0.919532	0.919862	0.923667	0.919629	0.925426	0.921756	0.926444	0.929611	0.925276	0.926521	0.918057	0.91112	0.900803	0.919514	0.913501	0.906078	0.89881	0.898522	0.895428
	60.5042	0.795248	0.734599	0.71607	0.710042	0.738636	0.766184	0.791033	0.781161	0.874617	0.826135	0.912331	0.929475	0.979271	0.99215	0.955336	0.95212	0.942538	0.938802	0.932688	0.944579	0.94338	0.931429	0.942441	0.947948	0.944042	0.942757	0.945352	0.95103	0.940052	0.932851	0.929246	0.936301	0.939956	0.937601	0.934262	0.942618	0.937074	0.938655	0.936773	0.938317	0.936373	0.931039	0.94066	0.936923	0.929661	0.928014	0.927574	0.9248
	64.5378	0.776198	0.705803	0.692964	0.692395	0.726162	0.732454	0.776568	0.764286	0.865184	0.811256	0.908435	0.945314	0.982077	0.989385	0.951614	0.942538	0.989365	0.993249	0.991574	0.987473	0.989913	0.939461	0.98055	0.987987	0.987103	0.98332	0.979344	0.990915	0.967548	0.976226	0.98137	0.979385	0.972078	0.982685	0.982237	0.980698	0.986632	0.981808	0.98238	0.969871	0.956514	0.947522	0.968294	0.960834	0.959528	0.94586	0.943126	0.941659
	68.5714	0.772003	0.702443	0.691822	0.68904	0.716734	0.735761	0.772853	0.758325	0.853851	0.799044	0.901141	0.931815	0.981437	0.987677	0.948717	0.938802	0.993249	0.995395	0.988402	0.987878	0.97983	0.933719	0.974966	0.979989	0.986875	0.981246	0.976879	0.981033	0.961552	0.975215	0.979109	0.973661	0.961728	0.973233	0.972556	0.96877	0.977412	0.972289	0.972317	0.961232	0.949432	0.935806	0.959718	0.954346	0.953092	0.934744	0.934996	0.93042
	72.605	0.766215	0.686965	0.677176	0.669663	0.697878	0.726844	0.761798	0.74379	0.845095	0.787076	0.897867	0.920016	0.975696	0.982811	0.941452	0.932688	0.991574	0.988402	0.996194	0.981182	0.978723	0.918239	0.969248	0.978405	0.980855	0.975162	0.969957	0.980865	0.952903	0.968839	0.976477	0.970018	0.957949	0.973848	0.972993	0.967371	0.980552	0.971147	0.973753	0.957046	0.940559	0.927413	0.955352	0.946214	0.945064	0.925098	0.923323	0.921147
	76.6387	0.766332	0.710925	0.686919	0.688192	0.727245	0.734511	0.766479	0.762649	0.858324	0.812451	0.891186	0.924821	0.959652	0.981197	0.939963	0.944579	0.987473	0.987878	0.981182	0.972379	0.97258	0.905599	0.960082	0.971863	0.972232	0.968161	0.960242	0.975257	0.942635	0.958597	0.96741	0.959609	0.949372	0.96682	0.965268	0.959933	0.974348	0.963491	0.96606	0.948039	0.928442	0.916443	0.945834	0.935532	0.934273	0.913551	0.91048	0.90856
	80.6723	0.760966	0.712705	0.682813	0.68346	0.719638	0.736704	0.760461	0.759919	0.850856	0.807239	0.884493	0.908394	0.956747	0.981594	0.933596	0.94338	0.989913	0.97983	0.978723	0.97258	0.99627	0.972412	0.997116	0.996948	0.999137	0.996696	0.996826	0.995127	0.991128	0.995227	0.994379	0.995122	0.990199	0.991621	0.992496	0.993148	0.990968	0.993689	0.992477	0.990289	0.984078	0.976488	0.988972	0.986982	0.986512	0.976085	0.975987	0.972838
	84.7059	0.737932	0.704422	0.659883	0.666156	0.713138	0.714149	0.739021	0.74773	0.843782	0.805591	0.862478	0.884049	0.9069	0.934929	0.904221	0.931429	0.939461	0.933719	0.918239	0.905599	0.972412	0.972074	0.997027	0.998392	0.996911	0.996488	0.99555	0.997474	0.992043	0.994129	0.993685	0.995801	0.993364	0.994523	0.996044	0.997179	0.993415	0.996215	0.99455	0.99215	0.985092	0.980146	0.990767	0.987388	0.987475	0.979637	0.977635	0.976202
	88.7395	0.756268	0.707851	0.677112	0.680574	0.718572	0.728968	0.756438	0.754714	0.849678	0.804212	0.87962	0.909836	0.946085	0.972247	0.929089	0.942441	0.98055	0.974966	0.969248	0.960082	0.997116	0.997027	0.98272	0.972419	0.97149	0.975188	0.980492	0.966344	0.990883	0.975862	0.964568	0.976147	0.98309	0.965104	0.968101	0.978414	0.954977	0.9729	0.967575	0.984449	0.991808	0.993658	0.984895	0.989777	0.989208	0.994285	0.995306	0.994483
	92.7731	0.765812	0.711968	0.681673	0.682793	0.720574	0.73745	0.765118	0.761143	0.854564	0.808714	0.88599	0.911918	0.954896	0.978672	0.936835	0.947948	0.987987	0.979989	0.978405	0.971863	0.996948	0.998392	0.972419	0.997942	0.996847	0.996872	0.998623	0.995337	0.997483	0.996815	0.994461	0.998116	0.996898	0.993782	0.995303	0.997969	0.990858	0.997039	0.995398	0.997151	0.993478	0.989165	0.996114	0.995197	0.99513	0.988509	0.988003	0.986139
	96.8067	0.76067	0.704752	0.67705	0.679216	0.719994	0.726932	0.761346	0.758145	0.85289	0.8077	0.886782	0.919586	0.95934	0.982116	0.936405	0.944042	0.987103	0.986875	0.980855	0.972232	0.999137	0.996911	0.97149	0.996847	0.997709	0.997453	0.997752	0.999097	0.993238	0.996285	0.996181	0.997575	0.995695	0.997155	0.997592	0.998341	0.996405	0.998254	0.997198	0.995032	0.987891	0.982035	0.993959	0.990727	0.990074	0.98074	0.979321	0.977746
	100.84	0.751771	0.695555	0.661994	0.666045	0.70722	0.71522	0.751564	0.748302	0.846667	0.800048	0.881334	0.911578	0.954317	0.98027	0.929103	0.942757	0.98332	0.981246	0.975162	0.968161	0.996696	0.996488	0.975188	0.996872	0.997453	0.998621	0.998068	0.99624	0.991808	0.996817	0.995949	0.995867	0.991435	0.993452	0.994181	0.994129	0.992539	0.994622	0.992353	0.990878	0.984686	0.976887	0.989756	0.987411	0.987039	0.976192	0.975936	0.972677
	104.874	0.757677	0.704784	0.671938	0.675403	0.718399	0.725728	0.758341	0.75664	0.852009	0.806204	0.880467	0.912174	0.948316	0.973358	0.93067	0.945352	0.979344	0.976879	0.969957	0.960242	0.996826	0.99555	0.980492	0.998623	0.997752	0.998068	0.998356	0.996213	0.994195	0.99793	0.996054	0.996366	0.994241	0.994504	0.995163	0.995542	0.992113	0.99568	0.992046	0.993217	0.988315	0.981642	0.992264	0.990725	0.99061	0.98106	0.980552	0.977585
	108.908	0.775662	0.720804	0.689259	0.690407	0.724796	0.745264	0.773627	0.767702	0.861627	0.815713	0.892967	0.915322	0.960724	0.983529	0.941289	0.95103	0.990915	0.981033	0.980865	0.975257	0.995127	0.997474	0.966344	0.995337	0.999097	0.99624	0.996213	0.995279	0.996825	0.997752	0.994857	0.997455	0.995798	0.993502	0.994537	0.996511	0.990979	0.995773	0.993284	0.995775	0.992319	0.986634	0.994987	0.994078	0.993515	0.985695	0.985814	0.982803
	112.941	0.74673	0.704022	0.664627	0.670633	0.71351	0.72029	0.747836	0.751111	0.844935	0.802014	0.869609	0.897832	0.932303	0.961293	0.918829	0.940052	0.967548	0.961552	0.952903	0.942635	0.991128	0.992043	0.990883	0.997483	0.993238	0.991808	0.994195	0.996825	0.98943	0.994441	0.995661	0.996046	0.993744	0.997577	0.997234	0.997023	0.997404	0.997699	0.996192	0.991949	0.983852	0.97701	0.990893	0.987066	0.986202	0.975795	0.973927	0.972574
	116.975	0.739604	0.690141	0.656612	0.663755	0.703997	0.707665	0.743034	0.741175	0.83353	0.791592	0.865082	0.901061	0.94209	0.972327	0.919532	0.932851	0.976226	0.975215	0.968839	0.958597	0.995227	0.994129	0.975862	0.996815	0.996285	0.996817	0.99793	0.997752	0.994441	0.995017	0.989041	0.99507	0.997609	0.98936	0.991283	0.996029	0.983597	0.993512	0.989879	0.997829	0.998063	0.995839	0.997402	0.998487	0.998322	0.99573	0.995523	0.993535
	121.008	0.737835	0.684645	0.656246	0.662987	0.696787	0.70441	0.741131	0.733595	0.826014	0.78244	0.86414	0.900981	0.946081	0.975155	0.919862	0.929246	0.98137	0.979109	0.976477	0.96741	0.994379	0.993685	0.964568	0.994461	0.996181	0.995949	0.996054	0.994857	0.995661	0.989041	0.998072	0.998591	0.996302	0.996295	0.997101	0.996202	0.993445	0.997295	0.994478	0.995704	0.991667	0.984415	0.994989	0.993801	0.994035	0.984299	0.983971	0.981993
	125.042	0.748979	0.703141	0.67236	0.677952	0.714018	0.723176	0.752165	0.749295	0.839935	0.797196	0.868747	0.902393	0.943171	0.972886	0.923667	0.936301	0.979385	0.973661	0.970018	0.959609	0.995122	0.995801	0.976147	0.998116	0.997575	0.995867	0.996366	0.997455	0.996046	0.99507	0.998591	0.997676	0.993388	0.998039	0.998114	0.994822	0.996915	0.997652	0.996212	0.992649	0.985272	0.976535	0.99179	0.988428	0.988913	0.975326	0.974376	0.973475
	129.076	0.748083	0.704606	0.664733	0.671329	0.708731	0.722349	0.749232	0.748832	0.840276	0.798181	0.86744	0.89265	0.933738	0.96378	0.919629	0.939956	0.972078	0.961728	0.957949	0.949372	0.990199	0.993364	0.98309	0.996898	0.995695	0.991435	0.994241	0.995798	0.993744	0.997609	0.996302	0.993388	0.997243	0.997065	0.99832	0.998078	0.995034	0.998685	0.997687	0.996966	0.992552	0.98624	0.996178	0.994251	0.994425	0.98577	0.985094	0.9842
	133.109	0.751186	0.701225	0.66755	0.672925	0.705821	0.722484	0.752895	0.747195	0.836456	0.794596	0.870279	0.897241	0.94612	0.974311	0.925426	0.937601	0.982685	0.973233	0.973848	0.96682	0.991621	0.994523	0.965104	0.993782	0.997155	0.993452	0.994504	0.993502	0.997577	0.98936	0.996295	0.998039	0.997065	0.995839	0.99659	0.998928	0.991205	0.998012	0.995247	0.999383	0.99671	0.993489	0.999071	0.998111	0.997903	0.992729	0.991285	0.99104
	137.143	0.745012	0.698222	0.665652	0.670852	0.704652	0.719756	0.747776	0.744162	0.832027	0.790825	0.865339	0.894044	0.943798	0.973661	0.921756	0.934262	0.982237	0.972556	0.972993	0.965268	0.992496	0.996044	0.968101	0.995303	0.997592	0.994181	0.995163	0.994537	0.997234	0.991283	0.997101	0.998114	0.99832	0.99659	0.999519	0.997337	0.998685	0.999196	0.997675	0.99424	0.986362	0.979258	0.993632	0.989523	0.989343	0.977942	0.975728	0.975932
	141.176	0.755718	0.710483	0.674642	0.678487	0.714535	0.731945	0.75601	0.755075	0.845433	0.802733	0.874561	0.898239	0.942974	0.971	0.926444	0.942618	0.980698	0.96877	0.967371	0.959933	0.993148	0.997179	0.978414	0.997969	0.998341	0.994129	0.995542	0.996511	0.997023	0.996029	0.996202	0.994822	0.998078	0.998928	0.997337	0.99825	0.998081	0.999444	0.998283	0.995362	0.988142	0.981703	0.994591	0.990738	0.990975	0.98073	0.978632	0.978834
	145.21	0.756354	0.702309	0.674332	0.676808	0.709834	0.729222	0.758197	0.750514	0.838487	0.795435	0.872116	0.900288	0.950571	0.976827	0.929611	0.937074	0.986632	0.977412	0.980552	0.974348	0.990968	0.993415	0.954977	0.990858	0.996405	0.992539	0.992113	0.990979	0.997404	0.983597	0.993445	0.996915	0.995034	0.991205	0.998685	0.998081	0.994481	0.999136	0.997315	0.998041	0.99303	0.989257	0.997265	0.994937	0.994757	0.988368	0.986454	0.986094
	149.244	0.752026	0.703942	0.670445	0.675626	0.709018	0.724781	0.752916	0.748606	0.839918	0.796917	0.872183	0.899515	0.944353	0.972944	0.925276	0.938655	0.981808	0.972289	0.971147	0.963491	0.993689	0.996215	0.9729	0.997039	0.998254	0.994622	0.99568	0.995773	0.997699	0.993512	0.997295	0.997652	0.998685	0.998012	0.999196	0.999444	0.999136	0.997016	0.997426	0.989802	0.979276	0.970591	0.98884	0.983165	0.982677	0.969016	0.966723	0.966788
	153.277	0.752365	0.703929	0.677549	0.680544	0.712706	0.730519	0.754921	0.748432	0.837535	0.793353	0.868672	0.898881	0.942246	0.969914	0.926521	0.936773	0.98238	0.972317	0.973753	0.96606	0.992477	0.99455	0.967575	0.995398	0.997198	0.992353	0.992046	0.993284	0.996192	0.989879	0.994478	0.996212	0.997687	0.995247	0.997675	0.998283	0.997315	0.997426	0.998478	0.99699	0.990726	0.98509	0.99618	0.993358	0.993355	0.98409	0.982266	0.982115
	157.311	0.743181	0.698729	0.662363	0.668466	0.706833	0.718596	0.745443	0.744024	0.836167	0.792557	0.86365	0.892324	0.929979	0.959638	0.918057	0.938317	0.969871	0.961232	0.957046	0.948039	0.990289	0.99215	0.984449	0.997151	0.995032	0.990878	0.993217	0.995775	0.991949	0.997829	0.995704	0.992649	0.996966	0.999383	0.99424	0.995362	0.998041	0.989802	0.99699	0.99549	0.987634	0.981564	0.994639	0.990397	0.9902	0.979985	0.978192	0.978961
	161.345	0.741112	0.703879	0.662275	0.671233	0.711574	0.71698	0.744479	0.746571	0.838699	0.796893	0.859179	0.888669	0.91921	0.950391	0.91112	0.936373	0.956514	0.949432	0.940559	0.928442	0.984078	0.985092	0.991808	0.993478	0.987891	0.984686	0.988315	0.992319	0.983852	0.998063	0.991667	0.985272	0.992552	0.99671	0.986362	0.988142	0.99303	0.979276	0.990726	0.987634	0.997517	0.994554	0.999779	0.998774	0.998536	0.993337	0.992346	0.992285
	165.378	0.732754	0.699408	0.654289	0.662786	0.703126	0.712413	0.734506	0.739268	0.831437	0.789362	0.851249	0.87549	0.906516	0.93855	0.900803	0.931039	0.947522	0.935806	0.927413	0.916443	0.976488	0.980146	0.993658	0.989165	0.982035	0.976887	0.981642	0.986634	0.97701	0.995839	0.984415	0.976535	0.98624	0.993489	0.979258	0.981703	0.989257	0.970591	0.98509	0.981564	0.994554	0.998354	0.997907	0.999487	0.999181	0.997928	0.99799	0.997514
	169.412	0.745351	0.702335	0.665209	0.67187	0.710081	0.721065	0.748586	0.747023	0.83805	0.795158	0.864385	0.892707	0.929545	0.958537	0.919514	0.94066	0.968294	0.959718	0.955352	0.945834	0.988972	0.990767	0.984895	0.996114	0.993959	0.989756	0.992264	0.994987	0.990893	0.997402	0.994989	0.99179	0.996178	0.999071	0.993632	0.994591	0.997265	0.98884	0.99618	0.994639	0.999779	0.997907	0.99487	0.997234	0.997139	0.99942	0.998967	0.998952
	173.445	0.74188	0.699759	0.659318	0.66758	0.707691	0.714952	0.74385	0.744141	0.838416	0.795204	0.861983	0.891422	0.922916	0.953529	0.913501	0.936923	0.960834	0.954346	0.946214	0.935532	0.986982	0.987388	0.989777	0.995197	0.990727	0.987411	0.990725	0.994078	0.987066	0.998487	0.993801	0.988428	0.994251	0.998111	0.989523	0.990738	0.994937	0.983165	0.993358	0.990397	0.998774	0.999487	0.997234	0.998809	0.998329	0.993416	0.992495	0.992838
	177.479	0.730551	0.689665	0.649611	0.658869	0.697795	0.703817	0.732894	0.733435	0.827743	0.784858	0.854184	0.88551	0.919312	0.952222	0.906078	0.929661	0.959528	0.953092	0.945064	0.934273	0.986512	0.987475	0.989208	0.99513	0.990074	0.987039	0.99061	0.993515	0.986202	0.998322	0.994035	0.988913	0.994425	0.997903	0.989343	0.990975	0.994757	0.982677	0.993355	0.9902	0.998536	0.999181	0.997139	0.998329	0.999675	0.996657	0.996463	0.995714
	181.513	0.732276	0.701787	0.655461	0.664433	0.705758	0.713304	0.73412	0.74159	0.832645	0.792631	0.849916	0.874422	0.905353	0.939063	0.89881	0.928014	0.94586	0.934744	0.925098	0.913551	0.976085	0.979637	0.994285	0.988509	0.98074	0.976192	0.98106	0.985695	0.975795	0.99573	0.984299	0.975326	0.98577	0.992729	0.977942	0.98073	0.988368	0.969016	0.98409	0.979985	0.993337	0.997928	0.99942	0.993416	0.996657	0.996745	0.996443	0.995825
	185.546	0.732125	0.700454	0.655218	0.664559	0.707433	0.711279	0.734445	0.741449	0.834024	0.793142	0.849861	0.877625	0.904304	0.937641	0.898522	0.927574	0.943126	0.934996	0.923323	0.91048	0.975987	0.977635	0.995306	0.988003	0.979321	0.975936	0.980552	0.985814	0.973927	0.995523	0.983971	0.974376	0.985094	0.991285	0.975728	0.978632	0.986454	0.966723	0.982266	0.978192	0.992346	0.99799	0.998967	0.992495	0.996463	0.996443	0.999601	0.999128
	189.58	0.726549	0.698617	0.654066	0.663609	0.703443	0.709607	0.730568	0.736697	0.826512	0.788203	0.844221	0.869688	0.899852	0.934222	0.895428	0.9248	0.941659	0.93042	0.921147	0.90856	0.972838	0.976202	0.994483	0.986139	0.977746	0.972677	0.977585	0.982803	0.972574	0.993535	0.981993	0.973475	0.9842	0.99104	0.975932	0.978834	0.986094	0.966788	0.982115	0.978961	0.992285	0.997514	0.998952	0.992838	0.995714	0.995825	0.999128	0.998912
	193.613	0.727143	0.700043	0.653578	0.662521	0.703026	0.711182	0.72977	0.737712	0.82751	0.787984	0.844449	0.867567	0.898333	0.932091	0.893723	0.925182	0.940274	0.927196	0.91803	0.906172	0.971056	0.975732	0.994523	0.985166	0.976473	0.971106	0.976289	0.981719	0.970942	0.993276	0.979567	0.970252	0.981909	0.989841	0.973305	0.976546	0.985137	0.963698	0.980067	0.976337	0.990947	0.996494	0.999304	0.991337	0.994493	0.994642	0.99944	0.998983
	197.647	0.733255	0.705773	0.658865	0.666245	0.707712	0.719778	0.735021	0.74403	0.832429	0.792896	0.847073	0.867435	0.899613	0.932827	0.896958	0.928005	0.942375	0.927142	0.919551	0.908891	0.971146	0.976828	0.992843	0.98524	0.977644	0.971072	0.976149	0.981653	0.972345	0.993091	0.979214	0.96984	0.981964	0.990367	0.97425	0.977382	0.986207	0.965374	0.980796	0.977545	0.991264	0.995816	0.99892	0.991459	0.994168	0.994007	0.999217	0.99828
	201.681	0.7242	0.700324	0.650787	0.660505	0.702061	0.708405	0.726182	0.737307	0.826972	0.78983	0.842092	0.863541	0.893898	0.929099	0.88853	0.92034	0.934798	0.921948	0.910744	0.898488	0.967481	0.972286	0.995232	0.981888	0.972014	0.967341	0.973054	0.978085	0.966492	0.991303	0.976369	0.965466	0.978098	0.986709	0.968577	0.972112	0.981514	0.957897	0.975973	0.97087	0.987198	0.994252	0.997582	0.987419	0.991943	0.992304	0.998856	0.998445
	205.714	0.715187	0.692926	0.644906	0.654654	0.695668	0.701281	0.718832	0.729479	0.818021	0.78333	0.835075	0.856751	0.889096	0.925897	0.883609	0.914826	0.932295	0.919038	0.908605	0.895994	0.965267	0.970372	0.995017	0.98017	0.970101	0.964997	0.970795	0.975845	0.96449	0.989443	0.975072	0.96468	0.977255	0.985517	0.967677	0.971404	0.980142	0.957055	0.974953	0.970556	0.986308	0.993311	0.99651	0.986673	0.990812	0.991406	0.997707	0.997247
	209.748	0.714293	0.692192	0.644129	0.653917	0.695044	0.700692	0.717849	0.728539	0.81724	0.78198	0.833656	0.855651	0.887116	0.923969	0.882202	0.914075	0.930675	0.917318	0.906776	0.894074	0.964259	0.969358	0.994861	0.979544	0.969206	0.963938	0.96981	0.975181	0.963384	0.989052	0.974129	0.963534	0.976453	0.984903	0.966533	0.970355	0.979393	0.955812	0.974026	0.96973	0.98586	0.993109	0.996593	0.98622	0.990516	0.991103	0.997726	0.997342
	213.782	0.70721	0.687555	0.637883	0.647809	0.690678	0.694483	0.710751	0.722947	0.812388	0.777984	0.826261	0.846877	0.873964	0.910823	0.872888	0.9075	0.917406	0.904206	0.891584	0.878089	0.954743	0.959397	0.994588	0.971712	0.959393	0.954023	0.960471	0.967054	0.952644	0.983237	0.964938	0.952557	0.967407	0.977358	0.955588	0.959792	0.970676	0.943545	0.964302	0.959669	0.97887	0.98847	0.993397	0.979479	0.985086	0.985537	0.994631	0.99475
	217.815	0.688995	0.674805	0.622327	0.632385	0.67618	0.678985	0.692162	0.707901	0.796869	0.765108	0.810591	0.827312	0.853865	0.892033	0.853775	0.891815	0.898769	0.883727	0.869483	0.855856	0.939148	0.945156	0.990651	0.958522	0.943722	0.938154	0.945574	0.952759	0.935925	0.972462	0.949696	0.935257	0.952396	0.964488	0.938629	0.943718	0.956918	0.9246	0.948946	0.943304	0.966189	0.978269	0.985755	0.966845	0.973881	0.974721	0.987392	0.987531
	221.849	0.705979	0.690043	0.634172	0.643507	0.688507	0.695379	0.707541	0.723782	0.812269	0.779987	0.821399	0.834436	0.861148	0.897964	0.863946	0.902468	0.904145	0.887347	0.873992	0.861251	0.942351	0.94893	0.991337	0.961502	0.948456	0.941777	0.949456	0.956587	0.941642	0.975589	0.953301	0.938678	0.955869	0.96882	0.943811	0.948115	0.961379	0.930343	0.95338	0.947358	0.969694	0.981162	0.988268	0.970351	0.977224	0.977351	0.990091	0.989884
	225.882	0.689833	0.679851	0.622898	0.630944	0.676907	0.685636	0.691837	0.711116	0.796861	0.767315	0.804012	0.811985	0.838578	0.875854	0.845828	0.887666	0.884476	0.863934	0.851024	0.838573	0.924098	0.932747	0.984278	0.9461	0.931396	0.923085	0.931449	0.939884	0.923442	0.962232	0.935271	0.919075	0.939073	0.954279	0.925538	0.930728	0.94625	0.910921	0.936465	0.930862	0.955818	0.969014	0.97887	0.956708	0.964026	0.96418	0.980619	0.98019
	229.916	0.680598	0.668402	0.61125	0.620992	0.663875	0.671716	0.681917	0.699046	0.786595	0.757283	0.798627	0.807103	0.836117	0.875895	0.838464	0.880678	0.883798	0.863603	0.850296	0.838152	0.924186	0.932981	0.983857	0.946433	0.931377	0.92341	0.932429	0.939818	0.923827	0.962368	0.936626	0.921178	0.939834	0.955105	0.927012	0.93199	0.946745	0.911646	0.937775	0.931159	0.956156	0.969167	0.97888	0.956816	0.964557	0.965386	0.980753	0.980149
	233.95	0.673568	0.664958	0.605632	0.614344	0.658982	0.666892	0.6747	0.694088	0.77999	0.753592	0.78767	0.790162	0.815277	0.853689	0.824147	0.869419	0.861629	0.839814	0.824852	0.81248	0.904232	0.913423	0.975807	0.928404	0.911666	0.903039	0.912733	0.921358	0.903394	0.9469	0.91662	0.898961	0.920184	0.937937	0.905947	0.911197	0.928439	0.889074	0.917904	0.910806	0.93933	0.954992	0.966712	0.940483	0.949342	0.949684	0.968714	0.968339
	237.983	0.663228	0.656984	0.596127	0.605473	0.650384	0.656774	0.664241	0.685047	0.770685	0.745199	0.777647	0.77951	0.803909	0.843331	0.81226	0.859441	0.850384	0.828375	0.812234	0.799322	0.894924	0.904523	0.971368	0.920196	0.902224	0.893868	0.904119	0.913026	0.893564	0.939907	0.907945	0.889279	0.911453	0.929844	0.89604	0.901712	0.919818	0.878222	0.90868	0.900872	0.931202	0.948308	0.96093	0.932356	0.942109	0.942701	0.963192	0.963018
	242.017	0.657689	0.650753	0.591746	0.600967	0.645311	0.650184	0.659092	0.679346	0.764996	0.741249	0.774036	0.775778	0.800331	0.840347	0.807956	0.853624	0.847144	0.826182	0.809348	0.796498	0.892289	0.901239	0.969637	0.917035	0.898575	0.890767	0.900882	0.909334	0.889829	0.936568	0.904982	0.886344	0.908183	0.926332	0.892625	0.89834	0.916201	0.874591	0.905378	0.897511	0.927774	0.944931	0.957357	0.928894	0.938834	0.939621	0.959916	0.959772
	246.05	0.632845	0.630178	0.570344	0.578839	0.627315	0.626496	0.635124	0.659057	0.742895	0.722003	0.748503	0.748481	0.768929	0.808609	0.778236	0.82794	0.813433	0.793695	0.773199	0.758432	0.863321	0.872177	0.954363	0.889912	0.86832	0.862153	0.872849	0.882842	0.857929	0.912555	0.875897	0.854134	0.878992	0.898028	0.859224	0.866274	0.886859	0.839429	0.87387	0.864963	0.900125	0.921365	0.935838	0.901567	0.913393	0.914269	0.938607	0.939575
	250.084	0.655395	0.650576	0.592132	0.600816	0.645094	0.651205	0.657652	0.678652	0.762374	0.738521	0.771614	0.773466	0.800778	0.840994	0.807516	0.853846	0.848966	0.826262	0.811059	0.798181	0.892628	0.903031	0.969355	0.917937	0.899812	0.891512	0.901518	0.910216	0.890869	0.937231	0.905366	0.887093	0.909304	0.927117	0.893579	0.899761	0.917546	0.875959	0.90628	0.899031	0.928726	0.945482	0.958307	0.929874	0.939044	0.939973	0.960496	0.960138
	254.118	0.639387	0.63769	0.577106	0.584894	0.631394	0.636938	0.640753	0.664791	0.747028	0.725201	0.751751	0.748913	0.772436	0.812572	0.78333	0.833443	0.820365	0.796357	0.779043	0.765997	0.867419	0.878436	0.955852	0.894956	0.874655	0.866027	0.876907	0.886879	0.864649	0.917045	0.88027	0.859301	0.884398	0.904484	0.866435	0.873298	0.893856	0.847231	0.880745	0.872693	0.906388	0.925986	0.941229	0.90764	0.918524	0.919321	0.943854	0.943834
	258.151	0.661254	0.654131	0.596615	0.603636	0.64992	0.656636	0.662641	0.684592	0.767921	0.744748	0.775019	0.774954	0.801235	0.840792	0.80959	0.854598	0.848619	0.826365	0.810443	0.798245	0.892304	0.90216	0.968863	0.916773	0.898758	0.890693	0.900405	0.909029	0.889703	0.936178	0.903866	0.884686	0.907436	0.925401	0.891512	0.897701	0.91605	0.874179	0.904438	0.897111	0.926918	0.943572	0.956428	0.927839	0.9374	0.938049	0.959228	0.958863
	262.185	0.640975	0.638033	0.577774	0.583641	0.63344	0.636455	0.642439	0.667809	0.748558	0.730067	0.750566	0.743498	0.764787	0.802428	0.778443	0.828072	0.8079	0.785506	0.765729	0.752255	0.855343	0.865329	0.948798	0.881897	0.861082	0.85398	0.864644	0.874689	0.850933	0.905151	0.866847	0.84419	0.870173	0.890581	0.851162	0.85806	0.879734	0.831496	0.865794	0.856826	0.892337	0.913557	0.928797	0.893928	0.905495	0.905727	0.931834	0.932331
	266.218	0.637932	0.634356	0.573263	0.579489	0.629263	0.633001	0.638694	0.664401	0.746142	0.727148	0.749676	0.743191	0.76641	0.805504	0.777632	0.827241	0.811213	0.788486	0.769125	0.756168	0.858687	0.869115	0.950457	0.885323	0.864728	0.857443	0.868336	0.877977	0.854698	0.908302	0.87066	0.848237	0.87382	0.894145	0.855194	0.862113	0.883468	0.835624	0.869745	0.860546	0.895631	0.916237	0.931494	0.896871	0.90856	0.909102	0.934746	0.935029
	270.252	0.643166	0.639267	0.577932	0.584096	0.633015	0.63828	0.643731	0.668706	0.749924	0.729891	0.752227	0.745019	0.768021	0.806567	0.780296	0.831025	0.812794	0.788952	0.770224	0.757361	0.859586	0.870528	0.951108	0.886706	0.866404	0.858536	0.869537	0.879476	0.856471	0.909789	0.871727	0.84945	0.875234	0.895948	0.856902	0.863719	0.885273	0.837362	0.871371	0.862308	0.89744	0.918018	0.933517	0.898808	0.910241	0.91062	0.936449	0.936633
	274.286	0.597645	0.596024	0.53742	0.542433	0.595058	0.59237	0.598798	0.626627	0.707784	0.690509	0.7125	0.705193	0.723509	0.761657	0.734856	0.787915	0.767284	0.746847	0.723574	0.709536	0.820021	0.829755	0.925535	0.848206	0.823737	0.818616	0.82975	0.840805	0.811338	0.873753	0.830469	0.805356	0.833383	0.854579	0.810201	0.818665	0.843058	0.788671	0.827146	0.817151	0.857364	0.881582	0.899519	0.858739	0.872293	0.87329	0.902554	0.903977
	278.319	0.603291	0.601457	0.542979	0.546918	0.60112	0.599175	0.60436	0.632371	0.713186	0.695818	0.714273	0.705457	0.719933	0.755995	0.736603	0.789794	0.762216	0.741888	0.718226	0.704199	0.815378	0.824312	0.923142	0.843609	0.819134	0.813514	0.824426	0.836358	0.806501	0.869658	0.825138	0.79936	0.828278	0.850161	0.804861	0.813098	0.838311	0.783466	0.82201	0.812552	0.853362	0.878062	0.896215	0.855002	0.868655	0.869003	0.899118	0.900754
	282.353	0.620777	0.616345	0.556441	0.559621	0.616619	0.615065	0.620762	0.649963	0.731306	0.712177	0.728839	0.720322	0.734272	0.769177	0.750647	0.80357	0.773829	0.754329	0.73008	0.71602	0.826205	0.834776	0.929986	0.85331	0.82974	0.824821	0.835453	0.847326	0.817419	0.879263	0.835281	0.808848	0.837859	0.859192	0.814403	0.822508	0.847848	0.793671	0.831282	0.821298	0.861878	0.886344	0.903813	0.863303	0.877138	0.877097	0.90707	0.908879
	286.387	0.63595	0.627296	0.569725	0.572947	0.626747	0.626991	0.636445	0.661605	0.742993	0.724743	0.743331	0.733985	0.750516	0.785487	0.76661	0.816803	0.790379	0.770757	0.747946	0.734535	0.840078	0.848219	0.938462	0.865895	0.843938	0.838526	0.848878	0.859657	0.832771	0.890287	0.849484	0.824911	0.851938	0.872713	0.830945	0.838107	0.861604	0.810892	0.846537	0.836983	0.875018	0.897743	0.913613	0.876635	0.88932	0.88911	0.916679	0.918027
	290.42	0.602161	0.601764	0.541625	0.545938	0.600905	0.595309	0.603638	0.633129	0.711458	0.697949	0.709407	0.698079	0.712107	0.747916	0.727949	0.781054	0.749441	0.730529	0.704377	0.689048	0.80302	0.811585	0.914038	0.830574	0.8056	0.801748	0.812956	0.824292	0.793553	0.85783	0.813208	0.786102	0.815398	0.837068	0.7912	0.799455	0.824824	0.769024	0.808282	0.797128	0.83936	0.866013	0.883574	0.84128	0.855876	0.856088	0.887335	0.889396
	294.454	0.561333	0.564294	0.505984	0.506513	0.560925	0.559239	0.562046	0.594108	0.662257	0.655834	0.665249	0.644059	0.662756	0.700109	0.677232	0.734223	0.705102	0.679486	0.655786	0.643152	0.756826	0.770711	0.877337	0.787563	0.761535	0.75622	0.768516	0.780002	0.748144	0.816549	0.766645	0.738221	0.769942	0.79395	0.744655	0.754618	0.782555	0.721522	0.763199	0.75161	0.796305	0.8234	0.845269	0.797726	0.812351	0.813469	0.848887	0.84999
	298.487	0.557163	0.557033	0.50444	0.50639	0.562212	0.552505	0.559976	0.590173	0.666304	0.654594	0.670604	0.660628	0.675902	0.712398	0.687641	0.740439	0.716627	0.69908	0.672246	0.657171	0.772176	0.780982	0.88874	0.800075	0.772659	0.77043	0.781053	0.792786	0.758397	0.82741	0.780136	0.752418	0.782633	0.803401	0.755208	0.76525	0.791771	0.732696	0.773928	0.763543	0.807172	0.834423	0.853886	0.808744	0.823528	0.824755	0.857327	0.859796
	302.521	0.613719	0.612531	0.553093	0.557344	0.609258	0.60905	0.614717	0.642388	0.720961	0.704896	0.720618	0.709172	0.726033	0.762369	0.742185	0.795287	0.767327	0.74525	0.72228	0.708377	0.818367	0.828403	0.924686	0.846527	0.822784	0.816816	0.827964	0.839201	0.811033	0.872557	0.828695	0.803165	0.831884	0.85401	0.809567	0.817537	0.842329	0.788072	0.826181	0.816174	0.856416	0.880998	0.898851	0.858196	0.871534	0.871809	0.902051	0.903249
	306.555	0.591055	0.583592	0.526928	0.526866	0.582725	0.584228	0.590379	0.618526	0.69679	0.682685	0.700927	0.683225	0.703523	0.738493	0.718409	0.77184	0.746074	0.723294	0.700484	0.689042	0.796026	0.806869	0.905979	0.823886	0.800276	0.794706	0.805809	0.816868	0.787641	0.850166	0.804339	0.778073	0.807012	0.829951	0.784481	0.792877	0.819034	0.763131	0.801621	0.791286	0.832614	0.856546	0.875908	0.833976	0.847321	0.847663	0.878819	0.879881
	310.588	0.550774	0.549097	0.493511	0.492329	0.546332	0.548549	0.550612	0.580723	0.653317	0.641572	0.658141	0.635985	0.659607	0.695403	0.672441	0.730583	0.704686	0.677689	0.655933	0.644572	0.754379	0.768828	0.873816	0.78533	0.759943	0.753835	0.765732	0.777642	0.746145	0.81333	0.762981	0.73579	0.766985	0.791122	0.742324	0.752256	0.78037	0.719782	0.76081	0.750261	0.794181	0.819918	0.84242	0.795625	0.809113	0.810185	0.844786	0.845686
	314.622	0.568102	0.567412	0.51299	0.511903	0.567922	0.56887	0.56948	0.599849	0.673025	0.659636	0.67421	0.656665	0.676338	0.711148	0.693207	0.749552	0.720674	0.695638	0.673805	0.661327	0.771353	0.784054	0.887912	0.801473	0.776352	0.770183	0.781259	0.79403	0.762283	0.828931	0.779509	0.752339	0.78383	0.806929	0.758641	0.768475	0.7961	0.737069	0.77695	0.767864	0.810706	0.836199	0.857571	0.812358	0.825451	0.826002	0.859904	0.861207
	318.655	0.565127	0.559799	0.507544	0.505371	0.564091	0.561941	0.566361	0.596328	0.671328	0.658154	0.675565	0.659404	0.679318	0.713298	0.693282	0.747583	0.72178	0.700029	0.676707	0.664265	0.772759	0.783898	0.887126	0.800985	0.775942	0.771754	0.782249	0.794448	0.761667	0.827803	0.779566	0.752314	0.782796	0.804609	0.757101	0.766972	0.794225	0.735938	0.775304	0.765783	0.808422	0.833554	0.854024	0.809852	0.823109	0.823729	0.856451	0.858215
	322.689	0.59693	0.589056	0.534856	0.533587	0.59181	0.590445	0.597414	0.626082	0.702373	0.688609	0.704662	0.688855	0.706545	0.739744	0.722335	0.774768	0.746211	0.725468	0.701662	0.689192	0.796289	0.806184	0.905352	0.823086	0.799281	0.795115	0.805448	0.816991	0.786152	0.849298	0.803221	0.776316	0.805781	0.827465	0.781728	0.790574	0.81697	0.760926	0.799056	0.789063	0.83053	0.85499	0.873865	0.832021	0.845266	0.845351	0.876727	0.878375
	326.723	0.577012	0.573743	0.517704	0.517726	0.573414	0.57403	0.577213	0.606915	0.682935	0.669128	0.685271	0.668401	0.687904	0.723701	0.703217	0.758358	0.731856	0.708147	0.68537	0.673208	0.783176	0.794887	0.897103	0.812446	0.787625	0.781814	0.793082	0.804998	0.774189	0.839565	0.79176	0.764772	0.795196	0.818275	0.770975	0.780209	0.807196	0.749252	0.788926	0.779022	0.82145	0.846498	0.867007	0.822848	0.836485	0.837098	0.869894	0.871121
	330.756	0.573479	0.57059	0.513536	0.513597	0.57058	0.570399	0.573554	0.604057	0.680275	0.666237	0.681677	0.665037	0.683909	0.719605	0.699099	0.755255	0.727237	0.703849	0.680548	0.668041	0.779293	0.791001	0.894548	0.808851	0.783787	0.778251	0.789677	0.801899	0.770173	0.836451	0.788088	0.760623	0.791418	0.814535	0.766604	0.775985	0.803327	0.744749	0.784737	0.774561	0.817713	0.843314	0.864013	0.819104	0.83307	0.833662	0.866877	0.868339
	334.79	0.563565	0.564251	0.508737	0.509394	0.563376	0.563112	0.564749	0.595091	0.668994	0.656975	0.6714	0.654431	0.674296	0.711331	0.689417	0.745074	0.719514	0.694958	0.67229	0.659643	0.771551	0.783967	0.888797	0.801791	0.776052	0.770003	0.78152	0.793567	0.762358	0.829398	0.780751	0.753609	0.784672	0.807936	0.759761	0.76944	0.796578	0.737507	0.778105	0.768354	0.811283	0.837098	0.858239	0.81279	0.826578	0.827526	0.861261	0.862431
	338.824	0.540977	0.540554	0.489181	0.488623	0.544265	0.539633	0.543617	0.573783	0.645368	0.634827	0.648299	0.632903	0.652499	0.689854	0.665316	0.721488	0.697325	0.674772	0.650865	0.637121	0.751013	0.763033	0.871377	0.781256	0.754366	0.749947	0.761249	0.773824	0.739711	0.809336	0.759864	0.732006	0.763705	0.785698	0.736374	0.747003	0.774441	0.714142	0.755313	0.745696	0.789659	0.816663	0.838028	0.791175	0.805299	0.806578	0.840906	0.842845
	342.857	0.558676	0.552111	0.500235	0.496853	0.553511	0.557533	0.559308	0.587864	0.660549	0.648459	0.665015	0.644216	0.668504	0.704507	0.683828	0.739632	0.716316	0.689838	0.66978	0.659178	0.765437	0.77903	0.880669	0.795494	0.771534	0.764467	0.775725	0.788042	0.757584	0.822277	0.773819	0.747339	0.778132	0.801321	0.754179	0.763884	0.791003	0.733367	0.772044	0.763372	0.805013	0.828879	0.850366	0.806287	0.818825	0.819508	0.85256	0.85343
	346.891	0.493623	0.489307	0.442759	0.438649	0.493343	0.49148	0.496566	0.524059	0.59015	0.582187	0.598007	0.575938	0.602208	0.63939	0.612142	0.672399	0.650613	0.62416	0.603097	0.591013	0.701669	0.717026	0.827787	0.734055	0.707473	0.702172	0.71416	0.727238	0.692044	0.762657	0.710992	0.683771	0.715775	0.738483	0.688262	0.699699	0.727857	0.66609	0.707336	0.698111	0.742959	0.769751	0.793306	0.744561	0.757607	0.759337	0.794623	0.796344
	350.924	0.474786	0.467377	0.42406	0.418757	0.474709	0.47019	0.47764	0.504773	0.571542	0.563978	0.584447	0.563272	0.59075	0.627278	0.596744	0.655627	0.638776	0.614607	0.592724	0.581114	0.689871	0.704521	0.815286	0.721042	0.694067	0.690493	0.701982	0.714534	0.678031	0.749034	0.697633	0.670555	0.701703	0.723427	0.673447	0.685282	0.713389	0.651422	0.692756	0.683283	0.728215	0.754607	0.77816	0.729545	0.74259	0.744724	0.779285	0.781285
	354.958	0.486958	0.482813	0.436902	0.432529	0.489754	0.484128	0.490639	0.519335	0.586155	0.579729	0.59569	0.575146	0.600929	0.637278	0.609479	0.667685	0.646934	0.623391	0.600844	0.588139	0.698553	0.712543	0.824602	0.729481	0.70263	0.69907	0.71054	0.723251	0.68703	0.757833	0.70696	0.679475	0.710964	0.732567	0.682714	0.694272	0.722104	0.660688	0.701754	0.692235	0.73711	0.764158	0.786913	0.738716	0.751951	0.753708	0.78845	0.79063
	358.992	0.481534	0.475984	0.430227	0.424599	0.480796	0.478956	0.483939	0.512413	0.578986	0.57241	0.592048	0.567758	0.597236	0.632933	0.604551	0.663095	0.644949	0.618921	0.598104	0.587331	0.694004	0.709585	0.819319	0.725138	0.698984	0.69461	0.706163	0.718337	0.683425	0.753043	0.701594	0.674724	0.705773	0.728305	0.67883	0.690332	0.718501	0.656839	0.697783	0.688173	0.732688	0.758477	0.782207	0.734101	0.746671	0.748574	0.783348	0.784825
	363.025	0.452573	0.445102	0.404084	0.39851	0.454434	0.444344	0.455697	0.483671	0.548833	0.546671	0.570169	0.548348	0.577283	0.613319	0.577285	0.632091	0.62206	0.601381	0.577333	0.566107	0.672515	0.686195	0.797458	0.701182	0.673492	0.673095	0.684047	0.694546	0.65746	0.728499	0.678339	0.651292	0.680724	0.701227	0.65217	0.664286	0.69183	0.629604	0.671515	0.660472	0.705523	0.731846	0.75484	0.706587	0.719996	0.722836	0.756601	0.758698
	367.059	0.402906	0.398412	0.361024	0.354385	0.409108	0.398156	0.408459	0.435138	0.495129	0.493914	0.514693	0.491662	0.52231	0.55758	0.522732	0.581655	0.568138	0.545705	0.5233	0.510969	0.618306	0.633677	0.750437	0.649381	0.621083	0.62011	0.63143	0.643607	0.604206	0.677701	0.625487	0.598767	0.629357	0.649688	0.599139	0.612106	0.640043	0.576594	0.618723	0.608884	0.655031	0.68283	0.707119	0.656752	0.669392	0.672348	0.707377	0.710021
	371.092	0.53772	0.524125	0.484158	0.477001	0.532397	0.532057	0.539463	0.563797	0.635666	0.624968	0.648742	0.628864	0.654437	0.687411	0.664127	0.714775	0.699871	0.677127	0.656297	0.645641	0.746237	0.758123	0.858487	0.773241	0.748723	0.744967	0.754212	0.765933	0.734089	0.797418	0.749976	0.724894	0.75429	0.774065	0.728449	0.738964	0.765579	0.708714	0.746673	0.738778	0.77867	0.801643	0.822369	0.779786	0.791378	0.792558	0.823786	0.825364
	375.126	0.431724	0.427748	0.392546	0.386595	0.439764	0.42725	0.437731	0.463897	0.523531	0.523058	0.54573	0.526325	0.552739	0.588503	0.554239	0.60938	0.598752	0.577969	0.554775	0.542405	0.649689	0.663684	0.777414	0.679368	0.650511	0.650089	0.660612	0.672174	0.63346	0.706648	0.655288	0.628683	0.658944	0.678616	0.628605	0.641619	0.669234	0.606135	0.648497	0.63905	0.684166	0.711224	0.734901	0.685632	0.698357	0.701486	0.73586	0.738304
	379.16	0.448722	0.447219	0.409315	0.406127	0.45802	0.444921	0.454866	0.481357	0.54633	0.541723	0.564461	0.54882	0.573676	0.61001	0.576327	0.631676	0.61938	0.599676	0.575383	0.561598	0.672298	0.684915	0.799718	0.702117	0.672658	0.67201	0.682532	0.694394	0.655927	0.729517	0.678651	0.652082	0.682417	0.702179	0.652049	0.664626	0.691944	0.629092	0.671964	0.662609	0.707773	0.735546	0.758476	0.709523	0.72268	0.725609	0.759696	0.762328
	383.193	0.384024	0.383719	0.35502	0.347981	0.398653	0.383952	0.392038	0.417534	0.469523	0.472742	0.495201	0.477048	0.502454	0.539862	0.502728	0.558518	0.552416	0.530736	0.508775	0.496386	0.604409	0.6198	0.736309	0.63575	0.6053	0.60471	0.61523	0.627576	0.58679	0.663226	0.610044	0.583531	0.614865	0.63393	0.582324	0.596781	0.624805	0.559856	0.603231	0.595107	0.640655	0.668188	0.6936	0.641935	0.654493	0.658525	0.694135	0.696711
	387.227	0.380793	0.379089	0.348183	0.340339	0.393325	0.378839	0.387397	0.414594	0.465813	0.468305	0.487975	0.467596	0.493581	0.53025	0.49246	0.550535	0.541125	0.519098	0.496291	0.483909	0.592876	0.609025	0.725702	0.624398	0.594121	0.594194	0.605097	0.617604	0.575662	0.652873	0.598529	0.570804	0.602884	0.622227	0.569674	0.584346	0.613291	0.547078	0.590746	0.581432	0.628358	0.656749	0.682627	0.629484	0.642688	0.646573	0.683358	0.686165
	391.261	0.371835	0.36136	0.344011	0.328374	0.380511	0.370045	0.380602	0.401481	0.436683	0.448613	0.468201	0.441059	0.468025	0.500813	0.470324	0.523399	0.516411	0.491729	0.474446	0.465557	0.559834	0.577996	0.68498	0.58935	0.56244	0.561692	0.571092	0.583132	0.543764	0.615026	0.562385	0.536968	0.567679	0.585465	0.536459	0.551389	0.57921	0.516941	0.556244	0.549592	0.592374	0.616664	0.64245	0.593388	0.603186	0.606778	0.641698	0.64373
	395.294	0.352283	0.347155	0.320147	0.311293	0.364915	0.348091	0.361004	0.385306	0.437957	0.439103	0.458846	0.438812	0.468409	0.502068	0.466133	0.523894	0.512733	0.493234	0.470682	0.457041	0.562654	0.577397	0.695725	0.592977	0.5637	0.564981	0.575244	0.588116	0.545572	0.620747	0.568394	0.542039	0.572718	0.590334	0.539638	0.553887	0.581422	0.517955	0.559578	0.551089	0.596993	0.625542	0.649768	0.598958	0.610896	0.614284	0.649182	0.652813
	399.328	0.319103	0.316936	0.293863	0.281787	0.333371	0.319003	0.328499	0.353882	0.396747	0.401903	0.416786	0.389903	0.424187	0.454879	0.420948	0.4787	0.466299	0.443368	0.423251	0.410789	0.510544	0.528318	0.644429	0.540762	0.51236	0.51374	0.523591	0.536123	0.494247	0.568456	0.514615	0.488414	0.519708	0.537242	0.486738	0.501731	0.529793	0.465603	0.506495	0.498184	0.543683	0.571981	0.597454	0.545865	0.556439	0.559848	0.596415	0.599523
	403.361	0.392591	0.378235	0.350782	0.339001	0.393061	0.386815	0.398597	0.418775	0.474941	0.468719	0.495662	0.471666	0.502669	0.53239	0.505241	0.565871	0.549069	0.524916	0.506575	0.495707	0.594203	0.610492	0.721078	0.625179	0.598913	0.597039	0.607096	0.621033	0.581082	0.651711	0.598729	0.573994	0.604233	0.623524	0.574139	0.587351	0.615575	0.553905	0.593273	0.586161	0.630525	0.656125	0.68104	0.632559	0.64248	0.64482	0.678464	0.681313
	407.395	0.44055	0.423262	0.393453	0.380431	0.43686	0.435767	0.445708	0.466498	0.523998	0.516624	0.54021	0.513962	0.546047	0.575318	0.553119	0.612262	0.592659	0.56668	0.549702	0.539835	0.635704	0.652102	0.757547	0.665804	0.641589	0.638104	0.647915	0.661693	0.624618	0.691814	0.640039	0.615212	0.645609	0.66549	0.617561	0.629966	0.65789	0.598375	0.63587	0.629279	0.671934	0.695978	0.719948	0.673921	0.683192	0.684652	0.717894	0.720112
	411.429	0.437757	0.417908	0.387544	0.377565	0.431122	0.426442	0.442107	0.459997	0.523619	0.513868	0.546752	0.524671	0.554722	0.58501	0.557703	0.616831	0.601541	0.578742	0.55963	0.549431	0.647398	0.661883	0.768761	0.677147	0.651684	0.649498	0.659582	0.672562	0.634689	0.702787	0.652035	0.628049	0.656547	0.676425	0.628693	0.64063	0.668033	0.608272	0.647188	0.6395	0.682938	0.707181	0.730728	0.684847	0.694914	0.696974	0.728422	0.730927
	415.462	0.39527	0.381963	0.351215	0.343486	0.396376	0.383846	0.401161	0.421067	0.482184	0.47545	0.505587	0.486197	0.513733	0.544973	0.512945	0.573623	0.557649	0.537745	0.515586	0.503003	0.606989	0.620958	0.735387	0.637461	0.609463	0.609707	0.620247	0.63337	0.591834	0.664664	0.612583	0.587445	0.616563	0.635694	0.585802	0.598661	0.626477	0.563911	0.605186	0.596196	0.642292	0.669556	0.693568	0.644411	0.655914	0.658696	0.691562	0.695025
	419.496	0.468537	0.453124	0.4181	0.411316	0.465402	0.457205	0.473711	0.493398	0.558872	0.549189	0.575279	0.556807	0.581823	0.613542	0.587606	0.646518	0.625558	0.604846	0.582971	0.570156	0.674779	0.687499	0.797213	0.704467	0.678116	0.676466	0.686838	0.70006	0.661757	0.731179	0.681038	0.655808	0.685139	0.704834	0.656433	0.668018	0.695194	0.635273	0.674976	0.666532	0.710802	0.737045	0.759256	0.71302	0.724406	0.726111	0.758124	0.761157
	423.529	0.380607	0.374403	0.342807	0.33713	0.387055	0.372289	0.386793	0.409444	0.468284	0.463512	0.490472	0.472058	0.499078	0.533251	0.496115	0.557068	0.544242	0.523797	0.500353	0.486963	0.595845	0.610603	0.728132	0.627398	0.597316	0.597906	0.608911	0.621692	0.579365	0.655609	0.602051	0.575841	0.606195	0.625658	0.573903	0.587591	0.615989	0.550711	0.594323	0.584606	0.632012	0.660859	0.685914	0.633914	0.646628	0.650182	0.685062	0.68838
	427.563	0.343405	0.324762	0.302447	0.289926	0.343501	0.329958	0.348787	0.368667	0.424037	0.421404	0.4554	0.431701	0.466034	0.494815	0.457461	0.513978	0.50855	0.489884	0.468641	0.458681	0.552969	0.567803	0.677455	0.58052	0.553389	0.556228	0.565579	0.576898	0.535281	0.605987	0.554772	0.530288	0.557779	0.575062	0.527002	0.540692	0.568157	0.506309	0.546197	0.536927	0.581588	0.606865	0.631181	0.583074	0.593541	0.596988	0.629058	0.632269
	431.597	0.371441	0.357374	0.331554	0.322663	0.37734	0.356296	0.378396	0.400238	0.45859	0.456844	0.485801	0.467783	0.496152	0.525637	0.488483	0.542971	0.533286	0.519589	0.493887	0.480548	0.581801	0.593458	0.707192	0.607968	0.57929	0.5845	0.59364	0.604699	0.561644	0.634201	0.58422	0.55845	0.586089	0.602224	0.553734	0.567178	0.594118	0.532058	0.573068	0.562609	0.608317	0.636001	0.6583	0.610197	0.622186	0.625434	0.657468	0.66161
	435.63	0.246201	0.235936	0.218835	0.208493	0.258236	0.232027	0.253658	0.275052	0.322522	0.323671	0.356267	0.337706	0.367945	0.395986	0.350333	0.407562	0.404621	0.391463	0.36628	0.353549	0.452016	0.466072	0.582616	0.479392	0.448603	0.456332	0.465533	0.476664	0.429179	0.506024	0.453196	0.427784	0.455343	0.470216	0.41982	0.435325	0.463172	0.397647	0.440372	0.429503	0.477204	0.506145	0.531341	0.478759	0.490796	0.495696	0.529234	0.53394
	439.664	0.438749	0.426482	0.392437	0.383426	0.439931	0.426743	0.443777	0.466915	0.525985	0.523482	0.552831	0.530561	0.555188	0.582422	0.556378	0.612675	0.592326	0.573641	0.55032	0.538706	0.63833	0.651738	0.76166	0.665656	0.638863	0.640877	0.650431	0.662012	0.621858	0.692155	0.640611	0.614807	0.643164	0.662264	0.61362	0.626035	0.654234	0.591964	0.632589	0.622177	0.667863	0.694134	0.717316	0.669869	0.681088	0.683321	0.716005	0.719061
	443.697	0.366825	0.354266	0.328291	0.317896	0.371781	0.354402	0.373658	0.394281	0.448726	0.447764	0.481576	0.460248	0.487007	0.512823	0.482767	0.539441	0.524288	0.507278	0.484499	0.472797	0.569492	0.583218	0.695645	0.596878	0.569079	0.572841	0.581949	0.593696	0.550934	0.622869	0.570814	0.546128	0.573644	0.59119	0.5424	0.555826	0.583742	0.520878	0.561691	0.55194	0.59791	0.624494	0.648509	0.600071	0.610557	0.613607	0.645843	0.649488
	447.731	0.302803	0.289909	0.271266	0.258261	0.308642	0.285656	0.309962	0.329171	0.366991	0.379897	0.41242	0.385698	0.411503	0.437181	0.40012	0.453474	0.445496	0.429503	0.406405	0.396664	0.487639	0.503208	0.613551	0.513517	0.485356	0.492166	0.50133	0.510702	0.467035	0.539171	0.487455	0.462815	0.488857	0.505174	0.457061	0.471558	0.499194	0.435308	0.476466	0.46478	0.511068	0.537373	0.562344	0.512516	0.523239	0.527643	0.560163	0.563604
	451.765	0.226275	0.209865	0.197201	0.182905	0.231882	0.209981	0.232918	0.251522	0.295125	0.298016	0.335137	0.310112	0.346003	0.369576	0.326664	0.381775	0.380965	0.366176	0.344206	0.33447	0.421225	0.436653	0.546394	0.446696	0.418661	0.426419	0.434836	0.444813	0.399798	0.471414	0.420008	0.396606	0.421968	0.436568	0.389197	0.404181	0.431314	0.368466	0.408458	0.397936	0.443356	0.469422	0.49451	0.444937	0.454757	0.459393	0.49111	0.495123
	455.798	0.387693	0.376611	0.347216	0.336744	0.393371	0.376589	0.394011	0.417379	0.47144	0.471564	0.500206	0.47789	0.503633	0.530224	0.501372	0.558076	0.540063	0.522501	0.499064	0.487109	0.58591	0.599836	0.712376	0.613335	0.58572	0.589219	0.598565	0.610398	0.567844	0.640057	0.587647	0.561709	0.590278	0.608202	0.558841	0.572262	0.600635	0.537333	0.578224	0.567978	0.614354	0.641406	0.665298	0.616348	0.627485	0.630241	0.663533	0.66712
	459.832	0.384144	0.372053	0.348243	0.335523	0.390562	0.371215	0.392244	0.412538	0.455878	0.465219	0.494149	0.469427	0.491084	0.515244	0.490185	0.543025	0.524518	0.507675	0.485203	0.474291	0.567043	0.581197	0.69057	0.592799	0.566026	0.570657	0.579292	0.590112	0.548172	0.61834	0.567018	0.542101	0.569268	0.586263	0.538559	0.552055	0.579745	0.517678	0.557401	0.547309	0.59249	0.618306	0.641863	0.594542	0.604515	0.607406	0.639594	0.642989
	463.866	0.446208	0.429521	0.396138	0.385283	0.441131	0.43182	0.451297	0.470155	0.524475	0.524107	0.553736	0.527036	0.550583	0.575714	0.555859	0.61431	0.587524	0.565987	0.545428	0.535008	0.630417	0.645285	0.752913	0.658705	0.633916	0.634178	0.644163	0.656313	0.617381	0.685052	0.633611	0.609	0.636772	0.656788	0.609154	0.620897	0.648943	0.588199	0.627165	0.6173	0.662418	0.687604	0.711013	0.66479	0.67467	0.676337	0.708218	0.711008
	467.899	0.52298	0.50733	0.471475	0.459908	0.523466	0.514046	0.52847	0.55168	0.61057	0.607818	0.634167	0.613749	0.630088	0.652732	0.643423	0.695085	0.663835	0.645923	0.62431	0.613244	0.707163	0.718419	0.819981	0.731858	0.708418	0.708959	0.716938	0.729433	0.691981	0.756566	0.707312	0.681848	0.710045	0.72857	0.682612	0.693753	0.721408	0.663667	0.700297	0.692011	0.734479	0.757933	0.778795	0.736609	0.746221	0.746622	0.777244	0.780171
	471.933	0.508046	0.496973	0.460151	0.448111	0.508628	0.50353	0.512466	0.537983	0.592645	0.592724	0.612628	0.586733	0.607314	0.633822	0.619649	0.67312	0.645408	0.622127	0.60195	0.591631	0.688176	0.702755	0.80593	0.715352	0.691182	0.689727	0.698725	0.711228	0.674974	0.741103	0.689712	0.663359	0.693726	0.7135	0.665857	0.677776	0.70639	0.646294	0.684341	0.67578	0.718695	0.742872	0.765666	0.720368	0.730717	0.731691	0.76521	0.767356
	475.966	0.502459	0.487297	0.450168	0.438951	0.500589	0.490021	0.507315	0.529996	0.583298	0.585815	0.609734	0.585227	0.601578	0.626237	0.612358	0.666727	0.635242	0.615727	0.59358	0.582842	0.679123	0.692264	0.796587	0.705363	0.681257	0.682008	0.691294	0.703271	0.664992	0.731515	0.681048	0.654877	0.683367	0.702886	0.655653	0.667124	0.695335	0.635517	0.673625	0.663591	0.70799	0.732694	0.754744	0.709942	0.720508	0.721499	0.753465	0.756293
	480	0.477791	0.464185	0.425864	0.416663	0.473544	0.463589	0.481254	0.504958	0.563423	0.563777	0.591179	0.564256	0.58928	0.615898	0.592429	0.646842	0.624181	0.603949	0.580946	0.570707	0.66749	0.681402	0.787101	0.693649	0.668518	0.669985	0.679727	0.689942	0.652862	0.719856	0.669554	0.643741	0.671319	0.691474	0.644367	0.655802	0.683742	0.62272	0.662492	0.650879	0.695725	0.720856	0.743335	0.697617	0.708699	0.71047	0.742756	0.745011
	484.034	0.448906	0.439573	0.401976	0.39336	0.456888	0.441598	0.453557	0.482749	0.54727	0.541919	0.567205	0.550093	0.572903	0.601719	0.575078	0.629841	0.610418	0.594543	0.569133	0.556344	0.660321	0.671811	0.783327	0.686902	0.659406	0.661984	0.671117	0.683441	0.641825	0.713829	0.662351	0.634631	0.664495	0.682689	0.633015	0.645838	0.67443	0.611947	0.65265	0.642592	0.688454	0.715309	0.737806	0.689924	0.702499	0.704523	0.737939	0.741563
	488.067	0.411435	0.404995	0.368301	0.357481	0.421082	0.408402	0.41568	0.447031	0.505868	0.502829	0.526323	0.504326	0.530898	0.559578	0.531696	0.588899	0.570382	0.55085	0.527423	0.51599	0.618299	0.632873	0.745419	0.646513	0.618927	0.620702	0.630259	0.642925	0.600688	0.67419	0.620123	0.59195	0.623069	0.642103	0.590999	0.604773	0.634558	0.569912	0.611179	0.601196	0.647951	0.674896	0.699602	0.649199	0.66146	0.663874	0.699386	0.702597
	492.101	0.449205	0.440188	0.399631	0.39117	0.454103	0.441642	0.45373	0.481959	0.547617	0.539488	0.564197	0.543873	0.568592	0.594352	0.572782	0.631076	0.603468	0.585531	0.561294	0.548183	0.650936	0.663422	0.775837	0.678468	0.652041	0.653762	0.663245	0.676264	0.635061	0.705953	0.653714	0.626582	0.656384	0.675578	0.62601	0.638215	0.66708	0.604802	0.644964	0.634758	0.681195	0.708544	0.731202	0.683441	0.69514	0.696482	0.730047	0.733703
	496.134	0.482769	0.468758	0.430935	0.420102	0.483365	0.477486	0.486489	0.513057	0.580748	0.569515	0.598316	0.577484	0.60396	0.628783	0.611538	0.667049	0.642634	0.622626	0.601459	0.590596	0.687101	0.699707	0.804656	0.713641	0.689149	0.688782	0.69733	0.710331	0.672243	0.739124	0.688066	0.662226	0.691508	0.710844	0.663275	0.674973	0.703397	0.643711	0.681702	0.673478	0.716927	0.741088	0.763435	0.718877	0.729002	0.729861	0.761965	0.764741
	500.168	0.444703	0.436057	0.401133	0.390805	0.452186	0.441721	0.450197	0.478019	0.540072	0.531865	0.556016	0.536279	0.562008	0.588534	0.567042	0.624068	0.60068	0.581069	0.558697	0.546221	0.647271	0.660666	0.770812	0.675098	0.648458	0.649246	0.658092	0.671568	0.630696	0.701851	0.648898	0.62199	0.652764	0.671436	0.621661	0.634668	0.663687	0.601261	0.641103	0.632664	0.677864	0.704321	0.727736	0.679889	0.69084	0.692414	0.726605	0.72991
	504.202	0.32441	0.322721	0.295424	0.286319	0.33548	0.317683	0.331634	0.356897	0.403031	0.410808	0.435528	0.408813	0.440581	0.471813	0.432364	0.488796	0.48098	0.460187	0.437473	0.426125	0.526532	0.543568	0.660119	0.555802	0.526174	0.529436	0.539797	0.550113	0.508325	0.583361	0.529799	0.503851	0.532932	0.551554	0.501055	0.515579	0.543815	0.477889	0.521178	0.51007	0.557107	0.585269	0.611105	0.55885	0.570614	0.574907	0.610487	0.613216
	508.235	0.193074	0.202584	0.194296	0.177712	0.222533	0.197158	0.207873	0.230411	0.232406	0.271128	0.279719	0.246257	0.268354	0.297709	0.26424	0.314111	0.30703	0.284234	0.267273	0.257745	0.345886	0.367374	0.482176	0.37531	0.346442	0.350405	0.359965	0.370183	0.327164	0.401907	0.348337	0.323673	0.353105	0.368502	0.319232	0.336336	0.363302	0.298719	0.339062	0.330803	0.375272	0.40232	0.430009	0.376752	0.386081	0.391665	0.428554	0.431196
	512.269	0.124779	0.13213	0.138682	0.111095	0.146456	0.131078	0.140469	0.156065	0.113707	0.18471	0.182454	0.125129	0.149151	0.171781	0.14907	0.18622	0.183222	0.151295	0.145983	0.146055	0.200429	0.229337	0.320288	0.225621	0.204947	0.206693	0.215207	0.220516	0.188562	0.247455	0.199466	0.179644	0.204326	0.219198	0.179263	0.195515	0.219153	0.163184	0.195127	0.187828	0.223707	0.242389	0.270217	0.224412	0.228288	0.233999	0.268173	0.267452
	516.303	0.10969	0.11986	0.117759	0.0959654	0.132845	0.114534	0.123578	0.144689	0.126328	0.179762	0.181289	0.129989	0.164609	0.190459	0.155042	0.199459	0.199659	0.17058	0.159761	0.155713	0.22433	0.251294	0.354748	0.251402	0.226951	0.230456	0.239937	0.246218	0.210172	0.27589	0.225439	0.203543	0.229862	0.245322	0.2015	0.218083	0.242991	0.182541	0.218829	0.20954	0.249783	0.273112	0.301154	0.251028	0.257552	0.26355	0.299753	0.300259
	520.336	0.156382	0.165533	0.157213	0.138604	0.180815	0.158856	0.169536	0.193154	0.189096	0.231886	0.236023	0.192804	0.22367	0.250862	0.214584	0.263506	0.258319	0.232779	0.217357	0.209944	0.290462	0.3146	0.425056	0.318574	0.291676	0.296259	0.306018	0.314165	0.27392	0.344912	0.292269	0.268081	0.296327	0.312018	0.264784	0.281567	0.308065	0.244483	0.283475	0.273478	0.317063	0.343327	0.371127	0.318513	0.327099	0.332722	0.370009	0.371812
	524.37	0.181873	0.188521	0.184109	0.16376	0.20577	0.183993	0.196335	0.21704	0.208282	0.255462	0.261274	0.217978	0.24495	0.270697	0.239753	0.285117	0.279438	0.254154	0.240082	0.233589	0.309613	0.333247	0.439795	0.336424	0.310596	0.314915	0.323872	0.331701	0.292824	0.361343	0.309997	0.286849	0.314166	0.329315	0.283721	0.300228	0.32605	0.264384	0.30191	0.293016	0.334775	0.359249	0.386375	0.336247	0.343637	0.34902	0.384845	0.386349
	528.403	0.14857	0.161418	0.152606	0.134905	0.172518	0.15053	0.163393	0.184358	0.171644	0.224516	0.224102	0.176002	0.205811	0.233887	0.199359	0.246559	0.239675	0.21212	0.198299	0.191394	0.269465	0.294815	0.405529	0.298007	0.272091	0.275582	0.286108	0.29307	0.255686	0.32427	0.273488	0.250632	0.277573	0.293979	0.248511	0.264518	0.289564	0.227827	0.266058	0.255681	0.298205	0.324107	0.35139	0.30006	0.308006	0.313726	0.350298	0.351456
	532.437	0.118672	0.128971	0.126484	0.107499	0.140219	0.119905	0.133977	0.15087	0.132506	0.187515	0.189103	0.13947	0.171	0.199005	0.163006	0.208856	0.206961	0.178171	0.166796	0.161326	0.233979	0.260283	0.367118	0.262418	0.237281	0.24014	0.250464	0.25692	0.221001	0.287418	0.237826	0.216691	0.242451	0.258339	0.214503	0.230526	0.254578	0.194549	0.23155	0.222141	0.26284	0.287216	0.314673	0.264601	0.271422	0.277532	0.312958	0.313684
	536.471	0.168277	0.180168	0.186157	0.159809	0.18884	0.17414	0.186371	0.19813	0.143735	0.226647	0.216704	0.154523	0.172501	0.195631	0.179918	0.214214	0.204306	0.169381	0.165596	0.165694	0.218638	0.248715	0.337509	0.244018	0.224474	0.224612	0.233634	0.237754	0.209785	0.265733	0.219402	0.200615	0.22462	0.240562	0.202386	0.217657	0.240048	0.185814	0.217093	0.209555	0.244056	0.262415	0.289366	0.245396	0.248419	0.253818	0.287716	0.286051
	540.504	0.166079	0.17731	0.18564	0.158021	0.187461	0.173263	0.184304	0.196359	0.140057	0.223885	0.213355	0.15106	0.169497	0.192431	0.176869	0.209319	0.201768	0.166887	0.163715	0.164414	0.215087	0.245205	0.331697	0.239709	0.220538	0.220746	0.229291	0.233201	0.205717	0.260789	0.214894	0.196197	0.22018	0.235557	0.197964	0.213437	0.235642	0.182062	0.212635	0.205631	0.23916	0.256715	0.283552	0.240273	0.242963	0.248392	0.282128	0.280306
	544.538	0.21036	0.224167	0.224635	0.202727	0.23426	0.215176	0.229055	0.242163	0.199804	0.274855	0.266022	0.212321	0.225682	0.252852	0.234572	0.273999	0.260012	0.227502	0.219438	0.2156	0.283491	0.311283	0.410097	0.311431	0.288496	0.288767	0.298651	0.304827	0.272726	0.335491	0.28666	0.26575	0.292142	0.308744	0.266448	0.282127	0.305872	0.247873	0.282789	0.274919	0.313041	0.334997	0.362135	0.314717	0.320027	0.325433	0.360909	0.360418
	548.571	0.145088	0.151627	0.160516	0.135773	0.165379	0.147479	0.163411	0.172767	0.130549	0.20378	0.20304	0.148551	0.169271	0.194034	0.171641	0.208146	0.204808	0.173842	0.168274	0.166743	0.223959	0.251419	0.344908	0.249805	0.228537	0.229648	0.238519	0.243735	0.212745	0.271299	0.225293	0.207056	0.23052	0.245279	0.206325	0.221819	0.243842	0.189477	0.221637	0.214952	0.250156	0.269294	0.295814	0.251586	0.255145	0.260932	0.293321	0.292741
	552.605	0.204563	0.213816	0.219689	0.195616	0.227244	0.20808	0.223921	0.23433	0.189247	0.266333	0.260107	0.206716	0.21988	0.245527	0.228804	0.264574	0.254103	0.22298	0.2162	0.213508	0.275267	0.302234	0.396564	0.30134	0.279685	0.280366	0.289321	0.294981	0.263931	0.323642	0.276934	0.257327	0.282219	0.297495	0.257462	0.272926	0.295552	0.240278	0.273114	0.266307	0.30218	0.322139	0.348318	0.303703	0.307874	0.31321	0.346663	0.346098
	556.639	0.204045	0.220888	0.224605	0.200318	0.226883	0.211618	0.223164	0.234921	0.17475	0.261894	0.24386	0.182442	0.19357	0.220628	0.206115	0.242067	0.227109	0.189995	0.185538	0.184215	0.244748	0.275713	0.366935	0.272431	0.251576	0.250202	0.260244	0.265049	0.236954	0.295787	0.247989	0.227777	0.253973	0.271018	0.230721	0.246323	0.26936	0.213121	0.246148	0.238431	0.274204	0.294318	0.321883	0.275554	0.279785	0.285284	0.321339	0.31953
	560.672	0.218718	0.234289	0.24148	0.214908	0.242699	0.228595	0.238285	0.248946	0.18316	0.273093	0.256262	0.195738	0.201547	0.22685	0.218323	0.251541	0.235571	0.198265	0.195604	0.195624	0.251551	0.282467	0.368608	0.278368	0.258541	0.256555	0.265739	0.270844	0.243394	0.300464	0.252958	0.233273	0.25933	0.275887	0.236475	0.252194	0.275235	0.220252	0.251824	0.245542	0.279714	0.297885	0.325523	0.280733	0.284001	0.289299	0.324593	0.322521
	564.706	0.16911	0.176534	0.187013	0.159846	0.18805	0.173416	0.187214	0.19579	0.14012	0.221283	0.214796	0.155831	0.170377	0.194322	0.178262	0.213139	0.205178	0.170653	0.167477	0.167892	0.220921	0.250655	0.337555	0.246844	0.227004	0.226699	0.23556	0.240497	0.21147	0.26808	0.221479	0.203008	0.227185	0.242644	0.204104	0.219747	0.242274	0.188097	0.219245	0.212803	0.247004	0.264735	0.292091	0.248016	0.250971	0.256592	0.289943	0.288488
	568.739	0.154197	0.160303	0.168838	0.143989	0.174881	0.156307	0.172298	0.182888	0.140863	0.213781	0.210021	0.156025	0.176576	0.202529	0.178559	0.215252	0.212037	0.181427	0.174839	0.172775	0.232433	0.259745	0.353718	0.258255	0.236571	0.23804	0.246993	0.252318	0.220695	0.280267	0.233919	0.214663	0.238983	0.253522	0.213862	0.229651	0.252001	0.196949	0.229502	0.222494	0.258179	0.27798	0.304424	0.259429	0.263666	0.269452	0.302643	0.30223
	572.773	0.164849	0.167941	0.178717	0.154511	0.184857	0.165066	0.183666	0.191632	0.154431	0.22347	0.225156	0.175125	0.194707	0.22029	0.196724	0.233289	0.231157	0.202419	0.19538	0.192596	0.252933	0.278641	0.373197	0.278466	0.256344	0.258099	0.266595	0.272379	0.240058	0.299819	0.253995	0.235505	0.259203	0.273169	0.233756	0.249377	0.27136	0.216891	0.249454	0.243255	0.27865	0.298269	0.324138	0.280144	0.284049	0.289777	0.321663	0.321624
	576.807	0.201753	0.213368	0.222239	0.196053	0.224582	0.208824	0.221226	0.231407	0.17491	0.258511	0.247295	0.189244	0.201274	0.22645	0.212649	0.246082	0.235756	0.201143	0.197118	0.196364	0.252777	0.282092	0.370602	0.278693	0.258253	0.257715	0.266478	0.271447	0.242869	0.300339	0.253612	0.234369	0.259535	0.2751	0.236035	0.251735	0.274297	0.219657	0.251393	0.245094	0.27934	0.29782	0.324729	0.280551	0.283825	0.289253	0.323451	0.321914
	580.84	0.169948	0.187009	0.196123	0.168748	0.195128	0.182554	0.189293	0.200191	0.132822	0.223557	0.209308	0.14714	0.157025	0.181969	0.171148	0.203802	0.193104	0.154798	0.154154	0.155646	0.207073	0.239035	0.324282	0.234057	0.214713	0.212226	0.221373	0.226126	0.199455	0.255423	0.208339	0.189827	0.215012	0.231492	0.192973	0.208811	0.231358	0.177213	0.208071	0.202377	0.235552	0.252569	0.280855	0.23638	0.23894	0.24466	0.27941	0.276988
	584.874	0.250785	0.26479	0.270501	0.243872	0.273101	0.260641	0.269101	0.281345	0.219773	0.307588	0.292514	0.23247	0.239234	0.265942	0.255774	0.288003	0.27516	0.237573	0.234258	0.234847	0.292059	0.322727	0.407413	0.318429	0.298332	0.296147	0.305183	0.309897	0.283066	0.340373	0.292572	0.272183	0.29869	0.315682	0.275899	0.29166	0.31519	0.259505	0.291695	0.285176	0.319299	0.336957	0.364695	0.319906	0.323649	0.328973	0.364608	0.362167
	588.908	0.24727	0.259623	0.265916	0.239362	0.269584	0.257065	0.265247	0.277253	0.220412	0.304058	0.294234	0.236725	0.244049	0.270522	0.259478	0.292671	0.28168	0.244924	0.241435	0.242	0.299831	0.329887	0.415517	0.326433	0.305812	0.30372	0.312545	0.317804	0.289856	0.348159	0.299766	0.27957	0.306027	0.322942	0.282616	0.298544	0.322412	0.266206	0.298818	0.292778	0.327245	0.344748	0.372831	0.327796	0.331509	0.336933	0.372194	0.369984
	592.941	0.256127	0.274845	0.280238	0.252504	0.278353	0.269144	0.274767	0.286532	0.212755	0.308141	0.287463	0.221645	0.224753	0.248666	0.246327	0.27691	0.257423	0.216207	0.215691	0.21784	0.269	0.301961	0.381217	0.295213	0.276954	0.273481	0.282477	0.286531	0.262647	0.316735	0.269036	0.249399	0.275646	0.293508	0.255108	0.270469	0.29387	0.23924	0.270063	0.263554	0.296386	0.312861	0.340997	0.297162	0.299669	0.304653	0.340711	0.337334
	596.975	0.326825	0.342656	0.326575	0.309853	0.344084	0.329377	0.340885	0.358819	0.330391	0.3997	0.393699	0.341064	0.349596	0.382119	0.362614	0.406015	0.387518	0.352245	0.340767	0.336863	0.417556	0.445345	0.546618	0.447855	0.423213	0.42124	0.432963	0.438982	0.407895	0.474308	0.422608	0.39882	0.427314	0.448275	0.402399	0.417259	0.443476	0.3809	0.420178	0.409521	0.451112	0.474349	0.502641	0.452167	0.46048	0.465706	0.503526	0.502152
	601.008	0.291153	0.308198	0.294574	0.276805	0.30953	0.295891	0.305079	0.323304	0.289999	0.361246	0.353508	0.29912	0.309512	0.343235	0.320738	0.364889	0.34981	0.31278	0.302665	0.299632	0.379188	0.408617	0.509574	0.410477	0.385689	0.383139	0.395178	0.401279	0.370029	0.437105	0.384676	0.36089	0.389901	0.410891	0.364567	0.380053	0.406448	0.343286	0.382622	0.372287	0.413808	0.436893	0.466294	0.414531	0.422832	0.428544	0.467228	0.465628
	605.042	0.306392	0.320486	0.304174	0.286476	0.322631	0.309358	0.318538	0.338266	0.311665	0.37723	0.373445	0.320943	0.331322	0.364438	0.341354	0.387307	0.371405	0.335437	0.323995	0.320901	0.402404	0.431102	0.53235	0.433594	0.408471	0.406448	0.41844	0.425021	0.392329	0.460566	0.40708	0.382455	0.411857	0.433129	0.385766	0.401295	0.428672	0.36431	0.404329	0.393467	0.436155	0.459478	0.489153	0.436646	0.445581	0.451132	0.490011	0.488721
	609.076	0.27107	0.284533	0.28059	0.258349	0.291898	0.278934	0.286273	0.303054	0.264323	0.33671	0.331679	0.277816	0.289248	0.319608	0.300359	0.339719	0.329764	0.293699	0.286063	0.284675	0.354967	0.384146	0.478636	0.383823	0.360358	0.358484	0.368629	0.374634	0.343879	0.408014	0.356719	0.334236	0.362425	0.381259	0.33704	0.353103	0.37885	0.318057	0.354787	0.346724	0.385287	0.405731	0.434816	0.385754	0.392079	0.397747	0.435007	0.433286
	613.109	0.285543	0.299049	0.296056	0.272553	0.302833	0.292295	0.30078	0.314754	0.263043	0.34448	0.334005	0.27501	0.281011	0.310598	0.296789	0.334445	0.319635	0.280685	0.275318	0.275624	0.341069	0.37206	0.460589	0.36984	0.348237	0.345079	0.355568	0.360784	0.332781	0.393652	0.343301	0.321439	0.349095	0.368601	0.325935	0.341491	0.366767	0.307551	0.342795	0.334504	0.371743	0.390853	0.419954	0.372077	0.377701	0.38318	0.420254	0.417732
	617.143	0.2727	0.296775	0.288825	0.26693	0.298196	0.285876	0.289126	0.307734	0.251579	0.335712	0.315589	0.256173	0.259108	0.28911	0.278072	0.318537	0.295621	0.255264	0.249203	0.247592	0.31872	0.350912	0.445002	0.349488	0.326774	0.323211	0.334416	0.34074	0.311201	0.375395	0.322717	0.299215	0.329181	0.349392	0.304318	0.320457	0.34676	0.285121	0.321754	0.313063	0.352327	0.374011	0.404026	0.353019	0.359526	0.364892	0.404795	0.402593
	621.176	0.265507	0.284935	0.282555	0.258619	0.286243	0.274734	0.282896	0.296504	0.232277	0.32366	0.303148	0.239403	0.243251	0.271412	0.262414	0.298153	0.277587	0.237188	0.233308	0.233452	0.295401	0.327722	0.41545	0.323931	0.303602	0.300212	0.310873	0.315483	0.289293	0.347868	0.298769	0.27745	0.304763	0.324013	0.282841	0.298112	0.322348	0.264857	0.298606	0.290204	0.326394	0.345717	0.374216	0.32721	0.332047	0.337291	0.374619	0.371847
	625.21	0.269228	0.288745	0.283363	0.259227	0.288812	0.278965	0.284899	0.300871	0.23924	0.328024	0.308843	0.244189	0.249047	0.276867	0.267303	0.304667	0.283469	0.242219	0.238057	0.238787	0.301436	0.334402	0.42198	0.330325	0.309886	0.306416	0.317278	0.322017	0.295338	0.354765	0.304275	0.282177	0.310098	0.330123	0.287954	0.303384	0.328647	0.269704	0.30415	0.295105	0.332282	0.351703	0.381047	0.332825	0.338106	0.343338	0.381574	0.378676
	629.244	0.256313	0.278969	0.28249	0.256288	0.281351	0.270855	0.275835	0.287623	0.211485	0.308423	0.284599	0.220075	0.219054	0.244057	0.243341	0.275836	0.251963	0.210226	0.209449	0.210475	0.265579	0.298772	0.381076	0.293377	0.274377	0.270213	0.279821	0.284695	0.259946	0.315904	0.267321	0.24727	0.274412	0.29278	0.253154	0.268628	0.292309	0.236739	0.268397	0.261955	0.295807	0.313509	0.342032	0.296789	0.299806	0.30481	0.341703	0.338561
	633.277	0.291614	0.314614	0.316773	0.291264	0.312437	0.304256	0.311026	0.320025	0.237854	0.33977	0.313629	0.246131	0.240584	0.265235	0.269315	0.300432	0.271972	0.228113	0.228528	0.230421	0.283273	0.317206	0.395163	0.310965	0.293211	0.287786	0.297718	0.301761	0.279957	0.333125	0.285627	0.266328	0.292715	0.312111	0.273868	0.288452	0.311594	0.257344	0.288324	0.281472	0.314314	0.331095	0.359191	0.315429	0.31797	0.322682	0.359014	0.355113
	637.311	0.271484	0.299451	0.301608	0.277686	0.296534	0.286733	0.292298	0.301602	0.217354	0.320101	0.289855	0.223435	0.217394	0.243892	0.246394	0.279443	0.249885	0.205362	0.205568	0.205995	0.26307	0.29753	0.379749	0.29248	0.27351	0.267643	0.278141	0.282872	0.260084	0.315669	0.267276	0.247661	0.2751	0.294597	0.255051	0.270069	0.293256	0.237855	0.269894	0.26328	0.297024	0.315448	0.344026	0.298434	0.301438	0.306423	0.343948	0.340306
	641.345	0.254217	0.284002	0.277518	0.255602	0.279228	0.267636	0.273035	0.287895	0.214511	0.311751	0.281144	0.21361	0.214202	0.241802	0.237507	0.275579	0.244998	0.201447	0.198295	0.197218	0.261451	0.295899	0.386461	0.291942	0.271522	0.267073	0.278694	0.283591	0.258106	0.317497	0.267132	0.245487	0.273912	0.294403	0.25234	0.267518	0.291996	0.233394	0.267822	0.258725	0.296031	0.317296	0.346445	0.297552	0.302438	0.307497	0.346884	0.3439
	645.378	0.246149	0.272353	0.276939	0.253029	0.267285	0.258437	0.267711	0.27219	0.185658	0.291391	0.266279	0.196818	0.193028	0.216944	0.221323	0.252733	0.224179	0.179361	0.181786	0.18349	0.233165	0.267782	0.347675	0.261752	0.244412	0.238288	0.248664	0.252292	0.231967	0.28343	0.237496	0.220708	0.245194	0.264677	0.228139	0.242094	0.263575	0.211227	0.241525	0.235141	0.267036	0.283778	0.311585	0.268974	0.270252	0.275221	0.310074	0.306023
	649.412	0.291574	0.315271	0.312369	0.289005	0.309503	0.30026	0.310193	0.319971	0.240213	0.342317	0.312375	0.242453	0.239361	0.265844	0.265724	0.299711	0.268933	0.224792	0.223278	0.224039	0.281711	0.31601	0.398123	0.310337	0.292042	0.287042	0.298189	0.301785	0.279684	0.334131	0.286442	0.266226	0.292836	0.313121	0.274038	0.288277	0.311527	0.256111	0.28837	0.27949	0.314183	0.332952	0.360875	0.315543	0.319317	0.324066	0.361332	0.357614
	653.445	0.27994	0.305552	0.305949	0.28213	0.302706	0.291386	0.300568	0.30978	0.22709	0.33078	0.299207	0.231632	0.226376	0.252281	0.254529	0.287149	0.255841	0.212831	0.21175	0.211724	0.268829	0.302466	0.385285	0.297226	0.278775	0.273949	0.284544	0.288727	0.266	0.320597	0.273335	0.253498	0.280238	0.299454	0.260638	0.27517	0.297935	0.243345	0.274936	0.267307	0.301256	0.320051	0.347575	0.302828	0.306088	0.310792	0.347714	0.344342
	657.479	0.25656	0.281736	0.282639	0.258975	0.28009	0.268319	0.276659	0.287103	0.208011	0.308144	0.277758	0.211309	0.209694	0.237208	0.234079	0.268715	0.24144	0.19864	0.196882	0.19648	0.256289	0.290135	0.375727	0.285531	0.265994	0.261487	0.272346	0.276936	0.252608	0.309494	0.261166	0.240739	0.268199	0.28729	0.247173	0.262311	0.285571	0.229512	0.262133	0.25441	0.289361	0.308998	0.337236	0.290745	0.294652	0.299755	0.3375	0.33441
	661.513	0.257846	0.281883	0.283309	0.259087	0.28177	0.269842	0.277806	0.288263	0.210001	0.309038	0.280697	0.215604	0.212654	0.239554	0.237544	0.272212	0.244758	0.202568	0.200877	0.20065	0.260024	0.293493	0.378687	0.289145	0.269632	0.265198	0.275816	0.280799	0.255807	0.312892	0.264312	0.243873	0.271367	0.290267	0.249983	0.265232	0.288729	0.232652	0.265111	0.257775	0.292734	0.31203	0.340391	0.293998	0.297818	0.302872	0.340357	0.337423
	665.546	0.28162	0.310204	0.312975	0.289425	0.306865	0.296801	0.303267	0.310495	0.22159	0.328264	0.296377	0.230554	0.219547	0.246369	0.252161	0.283927	0.252098	0.20743	0.20843	0.208984	0.265233	0.299476	0.380058	0.294751	0.276321	0.269646	0.280244	0.285003	0.26321	0.317589	0.270246	0.251218	0.278242	0.29775	0.259013	0.273658	0.296201	0.242158	0.273452	0.267342	0.300203	0.318049	0.346168	0.301629	0.30439	0.309277	0.346037	0.342267
	669.58	0.290538	0.317235	0.313299	0.291145	0.314247	0.303265	0.309628	0.322774	0.251184	0.347545	0.319663	0.254641	0.253453	0.282032	0.278372	0.3138	0.286419	0.243509	0.240373	0.239584	0.30349	0.336841	0.424502	0.333076	0.312642	0.307887	0.31889	0.323559	0.299064	0.357586	0.308126	0.2868	0.314996	0.335108	0.293716	0.308778	0.332895	0.275155	0.309307	0.30106	0.337093	0.357224	0.385755	0.338413	0.343056	0.348077	0.386553	0.383322
	673.613	0.263632	0.290813	0.293696	0.269004	0.289738	0.279372	0.284527	0.29471	0.211983	0.314602	0.285448	0.219333	0.215027	0.241153	0.242917	0.274704	0.247555	0.204061	0.204176	0.204837	0.260509	0.294467	0.376672	0.28912	0.270334	0.264983	0.275119	0.279665	0.256757	0.311885	0.264033	0.244503	0.271591	0.290543	0.251472	0.266546	0.2895	0.234669	0.266231	0.259823	0.293112	0.311092	0.339357	0.294418	0.297264	0.302256	0.339315	0.335763
	677.647	0.214783	0.237621	0.244825	0.218324	0.239986	0.229821	0.235226	0.245143	0.168634	0.266472	0.245661	0.179537	0.184222	0.20857	0.205237	0.23613	0.21807	0.17624	0.177052	0.178803	0.2291	0.262578	0.344595	0.256352	0.237849	0.233765	0.243089	0.247158	0.223748	0.277751	0.230725	0.212515	0.238002	0.255789	0.217978	0.233248	0.255636	0.201832	0.232529	0.226683	0.259022	0.275764	0.303988	0.260265	0.262143	0.267471	0.302992	0.299593
	681.681	0.217185	0.240651	0.251104	0.225356	0.239944	0.230537	0.239373	0.243629	0.157573	0.263193	0.239627	0.171221	0.172268	0.197017	0.196873	0.225043	0.205905	0.162538	0.165612	0.168007	0.21416	0.24816	0.326387	0.241349	0.224163	0.218705	0.228275	0.231383	0.211356	0.261702	0.217348	0.201217	0.225015	0.242872	0.207659	0.222029	0.242531	0.191801	0.220939	0.215651	0.245705	0.261217	0.288481	0.247295	0.248063	0.253408	0.287233	0.283186
	685.714	0.235711	0.263148	0.267925	0.243461	0.260779	0.251021	0.257363	0.264572	0.179897	0.285027	0.259465	0.191837	0.189089	0.214249	0.216506	0.247187	0.222175	0.178233	0.180231	0.181838	0.232827	0.267063	0.348443	0.261345	0.243411	0.2375	0.24766	0.251602	0.23031	0.283095	0.236827	0.219336	0.244542	0.263526	0.226312	0.240807	0.262528	0.209701	0.240217	0.234309	0.266252	0.283037	0.311045	0.267837	0.269554	0.274717	0.310041	0.306168
	689.748	0.208904	0.232003	0.243067	0.216835	0.232923	0.223713	0.230755	0.235684	0.151616	0.254623	0.234168	0.167565	0.168406	0.192892	0.19258	0.221611	0.203629	0.160515	0.163782	0.166389	0.212771	0.246693	0.325377	0.240339	0.222752	0.217216	0.226599	0.230349	0.209169	0.260626	0.215328	0.199087	0.22326	0.241059	0.205092	0.219838	0.240889	0.189427	0.218861	0.21412	0.244514	0.259843	0.287752	0.245917	0.246692	0.252151	0.286119	0.282232
	693.782	0.24399	0.267765	0.277513	0.251429	0.268386	0.258721	0.266416	0.27048	0.181917	0.288919	0.265404	0.199589	0.192927	0.216971	0.222783	0.25046	0.22651	0.183544	0.186884	0.189349	0.235907	0.269305	0.345945	0.263231	0.246298	0.240185	0.249532	0.253501	0.233002	0.283455	0.238726	0.222311	0.246602	0.264566	0.228983	0.243321	0.264255	0.21369	0.242473	0.237936	0.26789	0.28286	0.310173	0.269293	0.270063	0.275097	0.308729	0.304799
	697.815	0.238638	0.261984	0.270989	0.244423	0.264125	0.254183	0.260266	0.267199	0.183241	0.286365	0.26341	0.198195	0.195106	0.219511	0.222011	0.250844	0.229174	0.186752	0.188928	0.191043	0.239746	0.273094	0.351658	0.267042	0.249313	0.244003	0.253227	0.257457	0.235445	0.287791	0.241802	0.224297	0.249517	0.267306	0.230462	0.245374	0.267148	0.214961	0.244614	0.239738	0.270721	0.286421	0.314212	0.271937	0.273294	0.278431	0.313121	0.309449
	701.849	0.278289	0.304409	0.311705	0.286857	0.303777	0.2934	0.301129	0.305047	0.211818	0.32227	0.292767	0.228404	0.213765	0.239476	0.249009	0.276949	0.246904	0.203451	0.206223	0.207837	0.258455	0.291721	0.36811	0.286677	0.269553	0.262503	0.272371	0.276897	0.256487	0.307737	0.262787	0.245417	0.270841	0.28931	0.252917	0.267134	0.288312	0.237452	0.266578	0.261947	0.292337	0.308024	0.335158	0.29365	0.295242	0.300046	0.334449	0.330559
	705.882	0.286536	0.316547	0.317968	0.294679	0.313239	0.30231	0.308793	0.316099	0.225481	0.335676	0.30251	0.236815	0.223113	0.249658	0.258233	0.288223	0.2547	0.210736	0.21194	0.212578	0.267698	0.301345	0.381632	0.296711	0.278916	0.272037	0.282608	0.287148	0.266177	0.319247	0.273146	0.254468	0.280865	0.300282	0.26249	0.276683	0.298586	0.245951	0.276431	0.270456	0.302607	0.319948	0.34735	0.304068	0.306676	0.311375	0.347298	0.343497
	709.916	0.256185	0.283633	0.289719	0.265402	0.281768	0.271487	0.278721	0.283861	0.193512	0.302628	0.273944	0.20796	0.198408	0.22457	0.230315	0.259573	0.231965	0.188033	0.190537	0.192047	0.243406	0.277262	0.356417	0.272084	0.254492	0.247727	0.257932	0.262161	0.241512	0.293597	0.248176	0.230795	0.256152	0.274949	0.238158	0.252484	0.273755	0.222047	0.2519	0.246676	0.277772	0.294105	0.321647	0.27922	0.280973	0.286021	0.320909	0.31699
	713.95	0.273367	0.298465	0.307465	0.282104	0.299046	0.288914	0.296268	0.299391	0.205973	0.315678	0.288376	0.22516	0.209713	0.235062	0.245165	0.272875	0.24387	0.200623	0.203973	0.205944	0.255382	0.288501	0.363926	0.283586	0.266532	0.259312	0.26894	0.273737	0.253101	0.304205	0.259253	0.242259	0.267522	0.285754	0.249493	0.263816	0.284977	0.234404	0.263235	0.259216	0.289221	0.304349	0.331647	0.290431	0.29173	0.296593	0.330574	0.326712
	717.983	0.286794	0.312155	0.32163	0.296871	0.311428	0.301546	0.310229	0.310961	0.213201	0.325703	0.296655	0.233649	0.213702	0.239183	0.252341	0.279416	0.247465	0.203691	0.207728	0.209726	0.258631	0.291741	0.365158	0.287052	0.270494	0.26249	0.27228	0.277075	0.257502	0.307448	0.263288	0.246827	0.271771	0.290174	0.254588	0.268512	0.289176	0.239653	0.267945	0.264194	0.293528	0.308302	0.33523	0.294826	0.295913	0.300647	0.334088	0.330062
	722.017	0.258205	0.283816	0.291877	0.266416	0.28549	0.274622	0.280538	0.286893	0.197957	0.304855	0.276612	0.213238	0.203213	0.230069	0.234509	0.263417	0.238374	0.195503	0.197491	0.198912	0.251381	0.284676	0.363455	0.279797	0.261697	0.255317	0.265092	0.26989	0.247877	0.301211	0.255212	0.237046	0.263266	0.281334	0.243767	0.258716	0.280479	0.228195	0.258142	0.253531	0.284676	0.300921	0.328661	0.285719	0.287836	0.292974	0.328246	0.324614
	726.05	0.283054	0.310631	0.317647	0.293765	0.308612	0.298579	0.306267	0.308333	0.211756	0.323931	0.294016	0.230691	0.211225	0.237379	0.249612	0.278107	0.245168	0.200916	0.204509	0.20613	0.257289	0.290751	0.366476	0.286495	0.269453	0.261283	0.271505	0.276463	0.256456	0.307607	0.262702	0.245796	0.271209	0.290158	0.253734	0.267724	0.288753	0.238238	0.267318	0.263123	0.293358	0.308895	0.336221	0.294709	0.296249	0.301053	0.335212	0.331223
	730.084	0.287361	0.317235	0.322451	0.300054	0.312054	0.302058	0.311045	0.311774	0.212024	0.327613	0.294703	0.22989	0.20854	0.235312	0.248785	0.277342	0.241515	0.196322	0.200205	0.20157	0.253237	0.287073	0.363026	0.282978	0.266249	0.257401	0.268204	0.272784	0.254097	0.304388	0.26026	0.243784	0.268783	0.288328	0.252457	0.265905	0.286344	0.236507	0.265522	0.260878	0.290975	0.306814	0.333785	0.292591	0.294163	0.29891	0.332898	0.328682
	734.118	0.305353	0.334268	0.340256	0.317672	0.329631	0.319576	0.329227	0.328961	0.226908	0.343504	0.309185	0.24544	0.220396	0.24704	0.263015	0.290616	0.252831	0.207935	0.211889	0.213208	0.264634	0.298044	0.371817	0.294031	0.277647	0.2686	0.279213	0.283934	0.265576	0.315178	0.271514	0.254988	0.280067	0.299372	0.263838	0.277162	0.297468	0.2483	0.276798	0.272465	0.302035	0.317529	0.344095	0.30357	0.305111	0.309666	0.343363	0.339156
	738.151	0.301938	0.330947	0.336631	0.313781	0.327227	0.317036	0.325629	0.3263	0.225753	0.341241	0.308175	0.245165	0.22035	0.246785	0.262683	0.290518	0.253222	0.208671	0.212508	0.213882	0.265503	0.298766	0.373129	0.29492	0.278363	0.269432	0.279934	0.284902	0.265944	0.316086	0.272014	0.255304	0.280566	0.299821	0.263928	0.277416	0.298	0.248475	0.277107	0.272922	0.30272	0.318179	0.344965	0.304164	0.305768	0.310342	0.344135	0.340034
	742.185	0.31096	0.340806	0.345484	0.323368	0.335244	0.325451	0.334797	0.334218	0.231655	0.348608	0.314801	0.251356	0.223978	0.249942	0.268395	0.296225	0.255842	0.210783	0.215017	0.216395	0.267556	0.3009	0.37431	0.29715	0.281013	0.271584	0.282272	0.287168	0.269037	0.318282	0.274621	0.258327	0.283231	0.302874	0.267442	0.280509	0.300836	0.251896	0.28027	0.275991	0.305569	0.320907	0.347474	0.307184	0.308607	0.31302	0.346467	0.342227
	746.218	0.304081	0.332709	0.338716	0.315807	0.328745	0.31877	0.327812	0.327896	0.226825	0.34254	0.309739	0.246488	0.221387	0.247446	0.264012	0.291626	0.253918	0.209291	0.21333	0.214816	0.265706	0.298969	0.372651	0.294979	0.278627	0.269661	0.280104	0.284987	0.266317	0.315978	0.272109	0.25562	0.280664	0.299914	0.264312	0.27769	0.298159	0.248926	0.277356	0.273203	0.30279	0.318062	0.344745	0.304283	0.305708	0.310232	0.343803	0.33965
	750.252	0.273295	0.300417	0.308712	0.284985	0.296814	0.28733	0.29698	0.296715	0.198216	0.312487	0.283481	0.218117	0.200182	0.225558	0.238123	0.265603	0.233362	0.188651	0.193238	0.195358	0.24329	0.277007	0.351473	0.27209	0.2558	0.247482	0.257713	0.261943	0.243478	0.292564	0.248969	0.233323	0.25743	0.276383	0.241467	0.254946	0.275053	0.226003	0.254306	0.250079	0.279344	0.294236	0.321096	0.280973	0.281756	0.286573	0.319667	0.315393
	754.286	0.292198	0.322202	0.326995	0.304656	0.316934	0.307	0.315831	0.316568	0.21667	0.332227	0.299372	0.234854	0.212379	0.238884	0.253419	0.282023	0.245094	0.199924	0.203815	0.205172	0.256891	0.290643	0.366315	0.286645	0.269987	0.261048	0.271831	0.276526	0.257816	0.30806	0.263856	0.247346	0.272391	0.292014	0.256098	0.269494	0.290018	0.24019	0.269168	0.26456	0.294689	0.310482	0.337449	0.296306	0.297876	0.302547	0.33651	0.332306
	758.319	0.292622	0.323679	0.325504	0.303035	0.319854	0.309087	0.315137	0.321028	0.227262	0.338211	0.303779	0.240006	0.221419	0.249362	0.25919	0.29021	0.254777	0.210031	0.211684	0.212079	0.269367	0.303249	0.383203	0.299655	0.281467	0.273512	0.284465	0.289711	0.268489	0.322508	0.275919	0.257169	0.284223	0.303976	0.265467	0.27978	0.301851	0.248878	0.279715	0.274265	0.306583	0.324122	0.351962	0.307924	0.310849	0.315656	0.351903	0.348108
	762.353	0.305731	0.336011	0.339193	0.316731	0.331888	0.321324	0.32885	0.332149	0.234289	0.348042	0.31304	0.249696	0.226745	0.254053	0.267706	0.297089	0.259382	0.214686	0.217239	0.217951	0.273004	0.30652	0.383434	0.302868	0.285534	0.277021	0.287809	0.292938	0.272956	0.325015	0.279708	0.261779	0.288102	0.307683	0.270422	0.284257	0.30562	0.254366	0.284117	0.279184	0.310305	0.326944	0.354136	0.311704	0.314103	0.318707	0.353858	0.34991
	766.387	0.302443	0.333422	0.335993	0.313944	0.327978	0.317705	0.325667	0.32833	0.229959	0.344549	0.309967	0.245671	0.222922	0.249801	0.264119	0.293587	0.255059	0.209968	0.212889	0.213737	0.267949	0.301672	0.378656	0.297912	0.280832	0.272122	0.28305	0.287968	0.268554	0.319997	0.274976	0.25751	0.283365	0.303225	0.266368	0.279935	0.301055	0.25015	0.279782	0.274704	0.305712	0.322253	0.349388	0.307276	0.309434	0.314015	0.348867	0.344797
	770.42	0.308905	0.339214	0.34318	0.320969	0.334774	0.324403	0.332403	0.333977	0.233578	0.348839	0.313977	0.251327	0.225315	0.252482	0.268332	0.297124	0.258164	0.213337	0.216632	0.217553	0.271546	0.304929	0.380338	0.301521	0.284575	0.275476	0.286268	0.291495	0.272135	0.323291	0.278611	0.261284	0.287205	0.306793	0.270119	0.283697	0.304657	0.25434	0.283553	0.27908	0.30955	0.325659	0.35265	0.310968	0.313076	0.31763	0.352124	0.348089
	774.454	0.306663	0.337366	0.341556	0.319601	0.332633	0.32224	0.330416	0.331244	0.229658	0.345964	0.311031	0.248562	0.221485	0.248793	0.265256	0.293751	0.254585	0.209677	0.213348	0.214356	0.267903	0.301258	0.376345	0.297999	0.281211	0.271804	0.282667	0.287882	0.268884	0.319622	0.275343	0.25836	0.284021	0.303631	0.267283	0.280721	0.301393	0.251581	0.280557	0.276271	0.306423	0.32232	0.349203	0.307862	0.309852	0.314425	0.34858	0.344494
	778.487	0.348639	0.381611	0.382016	0.36203	0.373714	0.363371	0.37232	0.37242	0.266792	0.385279	0.344268	0.282816	0.247368	0.275224	0.296888	0.325866	0.278114	0.232607	0.235661	0.235733	0.292603	0.325705	0.399092	0.323302	0.306778	0.296435	0.307829	0.313389	0.295218	0.34567	0.301569	0.283916	0.310285	0.330625	0.294004	0.306875	0.32764	0.278026	0.307089	0.30232	0.332772	0.34938	0.37572	0.334311	0.336992	0.341099	0.375714	0.371594
	782.521	0.342659	0.374043	0.376284	0.355269	0.367821	0.35751	0.366556	0.366013	0.260615	0.379243	0.341086	0.279939	0.244911	0.271493	0.294315	0.32182	0.275664	0.230914	0.234624	0.23533	0.289054	0.32172	0.393667	0.318902	0.30293	0.292816	0.303702	0.309128	0.291205	0.340413	0.297022	0.28006	0.305647	0.325489	0.289797	0.302572	0.322974	0.274428	0.302623	0.29841	0.327982	0.343577	0.369641	0.329483	0.331521	0.335581	0.369192	0.36506
	786.555	0.351158	0.382722	0.384631	0.36406	0.375306	0.365154	0.375238	0.373633	0.266407	0.386491	0.347008	0.285383	0.248729	0.275096	0.299494	0.326499	0.278465	0.233514	0.23741	0.238077	0.291261	0.323875	0.394688	0.320963	0.305402	0.295057	0.306023	0.311229	0.294138	0.342362	0.299615	0.282944	0.308193	0.328141	0.293038	0.305468	0.32551	0.277681	0.305509	0.301179	0.330369	0.34584	0.371504	0.331989	0.333899	0.337822	0.371091	0.366848
	790.588	0.337805	0.368937	0.371932	0.350712	0.363401	0.35301	0.361794	0.361106	0.255698	0.374231	0.336778	0.276132	0.241115	0.267821	0.290349	0.317675	0.272533	0.227941	0.231847	0.232674	0.286077	0.318671	0.390556	0.31594	0.29993	0.289768	0.300582	0.306096	0.288036	0.337297	0.293961	0.277121	0.302661	0.322353	0.286696	0.299554	0.319898	0.271476	0.299573	0.295622	0.325029	0.340433	0.366557	0.326465	0.328438	0.332567	0.366026	0.361919
	794.622	0.336208	0.370053	0.369338	0.349343	0.36144	0.351259	0.359975	0.360219	0.255872	0.37503	0.33679	0.274028	0.240324	0.266674	0.289451	0.318009	0.270244	0.224855	0.228474	0.229047	0.283365	0.316469	0.390466	0.313709	0.2977	0.287444	0.29876	0.303976	0.286338	0.335699	0.292078	0.275225	0.300591	0.321135	0.285305	0.297812	0.318246	0.269314	0.297959	0.293111	0.323298	0.339383	0.365618	0.32504	0.327148	0.331198	0.365025	0.360799
	798.655	0.35295	0.385274	0.385151	0.36473	0.376947	0.367062	0.376671	0.376037	0.270648	0.389914	0.351577	0.289116	0.253276	0.278507	0.30396	0.331522	0.281812	0.236793	0.240503	0.241214	0.294106	0.326791	0.398325	0.323714	0.308273	0.298119	0.309091	0.314245	0.297083	0.345266	0.302141	0.285429	0.310541	0.330855	0.295646	0.307923	0.328238	0.280058	0.308059	0.303342	0.332972	0.34856	0.374332	0.33473	0.336556	0.340337	0.373685	0.369434
	802.689	0.344957	0.374824	0.379304	0.358007	0.368585	0.358898	0.369259	0.365912	0.257792	0.377687	0.341224	0.280398	0.242968	0.268388	0.294087	0.320203	0.27341	0.228716	0.233624	0.234927	0.285294	0.317692	0.386521	0.31464	0.299523	0.288992	0.299576	0.304856	0.288047	0.335197	0.292979	0.277178	0.301753	0.321338	0.287013	0.299372	0.319074	0.272223	0.299299	0.295731	0.324026	0.338491	0.364099	0.325604	0.326856	0.3308	0.363104	0.358809
	806.723	0.340196	0.369036	0.374364	0.352338	0.364139	0.354548	0.364153	0.36176	0.255708	0.373341	0.338405	0.277904	0.242544	0.267964	0.291911	0.318706	0.273828	0.229246	0.233866	0.235214	0.286091	0.318616	0.388146	0.315475	0.299908	0.289768	0.300177	0.305681	0.287908	0.33614	0.293028	0.276811	0.301862	0.321296	0.286254	0.299048	0.319285	0.271455	0.298981	0.295477	0.324245	0.338877	0.364961	0.325701	0.327059	0.331119	0.36393	0.359748
	810.756	0.324776	0.354843	0.360461	0.338957	0.349396	0.339559	0.349186	0.346143	0.23902	0.358307	0.323297	0.262523	0.227693	0.253961	0.27675	0.303428	0.260049	0.215195	0.220321	0.221761	0.272416	0.305147	0.375604	0.302236	0.286633	0.276104	0.286784	0.292146	0.274779	0.322857	0.280251	0.264543	0.289211	0.308718	0.273995	0.286693	0.306448	0.259087	0.286544	0.283189	0.311686	0.326249	0.352341	0.313184	0.314469	0.31873	0.351229	0.346964
	814.79	0.306234	0.337068	0.341691	0.319921	0.331936	0.321873	0.330351	0.329385	0.225861	0.343665	0.310408	0.248486	0.218496	0.244757	0.264488	0.292039	0.251346	0.206531	0.211252	0.212735	0.263793	0.29686	0.37017	0.293725	0.277649	0.267676	0.278419	0.283646	0.265515	0.314677	0.271327	0.255356	0.28012	0.299751	0.264444	0.277429	0.297537	0.249146	0.277246	0.273501	0.30275	0.317733	0.3443	0.304273	0.305669	0.31012	0.343117	0.338917
	818.824	0.319095	0.347296	0.353868	0.331165	0.343189	0.333432	0.342993	0.341619	0.237937	0.354493	0.320719	0.258675	0.229326	0.25533	0.274611	0.301817	0.261666	0.216974	0.221344	0.222802	0.273629	0.306643	0.378268	0.302965	0.286902	0.277426	0.287828	0.292973	0.274678	0.323764	0.28022	0.26387	0.288964	0.308195	0.272834	0.286039	0.306384	0.257744	0.28578	0.281998	0.311144	0.326107	0.352567	0.312594	0.313963	0.318339	0.351608	0.34743
	822.857	0.308369	0.337155	0.343956	0.321597	0.332335	0.32267	0.332366	0.330705	0.2269	0.343647	0.309837	0.247143	0.21934	0.246015	0.263525	0.291315	0.252435	0.207229	0.211757	0.213189	0.264433	0.297858	0.370479	0.294232	0.277928	0.268309	0.278958	0.283999	0.265765	0.315206	0.271556	0.255359	0.280423	0.299816	0.264324	0.277589	0.297842	0.248951	0.277292	0.273403	0.302714	0.317923	0.344611	0.304219	0.305628	0.310185	0.343627	0.339387
	826.891	0.325225	0.355424	0.359988	0.338359	0.349965	0.339713	0.349182	0.348539	0.243975	0.361732	0.324347	0.262202	0.231683	0.259153	0.277739	0.305623	0.263916	0.218833	0.222566	0.223386	0.277093	0.31028	0.383292	0.307069	0.290626	0.280886	0.291777	0.296964	0.278679	0.328605	0.284889	0.267926	0.293618	0.3132	0.277254	0.290444	0.310866	0.26171	0.290304	0.286058	0.315766	0.331573	0.358008	0.317227	0.319241	0.323635	0.357619	0.35346
	830.924	0.330745	0.363902	0.365031	0.344939	0.355844	0.345266	0.354629	0.355023	0.250108	0.36911	0.328044	0.264959	0.233836	0.262497	0.280581	0.309667	0.265312	0.219514	0.222528	0.22264	0.279442	0.313005	0.388118	0.310225	0.293427	0.283394	0.294953	0.300066	0.281964	0.332718	0.288699	0.271155	0.297344	0.317621	0.281045	0.294071	0.314616	0.26475	0.294104	0.289044	0.319612	0.336502	0.362967	0.321214	0.32389	0.328262	0.363076	0.358886
	834.958	0.325824	0.35885	0.361295	0.341284	0.350987	0.340199	0.350169	0.349406	0.24262	0.363227	0.321567	0.258707	0.226911	0.25616	0.274024	0.302276	0.259014	0.21327	0.21673	0.216951	0.273039	0.306517	0.380971	0.303793	0.287175	0.27688	0.288465	0.293439	0.275866	0.325989	0.282744	0.26563	0.291474	0.311519	0.275513	0.288438	0.308456	0.259422	0.288356	0.283606	0.313539	0.330109	0.356305	0.315117	0.317653	0.322111	0.35645	0.352198
	838.992	0.337209	0.370294	0.371571	0.351507	0.362548	0.351832	0.361326	0.361035	0.25474	0.374864	0.333616	0.27139	0.237605	0.265913	0.286206	0.31434	0.26874	0.22334	0.226663	0.22689	0.282783	0.315919	0.389689	0.313281	0.296894	0.286615	0.29804	0.303215	0.285533	0.335423	0.292059	0.274805	0.300691	0.320815	0.284792	0.297588	0.317824	0.268861	0.297623	0.292897	0.322884	0.339291	0.365383	0.324456	0.326966	0.331203	0.365427	0.361233
	843.025	0.339605	0.373149	0.373332	0.353309	0.365568	0.354787	0.363427	0.364237	0.259304	0.378326	0.337246	0.27541	0.24158	0.269824	0.290139	0.318905	0.272673	0.227359	0.230301	0.230372	0.287307	0.320419	0.394962	0.317967	0.301332	0.291153	0.3026	0.308006	0.289761	0.340393	0.296428	0.278753	0.305034	0.325297	0.2887	0.301628	0.32227	0.272651	0.301775	0.296925	0.327415	0.344106	0.370429	0.328942	0.331686	0.335893	0.370523	0.36642
	847.059	0.337956	0.369949	0.370716	0.349615	0.364317	0.353151	0.361232	0.364469	0.263078	0.379263	0.337923	0.275738	0.246487	0.275245	0.291594	0.320889	0.277882	0.233036	0.234765	0.234548	0.293133	0.326319	0.402365	0.323408	0.306053	0.296948	0.308162	0.313541	0.293996	0.346252	0.30122	0.282404	0.309591	0.329458	0.29182	0.305403	0.326773	0.27562	0.305496	0.30023	0.331546	0.348918	0.375569	0.332897	0.336115	0.340444	0.376183	0.372276
	851.092	0.324831	0.357781	0.357314	0.336355	0.352036	0.340668	0.34764	0.353104	0.255026	0.369092	0.327714	0.264741	0.239811	0.269492	0.281817	0.312768	0.271988	0.226848	0.227747	0.227177	0.288142	0.321836	0.400994	0.318968	0.300753	0.292102	0.303586	0.308999	0.288408	0.342574	0.296352	0.276771	0.304668	0.32477	0.285938	0.299967	0.321947	0.269118	0.300114	0.294273	0.326763	0.345109	0.372392	0.328088	0.331839	0.336402	0.373272	0.369471
	855.126	0.298292	0.331599	0.331601	0.31013	0.327555	0.315943	0.320919	0.32793	0.233249	0.345189	0.307287	0.244951	0.223546	0.253432	0.262842	0.294528	0.25779	0.213	0.21401	0.213718	0.27464	0.308446	0.389947	0.305794	0.287014	0.278603	0.290009	0.295689	0.273958	0.3294	0.282443	0.262877	0.290859	0.310833	0.271379	0.285852	0.30814	0.254539	0.285972	0.280446	0.313347	0.331662	0.359616	0.314531	0.318286	0.323158	0.360173	0.356513
	859.16	0.326157	0.357927	0.358398	0.33681	0.35312	0.342103	0.348831	0.353968	0.256398	0.369364	0.330161	0.267791	0.242409	0.271116	0.284631	0.315381	0.274636	0.229753	0.23097	0.230727	0.290374	0.323892	0.402004	0.32091	0.302878	0.294299	0.305469	0.311057	0.290256	0.344136	0.297779	0.278414	0.306156	0.326101	0.287395	0.301467	0.323583	0.270888	0.301615	0.296124	0.328398	0.346261	0.373637	0.329679	0.333118	0.337618	0.374165	0.370391
	863.193	0.334921	0.367957	0.368848	0.348464	0.361357	0.350593	0.358526	0.359942	0.256221	0.373611	0.333327	0.272103	0.239339	0.267995	0.286749	0.316193	0.271491	0.226182	0.228931	0.22896	0.286785	0.32002	0.39522	0.317702	0.300612	0.290572	0.301972	0.307647	0.288611	0.340286	0.295607	0.277582	0.304344	0.324515	0.287245	0.30054	0.32158	0.271166	0.300714	0.295986	0.326864	0.343761	0.370503	0.328267	0.331192	0.335534	0.370622	0.366617
	867.227	0.362127	0.394297	0.39476	0.374573	0.386696	0.376231	0.385815	0.385752	0.279388	0.398346	0.356083	0.294849	0.257967	0.285457	0.308537	0.336628	0.287616	0.24253	0.24535	0.245341	0.301842	0.334559	0.406525	0.331958	0.315763	0.305588	0.316788	0.322244	0.304397	0.354153	0.310509	0.292718	0.319052	0.339164	0.30292	0.315648	0.336296	0.287192	0.315848	0.311047	0.341156	0.357597	0.383477	0.342676	0.34535	0.349265	0.383689	0.379582
	871.261	0.350672	0.379901	0.384189	0.362498	0.374278	0.364382	0.374635	0.372678	0.266061	0.384621	0.346942	0.285798	0.250198	0.276065	0.299918	0.326519	0.280442	0.235838	0.239872	0.240841	0.292828	0.325319	0.394947	0.322055	0.3065	0.296518	0.307063	0.312343	0.294853	0.343035	0.300111	0.283465	0.308744	0.328229	0.293167	0.305866	0.326064	0.278185	0.305809	0.301847	0.330766	0.345826	0.37159	0.332265	0.333923	0.337881	0.371028	0.366835
	875.294	0.333544	0.363175	0.368873	0.347306	0.358216	0.348044	0.357701	0.355735	0.249002	0.367275	0.329456	0.268916	0.234782	0.262445	0.282884	0.310264	0.267478	0.222524	0.226653	0.227506	0.281052	0.31393	0.385122	0.311103	0.294843	0.284629	0.295434	0.300928	0.282833	0.332353	0.288995	0.272219	0.297948	0.317353	0.281627	0.29475	0.315	0.266468	0.29465	0.290944	0.320126	0.335543	0.361813	0.32148	0.323443	0.327777	0.361393	0.357248
	879.328	0.352469	0.384	0.386449	0.366055	0.377028	0.366761	0.376382	0.37516	0.267866	0.386752	0.345734	0.285124	0.248185	0.276082	0.298411	0.326502	0.279303	0.234035	0.237465	0.237705	0.293586	0.326435	0.397976	0.32399	0.307704	0.297238	0.30841	0.314006	0.296111	0.345908	0.302331	0.284952	0.311162	0.331111	0.294956	0.307818	0.328304	0.2794	0.307949	0.303642	0.333418	0.34954	0.375634	0.334867	0.337347	0.341443	0.375612	0.371478
	883.361	0.337053	0.367109	0.371019	0.349506	0.361178	0.350811	0.360947	0.360515	0.255509	0.37373	0.33436	0.271753	0.24079	0.2683	0.287299	0.31492	0.271906	0.226868	0.230135	0.230695	0.284976	0.318072	0.390644	0.314669	0.29833	0.288776	0.299683	0.304695	0.286664	0.336369	0.292809	0.27551	0.30136	0.320939	0.285051	0.298145	0.31857	0.269437	0.298016	0.293423	0.323184	0.339239	0.365371	0.324682	0.326869	0.331127	0.365318	0.361151
	887.395	0.353726	0.385983	0.386093	0.365515	0.378604	0.36781	0.377544	0.378232	0.273114	0.392853	0.351364	0.288767	0.254673	0.281564	0.303939	0.331233	0.283635	0.238936	0.241712	0.241929	0.296961	0.329608	0.402355	0.326469	0.310531	0.300833	0.311902	0.316893	0.299328	0.348463	0.305282	0.287719	0.313502	0.333479	0.297779	0.310393	0.330774	0.282054	0.310448	0.305412	0.335337	0.351581	0.377215	0.336947	0.339371	0.34328	0.37737	0.373225
	891.429	0.375616	0.405922	0.407989	0.387253	0.398469	0.387909	0.400156	0.397232	0.287033	0.41036	0.368024	0.306157	0.266165	0.291424	0.319819	0.343744	0.292943	0.249035	0.252944	0.253669	0.304241	0.335867	0.403015	0.33233	0.31804	0.307897	0.318458	0.323025	0.307654	0.352948	0.31234	0.296093	0.320416	0.339806	0.306584	0.318298	0.337367	0.29191	0.318184	0.313839	0.341544	0.356177	0.380336	0.343248	0.344779	0.348242	0.380263	0.375921
	895.462	0.393066	0.421344	0.425238	0.403944	0.415468	0.404619	0.418023	0.413405	0.300491	0.425577	0.382429	0.322276	0.277866	0.302212	0.334456	0.35551	0.303432	0.260821	0.265159	0.266155	0.31399	0.344464	0.407455	0.340751	0.327499	0.317308	0.327288	0.331729	0.317413	0.360327	0.321522	0.305818	0.329412	0.347994	0.31634	0.327617	0.345881	0.302696	0.327381	0.323732	0.349798	0.363234	0.386247	0.351388	0.352486	0.355624	0.386253	0.381919
	899.496	0.37338	0.401785	0.407325	0.385908	0.396484	0.385707	0.398353	0.393889	0.281597	0.405382	0.363154	0.303093	0.261458	0.287475	0.315522	0.338219	0.289854	0.246449	0.250882	0.251824	0.301513	0.33276	0.397967	0.329379	0.315155	0.304815	0.315085	0.319831	0.304486	0.349398	0.309435	0.293479	0.317755	0.336437	0.303634	0.315536	0.334219	0.289607	0.315279	0.311793	0.338569	0.352559	0.376516	0.340037	0.341418	0.34501	0.376503	0.372205
	903.529	0.376413	0.398049	0.411619	0.387479	0.397463	0.38736	0.401908	0.393323	0.278286	0.401528	0.364091	0.306439	0.262708	0.286606	0.317501	0.336407	0.291812	0.249973	0.256118	0.258384	0.30114	0.331244	0.389465	0.326983	0.31404	0.303947	0.312834	0.317519	0.30295	0.34469	0.306608	0.292171	0.315102	0.332101	0.30154	0.313396	0.331153	0.289379	0.312725	0.311068	0.335135	0.346577	0.369698	0.336333	0.336283	0.33976	0.36895	0.364621
	907.563	0.388917	0.412162	0.422571	0.399379	0.409208	0.399512	0.41391	0.406221	0.291986	0.4145	0.37567	0.317073	0.272739	0.296349	0.328254	0.348724	0.300377	0.2578	0.263341	0.265162	0.309898	0.340374	0.399612	0.336252	0.32313	0.31295	0.322202	0.326962	0.312313	0.3547	0.315789	0.300827	0.324218	0.341963	0.310696	0.322409	0.340688	0.29791	0.321969	0.319551	0.344598	0.356848	0.380201	0.345973	0.34628	0.34959	0.379555	0.3752
	911.597	0.363188	0.387107	0.398588	0.37574	0.382063	0.372911	0.388802	0.378995	0.263356	0.388318	0.351528	0.290038	0.249296	0.27254	0.303136	0.323345	0.277205	0.233648	0.240468	0.242913	0.284582	0.315808	0.375683	0.3111	0.298437	0.287969	0.297481	0.301468	0.288184	0.329104	0.291149	0.277665	0.299654	0.317685	0.287659	0.298967	0.316345	0.274575	0.298263	0.295752	0.320167	0.331953	0.355279	0.321886	0.321387	0.324927	0.353988	0.349294
	915.63	0.387297	0.411151	0.421391	0.398608	0.407557	0.397873	0.41259	0.403933	0.288338	0.412337	0.373604	0.315089	0.269219	0.292554	0.325988	0.345801	0.296589	0.254053	0.26012	0.262107	0.30568	0.33599	0.394504	0.331973	0.319273	0.308731	0.318028	0.322675	0.30874	0.350117	0.311984	0.297612	0.320424	0.338211	0.307656	0.319029	0.336821	0.295018	0.318564	0.316334	0.340825	0.352666	0.375704	0.342276	0.342327	0.345579	0.374868	0.37043
	919.664	0.393905	0.421954	0.427144	0.406461	0.414731	0.404712	0.418966	0.412021	0.296589	0.421719	0.378531	0.31871	0.272293	0.297067	0.329825	0.35165	0.298647	0.255063	0.260113	0.261145	0.309087	0.339981	0.401701	0.336585	0.323321	0.312399	0.322616	0.327242	0.313358	0.356113	0.317282	0.30206	0.325622	0.344463	0.312848	0.324038	0.342164	0.299112	0.323848	0.320465	0.346339	0.359725	0.382961	0.347991	0.348956	0.352179	0.382718	0.378253
	923.697	0.39286	0.421097	0.42575	0.404887	0.414342	0.404089	0.4177	0.412072	0.298125	0.42229	0.378831	0.318928	0.27393	0.299106	0.330408	0.352855	0.30058	0.257023	0.261534	0.262365	0.311651	0.342671	0.4057	0.339298	0.325608	0.314976	0.325236	0.329967	0.3154	0.3592	0.319686	0.303893	0.327975	0.346851	0.314538	0.32601	0.344553	0.300602	0.32586	0.322255	0.348725	0.362562	0.386084	0.350311	0.351588	0.354875	0.386047	0.381672
	927.731	0.405613	0.435715	0.436973	0.416978	0.427636	0.416898	0.430099	0.426494	0.313662	0.43785	0.391029	0.330636	0.285372	0.311142	0.342259	0.365471	0.310636	0.267039	0.270368	0.270481	0.322669	0.353685	0.418308	0.35051	0.336512	0.326083	0.336681	0.341388	0.326595	0.371265	0.331297	0.314526	0.339298	0.358568	0.32553	0.336958	0.355884	0.311082	0.336986	0.332553	0.359919	0.374749	0.398169	0.361551	0.363538	0.366678	0.39876	0.394467
	931.765	0.39694	0.42771	0.429153	0.409711	0.418084	0.407993	0.421452	0.416759	0.303205	0.427291	0.381287	0.320155	0.275473	0.301517	0.331923	0.356345	0.301495	0.256857	0.260704	0.260896	0.313293	0.344968	0.410199	0.34194	0.32775	0.316867	0.32779	0.332534	0.31789	0.362873	0.322515	0.306131	0.330825	0.350547	0.317298	0.328713	0.347663	0.30247	0.328771	0.324288	0.35192	0.366942	0.390821	0.353682	0.355555	0.358854	0.391088	0.386666
	935.798	0.431555	0.464478	0.461098	0.443291	0.452592	0.44179	0.455858	0.452292	0.337651	0.463738	0.411594	0.350824	0.301136	0.327067	0.361464	0.384848	0.323356	0.279448	0.282057	0.281334	0.335672	0.366428	0.430407	0.363683	0.350127	0.339205	0.350352	0.354857	0.341324	0.385074	0.345868	0.328777	0.353586	0.373535	0.340817	0.351478	0.370106	0.325915	0.351763	0.346434	0.373978	0.389529	0.412142	0.375852	0.37838	0.381105	0.413314	0.408942
	939.832	0.415517	0.447832	0.445592	0.426766	0.437612	0.426789	0.43979	0.437057	0.324507	0.44938	0.400618	0.339693	0.292927	0.318457	0.351293	0.374989	0.31649	0.272721	0.275581	0.275292	0.328712	0.359675	0.425022	0.356738	0.342887	0.332288	0.343214	0.347849	0.333455	0.377971	0.338066	0.321057	0.345854	0.365671	0.332571	0.343617	0.362576	0.317737	0.343823	0.33878	0.366577	0.381891	0.405078	0.368372	0.370651	0.373574	0.405847	0.401534
	943.866	0.397535	0.431525	0.428452	0.41022	0.419607	0.40921	0.421744	0.419196	0.30754	0.432012	0.384508	0.322063	0.27819	0.304263	0.334751	0.360377	0.30288	0.257893	0.260999	0.260727	0.31516	0.347086	0.415121	0.344284	0.329882	0.319022	0.330435	0.335072	0.320366	0.366057	0.325205	0.308337	0.333241	0.353727	0.319908	0.331109	0.350347	0.304351	0.331357	0.325975	0.354631	0.370535	0.394527	0.356584	0.358908	0.362111	0.394984	0.390568
	947.899	0.428541	0.4611	0.456743	0.438435	0.448402	0.438609	0.452258	0.449295	0.337472	0.461189	0.412942	0.350542	0.303612	0.327536	0.362596	0.387322	0.324948	0.280473	0.283239	0.282919	0.335954	0.367228	0.431979	0.363958	0.350431	0.339856	0.350868	0.355367	0.341405	0.38539	0.345064	0.328135	0.352753	0.373203	0.340132	0.350822	0.370089	0.324908	0.351179	0.345504	0.373761	0.389297	0.412532	0.375836	0.37793	0.380582	0.412994	0.40856
	951.933	0.426835	0.459594	0.454075	0.435178	0.448311	0.437768	0.450182	0.450195	0.341655	0.463888	0.41505	0.352393	0.308615	0.333054	0.365461	0.390701	0.330073	0.286106	0.287705	0.287047	0.34209	0.373353	0.440534	0.369945	0.35577	0.345996	0.356951	0.361502	0.34633	0.39195	0.350652	0.33262	0.358055	0.378384	0.344262	0.355437	0.37537	0.328797	0.355818	0.349692	0.378891	0.395136	0.418669	0.380828	0.383467	0.386188	0.419606	0.41537
	955.966	0.428218	0.459473	0.456002	0.436401	0.45009	0.439375	0.451751	0.451116	0.341823	0.463973	0.415866	0.354691	0.309496	0.333879	0.366912	0.391093	0.331657	0.288351	0.290244	0.289812	0.343816	0.374612	0.440224	0.371254	0.357248	0.347475	0.358076	0.362805	0.347531	0.39274	0.351857	0.333984	0.359338	0.379126	0.345341	0.356619	0.37638	0.330451	0.356925	0.35143	0.379971	0.395615	0.418953	0.381729	0.384196	0.386916	0.419853	0.415688
	960	0.398472	0.429626	0.429209	0.410128	0.41703	0.407983	0.42253	0.417835	0.305646	0.428953	0.383797	0.319394	0.278091	0.30276	0.333082	0.358851	0.302093	0.256306	0.260052	0.260299	0.312073	0.344563	0.41063	0.340773	0.326737	0.316152	0.327292	0.331523	0.317373	0.36205	0.321121	0.304909	0.329266	0.349726	0.316482	0.327637	0.346848	0.300924	0.327722	0.322263	0.350598	0.366088	0.390208	0.352751	0.354347	0.357541	0.390144	0.385513
	964.034	0.397566	0.430351	0.427124	0.408241	0.417272	0.407331	0.421736	0.419	0.308378	0.433557	0.387131	0.321187	0.281726	0.305869	0.336432	0.361107	0.303824	0.258761	0.261903	0.26204	0.313294	0.345431	0.412987	0.341229	0.327564	0.317529	0.328684	0.332334	0.318677	0.362606	0.322427	0.306096	0.329959	0.350442	0.317781	0.328597	0.347477	0.30209	0.328615	0.322519	0.350849	0.366447	0.389957	0.353136	0.354784	0.357809	0.390176	0.385546
	968.067	0.459386	0.491811	0.484469	0.466574	0.477818	0.467876	0.482777	0.480413	0.368677	0.493275	0.442064	0.379052	0.329684	0.35184	0.391079	0.414104	0.346661	0.303157	0.305098	0.304463	0.356466	0.386811	0.449114	0.382989	0.370507	0.360433	0.371175	0.375147	0.362411	0.404233	0.365176	0.348038	0.372155	0.392522	0.360601	0.370542	0.389456	0.345605	0.370962	0.36458	0.392328	0.407716	0.429657	0.39458	0.396664	0.398695	0.430545	0.426099
	972.101	0.428209	0.461785	0.454345	0.436362	0.44664	0.43722	0.450974	0.451033	0.343518	0.46445	0.414429	0.348232	0.308591	0.333044	0.363073	0.390848	0.328701	0.28288	0.283963	0.282916	0.3397	0.372259	0.441231	0.368311	0.353718	0.344125	0.35566	0.359764	0.344814	0.39125	0.348798	0.330449	0.356205	0.377486	0.342618	0.353762	0.3742	0.325975	0.354223	0.346795	0.37729	0.394786	0.418871	0.379606	0.382442	0.385215	0.419849	0.415402
	976.134	0.483291	0.509125	0.499442	0.480037	0.497234	0.486409	0.50453	0.505039	0.402414	0.519134	0.470115	0.406183	0.361857	0.382057	0.418291	0.444756	0.37511	0.333306	0.331928	0.330372	0.38579	0.415639	0.480297	0.411394	0.398192	0.390721	0.401223	0.40547	0.389525	0.433858	0.392405	0.373035	0.398303	0.41854	0.384567	0.39504	0.415877	0.368944	0.395716	0.38745	0.417997	0.435105	0.457333	0.420262	0.42329	0.424956	0.45833	0.454628
	980.168	0.48322	0.511121	0.495697	0.479156	0.494645	0.48238	0.503873	0.505363	0.404513	0.5217	0.466455	0.399799	0.358045	0.380967	0.411986	0.442255	0.369366	0.326821	0.323093	0.319796	0.382159	0.412683	0.482886	0.409284	0.395109	0.387993	0.400041	0.403917	0.387479	0.433965	0.39194	0.371279	0.397266	0.418591	0.383217	0.393443	0.414501	0.365762	0.39437	0.383759	0.416701	0.43662	0.458789	0.419322	0.423942	0.425701	0.460686	0.457214
	984.202	0.568459	0.58812	0.564064	0.548334	0.571109	0.55675	0.586818	0.587796	0.493376	0.607177	0.550338	0.485302	0.434623	0.450158	0.493665	0.52118	0.431482	0.395057	0.387701	0.383261	0.442223	0.468183	0.531121	0.464449	0.453665	0.449256	0.460365	0.463509	0.448264	0.488381	0.45038	0.429335	0.452838	0.473259	0.441327	0.449036	0.469245	0.424981	0.450365	0.437445	0.469699	0.489078	0.506959	0.472784	0.477564	0.477237	0.508906	0.506329
	988.235	0.516017	0.540524	0.524195	0.507731	0.523892	0.511831	0.536368	0.534785	0.432709	0.550077	0.496942	0.432086	0.382693	0.40175	0.441643	0.469835	0.389494	0.348818	0.345517	0.342587	0.400443	0.429201	0.493626	0.425813	0.413608	0.406507	0.417927	0.421796	0.406714	0.449233	0.409377	0.389866	0.414146	0.435119	0.402027	0.411018	0.431278	0.385632	0.412061	0.401721	0.433161	0.451533	0.472104	0.435967	0.439762	0.440689	0.473216	0.469863
	992.269	0.534775	0.5559	0.539573	0.523096	0.538755	0.527254	0.554582	0.550712	0.448198	0.565292	0.513347	0.448763	0.396481	0.413783	0.456993	0.484049	0.400868	0.361047	0.357893	0.355339	0.410465	0.43838	0.498885	0.434719	0.423686	0.416699	0.42785	0.431405	0.417403	0.457392	0.418983	0.400141	0.423309	0.444081	0.412469	0.420722	0.44043	0.396589	0.421806	0.411336	0.441852	0.45932	0.47892	0.444711	0.448115	0.448642	0.479754	0.47638
	996.303	0.42555	0.452715	0.442901	0.4251	0.436906	0.426109	0.447041	0.445162	0.343493	0.460776	0.415405	0.347186	0.310681	0.333026	0.361176	0.392725	0.327045	0.282694	0.281972	0.280392	0.337956	0.370068	0.441974	0.366432	0.351996	0.34405	0.356105	0.360096	0.3434	0.39016	0.347361	0.328966	0.35368	0.375291	0.340171	0.350825	0.37164	0.322683	0.35143	0.342151	0.374665	0.39329	0.417131	0.377417	0.380511	0.38305	0.417085	0.413276
	1000.34	0.446323	0.473513	0.465951	0.447853	0.458229	0.448255	0.468614	0.46424	0.357118	0.477488	0.431505	0.365373	0.321787	0.34278	0.377798	0.405632	0.33752	0.293564	0.294498	0.293633	0.346883	0.378107	0.44399	0.374247	0.361202	0.352285	0.363637	0.367595	0.352973	0.396457	0.355677	0.33848	0.36228	0.383333	0.350258	0.360304	0.380093	0.334059	0.360807	0.3529	0.382974	0.399684	0.422501	0.385637	0.387807	0.389979	0.422298	0.41819
	1004.37	0.454928	0.478074	0.472402	0.453707	0.462551	0.452864	0.477236	0.469847	0.361689	0.482533	0.4381	0.370656	0.327142	0.346163	0.383028	0.409671	0.340384	0.297025	0.298298	0.297825	0.347387	0.378165	0.440973	0.373498	0.361557	0.353155	0.364163	0.367501	0.353961	0.394874	0.355535	0.339301	0.361742	0.382391	0.350995	0.360445	0.379513	0.335179	0.36075	0.352655	0.381776	0.3977	0.419607	0.384679	0.386094	0.387989	0.418917	0.414757
	1008.4	0.456257	0.483815	0.479259	0.460272	0.468458	0.460099	0.479282	0.473378	0.362142	0.484965	0.438954	0.372435	0.32731	0.346631	0.385936	0.409876	0.342399	0.298071	0.300797	0.30095	0.348643	0.379698	0.440176	0.374552	0.362785	0.353357	0.36385	0.367178	0.355012	0.395166	0.356077	0.340154	0.36295	0.383472	0.352537	0.362175	0.38101	0.337352	0.362387	0.355534	0.383186	0.398044	0.420111	0.385878	0.386807	0.388761	0.419813	0.415165
	1012.44	0.438599	0.46737	0.46074	0.442003	0.451612	0.44332	0.461051	0.456739	0.349332	0.46951	0.426981	0.360128	0.317578	0.336751	0.374199	0.401015	0.333796	0.28896	0.291428	0.291544	0.341048	0.372728	0.437028	0.368119	0.355541	0.346172	0.35704	0.360871	0.347139	0.389485	0.348591	0.332351	0.355589	0.376824	0.344409	0.354396	0.37414	0.328535	0.354816	0.347623	0.376858	0.392443	0.415656	0.379604	0.380785	0.382951	0.414798	0.41031
	1016.47	0.395959	0.421805	0.413937	0.394317	0.410136	0.398695	0.417074	0.41821	0.322002	0.435436	0.394426	0.326991	0.296835	0.319757	0.342368	0.374917	0.316292	0.27269	0.271475	0.270169	0.328511	0.360799	0.436157	0.357109	0.341529	0.334535	0.346239	0.350656	0.331552	0.380995	0.3365	0.317368	0.342867	0.363953	0.327343	0.339073	0.36081	0.309897	0.339582	0.330654	0.364114	0.382955	0.407901	0.366522	0.369833	0.372833	0.40773	0.404231
	1020.5	0.436548	0.464255	0.455844	0.43745	0.448783	0.43896	0.458422	0.456004	0.351887	0.470404	0.42522	0.357553	0.318618	0.339773	0.371698	0.400922	0.334685	0.29023	0.290585	0.289617	0.344113	0.375978	0.444438	0.371773	0.358083	0.349702	0.361167	0.365037	0.349574	0.39455	0.352522	0.33474	0.359065	0.380396	0.346337	0.35679	0.377232	0.329576	0.357302	0.348837	0.379961	0.397391	0.420872	0.382664	0.385062	0.387405	0.420739	0.416649
	1024.54	0.454329	0.476948	0.462213	0.443533	0.462051	0.452148	0.472671	0.475345	0.381917	0.49466	0.450521	0.381874	0.34836	0.371251	0.395787	0.42766	0.363961	0.320864	0.317734	0.316722	0.376367	0.407815	0.479001	0.403641	0.389197	0.382429	0.39448	0.398029	0.380486	0.427928	0.384463	0.364047	0.389423	0.411328	0.375301	0.386026	0.408027	0.357697	0.387086	0.376198	0.409908	0.428599	0.452388	0.411955	0.416404	0.418757	0.453548	0.449825
	1028.57	0.42068	0.447471	0.440535	0.421371	0.434292	0.423899	0.442349	0.441385	0.339726	0.455979	0.411876	0.344966	0.309318	0.33192	0.359307	0.389788	0.32784	0.283554	0.28334	0.28221	0.338872	0.371017	0.441954	0.367087	0.352354	0.344409	0.355907	0.360167	0.343003	0.390315	0.347015	0.328465	0.353706	0.37477	0.339349	0.350596	0.371693	0.322421	0.351086	0.342733	0.374733	0.392751	0.417022	0.37718	0.38006	0.382778	0.41707	0.413213
	1032.61	0.448233	0.46201	0.45238	0.432265	0.448422	0.439657	0.465883	0.463044	0.368156	0.481912	0.443401	0.373968	0.341182	0.364145	0.386453	0.416612	0.358355	0.315852	0.313985	0.314742	0.369018	0.400103	0.466359	0.395256	0.382082	0.375285	0.3872	0.389886	0.373701	0.418022	0.376848	0.358083	0.381346	0.402671	0.368899	0.379092	0.399902	0.352107	0.379919	0.369305	0.401261	0.417887	0.44102	0.402991	0.406709	0.409272	0.441614	0.437657
	1036.64	0.431828	0.44945	0.45203	0.429815	0.442482	0.432273	0.454582	0.446183	0.338884	0.456891	0.420432	0.358225	0.313857	0.332503	0.368676	0.393296	0.332218	0.290975	0.293628	0.29445	0.340256	0.369978	0.43035	0.365624	0.353485	0.345317	0.355021	0.359447	0.343837	0.385299	0.345779	0.330116	0.352535	0.371412	0.340036	0.350517	0.369743	0.326054	0.350555	0.34503	0.37275	0.386575	0.409061	0.374918	0.375563	0.37784	0.407526	0.403741
	1040.67	0.391608	0.419667	0.420101	0.400009	0.409143	0.398648	0.415847	0.410915	0.300367	0.424649	0.380843	0.315624	0.276804	0.30072	0.329886	0.354337	0.299513	0.255431	0.258653	0.259052	0.308858	0.34057	0.407066	0.336313	0.322781	0.313285	0.324154	0.327861	0.313567	0.357172	0.31742	0.301449	0.324844	0.344594	0.312332	0.323295	0.341959	0.297099	0.323136	0.317388	0.345363	0.360497	0.383827	0.347547	0.34893	0.352051	0.383658	0.379254
	1044.71	0.373768	0.388526	0.401208	0.372974	0.390605	0.380401	0.397932	0.393383	0.289995	0.408977	0.379314	0.314682	0.286521	0.303359	0.332928	0.349144	0.308127	0.269104	0.27362	0.277046	0.311153	0.340415	0.39874	0.332238	0.320913	0.314985	0.322201	0.324777	0.310231	0.34873	0.311339	0.297047	0.317723	0.333695	0.305268	0.316766	0.334692	0.293409	0.31554	0.311999	0.336036	0.346529	0.368458	0.337726	0.336187	0.33902	0.367029	0.362797
	1048.74	0.381018	0.402071	0.41021	0.384633	0.399625	0.389806	0.405233	0.401872	0.296019	0.416768	0.381646	0.316533	0.285392	0.304857	0.334245	0.353199	0.307942	0.266573	0.270762	0.273215	0.313102	0.343582	0.405039	0.336533	0.3242	0.316888	0.325287	0.32829	0.313846	0.354639	0.315835	0.300677	0.322777	0.340215	0.310042	0.321588	0.340082	0.296941	0.320749	0.316556	0.342059	0.354218	0.376991	0.34387	0.343357	0.34634	0.376192	0.371763
	1052.77	0.443943	0.453584	0.460622	0.43303	0.453179	0.443987	0.465637	0.460798	0.35938	0.476072	0.444344	0.379603	0.34507	0.360234	0.39483	0.411773	0.361291	0.323115	0.325543	0.32871	0.364506	0.392685	0.446511	0.384438	0.374206	0.368772	0.376148	0.378553	0.364479	0.401444	0.364323	0.348738	0.369521	0.386186	0.357878	0.368432	0.387063	0.345924	0.367807	0.362496	0.38733	0.398041	0.418907	0.388908	0.388261	0.390199	0.418102	0.413982
	1056.81	0.423093	0.440351	0.444323	0.418871	0.437527	0.427532	0.445708	0.442583	0.340755	0.457046	0.423423	0.359354	0.323814	0.340145	0.374687	0.395711	0.341486	0.301551	0.303944	0.305756	0.347017	0.376405	0.436588	0.369752	0.357903	0.351534	0.359789	0.363375	0.347638	0.388387	0.348735	0.332625	0.354924	0.372718	0.341938	0.353013	0.372568	0.328744	0.352641	0.347362	0.374277	0.387012	0.409368	0.376243	0.376132	0.378342	0.408172	0.404248
	1060.84	0.391586	0.410397	0.418502	0.39169	0.411573	0.40124	0.414743	0.414373	0.313252	0.428622	0.394787	0.332472	0.301558	0.321132	0.348997	0.36942	0.324951	0.284744	0.287427	0.289439	0.332474	0.362442	0.424878	0.355866	0.342545	0.3361	0.344101	0.348073	0.330982	0.374518	0.333701	0.316845	0.34058	0.357611	0.325433	0.33786	0.357824	0.31251	0.337259	0.333147	0.359975	0.372775	0.396238	0.361364	0.361653	0.364613	0.395754	0.391826
	1064.87	0.409233	0.419633	0.420066	0.395488	0.420339	0.405017	0.430156	0.429186	0.337128	0.447483	0.411963	0.349785	0.318638	0.339173	0.361529	0.389257	0.336316	0.299669	0.296775	0.295917	0.349006	0.377371	0.447411	0.373233	0.358956	0.35511	0.364829	0.369352	0.347962	0.394934	0.353291	0.333991	0.358104	0.375584	0.341099	0.353033	0.373998	0.326358	0.353027	0.34519	0.376683	0.393407	0.416017	0.378385	0.381328	0.383897	0.415696	0.413373
	1068.91	0.436614	0.455464	0.459174	0.435163	0.451419	0.439978	0.459939	0.45669	0.350347	0.470816	0.427403	0.363128	0.325948	0.346448	0.377528	0.397915	0.343917	0.303634	0.304814	0.305352	0.351457	0.380932	0.441837	0.374707	0.362304	0.355669	0.364663	0.367847	0.352854	0.394302	0.355582	0.338382	0.361691	0.379294	0.34824	0.359372	0.378335	0.334608	0.358925	0.353013	0.379932	0.394014	0.415622	0.381785	0.382894	0.385253	0.416132	0.412191
	1072.94	0.46544	0.48097	0.483048	0.459151	0.476672	0.463965	0.488728	0.483966	0.377033	0.49981	0.454031	0.389071	0.349006	0.367488	0.402597	0.420508	0.361697	0.323576	0.323793	0.324042	0.367737	0.395613	0.453452	0.388859	0.37804	0.372358	0.381063	0.383426	0.369831	0.40789	0.371768	0.354877	0.376736	0.393741	0.364856	0.374894	0.392797	0.351741	0.374349	0.367624	0.393536	0.40714	0.426675	0.395625	0.396552	0.398224	0.427401	0.423635
	1076.97	0.45058	0.465676	0.463184	0.440145	0.461137	0.447844	0.472011	0.47001	0.371526	0.486561	0.445449	0.381473	0.344087	0.363143	0.393708	0.41899	0.358177	0.31973	0.317934	0.317186	0.368132	0.396774	0.46201	0.391817	0.378928	0.373778	0.383457	0.387317	0.369397	0.413082	0.372796	0.354151	0.37781	0.396098	0.363257	0.374144	0.39441	0.348595	0.37423	0.366287	0.39632	0.412379	0.43405	0.398392	0.400724	0.402679	0.434119	0.431069
	1081.01	0.448727	0.462436	0.463497	0.439072	0.456394	0.445759	0.470646	0.466068	0.363275	0.483808	0.444331	0.376162	0.342138	0.359608	0.391861	0.411207	0.355661	0.316383	0.317174	0.31873	0.360003	0.388885	0.44742	0.381264	0.370598	0.365051	0.373943	0.375713	0.362337	0.400164	0.363312	0.347009	0.368031	0.385881	0.357036	0.366983	0.385275	0.343398	0.366511	0.359094	0.385558	0.398648	0.419052	0.387659	0.388177	0.390079	0.419094	0.414984
	1085.04	0.432762	0.453477	0.454088	0.432643	0.442576	0.431253	0.456837	0.449615	0.339121	0.465966	0.419502	0.349839	0.313381	0.333123	0.365837	0.385667	0.327118	0.285683	0.287545	0.288006	0.331379	0.361349	0.422145	0.354486	0.343568	0.336489	0.346427	0.347965	0.336431	0.374045	0.338154	0.322819	0.343685	0.362204	0.33381	0.343316	0.360381	0.3193	0.342671	0.335284	0.361399	0.375589	0.395778	0.364102	0.364569	0.366697	0.395971	0.391547
	1089.08	0.443995	0.463527	0.46924	0.445181	0.457823	0.447056	0.468622	0.462614	0.350377	0.477093	0.431104	0.364626	0.326266	0.345392	0.380619	0.395868	0.341814	0.30155	0.304411	0.305788	0.34538	0.374413	0.430113	0.366674	0.356219	0.349195	0.357655	0.359382	0.348236	0.384584	0.349391	0.334054	0.35527	0.372285	0.344758	0.354815	0.371724	0.331997	0.353899	0.348443	0.372326	0.384567	0.404385	0.374457	0.374246	0.376297	0.405016	0.400454
	1093.11	0.437158	0.458244	0.464893	0.441255	0.452158	0.441955	0.462033	0.455426	0.341391	0.468267	0.422303	0.356815	0.31697	0.337174	0.37216	0.388044	0.334695	0.293475	0.297072	0.29853	0.338989	0.368518	0.424305	0.361289	0.35042	0.342545	0.351207	0.353343	0.342136	0.379278	0.343566	0.328395	0.350038	0.3673	0.339262	0.349552	0.366568	0.326443	0.348701	0.343815	0.367672	0.379898	0.400312	0.369707	0.369532	0.371813	0.400858	0.39618
	1097.14	0.393948	0.421181	0.420403	0.398831	0.411713	0.400777	0.417904	0.416252	0.309891	0.433938	0.390078	0.321799	0.289725	0.311782	0.339684	0.362028	0.309396	0.266472	0.268648	0.269257	0.316573	0.347912	0.414933	0.341899	0.328886	0.321109	0.331319	0.333936	0.320013	0.362457	0.323233	0.306827	0.329712	0.348936	0.317495	0.328397	0.347015	0.302358	0.327966	0.321337	0.349149	0.364144	0.386751	0.351451	0.352547	0.355418	0.387009	0.382569
	1101.18	0.37816	0.403345	0.408117	0.384558	0.398309	0.387798	0.402386	0.400612	0.294158	0.416053	0.375716	0.310172	0.278898	0.301568	0.327591	0.349006	0.302649	0.260012	0.263185	0.264526	0.310414	0.341728	0.407328	0.335704	0.322173	0.314277	0.323766	0.327009	0.312011	0.355422	0.315533	0.299247	0.322677	0.340983	0.309099	0.3209	0.339818	0.294856	0.320296	0.315268	0.342321	0.356322	0.37968	0.344145	0.344879	0.348138	0.379726	0.375333
	1105.21	0.345482	0.370476	0.375229	0.350798	0.366092	0.355779	0.369197	0.369676	0.268891	0.387689	0.351794	0.284065	0.261495	0.28348	0.304575	0.327214	0.286042	0.243342	0.246306	0.248041	0.292974	0.324922	0.39395	0.318184	0.304111	0.297188	0.306577	0.30948	0.293492	0.338038	0.2971	0.280833	0.304051	0.322411	0.289995	0.30223	0.3216	0.27528	0.301485	0.296003	0.323908	0.338194	0.362328	0.32582	0.326341	0.329919	0.361955	0.357594
	1109.24	0.399566	0.420898	0.429985	0.405284	0.418765	0.4077	0.424318	0.420509	0.310299	0.433706	0.390414	0.32691	0.292095	0.315272	0.342515	0.360785	0.315574	0.274265	0.277438	0.278786	0.32317	0.353399	0.414264	0.347038	0.334144	0.326479	0.33531	0.338393	0.324135	0.365807	0.327627	0.31134	0.334669	0.351664	0.32101	0.332786	0.350959	0.307897	0.33194	0.327678	0.353026	0.366126	0.38831	0.354557	0.355177	0.358261	0.389	0.384668
	1113.28	0.405676	0.411195	0.424955	0.393434	0.415181	0.407899	0.423585	0.421823	0.33097	0.440621	0.414098	0.349802	0.32313	0.341615	0.362612	0.377688	0.345588	0.307024	0.308179	0.311527	0.35006	0.378347	0.435371	0.370122	0.357126	0.352757	0.359019	0.362326	0.346138	0.385573	0.345886	0.329394	0.3528	0.366795	0.336245	0.348915	0.369448	0.325033	0.34891	0.344353	0.3685	0.379509	0.402123	0.368398	0.369579	0.372779	0.402514	0.398982
	1117.31	0.389127	0.404867	0.40303	0.379713	0.394993	0.388573	0.408061	0.405836	0.310727	0.424475	0.395242	0.324984	0.30033	0.322073	0.342132	0.369368	0.323688	0.279748	0.281607	0.284858	0.331045	0.363455	0.428986	0.356945	0.343707	0.336346	0.347009	0.349478	0.333844	0.377595	0.33591	0.319203	0.341622	0.362257	0.32936	0.340524	0.361057	0.313606	0.340738	0.332671	0.362513	0.376525	0.401208	0.364018	0.365615	0.368954	0.40056	0.395922
	1121.34	0.331061	0.35045	0.367438	0.341952	0.348382	0.339208	0.357334	0.346065	0.231936	0.357942	0.326574	0.262228	0.229998	0.250936	0.278911	0.295269	0.257411	0.215246	0.223261	0.227174	0.260611	0.291436	0.349294	0.2846	0.273173	0.264095	0.272546	0.275094	0.263138	0.300661	0.264997	0.25331	0.272936	0.289573	0.262346	0.273452	0.28944	0.250205	0.272014	0.269961	0.292229	0.302086	0.324484	0.29407	0.291956	0.295628	0.322525	0.317625
	1125.38	0.349078	0.36213	0.382732	0.353698	0.367654	0.359731	0.373244	0.364985	0.258785	0.372218	0.349797	0.291846	0.258279	0.276778	0.305811	0.324619	0.288303	0.247693	0.254896	0.259218	0.293871	0.323922	0.379642	0.317593	0.304922	0.296862	0.303838	0.308643	0.292023	0.333389	0.293601	0.28008	0.302094	0.317897	0.287562	0.30032	0.319209	0.276513	0.299313	0.298722	0.322443	0.331861	0.356131	0.323491	0.321598	0.325176	0.353462	0.349275
	1129.41	0.414113	0.434802	0.44192	0.418452	0.429099	0.421577	0.437163	0.430431	0.320095	0.439481	0.402761	0.340997	0.299491	0.321114	0.353516	0.375206	0.324322	0.280931	0.285722	0.288092	0.332004	0.362964	0.420705	0.357681	0.345045	0.335475	0.344734	0.348876	0.334687	0.376384	0.336642	0.321206	0.344437	0.363069	0.331687	0.343055	0.362163	0.318362	0.342876	0.339018	0.364945	0.377256	0.400786	0.36641	0.366739	0.369719	0.400122	0.395508
	1133.45	0.390524	0.413216	0.423854	0.399515	0.411818	0.401275	0.414915	0.410463	0.299681	0.421047	0.379091	0.319137	0.279816	0.30473	0.331517	0.35141	0.307115	0.264974	0.268688	0.269775	0.317235	0.347705	0.409441	0.34297	0.328905	0.320048	0.329052	0.333563	0.31798	0.361841	0.322104	0.305678	0.330345	0.347314	0.315029	0.32746	0.346405	0.302034	0.327002	0.323859	0.349522	0.36289	0.386265	0.350627	0.351837	0.355309	0.386764	0.382656
	1137.48	0.304369	0.32485	0.336734	0.311266	0.320973	0.312077	0.329048	0.322444	0.218579	0.338766	0.312156	0.243723	0.222669	0.241972	0.264514	0.285027	0.248568	0.205933	0.21235	0.216057	0.251272	0.283165	0.347777	0.275695	0.26328	0.255769	0.264595	0.266853	0.252932	0.293092	0.254811	0.24223	0.262142	0.27982	0.250768	0.262238	0.27968	0.237103	0.260968	0.257017	0.282133	0.293647	0.317316	0.284334	0.282566	0.286377	0.314862	0.310145
	1141.51	0.372896	0.399441	0.40495	0.382545	0.393732	0.38441	0.396787	0.393353	0.285351	0.40418	0.366041	0.304107	0.267422	0.29161	0.318221	0.343299	0.295194	0.250917	0.255006	0.25619	0.305667	0.337764	0.403862	0.333611	0.318941	0.309367	0.319424	0.324263	0.307771	0.353951	0.311903	0.295538	0.320268	0.339395	0.305463	0.317793	0.337695	0.290919	0.317626	0.313562	0.341645	0.356088	0.381082	0.343258	0.344415	0.348011	0.380506	0.376203
	1145.55	0.331206	0.347617	0.359505	0.333642	0.346712	0.341751	0.351839	0.347191	0.247447	0.35672	0.33613	0.276253	0.24665	0.271092	0.28968	0.316248	0.283152	0.238526	0.244683	0.249399	0.293723	0.32649	0.389071	0.321946	0.306928	0.297043	0.306506	0.311761	0.293585	0.340645	0.296954	0.281575	0.305636	0.324656	0.290126	0.303444	0.324446	0.276502	0.303464	0.300777	0.328496	0.340084	0.367403	0.328919	0.32952	0.334062	0.36551	0.360937
	1149.58	0.295343	0.316299	0.333149	0.308177	0.313314	0.306202	0.320574	0.309357	0.199526	0.318695	0.296079	0.233294	0.202843	0.223394	0.249461	0.271289	0.234624	0.190439	0.199657	0.204061	0.2392	0.271518	0.332787	0.265975	0.253118	0.242999	0.251906	0.255929	0.241581	0.282661	0.243519	0.232184	0.252617	0.270514	0.24077	0.25263	0.270209	0.227848	0.251612	0.250187	0.274406	0.284701	0.309724	0.276231	0.274015	0.278224	0.306174	0.301343
	1153.61	0.331379	0.352382	0.364043	0.338745	0.35158	0.343804	0.354375	0.350346	0.247355	0.360454	0.333796	0.273378	0.242877	0.266193	0.288132	0.313458	0.275708	0.231904	0.237513	0.240594	0.285575	0.317885	0.383042	0.313285	0.298294	0.289083	0.298317	0.303535	0.285464	0.332285	0.289263	0.273856	0.29801	0.316397	0.28231	0.295505	0.315879	0.268602	0.295162	0.29251	0.320087	0.332774	0.359108	0.321184	0.321454	0.325654	0.35731	0.353034
	1157.65	0.371633	0.387363	0.406706	0.378915	0.389887	0.382356	0.394904	0.386722	0.2784	0.393464	0.363707	0.305719	0.267519	0.289083	0.316695	0.335478	0.297624	0.255475	0.261516	0.264469	0.304891	0.33524	0.391869	0.32981	0.31605	0.307246	0.314714	0.31997	0.303843	0.346167	0.305717	0.291159	0.315085	0.330743	0.299197	0.312201	0.331619	0.287713	0.31172	0.310657	0.334524	0.345449	0.369799	0.3352	0.334882	0.338615	0.368539	0.364449
	1161.68	0.361243	0.384462	0.392954	0.367435	0.385849	0.375494	0.383437	0.386299	0.287925	0.398281	0.361303	0.302057	0.272965	0.298985	0.316344	0.342079	0.303828	0.261294	0.262704	0.263145	0.317444	0.349078	0.418784	0.344866	0.32788	0.320448	0.32956	0.335365	0.314778	0.365651	0.320542	0.301409	0.329055	0.34649	0.309428	0.3238	0.345835	0.295209	0.323758	0.319857	0.349438	0.365152	0.391339	0.35013	0.352788	0.356869	0.391971	0.388453
	1165.71	0.41257	0.422356	0.440955	0.411914	0.427874	0.42	0.435678	0.427666	0.320579	0.43289	0.405021	0.34858	0.308548	0.326441	0.359875	0.37771	0.334545	0.295025	0.300406	0.303952	0.340705	0.369556	0.420645	0.363097	0.351037	0.343497	0.350155	0.35504	0.3387	0.379132	0.339726	0.324696	0.347593	0.363125	0.332796	0.345206	0.364548	0.322158	0.344495	0.34318	0.366907	0.376621	0.399715	0.367767	0.366654	0.369492	0.39815	0.39414
	1169.75	0.370227	0.393181	0.401285	0.377061	0.388832	0.380243	0.394001	0.389675	0.283222	0.40093	0.367044	0.303456	0.270461	0.291878	0.319341	0.342747	0.29666	0.253032	0.257699	0.259796	0.304156	0.336009	0.399709	0.330428	0.316656	0.308007	0.317242	0.321447	0.305529	0.349631	0.308279	0.292779	0.316311	0.334847	0.302306	0.314466	0.334072	0.288333	0.31401	0.310087	0.337223	0.350489	0.375084	0.338967	0.339044	0.342474	0.373865	0.369449
	1173.78	0.410478	0.422381	0.428361	0.40216	0.41272	0.410243	0.42568	0.421337	0.327266	0.439504	0.408635	0.339322	0.309724	0.333981	0.349956	0.370846	0.33563	0.290239	0.291968	0.295247	0.341737	0.373453	0.433405	0.366783	0.35248	0.344576	0.353731	0.35684	0.343205	0.384326	0.342798	0.326358	0.350915	0.368406	0.33584	0.347901	0.369125	0.32187	0.348999	0.342277	0.368361	0.381415	0.406036	0.368142	0.371268	0.375212	0.407227	0.402727
	1177.82	0.394153	0.404699	0.428888	0.398039	0.410289	0.402893	0.417346	0.407549	0.298909	0.415603	0.386521	0.327715	0.288994	0.306845	0.338693	0.350657	0.314691	0.274857	0.281102	0.284681	0.317511	0.345973	0.3962	0.338536	0.326584	0.319258	0.324851	0.329166	0.315195	0.352189	0.314651	0.301244	0.323679	0.33696	0.308703	0.321194	0.339503	0.299127	0.320382	0.319997	0.340526	0.349338	0.371556	0.341037	0.3396	0.342786	0.37044	0.366403
	1181.85	0.397638	0.421006	0.431106	0.408219	0.416069	0.406872	0.422666	0.413616	0.297825	0.422152	0.382194	0.321964	0.276844	0.299547	0.333338	0.35268	0.302453	0.259526	0.265329	0.267178	0.310262	0.340705	0.398491	0.336092	0.323618	0.313373	0.322572	0.326835	0.3136	0.354118	0.316166	0.30182	0.324548	0.342279	0.312096	0.323294	0.341062	0.299338	0.322832	0.320126	0.344447	0.356453	0.379193	0.346019	0.346015	0.349133	0.378525	0.373999
	1185.88	0.495068	0.498889	0.49363	0.465237	0.499594	0.492001	0.510011	0.51682	0.433345	0.541656	0.509414	0.444415	0.416168	0.43437	0.459478	0.476108	0.4318	0.396251	0.393324	0.397345	0.439321	0.465941	0.519569	0.457018	0.446405	0.443027	0.45063	0.452029	0.43673	0.475338	0.437314	0.417206	0.439773	0.456956	0.426677	0.437386	0.458222	0.414416	0.437833	0.429143	0.456148	0.467294	0.487866	0.456011	0.458882	0.460604	0.490422	0.486443
	1189.92	0.304086	0.32694	0.339308	0.313905	0.327158	0.31854	0.327734	0.324616	0.223161	0.335609	0.31055	0.250288	0.222798	0.245917	0.266227	0.292076	0.256515	0.212952	0.21878	0.221662	0.266511	0.29897	0.366948	0.294558	0.279088	0.270133	0.2793	0.284725	0.265845	0.313609	0.27016	0.255023	0.279135	0.297311	0.262902	0.276406	0.296769	0.249075	0.275912	0.273595	0.301439	0.314412	0.341124	0.302685	0.302727	0.307143	0.338905	0.334792
	1193.95	0.430212	0.447272	0.453726	0.426924	0.447431	0.43794	0.452268	0.452658	0.351518	0.466314	0.428634	0.365956	0.333116	0.352894	0.381743	0.401248	0.354381	0.314222	0.315777	0.317586	0.361793	0.391404	0.450763	0.384287	0.371326	0.365155	0.373043	0.376651	0.360344	0.403081	0.362539	0.344672	0.368977	0.386007	0.353923	0.366137	0.386378	0.341083	0.365731	0.360856	0.387579	0.400521	0.423342	0.388763	0.389651	0.392258	0.423892	0.419852
	1197.98	0.420515	0.442364	0.447997	0.424223	0.436181	0.428466	0.444092	0.43748	0.328076	0.447424	0.412973	0.350314	0.308146	0.325417	0.364183	0.384823	0.328657	0.286114	0.291276	0.293665	0.333644	0.363982	0.42093	0.358027	0.346456	0.337491	0.346078	0.350083	0.336436	0.376068	0.336851	0.322278	0.344393	0.362935	0.332776	0.34353	0.362413	0.319767	0.343251	0.339431	0.364898	0.376658	0.399523	0.366915	0.366137	0.368532	0.397879	0.393328
	1202.02	0.458383	0.477156	0.491752	0.464028	0.474194	0.468325	0.478132	0.47126	0.36374	0.482941	0.441438	0.382136	0.330768	0.35077	0.386775	0.396792	0.351563	0.309823	0.313228	0.314216	0.35609	0.383795	0.435093	0.378072	0.365135	0.356557	0.362635	0.367766	0.355998	0.392075	0.354022	0.338973	0.364297	0.377471	0.347986	0.359903	0.37938	0.337889	0.36068	0.358739	0.378995	0.390132	0.411591	0.378807	0.38047	0.383247	0.41301	0.409265
	1206.05	0.387219	0.407589	0.420322	0.396171	0.403302	0.394838	0.412503	0.401809	0.286328	0.410326	0.374633	0.312498	0.271333	0.291901	0.325881	0.344317	0.296241	0.25347	0.26025	0.263097	0.301301	0.331893	0.387822	0.326043	0.314412	0.304712	0.313435	0.317006	0.304456	0.343185	0.305968	0.292728	0.314067	0.331583	0.302755	0.313728	0.330995	0.290307	0.312913	0.310346	0.333904	0.344814	0.367352	0.335714	0.334543	0.33762	0.365883	0.361135
	1210.08	0.393691	0.407109	0.429702	0.400079	0.410168	0.403664	0.416259	0.406583	0.298278	0.413023	0.383411	0.32504	0.284289	0.303029	0.334582	0.349407	0.311033	0.269456	0.275571	0.278452	0.315185	0.344515	0.397016	0.338119	0.325072	0.316924	0.323052	0.328257	0.31347	0.352587	0.313076	0.299251	0.322984	0.336994	0.306964	0.319792	0.339087	0.296646	0.319414	0.318904	0.340653	0.350662	0.37402	0.341163	0.340382	0.343753	0.372798	0.368843
	1214.12	0.400854	0.412906	0.419306	0.394902	0.403702	0.398014	0.420317	0.412624	0.309446	0.428866	0.394233	0.324176	0.295455	0.31971	0.338492	0.359708	0.319995	0.275853	0.278854	0.282364	0.325511	0.357271	0.416136	0.350091	0.337592	0.329582	0.339601	0.341303	0.328898	0.36858	0.330228	0.314826	0.336728	0.355264	0.325047	0.336015	0.354733	0.310739	0.335954	0.32909	0.355084	0.367628	0.390705	0.356036	0.357513	0.361104	0.391231	0.386303
	1218.15	0.507242	0.527854	0.526476	0.503606	0.521933	0.511534	0.529593	0.52807	0.420626	0.539857	0.49063	0.429217	0.381901	0.399917	0.441186	0.459377	0.39432	0.354989	0.355169	0.355015	0.401581	0.429455	0.483961	0.423237	0.412092	0.40517	0.413534	0.417	0.403515	0.44261	0.404719	0.386539	0.410453	0.428133	0.397777	0.40804	0.427255	0.384886	0.408063	0.401966	0.428075	0.441813	0.461945	0.429888	0.431342	0.432584	0.463366	0.459391
	1222.18	0.286332	0.308942	0.320197	0.294364	0.308216	0.300128	0.309351	0.307927	0.211221	0.32118	0.298915	0.235538	0.215687	0.237478	0.254588	0.281418	0.248258	0.204427	0.209854	0.212965	0.256585	0.289634	0.359819	0.284209	0.268626	0.260672	0.269782	0.274573	0.255486	0.303428	0.259351	0.244264	0.267951	0.28637	0.25189	0.265456	0.286119	0.237483	0.264855	0.261642	0.290218	0.303565	0.330611	0.291719	0.291496	0.29599	0.328096	0.323917
	1226.22	0.327346	0.344323	0.363407	0.33655	0.344763	0.336396	0.353245	0.3414	0.229187	0.352006	0.326804	0.264563	0.231195	0.249812	0.2805	0.296528	0.259269	0.217886	0.226811	0.231577	0.261787	0.292094	0.347769	0.285237	0.274183	0.265161	0.272865	0.275985	0.263339	0.300328	0.264318	0.253275	0.272464	0.288719	0.261745	0.272969	0.289273	0.25041	0.271565	0.270535	0.292273	0.300871	0.323598	0.293967	0.291102	0.294677	0.32066	0.315869
	1230.25	0.39837	0.416415	0.428446	0.402348	0.415521	0.406407	0.422581	0.416546	0.307444	0.426792	0.391445	0.32923	0.29317	0.313123	0.344104	0.362934	0.317109	0.275639	0.280337	0.282819	0.322941	0.353176	0.410802	0.34657	0.334191	0.326318	0.334417	0.338102	0.323416	0.364238	0.325289	0.310116	0.332803	0.349766	0.319411	0.331221	0.349867	0.306956	0.330438	0.327213	0.352092	0.363776	0.386637	0.353634	0.353094	0.356063	0.385828	0.381454
	1234.29	0.344885	0.363489	0.380285	0.354861	0.36079	0.353425	0.370245	0.357963	0.244578	0.366077	0.338821	0.276478	0.240182	0.259501	0.291163	0.310195	0.268104	0.22496	0.233542	0.237659	0.271686	0.302872	0.359224	0.296716	0.285024	0.275241	0.283611	0.287295	0.27425	0.312897	0.275254	0.263535	0.283848	0.301184	0.272707	0.284	0.301176	0.260528	0.282965	0.281387	0.304495	0.314267	0.337782	0.306317	0.30404	0.307573	0.334908	0.330062
	1238.32	0.317918	0.332931	0.349252	0.320133	0.337402	0.330896	0.340324	0.336274	0.240278	0.345743	0.332062	0.272757	0.246884	0.262878	0.289441	0.312935	0.277368	0.235959	0.242794	0.24747	0.282873	0.313976	0.375078	0.307693	0.293976	0.286557	0.293643	0.299058	0.280002	0.324346	0.281164	0.26727	0.289719	0.306744	0.274207	0.287488	0.308229	0.262086	0.286844	0.28552	0.311822	0.322079	0.348365	0.313065	0.311126	0.314881	0.344445	0.340417
	1242.35	0.469723	0.485789	0.487171	0.460917	0.481482	0.474552	0.488071	0.489312	0.392796	0.505694	0.467079	0.403004	0.365831	0.385466	0.415284	0.434062	0.384339	0.34336	0.343377	0.344993	0.391497	0.420631	0.478302	0.413741	0.400802	0.394426	0.402372	0.406037	0.390977	0.432163	0.391307	0.372825	0.397905	0.415026	0.382715	0.394423	0.415634	0.369759	0.395024	0.388815	0.415389	0.428645	0.451218	0.415945	0.418323	0.420681	0.452732	0.448746
	1246.39	0.36931	0.383108	0.402696	0.373261	0.382291	0.376435	0.391804	0.381836	0.275099	0.395381	0.368371	0.302869	0.270338	0.287489	0.317308	0.329429	0.294405	0.252579	0.259541	0.263934	0.294077	0.32381	0.376967	0.315384	0.304081	0.296459	0.302857	0.305664	0.294183	0.328993	0.292368	0.280437	0.30105	0.315598	0.288718	0.300241	0.31781	0.277993	0.299486	0.297543	0.318044	0.326823	0.349047	0.318997	0.317166	0.320527	0.347519	0.342891
	1250.42	0.459923	0.463744	0.461885	0.437236	0.46439	0.447312	0.480857	0.475692	0.381972	0.496307	0.460267	0.397923	0.358807	0.374148	0.407188	0.430293	0.367174	0.334557	0.330964	0.330188	0.376556	0.401804	0.464882	0.396951	0.386028	0.383438	0.392398	0.395797	0.377013	0.417007	0.380191	0.362309	0.383159	0.399638	0.369561	0.379293	0.398262	0.356178	0.379166	0.370547	0.399735	0.414669	0.433664	0.401889	0.403878	0.405103	0.432873	0.430847
	1254.45	0.420504	0.438813	0.445025	0.419457	0.439102	0.429225	0.442491	0.442744	0.339527	0.456134	0.416062	0.35568	0.320002	0.344169	0.369216	0.389505	0.345798	0.305137	0.306762	0.308525	0.356692	0.386536	0.447094	0.38086	0.367076	0.359635	0.368396	0.372423	0.355809	0.400296	0.359788	0.341438	0.366522	0.383878	0.350856	0.363357	0.383458	0.337829	0.36314	0.358598	0.385536	0.398765	0.422064	0.386199	0.388168	0.391285	0.423384	0.419313
	1258.49	0.412021	0.434644	0.441833	0.41822	0.43127	0.42201	0.435622	0.431424	0.322239	0.440083	0.400585	0.340855	0.299348	0.321887	0.353066	0.375682	0.324641	0.281952	0.285587	0.286769	0.334498	0.365226	0.425937	0.360621	0.346862	0.337814	0.346966	0.351899	0.33578	0.380109	0.339032	0.322318	0.347074	0.365253	0.332243	0.344365	0.364199	0.318809	0.344197	0.340556	0.367493	0.381045	0.404928	0.368903	0.369888	0.372924	0.404703	0.400541
	1262.52	0.354582	0.370372	0.383373	0.35687	0.36466	0.358666	0.378191	0.368589	0.261824	0.382297	0.356273	0.286322	0.261197	0.277761	0.306329	0.324338	0.283809	0.240583	0.247736	0.252552	0.283011	0.31463	0.371182	0.305624	0.294944	0.287266	0.295391	0.296931	0.285481	0.321722	0.284654	0.27272	0.291738	0.309423	0.282273	0.292947	0.310165	0.269372	0.291761	0.287684	0.311161	0.321008	0.34377	0.313326	0.31074	0.313939	0.341286	0.336055
	1266.55	0.38312	0.394175	0.417175	0.389278	0.395867	0.389451	0.40833	0.39242	0.276344	0.395658	0.370889	0.312371	0.269574	0.285862	0.324049	0.339286	0.295827	0.254724	0.264133	0.269072	0.297494	0.326888	0.373842	0.320002	0.309858	0.300441	0.307219	0.311173	0.298834	0.334062	0.298083	0.287068	0.306666	0.322349	0.295849	0.306907	0.32364	0.285729	0.305716	0.305702	0.326299	0.333743	0.355987	0.327801	0.324467	0.327413	0.352762	0.348013
	1270.59	0.399679	0.421351	0.431421	0.408165	0.414523	0.406085	0.424986	0.414246	0.297964	0.423942	0.385854	0.321856	0.28015	0.30001	0.335929	0.353884	0.302374	0.259407	0.265901	0.268523	0.306351	0.336903	0.39253	0.330684	0.319648	0.309994	0.318926	0.321926	0.310578	0.347979	0.311563	0.298459	0.319278	0.33718	0.309105	0.319469	0.336344	0.296357	0.318674	0.315343	0.338805	0.349916	0.371791	0.3409	0.339688	0.342478	0.370507	0.36561
	1274.62	0.380714	0.392793	0.397832	0.371191	0.389196	0.386228	0.398536	0.396606	0.302433	0.411564	0.392095	0.327532	0.300426	0.322047	0.343007	0.367287	0.331288	0.287493	0.292142	0.298191	0.338938	0.37099	0.42956	0.364281	0.351203	0.342572	0.351769	0.355229	0.339227	0.38261	0.340319	0.324332	0.34703	0.366754	0.333964	0.346083	0.367201	0.320343	0.346376	0.341403	0.368939	0.379434	0.405427	0.369216	0.369932	0.373701	0.404291	0.399272
	1278.66	0.529046	0.550859	0.549928	0.526584	0.539452	0.533614	0.547085	0.544999	0.440414	0.55951	0.507777	0.444154	0.39254	0.412172	0.451211	0.464777	0.40475	0.362751	0.362523	0.362176	0.410026	0.437834	0.489594	0.431561	0.419667	0.411752	0.419478	0.423084	0.412718	0.448727	0.410897	0.393181	0.418644	0.434769	0.404796	0.415101	0.43501	0.392515	0.416316	0.410106	0.43351	0.447089	0.46718	0.434079	0.437254	0.438872	0.470273	0.466179
	1282.69	0.429397	0.45346	0.460854	0.436282	0.447392	0.439786	0.451442	0.446782	0.339142	0.458033	0.41782	0.355886	0.311397	0.331409	0.366332	0.384863	0.332695	0.289458	0.29295	0.293714	0.339156	0.369207	0.428344	0.363962	0.35052	0.341703	0.349806	0.354722	0.340647	0.381575	0.341074	0.325268	0.350135	0.366921	0.335163	0.346945	0.366902	0.322435	0.347276	0.343688	0.368572	0.381787	0.404918	0.36975	0.370821	0.37361	0.404941	0.400893
	1286.72	0.369455	0.384978	0.400335	0.372285	0.389558	0.381898	0.392228	0.387698	0.285742	0.394342	0.371219	0.315101	0.27907	0.297692	0.327739	0.350276	0.308758	0.2677	0.273303	0.276676	0.317176	0.347444	0.405917	0.342257	0.328403	0.320265	0.327635	0.333638	0.314794	0.359612	0.316904	0.301475	0.325532	0.342347	0.309196	0.322432	0.34322	0.29737	0.322047	0.320784	0.346952	0.357965	0.383384	0.347878	0.347181	0.350585	0.380975	0.377116
	1290.76	0.359408	0.383753	0.392136	0.36936	0.375184	0.367373	0.384072	0.375787	0.264606	0.387	0.352413	0.285859	0.252632	0.273734	0.302608	0.325165	0.277738	0.232773	0.239002	0.241516	0.28265	0.315108	0.377511	0.309111	0.296373	0.286829	0.296558	0.299801	0.286559	0.327788	0.288433	0.274817	0.296556	0.315599	0.285113	0.296299	0.314418	0.270852	0.295627	0.291499	0.317412	0.330113	0.354043	0.319654	0.318877	0.322324	0.352315	0.347408
	1294.79	0.457281	0.464547	0.475007	0.444405	0.468631	0.461831	0.478207	0.47506	0.376652	0.487982	0.463349	0.401855	0.366259	0.377174	0.417517	0.431188	0.382642	0.345673	0.349505	0.354286	0.383525	0.410688	0.458042	0.401231	0.391945	0.386815	0.392249	0.395136	0.381064	0.416145	0.378752	0.363661	0.384238	0.399871	0.372442	0.383308	0.402518	0.36232	0.382654	0.379225	0.402203	0.410316	0.431297	0.403358	0.401367	0.402922	0.429803	0.425542
	1298.82	0.381648	0.398496	0.415006	0.388483	0.399541	0.389657	0.407656	0.397099	0.282013	0.407855	0.374181	0.313538	0.273091	0.292247	0.327374	0.340776	0.297528	0.257735	0.264888	0.268593	0.301262	0.330089	0.382887	0.323319	0.312878	0.304216	0.31171	0.314719	0.302775	0.338674	0.303985	0.291484	0.31144	0.327153	0.300604	0.311425	0.327524	0.289794	0.310146	0.308643	0.329888	0.338821	0.359905	0.331402	0.329415	0.332325	0.358487	0.353884
	1302.86	0.342857	0.360726	0.375851	0.348757	0.361813	0.353384	0.367089	0.360856	0.255381	0.371628	0.345315	0.283493	0.253215	0.272794	0.299758	0.320176	0.281635	0.239743	0.24607	0.249689	0.287275	0.318286	0.378718	0.311906	0.29887	0.290789	0.298772	0.302897	0.286872	0.329039	0.288944	0.274979	0.297074	0.314054	0.283209	0.29563	0.314506	0.270772	0.294713	0.292523	0.317592	0.328541	0.352908	0.31905	0.317747	0.321377	0.350705	0.346341
	1306.89	0.514408	0.530918	0.531262	0.50792	0.523457	0.514429	0.536854	0.530194	0.420851	0.541021	0.497508	0.434525	0.385047	0.398481	0.446333	0.462782	0.393801	0.354909	0.356857	0.357908	0.396657	0.42394	0.473175	0.416745	0.407746	0.40081	0.408599	0.411384	0.400065	0.434396	0.398712	0.382969	0.40414	0.42172	0.394367	0.403368	0.421392	0.382204	0.40321	0.397364	0.421653	0.433399	0.45243	0.423959	0.423627	0.424355	0.452259	0.448034
	1310.92	0.540676	0.507484	0.501155	0.473179	0.503523	0.502798	0.545171	0.538929	0.493375	0.580038	0.584936	0.515064	0.506834	0.522439	0.529095	0.545804	0.521254	0.490263	0.483864	0.491749	0.524521	0.546971	0.592806	0.537149	0.528914	0.528931	0.536413	0.533474	0.522127	0.551307	0.519068	0.503328	0.517687	0.535002	0.51063	0.517814	0.536947	0.497183	0.519977	0.50655	0.532073	0.539328	0.556871	0.531428	0.534336	0.536167	0.557755	0.55356
	1314.96	0.428093	0.438979	0.456857	0.429327	0.43351	0.42824	0.451748	0.435777	0.319248	0.446892	0.413682	0.346078	0.305674	0.320532	0.360111	0.368535	0.322935	0.281626	0.289538	0.294466	0.318714	0.347408	0.390883	0.337663	0.329793	0.321548	0.328121	0.329019	0.322484	0.350427	0.318767	0.308422	0.32603	0.341135	0.318746	0.327928	0.342899	0.30856	0.326791	0.324027	0.342026	0.349088	0.368203	0.343703	0.340612	0.342872	0.366852	0.361491
	1318.99	0.628405	0.61622	0.598032	0.58041	0.601658	0.600963	0.633323	0.629962	0.589171	0.669185	0.661625	0.602411	0.575571	0.598624	0.610131	0.633294	0.593506	0.558256	0.548492	0.549784	0.607708	0.629873	0.686189	0.627268	0.613474	0.609216	0.618455	0.619379	0.606815	0.644876	0.607187	0.588685	0.609572	0.629374	0.598085	0.605786	0.627578	0.581234	0.610506	0.59754	0.626614	0.640002	0.659211	0.62639	0.633174	0.635028	0.662107	0.658373
	1323.03	0.452945	0.483527	0.475769	0.45581	0.471704	0.461365	0.475627	0.477311	0.371927	0.493483	0.444316	0.378483	0.338077	0.359116	0.39405	0.417421	0.35399	0.311118	0.311602	0.311051	0.362942	0.393566	0.458853	0.388337	0.375328	0.367189	0.377444	0.380913	0.366708	0.409942	0.369457	0.351168	0.375779	0.395846	0.363022	0.373628	0.393526	0.347692	0.373883	0.366559	0.395513	0.411503	0.433877	0.397757	0.399929	0.402003	0.434998	0.430703
	1327.06	0.348593	0.359105	0.374977	0.34459	0.366645	0.359332	0.369512	0.368936	0.275059	0.380814	0.361154	0.302148	0.278178	0.298309	0.318157	0.339677	0.309923	0.269876	0.274136	0.278701	0.318172	0.348562	0.408561	0.341762	0.327565	0.321198	0.328318	0.333063	0.313589	0.358993	0.316237	0.299832	0.323727	0.339994	0.306726	0.320566	0.341691	0.294848	0.319987	0.317652	0.344159	0.354822	0.38045	0.344465	0.34432	0.348199	0.378989	0.375042
	1331.09	0.379638	0.408296	0.410655	0.389537	0.398942	0.38996	0.4036	0.399675	0.290643	0.411772	0.371982	0.307538	0.270613	0.293945	0.322635	0.34779	0.295814	0.250814	0.254969	0.256031	0.304886	0.337272	0.403615	0.332807	0.318747	0.308956	0.319414	0.323643	0.308565	0.353368	0.312019	0.296122	0.320107	0.339952	0.306804	0.318412	0.337871	0.291733	0.318286	0.313383	0.341493	0.356168	0.380698	0.343509	0.344483	0.347842	0.38004	0.375499
	1335.13	0.314809	0.327749	0.350167	0.321473	0.329527	0.322272	0.340016	0.328256	0.219799	0.33819	0.317076	0.25284	0.227101	0.244427	0.271039	0.28775	0.255294	0.213693	0.222517	0.227788	0.255912	0.286806	0.342191	0.278627	0.267327	0.259504	0.266669	0.269402	0.25606	0.293382	0.256406	0.245373	0.264494	0.280339	0.253167	0.264916	0.281748	0.241771	0.263284	0.262011	0.284044	0.292569	0.315842	0.28578	0.282419	0.286171	0.312539	0.30772
	1339.16	0.372124	0.397754	0.401909	0.378713	0.39099	0.382277	0.39579	0.392656	0.287205	0.406193	0.371519	0.306277	0.273571	0.294237	0.323193	0.346953	0.297816	0.25397	0.258345	0.260268	0.304835	0.336783	0.40208	0.331153	0.317662	0.308997	0.31856	0.322445	0.307088	0.350752	0.309563	0.294109	0.317258	0.33645	0.304106	0.315794	0.335322	0.28964	0.315448	0.310773	0.338351	0.351978	0.37637	0.340363	0.340491	0.343729	0.37511	0.370613
	1343.19	0.389841	0.418185	0.420404	0.399504	0.408222	0.399353	0.413699	0.409537	0.299781	0.420897	0.379301	0.314638	0.277126	0.30075	0.329459	0.354754	0.301707	0.256495	0.260314	0.261105	0.310821	0.343261	0.409029	0.338729	0.324642	0.314883	0.325416	0.329581	0.314671	0.359487	0.318115	0.301922	0.326177	0.346061	0.312809	0.324391	0.34391	0.297625	0.324294	0.319136	0.347353	0.36233	0.386722	0.349389	0.350559	0.353845	0.386349	0.381791
	1347.23	0.485488	0.489502	0.50284	0.47336	0.494667	0.484509	0.506492	0.497755	0.39415	0.508926	0.476394	0.419778	0.370135	0.383762	0.426063	0.438277	0.384702	0.349804	0.351839	0.354013	0.389049	0.413932	0.460636	0.407278	0.397468	0.392077	0.397712	0.402002	0.387465	0.421846	0.386239	0.370959	0.392535	0.406073	0.378784	0.389409	0.407947	0.369464	0.389247	0.386254	0.408143	0.417559	0.436823	0.40887	0.408638	0.410065	0.436193	0.433074
	1351.26	0.386717	0.409762	0.419648	0.396386	0.405275	0.396195	0.411525	0.403714	0.290349	0.4126	0.374659	0.313642	0.27238	0.295058	0.326413	0.347417	0.298836	0.255601	0.261168	0.263145	0.306883	0.337896	0.397624	0.333083	0.320113	0.310258	0.319568	0.323868	0.309602	0.351608	0.312483	0.297746	0.320771	0.338851	0.307772	0.319349	0.337691	0.294586	0.318848	0.315848	0.341186	0.353603	0.377065	0.342811	0.342821	0.3461	0.376181	0.371673
	1355.29	0.374306	0.401977	0.409053	0.388247	0.393763	0.383892	0.399722	0.39197	0.275987	0.402164	0.358435	0.295736	0.254934	0.280892	0.308865	0.331124	0.282225	0.237605	0.242822	0.243924	0.291704	0.323577	0.386926	0.3195	0.305891	0.295229	0.305751	0.309689	0.296199	0.339215	0.300409	0.285463	0.308805	0.327684	0.296165	0.307549	0.325366	0.281884	0.307088	0.303252	0.329255	0.343082	0.366568	0.331067	0.331915	0.335511	0.366434	0.361767
	1359.33	0.329742	0.345119	0.34757	0.321108	0.344726	0.340023	0.345581	0.353999	0.274044	0.370443	0.349142	0.286056	0.274101	0.301567	0.303891	0.336437	0.31101	0.266645	0.26699	0.27062	0.32586	0.359643	0.431643	0.354386	0.336338	0.32958	0.339712	0.344705	0.321926	0.376433	0.327525	0.30694	0.334653	0.354667	0.314813	0.329851	0.3545	0.298932	0.330521	0.324073	0.357242	0.372636	0.401962	0.35696	0.36081	0.365756	0.402441	0.398366
	1363.36	0.626441	0.616412	0.621782	0.592722	0.620384	0.608276	0.641359	0.632628	0.552952	0.658202	0.624546	0.569142	0.515102	0.523352	0.569356	0.572532	0.512497	0.485979	0.479471	0.478012	0.514934	0.532	0.573684	0.525385	0.517146	0.516874	0.520105	0.522879	0.511157	0.536959	0.506733	0.490551	0.510649	0.520129	0.496889	0.504933	0.522892	0.488579	0.50651	0.499874	0.5191	0.529265	0.541994	0.519503	0.521774	0.521217	0.543881	0.542397
	1367.39	0.553141	0.551105	0.544836	0.520623	0.5262	0.537803	0.559535	0.547914	0.456929	0.56436	0.545267	0.470546	0.429401	0.444585	0.478432	0.494055	0.444866	0.397549	0.402114	0.411683	0.440298	0.470652	0.502247	0.46006	0.453408	0.443062	0.451795	0.451214	0.448702	0.473637	0.438505	0.425593	0.443786	0.464635	0.440186	0.447135	0.466771	0.427674	0.449557	0.440038	0.461227	0.467042	0.488433	0.460523	0.461813	0.463633	0.489167	0.482207
	1371.43	0.383741	0.391846	0.402982	0.375934	0.395197	0.385045	0.404834	0.399256	0.300298	0.411687	0.384678	0.325323	0.291995	0.31414	0.3363	0.360049	0.319573	0.280313	0.282687	0.285477	0.330301	0.359819	0.42088	0.354937	0.341294	0.33456	0.343359	0.348007	0.32906	0.373671	0.332863	0.316184	0.33945	0.356475	0.323657	0.336152	0.35631	0.310833	0.335897	0.331664	0.359258	0.371658	0.395658	0.359963	0.361146	0.364592	0.394605	0.391122
	1375.46	0.42602	0.444785	0.451628	0.425559	0.443085	0.434055	0.449108	0.446455	0.341821	0.458584	0.423107	0.360346	0.323879	0.341358	0.375863	0.395227	0.343882	0.303175	0.306416	0.308523	0.349432	0.379118	0.437088	0.372168	0.360075	0.353064	0.360906	0.364642	0.349437	0.390328	0.350532	0.334304	0.357374	0.374773	0.343899	0.355455	0.375017	0.331228	0.354975	0.350747	0.376672	0.388843	0.411476	0.378342	0.378096	0.38048	0.410803	0.406596
	1379.5	0.477336	0.48467	0.489425	0.460353	0.476643	0.48009	0.488076	0.485565	0.398	0.501615	0.48052	0.416095	0.376262	0.394433	0.422473	0.438842	0.400221	0.355802	0.358581	0.364258	0.403728	0.43337	0.481075	0.425913	0.413419	0.404922	0.411742	0.415884	0.403551	0.440338	0.398443	0.38233	0.406978	0.42375	0.392333	0.403969	0.426762	0.380908	0.406094	0.400983	0.424399	0.433639	0.458153	0.423003	0.425561	0.428576	0.458954	0.454231
	1383.53	0.387355	0.408887	0.417827	0.391488	0.405234	0.397459	0.409937	0.406323	0.303139	0.420447	0.388302	0.323488	0.289864	0.307664	0.339013	0.357964	0.311973	0.269491	0.273852	0.276128	0.316121	0.346699	0.40776	0.339914	0.326988	0.319426	0.327209	0.331154	0.316468	0.357169	0.316752	0.301874	0.324937	0.341895	0.310961	0.32284	0.342472	0.298125	0.322564	0.318837	0.34404	0.356247	0.379802	0.345568	0.345236	0.348242	0.378609	0.374369
	1387.56	0.35637	0.382745	0.386641	0.363181	0.377551	0.36883	0.379761	0.377834	0.274998	0.391659	0.360862	0.297554	0.264745	0.285138	0.314003	0.338778	0.290929	0.247411	0.252103	0.254305	0.299106	0.330964	0.397731	0.326013	0.312071	0.303203	0.31267	0.317274	0.30064	0.345597	0.303423	0.28798	0.311383	0.330657	0.297497	0.309528	0.329584	0.283164	0.309326	0.305254	0.33328	0.346696	0.371853	0.335114	0.335246	0.338643	0.370065	0.365747
	1391.6	0.361922	0.378689	0.388767	0.361136	0.376822	0.368829	0.382792	0.38059	0.286094	0.395801	0.368849	0.302853	0.278166	0.295845	0.319095	0.341878	0.300971	0.258876	0.261501	0.26335	0.305902	0.336959	0.402512	0.33012	0.315732	0.309936	0.317746	0.322034	0.304334	0.348127	0.305237	0.289395	0.313288	0.329959	0.296979	0.309795	0.330872	0.283375	0.309632	0.304894	0.332302	0.345982	0.370741	0.333742	0.334069	0.337477	0.36918	0.365514
	1395.63	0.38177	0.409847	0.41768	0.395497	0.401529	0.393001	0.40551	0.398913	0.286746	0.41014	0.368098	0.305311	0.263371	0.287856	0.316738	0.337699	0.289655	0.244621	0.249369	0.250113	0.29812	0.329713	0.393298	0.325583	0.311321	0.300998	0.310656	0.315315	0.301531	0.344316	0.304189	0.289141	0.31361	0.331479	0.299323	0.311165	0.330087	0.285487	0.311212	0.307689	0.333178	0.347144	0.371057	0.334581	0.335841	0.339446	0.371	0.366631
	1399.66	0.530724	0.54395	0.549802	0.523254	0.521965	0.528411	0.540775	0.529442	0.43072	0.547082	0.510226	0.437698	0.386707	0.402713	0.439864	0.445898	0.398728	0.351146	0.354548	0.358025	0.392957	0.421765	0.462062	0.412816	0.402468	0.39285	0.398923	0.401161	0.39841	0.423627	0.38763	0.375116	0.398221	0.412563	0.387123	0.396271	0.416072	0.376405	0.398935	0.392935	0.409957	0.419241	0.43964	0.409017	0.411544	0.413843	0.442029	0.436819
	1403.7	0.506135	0.512762	0.531478	0.499033	0.513203	0.509741	0.52537	0.515142	0.410859	0.525622	0.495616	0.433742	0.384868	0.392535	0.44194	0.445914	0.395148	0.357064	0.361876	0.365468	0.389691	0.415031	0.453019	0.404929	0.396549	0.390825	0.3939	0.397242	0.388155	0.415212	0.380545	0.368027	0.388959	0.400659	0.376732	0.386985	0.405358	0.36907	0.38705	0.385393	0.402281	0.409017	0.427753	0.402832	0.400687	0.401811	0.42695	0.422907
	1407.73	0.547493	0.548367	0.549119	0.518152	0.533742	0.541461	0.554666	0.549626	0.46619	0.573783	0.554369	0.481243	0.440998	0.449608	0.489239	0.493769	0.449967	0.407623	0.410388	0.41804	0.441391	0.468123	0.502473	0.455994	0.4488	0.442297	0.446833	0.447342	0.443416	0.46568	0.430768	0.417823	0.43747	0.452438	0.429178	0.437507	0.457799	0.419783	0.439808	0.432711	0.450196	0.455446	0.475078	0.448974	0.449725	0.451059	0.476205	0.470746
	1411.76	0.302448	0.320081	0.331492	0.303234	0.320509	0.313563	0.324396	0.323994	0.232899	0.339033	0.322035	0.255822	0.241571	0.257758	0.277934	0.302551	0.268716	0.226487	0.231533	0.235573	0.272414	0.304623	0.371166	0.296798	0.282769	0.276888	0.284624	0.288381	0.269985	0.314702	0.271336	0.256727	0.278895	0.296644	0.264006	0.277081	0.297813	0.250268	0.27625	0.272391	0.300205	0.312281	0.338363	0.301997	0.300496	0.304319	0.335193	0.330968
	1415.8	0.401473	0.41866	0.425119	0.397993	0.408786	0.406849	0.419312	0.414438	0.317359	0.432648	0.407238	0.336615	0.306069	0.322697	0.35161	0.368876	0.327374	0.282385	0.287236	0.291668	0.327432	0.358764	0.415786	0.350418	0.338381	0.330389	0.338084	0.340782	0.32931	0.365978	0.325939	0.312276	0.33422	0.35168	0.322183	0.333262	0.353334	0.309262	0.333788	0.328642	0.352511	0.363158	0.387	0.35334	0.35329	0.356452	0.385964	0.381016
	1419.83	0.377503	0.406385	0.407421	0.385593	0.3997	0.38972	0.400676	0.401265	0.297367	0.414641	0.374037	0.310842	0.277268	0.302075	0.326304	0.353112	0.303865	0.25954	0.261856	0.262222	0.315644	0.348016	0.417988	0.343912	0.328435	0.319572	0.330009	0.334834	0.317249	0.36554	0.322094	0.304211	0.330038	0.349705	0.314246	0.326853	0.347676	0.298833	0.326892	0.3216	0.351434	0.367395	0.39275	0.353084	0.35519	0.358742	0.392858	0.388726
	1423.87	0.5075	0.522239	0.520481	0.493597	0.523821	0.515079	0.524171	0.532653	0.452958	0.553474	0.518799	0.461229	0.426495	0.445374	0.473348	0.492397	0.444528	0.407375	0.40329	0.402938	0.456018	0.482422	0.543965	0.476872	0.461896	0.457763	0.464363	0.469366	0.450511	0.49563	0.452249	0.431076	0.458536	0.474488	0.439378	0.452089	0.475445	0.426428	0.453506	0.447313	0.475636	0.490295	0.512824	0.475803	0.479626	0.481629	0.515208	0.512255
	1427.9	0.523765	0.55408	0.534189	0.517438	0.530048	0.52586	0.539178	0.541835	0.445332	0.560399	0.509458	0.440428	0.393209	0.414082	0.450241	0.47587	0.403817	0.357872	0.355697	0.35461	0.412425	0.44319	0.505509	0.438682	0.425573	0.416397	0.427578	0.431116	0.419386	0.460667	0.418776	0.399349	0.425375	0.447064	0.413168	0.422539	0.444454	0.396586	0.424779	0.414228	0.444174	0.461556	0.484064	0.445672	0.450634	0.452228	0.486642	0.482182
	1431.93	0.549002	0.552361	0.554407	0.523065	0.545168	0.547683	0.559228	0.557809	0.474522	0.57672	0.554269	0.487957	0.445107	0.452773	0.495478	0.504944	0.453723	0.413912	0.414735	0.419612	0.450107	0.476171	0.516383	0.465905	0.456726	0.451616	0.455815	0.458811	0.448803	0.477938	0.439302	0.423724	0.446223	0.460796	0.433589	0.443513	0.46558	0.423968	0.445487	0.439442	0.460345	0.468283	0.488901	0.459724	0.460714	0.461715	0.489413	0.48519
	1435.97	0.479682	0.497595	0.483951	0.4639	0.471412	0.474749	0.491148	0.48855	0.394647	0.51226	0.47677	0.399611	0.365899	0.389508	0.412637	0.433899	0.385216	0.336272	0.338067	0.343241	0.388332	0.421112	0.475467	0.413228	0.402136	0.39175	0.403125	0.40333	0.396743	0.431957	0.393341	0.377313	0.399221	0.421442	0.39164	0.400327	0.420539	0.375738	0.402364	0.391534	0.417826	0.429994	0.453195	0.417986	0.421713	0.424638	0.455587	0.449294
	1440	0.599889	0.595362	0.572622	0.555963	0.583726	0.578684	0.607362	0.605256	0.557799	0.640083	0.633331	0.579991	0.53907	0.55898	0.583023	0.612533	0.556225	0.522041	0.513293	0.513424	0.574759	0.59697	0.659636	0.59767	0.583449	0.57801	0.588034	0.59236	0.574641	0.61739	0.576494	0.557454	0.579514	0.600548	0.566223	0.574339	0.597542	0.549473	0.579093	0.56757	0.599818	0.614466	0.635442	0.600129	0.606681	0.60811	0.635809	0.633197
[truncated: 310 more columns]

## Sheet: Extended-Data-Figure 7h
	Extended Data Figure 7h
	Time (min)	0	4.03361	8.06723	12.1008	16.1345	20.1681	24.2017	28.2353	32.2689	36.3025	40.3361	44.3697	48.4034	52.437	56.4706	60.5042	64.5378	68.5714	72.605	76.6387	80.6723	84.7059	88.7395	92.7731	96.8067	100.84	104.874	108.908	112.941	116.975	121.008	125.042	129.076	133.109	137.143	141.176	145.21	149.244	153.277	157.311	161.345	165.378	169.412	173.445	177.479	181.513	185.546	189.58
	0	0.964384	0.965996	0.938336	0.938212	0.952126	0.94656	0.956776	0.94968	0.926282	0.936391	0.94657	0.93029	0.925986	0.934208	0.935957	0.904291	0.917221	0.893031	0.857473	0.841262	0.875999	0.872845	0.885081	0.826864	0.824954	0.813731	0.801817	0.796504	0.77424	0.774647	0.783196	0.798119	0.791602	0.7971	0.805517	0.793679	0.786401	0.801141	0.804895	0.785561	0.795139	0.80185	0.801955	0.793821	0.786725	0.781854	0.775948	0.788745
	4.03361	0.965996	0.922619	0.910593	0.901298	0.904728	0.878289	0.890569	0.88603	0.874698	0.88343	0.887503	0.871096	0.869871	0.885217	0.891491	0.839641	0.867088	0.839222	0.803625	0.788763	0.826452	0.817307	0.827426	0.766699	0.765161	0.760616	0.742525	0.738728	0.715978	0.719283	0.726962	0.743047	0.733933	0.741441	0.750192	0.739893	0.732234	0.747362	0.752148	0.734731	0.742417	0.749302	0.748447	0.74037	0.734282	0.729801	0.722354	0.736524
	8.06723	0.938336	0.910593	0.947942	0.958071	0.98792	0.978779	0.98202	0.978612	0.975528	0.952486	0.962328	0.947474	0.958436	0.953896	0.962986	0.922575	0.944892	0.915395	0.883049	0.867105	0.899352	0.894304	0.904831	0.844339	0.84204	0.836781	0.81599	0.816785	0.798178	0.795722	0.804517	0.816419	0.811471	0.818267	0.824431	0.81575	0.810994	0.826449	0.829163	0.813417	0.817336	0.825815	0.822382	0.815729	0.809142	0.80859	0.798315	0.810079
	12.1008	0.938212	0.901298	0.958071	0.973143	0.959324	0.920165	0.940067	0.927502	0.903069	0.856571	0.875394	0.862023	0.875168	0.849367	0.862378	0.822201	0.859749	0.800985	0.75082	0.731711	0.77258	0.768731	0.77891	0.707838	0.709967	0.698122	0.682011	0.680286	0.661703	0.65835	0.6688	0.679953	0.673769	0.676787	0.686958	0.673954	0.668026	0.685627	0.687275	0.668044	0.674036	0.684323	0.683487	0.674138	0.668365	0.666534	0.65896	0.666639
	16.1345	0.952126	0.904728	0.98792	0.959324	0.979126	0.94508	0.948381	0.937704	0.915912	0.869626	0.888342	0.874625	0.888153	0.861934	0.881974	0.830263	0.86601	0.807225	0.757752	0.734585	0.777237	0.774196	0.789421	0.710182	0.710587	0.694236	0.677481	0.676517	0.658265	0.652146	0.664161	0.674429	0.671834	0.675234	0.682543	0.671943	0.666715	0.683229	0.686027	0.666674	0.673206	0.683578	0.681366	0.672475	0.665209	0.664017	0.654863	0.666595
	20.1681	0.94656	0.878289	0.978779	0.920165	0.94508	0.97022	0.969031	0.962147	0.951051	0.914399	0.927783	0.912146	0.928391	0.91145	0.929242	0.876872	0.914834	0.863762	0.820476	0.795102	0.837619	0.833656	0.845691	0.770248	0.767612	0.758842	0.736539	0.735946	0.715289	0.7104	0.720749	0.735129	0.729791	0.73867	0.745748	0.73336	0.728442	0.747785	0.749261	0.730344	0.736081	0.745417	0.740711	0.733346	0.725992	0.724654	0.712886	0.726485
	24.2017	0.956776	0.890569	0.98202	0.940067	0.948381	0.969031	0.990898	0.991649	0.985336	0.960943	0.971849	0.968938	0.97661	0.949487	0.968418	0.951396	0.955444	0.931717	0.897265	0.878268	0.903473	0.907869	0.918263	0.865714	0.86495	0.848227	0.840016	0.838874	0.827679	0.821086	0.827362	0.835339	0.833574	0.838249	0.843078	0.831889	0.828888	0.840755	0.84168	0.825202	0.831269	0.837938	0.835517	0.833084	0.825507	0.825934	0.819479	0.824726
	28.2353	0.94968	0.88603	0.978612	0.927502	0.937704	0.962147	0.991649	0.993647	0.982954	0.963736	0.976413	0.97032	0.973185	0.954689	0.964707	0.94972	0.952857	0.931371	0.898014	0.882462	0.907854	0.911175	0.920461	0.868825	0.870531	0.853846	0.849753	0.846269	0.832381	0.827353	0.834819	0.843612	0.841653	0.843147	0.850105	0.839108	0.835667	0.846455	0.847091	0.832475	0.838641	0.845441	0.845005	0.839422	0.834771	0.83233	0.827907	0.833647
	32.2689	0.926282	0.874698	0.975528	0.903069	0.915912	0.951051	0.985336	0.982954	0.986244	0.961562	0.971601	0.967951	0.974197	0.950046	0.967557	0.955409	0.949804	0.933375	0.899401	0.886725	0.907127	0.911176	0.92238	0.877591	0.878434	0.860632	0.854383	0.854983	0.844749	0.839781	0.846997	0.85092	0.850605	0.850111	0.856137	0.847127	0.844202	0.851458	0.853783	0.840292	0.845689	0.851343	0.85023	0.846414	0.841299	0.841075	0.836597	0.841028
	36.3025	0.936391	0.88343	0.952486	0.856571	0.869626	0.914399	0.960943	0.963736	0.961562	0.973572	0.980518	0.982332	0.992177	0.964611	0.981149	0.970085	0.96809	0.954098	0.922905	0.912023	0.929815	0.932762	0.939534	0.897561	0.897982	0.885578	0.876445	0.878562	0.870515	0.865102	0.870654	0.874312	0.872797	0.874594	0.880317	0.871361	0.869238	0.878021	0.879512	0.866865	0.86912	0.876016	0.873707	0.871772	0.866	0.868374	0.862099	0.863938
	40.3361	0.94657	0.887503	0.962328	0.875394	0.888342	0.927783	0.971849	0.976413	0.971601	0.980518	0.997041	0.99209	0.986437	0.995136	0.994775	0.982263	0.989794	0.988328	0.965758	0.94666	0.971789	0.973326	0.97431	0.934696	0.934421	0.929308	0.925984	0.917849	0.899789	0.900689	0.90265	0.919134	0.911338	0.91975	0.92861	0.913485	0.91011	0.921328	0.919538	0.908757	0.914795	0.917059	0.915623	0.912692	0.910703	0.904337	0.900572	0.907411
	44.3697	0.93029	0.871096	0.947474	0.862023	0.874625	0.912146	0.968938	0.97032	0.967951	0.982332	0.99209	0.994343	0.989911	0.991249	0.992087	0.983993	0.982261	0.980422	0.957362	0.942073	0.963865	0.966642	0.971681	0.932041	0.93249	0.923028	0.919928	0.91423	0.898324	0.897144	0.901207	0.913563	0.908822	0.913362	0.920779	0.908629	0.905289	0.915263	0.914608	0.902855	0.908722	0.912492	0.912068	0.908001	0.904882	0.90035	0.896969	0.902714
	48.4034	0.925986	0.869871	0.958436	0.875168	0.888153	0.928391	0.97661	0.973185	0.974197	0.992177	0.986437	0.989911	0.995859	0.98048	0.988199	0.989894	0.981868	0.979319	0.950069	0.937153	0.955029	0.960885	0.96316	0.927589	0.928849	0.91468	0.916422	0.911158	0.900715	0.897649	0.90037	0.908975	0.904734	0.908049	0.916293	0.902359	0.899495	0.907966	0.907777	0.894765	0.900345	0.904776	0.904535	0.903266	0.898877	0.89678	0.894337	0.895271
	52.437	0.934208	0.885217	0.953896	0.849367	0.861934	0.91145	0.949487	0.954689	0.950046	0.964611	0.995136	0.991249	0.98048	0.975458	0.989648	0.987581	0.980263	0.973233	0.941723	0.930095	0.947004	0.952255	0.955968	0.919203	0.919442	0.906204	0.901571	0.900828	0.892288	0.88769	0.891603	0.897476	0.894085	0.897295	0.904565	0.892042	0.889638	0.898799	0.899322	0.885783	0.889823	0.895442	0.893476	0.892618	0.887235	0.887971	0.883091	0.883815
	56.4706	0.935957	0.891491	0.962986	0.862378	0.881974	0.929242	0.968418	0.964707	0.967557	0.981149	0.994775	0.992087	0.988199	0.989648	0.990881	0.972321	0.9834	0.988038	0.974036	0.957875	0.982468	0.979967	0.979742	0.940734	0.938404	0.940527	0.931462	0.924036	0.903015	0.905267	0.907558	0.927095	0.917982	0.929509	0.9373	0.924263	0.920614	0.933912	0.932602	0.922756	0.92731	0.930381	0.9276	0.923831	0.921831	0.915442	0.909002	0.919747
	60.5042	0.904291	0.839641	0.922575	0.822201	0.830263	0.876872	0.951396	0.94972	0.955409	0.970085	0.982263	0.983993	0.989894	0.987581	0.972321	0.979347	0.985828	0.981526	0.956152	0.939679	0.963244	0.963667	0.967015	0.92568	0.924068	0.91846	0.908623	0.905689	0.890145	0.889381	0.892966	0.905832	0.899544	0.907473	0.915003	0.902226	0.899254	0.910045	0.910179	0.898957	0.903657	0.907153	0.903641	0.901347	0.898173	0.89493	0.888388	0.896216
	64.5378	0.917221	0.867088	0.944892	0.859749	0.86601	0.914834	0.955444	0.952857	0.949804	0.96809	0.989794	0.982261	0.981868	0.980263	0.9834	0.985828	0.965147	0.98528	0.967269	0.963698	0.967221	0.975561	0.980057	0.963537	0.964044	0.949815	0.950413	0.950491	0.944905	0.941435	0.943943	0.946931	0.945497	0.945551	0.950678	0.94142	0.939687	0.943853	0.944558	0.933952	0.938505	0.941601	0.941198	0.941243	0.937103	0.937442	0.935702	0.934295
	68.5714	0.893031	0.839222	0.915395	0.800985	0.807225	0.863762	0.931717	0.931371	0.933375	0.954098	0.988328	0.980422	0.979319	0.973233	0.988038	0.981526	0.98528	0.981008	0.951213	0.921236	0.956715	0.957545	0.950041	0.901638	0.899887	0.900943	0.896109	0.883594	0.863056	0.864406	0.862972	0.886862	0.873284	0.890331	0.902148	0.879014	0.875675	0.893319	0.888333	0.875595	0.881397	0.883628	0.879698	0.87956	0.877037	0.869791	0.863663	0.869981
	72.605	0.857473	0.803625	0.883049	0.75082	0.757752	0.820476	0.897265	0.898014	0.899401	0.922905	0.965758	0.957362	0.950069	0.941723	0.974036	0.956152	0.967269	0.951213	0.99075	0.977085	0.991693	0.994057	0.989568	0.966717	0.965104	0.965764	0.962965	0.955509	0.940674	0.942371	0.940755	0.95803	0.94875	0.960459	0.967478	0.953019	0.950788	0.961401	0.958535	0.950096	0.954507	0.955543	0.952886	0.953401	0.951651	0.946588	0.942496	0.947054
	76.6387	0.841262	0.788763	0.867105	0.731711	0.734585	0.795102	0.878268	0.882462	0.886725	0.912023	0.94666	0.942073	0.937153	0.930095	0.957875	0.939679	0.963698	0.921236	0.977085	0.992271	0.998042	0.99889	0.994935	0.983511	0.981075	0.987306	0.982906	0.97658	0.961853	0.964727	0.962232	0.980325	0.971996	0.984442	0.987639	0.978468	0.976939	0.986216	0.983117	0.978087	0.981084	0.981299	0.978685	0.979116	0.978113	0.97308	0.968888	0.974978
	80.6723	0.875999	0.826452	0.899352	0.77258	0.777237	0.837619	0.903473	0.907854	0.907127	0.929815	0.971789	0.963865	0.955029	0.947004	0.982468	0.963244	0.967221	0.956715	0.991693	0.998042	0.991194	0.992258	0.992384	0.994588	0.992687	0.995587	0.989929	0.990821	0.982742	0.98411	0.983798	0.992162	0.988596	0.993964	0.994295	0.992804	0.991736	0.995525	0.996161	0.992483	0.993203	0.995126	0.993455	0.993673	0.991718	0.991303	0.98743	0.990973
	84.7059	0.872845	0.817307	0.894304	0.768731	0.774196	0.833656	0.907869	0.911175	0.911176	0.932762	0.973326	0.966642	0.960885	0.952255	0.979967	0.963667	0.975561	0.957545	0.994057	0.99889	0.992258	0.99852	0.994628	0.97863	0.975948	0.983371	0.976483	0.970365	0.953847	0.957354	0.955944	0.974751	0.965614	0.978286	0.982451	0.973275	0.971002	0.981417	0.979299	0.973419	0.976238	0.977534	0.974769	0.974019	0.972814	0.9677	0.962455	0.970233
	88.7395	0.885081	0.827426	0.904831	0.77891	0.789421	0.845691	0.918263	0.920461	0.92238	0.939534	0.97431	0.971681	0.96316	0.955968	0.979742	0.967015	0.980057	0.950041	0.989568	0.994935	0.992384	0.994628	0.996752	0.983677	0.981721	0.985192	0.981927	0.975819	0.96145	0.963686	0.962202	0.97885	0.971097	0.981813	0.985901	0.976295	0.97444	0.983427	0.980993	0.974865	0.978264	0.979209	0.9771	0.976921	0.975621	0.970857	0.966996	0.972555
	92.7731	0.826864	0.766699	0.844339	0.707838	0.710182	0.770248	0.865714	0.868825	0.877591	0.897561	0.934696	0.932041	0.927589	0.919203	0.940734	0.92568	0.963537	0.901638	0.966717	0.983511	0.994588	0.97863	0.983677	0.988231	0.986928	0.985886	0.981019	0.978887	0.966634	0.967644	0.968634	0.980069	0.976068	0.98186	0.98384	0.978796	0.977006	0.983006	0.982439	0.976441	0.979941	0.981303	0.980094	0.97851	0.976691	0.9735	0.970242	0.975768
	96.8067	0.824954	0.765161	0.84204	0.709967	0.710587	0.767612	0.86495	0.870531	0.878434	0.897982	0.934421	0.93249	0.928849	0.919442	0.938404	0.924068	0.964044	0.899887	0.965104	0.981075	0.992687	0.975948	0.981721	0.986928	0.999279	0.996405	0.994413	0.99754	0.992757	0.993343	0.993764	0.99668	0.996564	0.996365	0.995456	0.996323	0.995774	0.995064	0.996139	0.99345	0.995157	0.995533	0.995558	0.995558	0.994124	0.994136	0.993198	0.99393
	100.84	0.813731	0.760616	0.836781	0.698122	0.694236	0.758842	0.848227	0.853846	0.860632	0.885578	0.929308	0.923028	0.91468	0.906204	0.940527	0.91846	0.949815	0.900943	0.965764	0.987306	0.995587	0.983371	0.985192	0.985886	0.996405	0.994995	0.995256	0.998178	0.994289	0.994761	0.995282	0.997095	0.997649	0.995611	0.994795	0.996056	0.995635	0.993694	0.994644	0.992477	0.994464	0.994637	0.995536	0.995165	0.994419	0.99409	0.994448	0.994004
	104.874	0.801817	0.742525	0.81599	0.682011	0.677481	0.736539	0.840016	0.849753	0.854383	0.876445	0.925984	0.919928	0.916422	0.901571	0.931462	0.908623	0.950413	0.896109	0.962965	0.982906	0.989929	0.976483	0.981927	0.981019	0.994413	0.995256	0.995035	0.995999	0.987457	0.990536	0.989385	0.997688	0.994211	0.998393	0.998208	0.997687	0.996964	0.999004	0.998549	0.997265	0.998127	0.997891	0.997062	0.996868	0.996672	0.994866	0.992773	0.99549
	108.908	0.796504	0.738728	0.816785	0.680286	0.676517	0.735946	0.838874	0.846269	0.854983	0.878562	0.917849	0.91423	0.911158	0.900828	0.924036	0.905689	0.950491	0.883594	0.955509	0.97658	0.990821	0.970365	0.975819	0.978887	0.99754	0.998178	0.995999	0.996992	0.989843	0.992539	0.990112	0.998093	0.995277	0.997332	0.998337	0.995711	0.995277	0.995186	0.993555	0.992765	0.995067	0.993729	0.994985	0.995278	0.996128	0.992505	0.993975	0.993727
	112.941	0.77424	0.715978	0.798178	0.661703	0.658265	0.715289	0.827679	0.832381	0.844749	0.870515	0.899789	0.898324	0.900715	0.892288	0.903015	0.890145	0.944905	0.863056	0.940674	0.961853	0.982742	0.953847	0.96145	0.966634	0.992757	0.994289	0.987457	0.989843	0.996893	0.998126	0.99761	0.999087	0.999486	0.997506	0.996463	0.998554	0.998581	0.995637	0.996293	0.996023	0.996747	0.996446	0.9974	0.997614	0.997581	0.997425	0.99807	0.996764
	116.975	0.774647	0.719283	0.795722	0.65835	0.652146	0.7104	0.821086	0.827353	0.839781	0.865102	0.900689	0.897144	0.897649	0.88769	0.905267	0.889381	0.941435	0.864406	0.942371	0.964727	0.98411	0.957354	0.963686	0.967644	0.993343	0.994761	0.990536	0.992539	0.998126	0.999198	0.999087	0.993751	0.997338	0.991133	0.988306	0.993725	0.994487	0.987921	0.990186	0.990208	0.989896	0.990305	0.991807	0.993342	0.992249	0.995519	0.99701	0.991984
	121.008	0.783196	0.726962	0.804517	0.6688	0.664161	0.720749	0.827362	0.834819	0.846997	0.870654	0.90265	0.901207	0.90037	0.891603	0.907558	0.892966	0.943943	0.862972	0.940755	0.962232	0.983798	0.955944	0.962202	0.968634	0.993764	0.995282	0.989385	0.990112	0.99761	0.999087	0.999184	0.99628	0.998302	0.993568	0.991422	0.995944	0.996373	0.990503	0.992308	0.99283	0.992791	0.99249	0.99403	0.995297	0.994915	0.996793	0.998407	0.994388
	125.042	0.798119	0.743047	0.816419	0.679953	0.674429	0.735129	0.835339	0.843612	0.85092	0.874312	0.919134	0.913563	0.908975	0.897476	0.927095	0.905832	0.946931	0.886862	0.95803	0.980325	0.992162	0.974751	0.97885	0.980069	0.99668	0.997095	0.997688	0.998093	0.999087	0.993751	0.99628	0.994806	0.998439	0.991453	0.988904	0.995177	0.995593	0.988762	0.991537	0.992049	0.991765	0.992069	0.993741	0.993972	0.993512	0.99608	0.997448	0.993936
	129.076	0.791602	0.733933	0.811471	0.673769	0.671834	0.729791	0.833574	0.841653	0.850605	0.872797	0.911338	0.908822	0.904734	0.894085	0.917982	0.899544	0.945497	0.873284	0.94875	0.971996	0.988596	0.965614	0.971097	0.976068	0.996564	0.997649	0.994211	0.995277	0.999486	0.997338	0.998302	0.998439	0.998216	0.999047	0.998507	0.999093	0.998759	0.997649	0.997513	0.997109	0.998397	0.997683	0.998302	0.998527	0.998928	0.997326	0.997644	0.997654
	133.109	0.7971	0.741441	0.818267	0.676787	0.675234	0.73867	0.838249	0.843147	0.850111	0.874594	0.91975	0.913362	0.908049	0.897295	0.929509	0.907473	0.945551	0.890331	0.960459	0.984442	0.993964	0.978286	0.981813	0.98186	0.996365	0.995611	0.998393	0.997332	0.997506	0.991133	0.993568	0.991453	0.999047	0.996265	0.994193	0.99841	0.998591	0.994188	0.995472	0.995887	0.996501	0.996228	0.997574	0.997331	0.997476	0.997691	0.998741	0.99752
	137.143	0.805517	0.750192	0.824431	0.686958	0.682543	0.745748	0.843078	0.850105	0.856137	0.880317	0.92861	0.920779	0.916293	0.904565	0.9373	0.915003	0.950678	0.902148	0.967478	0.987639	0.994295	0.982451	0.985901	0.98384	0.995456	0.994795	0.998208	0.998337	0.996463	0.988306	0.991422	0.988904	0.998507	0.994193	0.999034	0.998798	0.998514	0.999239	0.998549	0.997686	0.998904	0.998283	0.997933	0.998834	0.998636	0.996967	0.996056	0.997303
	141.176	0.793679	0.739893	0.81575	0.673954	0.671943	0.73336	0.831889	0.839108	0.847127	0.871361	0.913485	0.908629	0.902359	0.892042	0.924263	0.902226	0.94142	0.879014	0.953019	0.978468	0.992804	0.973275	0.976295	0.978796	0.996323	0.996056	0.997687	0.995711	0.998554	0.993725	0.995944	0.995177	0.999093	0.99841	0.998798	0.997003	0.996433	0.998247	0.99687	0.99565	0.997322	0.996408	0.996014	0.996762	0.997165	0.994157	0.993392	0.994866
	145.21	0.786401	0.732234	0.810994	0.668026	0.666715	0.728442	0.828888	0.835667	0.844202	0.869238	0.91011	0.905289	0.899495	0.889638	0.920614	0.899254	0.939687	0.875675	0.950788	0.976939	0.991736	0.971002	0.97444	0.977006	0.995774	0.995635	0.996964	0.995277	0.998581	0.994487	0.996373	0.995593	0.998759	0.998591	0.998514	0.996433	0.999847	0.998151	0.998906	0.999145	0.999441	0.999255	0.999446	0.999475	0.999478	0.998958	0.998303	0.999338
	149.244	0.801141	0.747362	0.826449	0.685627	0.683229	0.747785	0.840755	0.846455	0.851458	0.878021	0.921328	0.915263	0.907966	0.898799	0.933912	0.910045	0.943853	0.893319	0.961401	0.986216	0.995525	0.981417	0.983427	0.983006	0.995064	0.993694	0.999004	0.995186	0.995637	0.987921	0.990503	0.988762	0.997649	0.994188	0.999239	0.998247	0.998151	0.997732	0.998412	0.999174	0.99917	0.998879	0.998991	0.999209	0.999409	0.999154	0.998585	0.999234
	153.277	0.804895	0.752148	0.829163	0.687275	0.686027	0.749261	0.84168	0.847091	0.853783	0.879512	0.919538	0.914608	0.907777	0.899322	0.932602	0.910179	0.944558	0.888333	0.958535	0.983117	0.996161	0.979299	0.980993	0.982439	0.996139	0.994644	0.998549	0.993555	0.996293	0.990186	0.992308	0.991537	0.997513	0.995472	0.998549	0.99687	0.998906	0.998412	0.99924	0.998211	0.998814	0.998868	0.997888	0.998299	0.997955	0.996409	0.994203	0.99671
	157.311	0.785561	0.734731	0.813417	0.668044	0.666674	0.730344	0.825202	0.832475	0.840292	0.866865	0.908757	0.902855	0.894765	0.885783	0.922756	0.898957	0.933952	0.875595	0.950096	0.978087	0.992483	0.973419	0.974865	0.976441	0.99345	0.992477	0.997265	0.992765	0.996023	0.990208	0.99283	0.992049	0.997109	0.995887	0.997686	0.99565	0.999145	0.999174	0.998211	0.99885	0.998968	0.999672	0.99882	0.999082	0.99808	0.998	0.995551	0.9979
	161.345	0.795139	0.742417	0.817336	0.674036	0.673206	0.736081	0.831269	0.838641	0.845689	0.86912	0.914795	0.908722	0.900345	0.889823	0.92731	0.903657	0.938505	0.881397	0.954507	0.981084	0.993203	0.976238	0.978264	0.979941	0.995157	0.994464	0.998127	0.995067	0.996747	0.989896	0.992791	0.991765	0.998397	0.996501	0.998904	0.997322	0.999441	0.99917	0.998814	0.998968	0.999367	0.999302	0.998601	0.998522	0.998909	0.998368	0.996475	0.998944
	165.378	0.80185	0.749302	0.825815	0.684323	0.683578	0.745417	0.837938	0.845441	0.851343	0.876016	0.917059	0.912492	0.904776	0.895442	0.930381	0.907153	0.941601	0.883628	0.955543	0.981299	0.995126	0.977534	0.979209	0.981303	0.995533	0.994637	0.997891	0.993729	0.996446	0.990305	0.99249	0.992069	0.997683	0.996228	0.998283	0.996408	0.999255	0.998879	0.998868	0.999672	0.999302	0.999472	0.999089	0.998856	0.999374	0.997676	0.996414	0.999169
	169.412	0.801955	0.748447	0.822382	0.683487	0.681366	0.740711	0.835517	0.845005	0.85023	0.873707	0.915623	0.912068	0.904535	0.893476	0.9276	0.903641	0.941198	0.879698	0.952886	0.978685	0.993455	0.974769	0.9771	0.980094	0.995558	0.995536	0.997062	0.994985	0.9974	0.991807	0.99403	0.993741	0.998302	0.997574	0.997933	0.996014	0.999446	0.998991	0.997888	0.99882	0.998601	0.999089	0.999489	0.999188	0.998874	0.998321	0.996372	0.998991
	173.445	0.793821	0.74037	0.815729	0.674138	0.672475	0.733346	0.833084	0.839422	0.846414	0.871772	0.912692	0.908001	0.903266	0.892618	0.923831	0.901347	0.941243	0.87956	0.953401	0.979116	0.993673	0.974019	0.976921	0.97851	0.995558	0.995165	0.996868	0.995278	0.997614	0.993342	0.995297	0.993972	0.998527	0.997331	0.998834	0.996762	0.999475	0.999209	0.998299	0.999082	0.998522	0.998856	0.999188	0.999306	0.99915	0.998396	0.997661	0.999358
	177.479	0.786725	0.734282	0.809142	0.668365	0.665209	0.725992	0.825507	0.834771	0.841299	0.866	0.910703	0.904882	0.898877	0.887235	0.921831	0.898173	0.937103	0.877037	0.951651	0.978113	0.991718	0.972814	0.975621	0.976691	0.994124	0.994419	0.996672	0.996128	0.997581	0.992249	0.994915	0.993512	0.998928	0.997476	0.998636	0.997165	0.999478	0.999409	0.997955	0.99808	0.998909	0.999374	0.998874	0.99915	0.999222	0.999201	0.99829	0.998945
	181.513	0.781854	0.729801	0.80859	0.666534	0.664017	0.724654	0.825934	0.83233	0.841075	0.868374	0.904337	0.90035	0.89678	0.887971	0.915442	0.89493	0.937442	0.869791	0.946588	0.97308	0.991303	0.9677	0.970857	0.9735	0.994136	0.99409	0.994866	0.992505	0.997425	0.995519	0.996793	0.99608	0.997326	0.997691	0.996967	0.994157	0.998958	0.999154	0.996409	0.998	0.998368	0.997676	0.998321	0.998396	0.999201	0.998532	0.998267	0.999393
	185.546	0.775948	0.722354	0.798315	0.65896	0.654863	0.712886	0.819479	0.827907	0.836597	0.862099	0.900572	0.896969	0.894337	0.883091	0.909002	0.888388	0.935702	0.863663	0.942496	0.968888	0.98743	0.962455	0.966996	0.970242	0.993198	0.994448	0.992773	0.993975	0.99807	0.99701	0.998407	0.997448	0.997644	0.998741	0.996056	0.993392	0.998303	0.998585	0.994203	0.995551	0.996475	0.996414	0.996372	0.997661	0.99829	0.998267	0.999059	0.998635
	189.58	0.788745	0.736524	0.810079	0.666639	0.666595	0.726485	0.824726	0.833647	0.841028	0.863938	0.907411	0.902714	0.895271	0.883815	0.919747	0.896216	0.934295	0.869981	0.947054	0.974978	0.990973	0.970233	0.972555	0.975768	0.99393	0.994004	0.99549	0.993727	0.996764	0.991984	0.994388	0.993936	0.997654	0.99752	0.997303	0.994866	0.999338	0.999234	0.99671	0.9979	0.998944	0.999169	0.998991	0.999358	0.998945	0.999393	0.998635	0.998133
	193.613	0.771042	0.718597	0.794713	0.654261	0.651691	0.708758	0.815154	0.823995	0.833787	0.858602	0.894785	0.891779	0.889144	0.878642	0.903776	0.884456	0.931899	0.855208	0.93668	0.963861	0.985255	0.957742	0.962126	0.966782	0.991486	0.992944	0.990168	0.990673	0.996599	0.996833	0.997807	0.997647	0.995672	0.998055	0.993679	0.990328	0.99712	0.997617	0.991774	0.994023	0.995601	0.99511	0.995297	0.996524	0.996907	0.997058	0.998627	0.999466
	197.647	0.766702	0.71453	0.792525	0.65165	0.648529	0.706041	0.812781	0.821642	0.830874	0.857303	0.892895	0.889854	0.887218	0.876855	0.902396	0.882166	0.929888	0.85425	0.935769	0.963875	0.985124	0.95752	0.961765	0.965842	0.990728	0.992131	0.990192	0.990654	0.996378	0.996591	0.997574	0.997143	0.995497	0.997715	0.993764	0.990317	0.997098	0.99769	0.992136	0.994125	0.995889	0.995068	0.995337	0.996516	0.997042	0.997159	0.998815	0.999536
	201.681	0.766143	0.714543	0.790208	0.648917	0.64756	0.703361	0.807644	0.819316	0.827741	0.851439	0.889414	0.886926	0.881507	0.869976	0.900113	0.878314	0.923944	0.846637	0.930214	0.960116	0.982313	0.954415	0.958066	0.963734	0.98848	0.990343	0.988003	0.988542	0.994454	0.993823	0.995157	0.995611	0.993663	0.996746	0.99141	0.987651	0.995886	0.996476	0.989869	0.992188	0.995012	0.994309	0.994317	0.995877	0.995202	0.996241	0.997073	0.998185
	205.714	0.761762	0.71022	0.788502	0.645437	0.644581	0.701438	0.807122	0.817167	0.826845	0.852009	0.887764	0.885064	0.880765	0.870331	0.89837	0.877804	0.924205	0.846099	0.929919	0.9597	0.982464	0.953573	0.95742	0.962816	0.98855	0.990082	0.987891	0.987888	0.994569	0.994816	0.995787	0.996138	0.993373	0.996691	0.99139	0.987457	0.995854	0.996643	0.989853	0.992336	0.995202	0.99403	0.994178	0.99539	0.995241	0.995968	0.997556	0.998293
	209.748	0.747781	0.69683	0.775177	0.632087	0.632848	0.685233	0.793123	0.804539	0.815379	0.840451	0.873572	0.872347	0.868135	0.857539	0.884264	0.86413	0.91326	0.826787	0.914993	0.94623	0.973917	0.940454	0.944326	0.952113	0.981804	0.984091	0.979968	0.980224	0.989418	0.991925	0.992512	0.993974	0.987004	0.992728	0.983665	0.978806	0.990484	0.991534	0.981775	0.985655	0.989799	0.987748	0.988168	0.990151	0.98941	0.99036	0.993178	0.994627
	213.782	0.731533	0.676028	0.758991	0.622507	0.623191	0.668712	0.787276	0.796181	0.808851	0.83579	0.860352	0.861953	0.864289	0.854569	0.865277	0.851011	0.911942	0.812204	0.90199	0.929614	0.961919	0.922158	0.929246	0.93891	0.97432	0.978068	0.967811	0.97141	0.983302	0.99152	0.990048	0.991823	0.978393	0.986889	0.973179	0.967648	0.980879	0.982363	0.969505	0.974445	0.977877	0.97555	0.976612	0.979875	0.980206	0.98	0.985639	0.988842
	217.815	0.753954	0.700046	0.781208	0.641425	0.640523	0.693587	0.804932	0.814079	0.824482	0.850872	0.881353	0.880539	0.879627	0.869634	0.889166	0.871427	0.924385	0.838375	0.923548	0.951836	0.977662	0.944908	0.950414	0.957036	0.986031	0.988402	0.982825	0.984614	0.992951	0.996429	0.996191	0.996854	0.99029	0.995365	0.987263	0.982802	0.992456	0.993504	0.984869	0.988054	0.990636	0.98916	0.989801	0.991781	0.992105	0.992168	0.995436	0.99711
	221.849	0.742273	0.68783	0.771527	0.630613	0.632275	0.681758	0.796044	0.804018	0.814797	0.843206	0.872235	0.871896	0.871636	0.861722	0.880482	0.862383	0.916992	0.827986	0.915141	0.944582	0.972792	0.937687	0.943002	0.95017	0.981301	0.983734	0.978075	0.979629	0.989168	0.993985	0.99356	0.994379	0.985927	0.991904	0.982618	0.977581	0.988761	0.989937	0.980248	0.984076	0.987101	0.984857	0.985822	0.98806	0.988522	0.988245	0.99255	0.994294
	225.882	0.735477	0.68088	0.765408	0.625801	0.626395	0.67523	0.791439	0.799869	0.81133	0.839932	0.867078	0.867288	0.86801	0.858334	0.87416	0.857267	0.914526	0.821989	0.910244	0.939455	0.96895	0.93204	0.938069	0.94582	0.978838	0.981773	0.974801	0.977185	0.987489	0.993566	0.992765	0.99377	0.983634	0.990466	0.979717	0.974496	0.986335	0.987731	0.976928	0.980942	0.984344	0.981922	0.98284	0.9854	0.985903	0.985782	0.990534	0.992816
	229.916	0.736857	0.681761	0.767802	0.62773	0.628906	0.678571	0.79466	0.80276	0.813296	0.842314	0.86924	0.869473	0.870217	0.860554	0.876611	0.859323	0.916125	0.825296	0.91286	0.942453	0.970934	0.934765	0.940843	0.948016	0.979999	0.98279	0.976183	0.978722	0.988382	0.99411	0.99314	0.993887	0.984763	0.991222	0.981427	0.97615	0.987467	0.988902	0.978841	0.982466	0.985634	0.983309	0.984314	0.986671	0.987356	0.987116	0.991687	0.993736
	233.95	0.72301	0.668385	0.755975	0.61837	0.616466	0.665628	0.785848	0.792237	0.80593	0.836884	0.860246	0.860174	0.864123	0.856283	0.86499	0.851567	0.913192	0.817353	0.90582	0.933294	0.963895	0.924721	0.931954	0.939327	0.975388	0.978616	0.970528	0.973184	0.984837	0.993245	0.991842	0.992474	0.980252	0.987439	0.97582	0.970616	0.982284	0.984029	0.972429	0.976473	0.979822	0.977049	0.977913	0.980358	0.981821	0.981497	0.987435	0.989978
	237.983	0.704192	0.649476	0.7355	0.599124	0.599903	0.642898	0.766146	0.775257	0.789559	0.818234	0.840057	0.842006	0.845678	0.836461	0.844126	0.831117	0.896258	0.78999	0.883793	0.913089	0.948732	0.904556	0.912317	0.92289	0.963173	0.967767	0.956258	0.960741	0.97454	0.985338	0.983443	0.98543	0.968634	0.978869	0.96246	0.95617	0.97154	0.97362	0.958219	0.963635	0.968663	0.965431	0.966284	0.969976	0.970457	0.970828	0.977462	0.981476
	242.017	0.70586	0.649072	0.739172	0.604581	0.607763	0.64792	0.771764	0.778139	0.793711	0.823144	0.838674	0.842043	0.847799	0.840508	0.841674	0.831416	0.898336	0.788948	0.881148	0.908042	0.945379	0.899802	0.908105	0.919581	0.960137	0.964365	0.951351	0.955014	0.970507	0.983057	0.980146	0.982675	0.963453	0.974629	0.957156	0.950606	0.96658	0.968633	0.952911	0.959197	0.963192	0.959523	0.961228	0.964869	0.965772	0.964897	0.973289	0.976879
	246.05	0.676518	0.619734	0.714456	0.582531	0.587526	0.621881	0.751098	0.756469	0.774108	0.80487	0.813267	0.817868	0.826648	0.820381	0.814758	0.806703	0.879309	0.76195	0.857243	0.884733	0.926261	0.875621	0.884867	0.897392	0.942704	0.947747	0.932438	0.937384	0.955065	0.971289	0.967432	0.970143	0.946669	0.959869	0.939463	0.931926	0.950233	0.952769	0.934518	0.941715	0.946474	0.941857	0.943922	0.948183	0.949659	0.94846	0.95874	0.963132
	250.084	0.657798	0.601088	0.699362	0.571595	0.574874	0.606422	0.738593	0.743024	0.762038	0.795088	0.796418	0.80226	0.814148	0.809423	0.796047	0.790347	0.868048	0.74573	0.841247	0.867612	0.911826	0.857903	0.868148	0.881027	0.929489	0.935007	0.918051	0.923707	0.943076	0.962202	0.957442	0.96019	0.933439	0.947861	0.925477	0.917552	0.936904	0.939727	0.920157	0.927887	0.932591	0.927188	0.929771	0.934459	0.936573	0.934725	0.946791	0.951637
	254.118	0.653484	0.597952	0.692433	0.569981	0.57381	0.598839	0.728806	0.734715	0.754905	0.78504	0.784516	0.791255	0.802748	0.797899	0.783857	0.778413	0.856339	0.730175	0.826405	0.851728	0.898723	0.843543	0.853248	0.867989	0.917486	0.923583	0.905246	0.910665	0.931287	0.951106	0.946699	0.950293	0.921389	0.936684	0.911981	0.903979	0.924929	0.927398	0.906395	0.915303	0.920014	0.914665	0.917471	0.922953	0.92431	0.92242	0.934918	0.940384
	258.151	0.65627	0.599953	0.698435	0.573565	0.576082	0.605719	0.73684	0.742236	0.761386	0.793809	0.792166	0.798886	0.811024	0.806652	0.79151	0.786019	0.864681	0.740605	0.835996	0.861971	0.907292	0.852633	0.862934	0.876394	0.925198	0.93101	0.913317	0.919178	0.939014	0.958706	0.953759	0.956815	0.929065	0.943976	0.920645	0.912604	0.932562	0.935334	0.915327	0.923388	0.927993	0.922472	0.92534	0.930371	0.932281	0.930268	0.942723	0.947802
	262.185	0.64129	0.582947	0.683415	0.56248	0.566946	0.591551	0.724034	0.729679	0.750489	0.780928	0.776149	0.784377	0.796839	0.793022	0.773174	0.770275	0.85186	0.721275	0.817331	0.841864	0.889313	0.832168	0.843609	0.859514	0.910713	0.917324	0.896702	0.903515	0.925142	0.946518	0.940977	0.945138	0.913698	0.930748	0.903798	0.895543	0.917135	0.92016	0.897695	0.906465	0.911799	0.90611	0.908792	0.914589	0.915865	0.914242	0.927292	0.933418
	266.218	0.651895	0.595497	0.694252	0.566129	0.569727	0.600809	0.73328	0.738488	0.757917	0.790408	0.792305	0.797958	0.809136	0.804208	0.79203	0.785978	0.863708	0.740637	0.837277	0.864535	0.908956	0.854579	0.86481	0.87799	0.92725	0.93301	0.916095	0.922028	0.941478	0.960529	0.955955	0.958805	0.931791	0.946538	0.923585	0.915583	0.935381	0.938341	0.918146	0.925815	0.931246	0.925752	0.928012	0.932832	0.934681	0.933365	0.94511	0.950252
	270.252	0.617963	0.559867	0.658559	0.54598	0.549092	0.566987	0.701986	0.707093	0.730241	0.759731	0.750253	0.75952	0.775089	0.772171	0.743913	0.74487	0.831613	0.693901	0.790259	0.811802	0.862524	0.80207	0.814681	0.832145	0.887063	0.894757	0.870824	0.878781	0.902472	0.926965	0.920924	0.925514	0.889927	0.908402	0.878122	0.869777	0.892576	0.895648	0.870899	0.880656	0.88587	0.880151	0.882927	0.889603	0.89108	0.889243	0.903678	0.911031
	274.286	0.645294	0.589321	0.69129	0.56963	0.574075	0.598971	0.728226	0.732742	0.752873	0.785732	0.779219	0.786691	0.798917	0.796321	0.778989	0.774164	0.85267	0.727133	0.822075	0.847676	0.894923	0.839098	0.848891	0.863199	0.912694	0.91846	0.900834	0.905253	0.92664	0.947224	0.942101	0.94569	0.916207	0.931757	0.907361	0.899002	0.920196	0.922941	0.90243	0.911188	0.915807	0.909644	0.913009	0.918093	0.919829	0.917443	0.930939	0.935729
	278.319	0.582354	0.525259	0.624304	0.51877	0.523867	0.533612	0.669345	0.674502	0.700755	0.728147	0.709563	0.721154	0.73909	0.737742	0.700958	0.706115	0.79721	0.649098	0.747151	0.767116	0.823362	0.757582	0.771133	0.791626	0.851006	0.85968	0.831677	0.840408	0.867565	0.896065	0.888879	0.894849	0.85301	0.874625	0.83935	0.830109	0.85622	0.859621	0.831213	0.842791	0.848717	0.842202	0.845462	0.853042	0.854302	0.85222	0.868807	0.87716
	282.353	0.600267	0.542544	0.637602	0.529261	0.53146	0.545196	0.679411	0.686925	0.710674	0.738406	0.729682	0.740137	0.754602	0.751118	0.722015	0.723848	0.812121	0.668738	0.766591	0.787567	0.840983	0.778243	0.79121	0.811264	0.868855	0.877566	0.85153	0.860068	0.885478	0.910939	0.904993	0.910848	0.871874	0.89229	0.858102	0.849686	0.874553	0.877729	0.850306	0.86088	0.86734	0.861425	0.863845	0.871503	0.871774	0.870853	0.885373	0.893945
	286.387	0.572017	0.511972	0.612325	0.512731	0.517941	0.523443	0.657635	0.664458	0.688896	0.715587	0.697194	0.710836	0.727225	0.725746	0.686802	0.69254	0.784933	0.634042	0.730647	0.749327	0.805931	0.739776	0.754203	0.776945	0.836526	0.846123	0.816127	0.825567	0.853504	0.882087	0.874546	0.881734	0.837865	0.861003	0.822797	0.813667	0.840698	0.844203	0.814527	0.826085	0.832553	0.826131	0.829225	0.837678	0.837613	0.83624	0.852551	0.861914
	290.42	0.53925	0.476863	0.583236	0.494897	0.496982	0.499405	0.629704	0.636385	0.661887	0.689234	0.665673	0.681196	0.697297	0.699709	0.651042	0.662443	0.757304	0.602785	0.694935	0.709018	0.765858	0.698596	0.714948	0.740364	0.801898	0.812452	0.779919	0.78845	0.819359	0.849386	0.840895	0.84978	0.801515	0.826762	0.784258	0.775694	0.803298	0.80737	0.775743	0.787113	0.794503	0.787667	0.79027	0.799039	0.797827	0.797634	0.814507	0.824691
	294.454	0.596649	0.538533	0.63853	0.534234	0.53797	0.548323	0.678861	0.684733	0.708597	0.737532	0.721831	0.733668	0.748646	0.747819	0.714573	0.7177	0.805267	0.661977	0.757123	0.77658	0.83119	0.768199	0.780783	0.801417	0.858052	0.866337	0.840397	0.846893	0.873802	0.900021	0.893421	0.899886	0.859592	0.880392	0.845879	0.837222	0.862715	0.865792	0.838861	0.850023	0.855644	0.849102	0.852489	0.859899	0.860166	0.858283	0.874205	0.881932
	298.487	0.576893	0.519637	0.621753	0.513333	0.518351	0.530617	0.669351	0.66912	0.697602	0.729113	0.711154	0.720298	0.740644	0.741043	0.702116	0.70882	0.799799	0.656734	0.752413	0.77074	0.824928	0.76045	0.773937	0.791908	0.851547	0.859035	0.833514	0.840584	0.867583	0.896215	0.889317	0.893935	0.853358	0.873223	0.840684	0.832055	0.856047	0.859447	0.832629	0.843699	0.84882	0.841957	0.84506	0.851613	0.854461	0.851578	0.868828	0.876165
	302.521	0.5537	0.493857	0.599321	0.502177	0.507075	0.511333	0.646696	0.650102	0.67757	0.705501	0.687828	0.698445	0.715487	0.716128	0.676218	0.68326	0.775132	0.629967	0.724144	0.741485	0.794848	0.730861	0.745273	0.7659	0.82607	0.835352	0.807921	0.816273	0.843543	0.871382	0.864853	0.870732	0.828676	0.849898	0.813738	0.805563	0.830306	0.833894	0.805302	0.815691	0.822388	0.816072	0.818103	0.825904	0.826659	0.825874	0.84151	0.85074
	306.555	0.529696	0.465335	0.574079	0.482922	0.491206	0.48987	0.628221	0.631353	0.659318	0.684109	0.664366	0.676703	0.694517	0.694955	0.648617	0.659009	0.754814	0.604379	0.697456	0.712653	0.765681	0.700412	0.717158	0.739928	0.801456	0.811881	0.780357	0.791676	0.819356	0.848639	0.841132	0.847775	0.802951	0.826244	0.786822	0.778613	0.803804	0.807819	0.777081	0.787293	0.794594	0.788791	0.790191	0.798914	0.799165	0.799062	0.814483	0.825365
	310.588	0.480928	0.415717	0.530494	0.448749	0.457439	0.451291	0.585522	0.588065	0.619105	0.64259	0.616329	0.629998	0.647156	0.651407	0.597183	0.613069	0.709954	0.555592	0.6454	0.657306	0.711156	0.644151	0.662359	0.687983	0.752155	0.763266	0.729535	0.740021	0.770835	0.801741	0.793451	0.801808	0.752137	0.778028	0.7341	0.726126	0.752735	0.757437	0.723926	0.734358	0.743347	0.736792	0.737498	0.746459	0.745648	0.746845	0.762867	0.77451
	314.622	0.547236	0.482736	0.590624	0.499813	0.508734	0.508617	0.641315	0.64438	0.673946	0.695745	0.675393	0.687741	0.703757	0.705714	0.659868	0.671896	0.763961	0.61458	0.705368	0.718226	0.770584	0.707126	0.723432	0.747404	0.806787	0.81661	0.78507	0.794235	0.822722	0.850748	0.843384	0.851028	0.80615	0.829461	0.789825	0.782128	0.807067	0.810819	0.780374	0.791032	0.797909	0.792392	0.793777	0.802055	0.801584	0.801555	0.816745	0.826951
	318.655	0.535801	0.47169	0.577983	0.488528	0.499873	0.496381	0.625867	0.630963	0.659585	0.679611	0.660122	0.673706	0.687235	0.688877	0.645514	0.65714	0.747316	0.594919	0.68719	0.701171	0.755585	0.690908	0.706708	0.733009	0.79284	0.803161	0.770692	0.779239	0.809071	0.83706	0.829664	0.838677	0.792044	0.816891	0.77488	0.76667	0.793787	0.797631	0.765635	0.776998	0.784984	0.77924	0.780618	0.789263	0.787473	0.788234	0.803282	0.813765
	322.689	0.545399	0.479364	0.589181	0.499268	0.509734	0.509188	0.640474	0.640745	0.671501	0.693468	0.67352	0.685171	0.701094	0.704489	0.657197	0.670983	0.761341	0.614836	0.70246	0.71294	0.763558	0.70186	0.718246	0.742109	0.800344	0.809541	0.778633	0.78634	0.815101	0.842515	0.835257	0.842966	0.798358	0.821168	0.782143	0.775034	0.798876	0.802536	0.772773	0.783264	0.789656	0.784235	0.785409	0.79321	0.792849	0.792664	0.807861	0.817573
	326.723	0.502319	0.436202	0.551997	0.465676	0.47711	0.473368	0.606676	0.607132	0.638831	0.66227	0.634041	0.648017	0.665642	0.670776	0.615967	0.632817	0.727859	0.573606	0.662756	0.673846	0.728032	0.661349	0.679222	0.704971	0.767445	0.777516	0.743833	0.752778	0.784192	0.815089	0.806244	0.814924	0.76528	0.791171	0.748176	0.739996	0.766582	0.771123	0.738384	0.749468	0.757405	0.75071	0.752133	0.760425	0.759998	0.760106	0.776994	0.78746
	330.756	0.546832	0.479442	0.593375	0.505555	0.512768	0.51473	0.647462	0.646522	0.675869	0.701747	0.677184	0.690102	0.708635	0.713512	0.659503	0.675065	0.768818	0.621693	0.707248	0.716227	0.766856	0.704363	0.721872	0.745	0.803333	0.812526	0.780841	0.7888	0.817986	0.846865	0.838435	0.845903	0.800547	0.823451	0.784652	0.777447	0.800638	0.804515	0.775508	0.785651	0.791064	0.785309	0.787199	0.794825	0.795225	0.794171	0.810568	0.819994
	334.79	0.578284	0.513369	0.621269	0.525431	0.533112	0.538328	0.670578	0.669962	0.697965	0.724546	0.706311	0.717447	0.734636	0.737221	0.692718	0.703448	0.79294	0.65087	0.738581	0.750368	0.800611	0.740143	0.755369	0.776654	0.832706	0.840885	0.812526	0.819105	0.846564	0.873276	0.866112	0.872668	0.831042	0.851824	0.81649	0.809272	0.831877	0.835108	0.808148	0.818486	0.823135	0.817569	0.819844	0.826988	0.827719	0.825973	0.841775	0.850088
	338.824	0.57993	0.514994	0.61852	0.529056	0.533014	0.536246	0.663531	0.667627	0.693695	0.717682	0.702423	0.714907	0.728926	0.730518	0.688061	0.697736	0.786533	0.643255	0.73014	0.741135	0.791461	0.731813	0.74707	0.770436	0.825969	0.835239	0.805759	0.812778	0.840328	0.865764	0.859129	0.866904	0.824589	0.846134	0.808303	0.801585	0.824857	0.827906	0.799978	0.810241	0.815617	0.810544	0.812381	0.820497	0.819352	0.81889	0.833445	0.842872
	342.857	0.570388	0.506676	0.616256	0.53208	0.530162	0.536913	0.661692	0.663411	0.691628	0.718849	0.69817	0.709462	0.725425	0.731352	0.68201	0.695333	0.784935	0.645751	0.728028	0.735729	0.783891	0.725555	0.741435	0.76302	0.818694	0.827591	0.799597	0.80464	0.832876	0.85871	0.851889	0.859015	0.817039	0.837277	0.800831	0.794988	0.816083	0.819361	0.79287	0.802169	0.806976	0.80159	0.803265	0.810436	0.810178	0.80969	0.824802	0.833502
	346.891	0.613985	0.551683	0.653102	0.557451	0.557005	0.570476	0.696874	0.696799	0.724805	0.752172	0.73721	0.746962	0.763747	0.767619	0.723999	0.735681	0.821923	0.68498	0.7694	0.777941	0.826255	0.769092	0.78358	0.803681	0.85706	0.864477	0.837864	0.841655	0.86891	0.89378	0.887297	0.893727	0.854413	0.873028	0.839958	0.833963	0.854228	0.85692	0.832253	0.842323	0.845469	0.840533	0.842902	0.84915	0.849924	0.847973	0.863351	0.870535
	350.924	0.601779	0.53978	0.648879	0.553	0.553546	0.566585	0.694746	0.690528	0.718521	0.750722	0.7339	0.741444	0.760077	0.765668	0.721746	0.732212	0.817613	0.689075	0.770728	0.779845	0.825224	0.770292	0.78408	0.800439	0.852652	0.859158	0.836431	0.839066	0.864786	0.889107	0.883043	0.887532	0.851449	0.867536	0.838648	0.832988	0.850918	0.853619	0.831724	0.840572	0.842986	0.837599	0.840095	0.845373	0.84773	0.84505	0.860622	0.866687
	354.958	0.617131	0.556731	0.65357	0.557725	0.556661	0.568636	0.693746	0.696143	0.724011	0.749108	0.739803	0.74805	0.762345	0.764148	0.727973	0.736052	0.819896	0.686106	0.771898	0.782296	0.829518	0.77416	0.787429	0.807021	0.859869	0.867542	0.842747	0.84689	0.87251	0.895299	0.890395	0.896366	0.859305	0.876797	0.84455	0.838993	0.858934	0.86127	0.836846	0.846572	0.850404	0.845948	0.84759	0.854239	0.854376	0.853307	0.867031	0.874731
	358.992	0.627838	0.566618	0.662764	0.564438	0.564696	0.578168	0.705564	0.707447	0.734688	0.759432	0.749315	0.758144	0.773902	0.775082	0.737368	0.746156	0.831125	0.695276	0.782127	0.792674	0.840433	0.784269	0.798028	0.817568	0.870068	0.877687	0.851533	0.856593	0.882037	0.905634	0.900012	0.905884	0.868801	0.886529	0.854641	0.848629	0.868615	0.870988	0.84669	0.856641	0.85982	0.855634	0.857697	0.864229	0.864879	0.863206	0.877362	0.884918
	363.025	0.599055	0.53594	0.644493	0.563085	0.559776	0.568057	0.685932	0.688374	0.716319	0.742028	0.724093	0.733161	0.748561	0.755497	0.708449	0.722177	0.805085	0.675868	0.751913	0.755065	0.799171	0.746826	0.761641	0.780985	0.831141	0.839284	0.813382	0.81667	0.843137	0.865753	0.859854	0.866806	0.828636	0.846194	0.812758	0.808998	0.826555	0.829276	0.80553	0.814158	0.817775	0.81319	0.814759	0.820885	0.820382	0.820299	0.833871	0.841397
	367.059	0.566966	0.503754	0.617104	0.535544	0.534585	0.540912	0.663573	0.662876	0.693911	0.720446	0.699647	0.707635	0.725074	0.733141	0.682505	0.698271	0.783949	0.65343	0.730345	0.733958	0.77799	0.723904	0.739559	0.75826	0.811412	0.819574	0.793621	0.797701	0.824621	0.84891	0.842806	0.848984	0.809639	0.827559	0.793917	0.789867	0.807472	0.810676	0.785958	0.79433	0.798728	0.793694	0.794691	0.800682	0.801202	0.801213	0.815344	0.823235
	371.092	0.565676	0.502685	0.614629	0.526819	0.530271	0.535475	0.660979	0.660645	0.69098	0.716559	0.695312	0.705177	0.721	0.727455	0.680534	0.693936	0.781169	0.643119	0.726884	0.736021	0.783997	0.725784	0.740925	0.762015	0.817557	0.825915	0.798951	0.803186	0.831343	0.856981	0.850438	0.857193	0.816126	0.83594	0.800781	0.794577	0.815812	0.819143	0.792812	0.802287	0.807384	0.801966	0.803445	0.809999	0.810214	0.809723	0.824745	0.83285
	375.126	0.590897	0.529703	0.635862	0.543698	0.546661	0.554803	0.678078	0.678229	0.708128	0.733233	0.717259	0.72568	0.740348	0.745692	0.704688	0.716176	0.799322	0.665011	0.74905	0.758363	0.805758	0.749626	0.763301	0.783515	0.836969	0.844618	0.819492	0.82225	0.849607	0.873444	0.867814	0.874367	0.83559	0.853956	0.820767	0.81501	0.835474	0.838314	0.813263	0.822978	0.827498	0.822431	0.824009	0.830062	0.830208	0.82956	0.843955	0.851223
	379.16	0.455362	0.390176	0.517148	0.451211	0.461836	0.452222	0.560715	0.557645	0.591768	0.614024	0.579555	0.592324	0.603203	0.618275	0.560891	0.582637	0.664309	0.527361	0.599362	0.602229	0.649242	0.59182	0.607941	0.634651	0.690369	0.699034	0.670695	0.670419	0.703997	0.73008	0.722499	0.733101	0.684907	0.708947	0.66685	0.661245	0.684947	0.689245	0.659565	0.669234	0.677244	0.670166	0.670669	0.677165	0.674404	0.676213	0.691792	0.700105
	383.193	0.46923	0.401756	0.527776	0.452158	0.466976	0.457175	0.580279	0.578254	0.611282	0.633421	0.598994	0.61315	0.628004	0.638303	0.580088	0.599976	0.689834	0.541993	0.623286	0.630964	0.681971	0.618775	0.636381	0.663086	0.722697	0.732345	0.700169	0.705565	0.73819	0.767575	0.758751	0.768475	0.71874	0.744533	0.701319	0.693901	0.719674	0.724349	0.692529	0.702909	0.711133	0.70416	0.705197	0.71277	0.711299	0.7122	0.728712	0.738398
	387.227	0.437886	0.37172	0.497474	0.427183	0.442569	0.429183	0.545839	0.544305	0.577905	0.599225	0.564824	0.579206	0.591316	0.603164	0.545973	0.566687	0.653204	0.50675	0.585605	0.592344	0.643506	0.580866	0.597874	0.626229	0.686016	0.695749	0.664218	0.667644	0.70178	0.730518	0.722109	0.733016	0.681709	0.708386	0.663237	0.656116	0.682926	0.687708	0.654856	0.665461	0.67492	0.667438	0.668032	0.675645	0.672908	0.674844	0.691086	0.700805
	391.261	0.429778	0.365313	0.489631	0.416231	0.432029	0.419129	0.539921	0.537651	0.573205	0.594297	0.561988	0.574478	0.587705	0.598743	0.543205	0.56369	0.65114	0.504475	0.586103	0.594296	0.64551	0.582068	0.598977	0.626168	0.687914	0.69771	0.666802	0.671086	0.704664	0.733834	0.725973	0.735912	0.685238	0.711321	0.666998	0.659799	0.686355	0.691258	0.658009	0.668474	0.678511	0.671105	0.671122	0.678606	0.676643	0.678883	0.694848	0.704842
	395.294	0.432457	0.368731	0.491633	0.4207	0.432639	0.42214	0.54253	0.541546	0.578079	0.598045	0.564313	0.577007	0.591076	0.602849	0.543822	0.56671	0.655948	0.506695	0.588313	0.594944	0.646428	0.582285	0.600104	0.627762	0.690461	0.700777	0.668293	0.673139	0.707282	0.73718	0.728989	0.739187	0.68753	0.713984	0.668621	0.661644	0.68798	0.693041	0.659148	0.669553	0.67965	0.672563	0.672338	0.679875	0.677864	0.680542	0.696489	0.706915
	399.328	0.456091	0.39057	0.51556	0.440352	0.453488	0.444518	0.566808	0.564499	0.598589	0.621805	0.587923	0.601322	0.616172	0.627405	0.569043	0.589953	0.679378	0.531404	0.613089	0.620645	0.672333	0.608437	0.625817	0.652542	0.713615	0.723278	0.691677	0.696012	0.729632	0.759418	0.750815	0.76063	0.710131	0.735979	0.692336	0.684986	0.711079	0.715912	0.683576	0.694069	0.702908	0.695588	0.696364	0.703666	0.702209	0.703562	0.720275	0.729833
	403.361	0.415186	0.348695	0.480109	0.414399	0.430115	0.415696	0.529998	0.525479	0.560386	0.582986	0.544548	0.558346	0.571276	0.58602	0.524489	0.547693	0.633413	0.491015	0.565426	0.569959	0.618973	0.557806	0.575189	0.602666	0.661763	0.671051	0.640506	0.642683	0.677103	0.705916	0.69727	0.70788	0.656763	0.682875	0.638619	0.631959	0.657464	0.66244	0.630491	0.640443	0.649656	0.641917	0.642342	0.649327	0.647074	0.648939	0.665468	0.674669
	407.395	0.494642	0.427756	0.551216	0.473492	0.48764	0.480845	0.600492	0.597185	0.630762	0.652386	0.621679	0.634128	0.647833	0.658735	0.603962	0.623559	0.709117	0.566683	0.645866	0.652052	0.70091	0.640998	0.657497	0.683243	0.740059	0.748756	0.71871	0.721677	0.753665	0.780946	0.772994	0.782452	0.735343	0.759232	0.718498	0.711869	0.735905	0.740079	0.710233	0.720444	0.727635	0.72121	0.722157	0.728919	0.727502	0.728184	0.744047	0.752664
	411.429	0.423907	0.359205	0.486172	0.415213	0.429412	0.418932	0.539055	0.533822	0.571589	0.593266	0.55823	0.569801	0.584957	0.598726	0.537385	0.562101	0.649851	0.504829	0.583189	0.588068	0.637578	0.575028	0.59284	0.619299	0.680907	0.690309	0.659191	0.662444	0.696645	0.726397	0.718101	0.727773	0.676963	0.702454	0.658895	0.652269	0.677178	0.682257	0.649672	0.659714	0.669105	0.661875	0.66165	0.668332	0.667149	0.669266	0.685633	0.695139
	415.462	0.331899	0.268321	0.394324	0.342771	0.361645	0.337786	0.43936	0.436626	0.474771	0.489167	0.451967	0.465531	0.473163	0.489386	0.429564	0.456	0.53504	0.395322	0.463928	0.465369	0.512569	0.453681	0.470916	0.502024	0.561245	0.571242	0.539886	0.541207	0.577054	0.60429	0.596705	0.609444	0.555547	0.583691	0.534992	0.529344	0.556066	0.561307	0.526253	0.536308	0.548465	0.540828	0.53926	0.546825	0.541975	0.546715	0.561276	0.571837
	419.496	0.395821	0.330764	0.459242	0.400831	0.411473	0.398704	0.510856	0.505747	0.543259	0.563762	0.527226	0.539037	0.552727	0.569271	0.503562	0.531341	0.617122	0.477026	0.548007	0.548432	0.594513	0.535254	0.553803	0.580832	0.640542	0.650361	0.619176	0.621352	0.655736	0.684317	0.676154	0.686453	0.635686	0.660835	0.616533	0.611142	0.634364	0.639493	0.607499	0.616469	0.625901	0.619135	0.618186	0.624809	0.622668	0.625886	0.641286	0.651132
	423.529	0.344807	0.281427	0.408452	0.357828	0.373287	0.352713	0.45591	0.452466	0.492005	0.506191	0.468374	0.480598	0.490028	0.507222	0.444477	0.472739	0.553297	0.414934	0.482767	0.482624	0.527966	0.470114	0.488061	0.517671	0.576756	0.586826	0.555473	0.557189	0.592231	0.619473	0.611971	0.623792	0.571381	0.598169	0.551058	0.545963	0.570684	0.575926	0.541914	0.551207	0.562653	0.555691	0.553757	0.560897	0.556881	0.561676	0.575872	0.586433
	427.563	0.379996	0.316491	0.445412	0.388323	0.404253	0.386915	0.490822	0.485083	0.524246	0.541302	0.505348	0.515921	0.525442	0.542686	0.484204	0.509505	0.587553	0.45528	0.522662	0.523429	0.567168	0.511802	0.528238	0.555354	0.611888	0.620607	0.592817	0.59249	0.626146	0.651682	0.644922	0.655551	0.606673	0.631033	0.587946	0.583139	0.606188	0.610908	0.579772	0.588796	0.598776	0.591757	0.590393	0.596708	0.593609	0.597166	0.611447	0.620514
	431.597	0.408579	0.345468	0.471965	0.408329	0.423467	0.409699	0.515545	0.510528	0.549719	0.567767	0.532669	0.543603	0.553401	0.569732	0.513021	0.537262	0.615877	0.480401	0.550944	0.552837	0.59889	0.541939	0.557906	0.585337	0.642484	0.650841	0.622929	0.622129	0.656439	0.682377	0.675479	0.68635	0.636851	0.661562	0.618307	0.613102	0.637129	0.641699	0.610286	0.620176	0.629835	0.622502	0.621747	0.628033	0.625058	0.627943	0.642977	0.651603
	435.63	0.350783	0.287117	0.413019	0.357229	0.381899	0.357797	0.455718	0.449774	0.490326	0.501351	0.466837	0.477824	0.483626	0.500189	0.446547	0.471692	0.543805	0.412511	0.478231	0.47894	0.522465	0.468396	0.483933	0.513607	0.568535	0.576847	0.548672	0.547682	0.5818	0.605964	0.599631	0.611715	0.561716	0.587593	0.542659	0.537782	0.562437	0.567049	0.534374	0.544281	0.555418	0.548379	0.546516	0.553092	0.548547	0.55275	0.566247	0.575437
	439.664	0.257414	0.199245	0.312	0.286206	0.309332	0.268643	0.348589	0.348048	0.384655	0.3887	0.351303	0.366856	0.365828	0.382679	0.328058	0.353599	0.420407	0.293843	0.348079	0.345412	0.386253	0.335643	0.351758	0.386118	0.437905	0.44766	0.41737	0.417501	0.451933	0.474138	0.467703	0.482767	0.42956	0.4587	0.40789	0.403788	0.43015	0.434967	0.399947	0.409337	0.422752	0.415569	0.412819	0.421247	0.412869	0.41935	0.43097	0.442195
	443.697	0.272254	0.209272	0.332718	0.295506	0.322547	0.288847	0.372043	0.368442	0.408697	0.412433	0.374376	0.387562	0.388917	0.407061	0.351129	0.379081	0.445759	0.318752	0.374886	0.371507	0.411972	0.361318	0.377478	0.410478	0.462668	0.471739	0.441734	0.441119	0.475602	0.498253	0.49186	0.506106	0.453943	0.481944	0.43314	0.429142	0.454297	0.45911	0.424737	0.434249	0.446989	0.440196	0.437274	0.444694	0.437613	0.443701	0.455596	0.466041
	447.731	0.307012	0.243751	0.368007	0.317941	0.349972	0.318162	0.406554	0.402477	0.443933	0.448166	0.409317	0.422795	0.424559	0.441157	0.389382	0.414779	0.481818	0.349759	0.412187	0.412502	0.456728	0.403081	0.418186	0.451513	0.504822	0.513033	0.483284	0.48232	0.517515	0.540981	0.534337	0.548674	0.495703	0.52453	0.475904	0.47073	0.498048	0.502747	0.467687	0.4787	0.491341	0.483761	0.481798	0.489115	0.482555	0.487357	0.500564	0.51019
	451.765	0.150793	0.092928	0.211799	0.195818	0.23178	0.182077	0.244517	0.24111	0.278292	0.276481	0.232536	0.248648	0.243643	0.263752	0.210326	0.238156	0.293166	0.177071	0.220944	0.216532	0.253978	0.207736	0.22247	0.258347	0.305263	0.313979	0.285081	0.282739	0.317555	0.338061	0.331435	0.347997	0.294542	0.324795	0.273693	0.269585	0.296647	0.301703	0.266701	0.276118	0.290812	0.283057	0.279955	0.287633	0.277935	0.285173	0.296107	0.306353
	455.798	0.167032	0.108993	0.226587	0.208998	0.246549	0.195743	0.259806	0.256238	0.293771	0.29064	0.247196	0.263167	0.257919	0.276969	0.22547	0.251808	0.306692	0.191261	0.235589	0.231768	0.268575	0.223065	0.237616	0.273162	0.319165	0.327579	0.298983	0.297277	0.331092	0.350931	0.344541	0.36078	0.308303	0.338226	0.287894	0.283826	0.310557	0.315403	0.280805	0.290238	0.304562	0.297006	0.293949	0.301787	0.292229	0.299046	0.309715	0.319969
	459.832	0.174363	0.114771	0.23131	0.214602	0.254625	0.202826	0.265013	0.259773	0.296669	0.292624	0.249736	0.266182	0.260494	0.279709	0.227784	0.254811	0.307708	0.194349	0.235812	0.230248	0.265693	0.221952	0.236554	0.272475	0.316089	0.323939	0.295104	0.292744	0.326344	0.345433	0.338792	0.355373	0.303378	0.333179	0.283373	0.279542	0.305614	0.310248	0.276454	0.285947	0.299399	0.292157	0.289319	0.296938	0.287248	0.293546	0.304193	0.313989
	463.866	0.160329	0.0983337	0.219278	0.202777	0.242711	0.19171	0.253551	0.249574	0.285719	0.281707	0.238072	0.255034	0.249599	0.268736	0.215337	0.242756	0.296896	0.182059	0.223724	0.218168	0.253991	0.20958	0.224643	0.260921	0.305221	0.313707	0.283915	0.282502	0.316173	0.335774	0.328917	0.345661	0.293038	0.3233	0.272552	0.268636	0.295017	0.299807	0.265446	0.274781	0.288602	0.281444	0.278504	0.286444	0.276509	0.283241	0.293745	0.304092
	467.899	0.203864	0.139235	0.262719	0.243671	0.276514	0.233312	0.302986	0.300035	0.338127	0.334266	0.290679	0.307033	0.305461	0.325516	0.264195	0.296582	0.358093	0.234601	0.280647	0.272745	0.309718	0.262532	0.279986	0.316249	0.363832	0.373613	0.340154	0.340351	0.374941	0.396758	0.389159	0.405543	0.351902	0.381981	0.330365	0.326659	0.35188	0.356966	0.321875	0.330879	0.344051	0.338083	0.334712	0.34252	0.333447	0.340728	0.351409	0.362616
	471.933	0.240145	0.174648	0.294168	0.274531	0.305094	0.261454	0.339363	0.332861	0.370079	0.370581	0.328171	0.344834	0.345946	0.36475	0.300491	0.33172	0.39763	0.275501	0.320004	0.31082	0.346285	0.299743	0.318154	0.352663	0.399681	0.408609	0.375627	0.376889	0.410187	0.432247	0.424278	0.439468	0.386651	0.415848	0.365985	0.36268	0.386066	0.390885	0.357357	0.365983	0.377299	0.37121	0.368428	0.376417	0.368679	0.374059	0.385682	0.396691
	475.966	0.175812	0.11079	0.234513	0.212768	0.251885	0.203969	0.271541	0.268037	0.304474	0.302331	0.256316	0.274992	0.271798	0.2904	0.232441	0.261203	0.320678	0.197538	0.242695	0.237176	0.276372	0.228021	0.244345	0.281833	0.328989	0.337844	0.305327	0.305296	0.340497	0.362507	0.354503	0.37178	0.315942	0.348044	0.294908	0.290368	0.318284	0.323338	0.287233	0.297441	0.311217	0.303575	0.301225	0.309664	0.300009	0.306109	0.318086	0.328888
	480	0.206266	0.141574	0.26461	0.229444	0.270451	0.226517	0.305335	0.299727	0.339495	0.338916	0.297008	0.313243	0.312653	0.329874	0.274239	0.303003	0.365673	0.236511	0.29022	0.28756	0.329714	0.277692	0.293837	0.33036	0.38164	0.390243	0.3578	0.358006	0.393867	0.417526	0.409838	0.426078	0.369973	0.401733	0.349427	0.344181	0.372799	0.377973	0.340881	0.351878	0.365927	0.358183	0.355656	0.363634	0.355451	0.361212	0.373948	0.384544
	484.034	0.253104	0.187509	0.307033	0.277281	0.303404	0.269588	0.353234	0.348574	0.390705	0.389552	0.351649	0.365253	0.368669	0.387116	0.322534	0.35708	0.426352	0.296629	0.348657	0.339558	0.377605	0.327711	0.346744	0.381127	0.433436	0.443278	0.40864	0.410706	0.445198	0.468912	0.46161	0.476346	0.422388	0.45139	0.400487	0.397353	0.420874	0.425952	0.390259	0.399345	0.411747	0.40635	0.40239	0.410113	0.403036	0.409815	0.421072	0.432902
	488.067	0.340755	0.274627	0.393139	0.349224	0.373034	0.344837	0.434193	0.4341	0.472861	0.475175	0.440301	0.455432	0.457865	0.473368	0.416173	0.444564	0.516201	0.378575	0.440727	0.437236	0.481041	0.427388	0.444779	0.479772	0.532997	0.542955	0.508702	0.510045	0.545163	0.568954	0.56171	0.576819	0.52314	0.552341	0.501505	0.497024	0.523227	0.527844	0.492288	0.502766	0.514552	0.508717	0.506387	0.514508	0.507074	0.512792	0.525027	0.536199
	492.101	0.223669	0.160907	0.275203	0.249516	0.282596	0.239429	0.31142	0.310959	0.348716	0.344253	0.307675	0.323982	0.320402	0.337119	0.283415	0.312303	0.373148	0.245798	0.297213	0.292106	0.332135	0.283158	0.29943	0.337002	0.386224	0.396042	0.362771	0.363031	0.398041	0.419408	0.412664	0.429606	0.375086	0.405964	0.352916	0.348836	0.37614	0.38094	0.344299	0.354483	0.368507	0.362284	0.358915	0.367372	0.357521	0.364976	0.375501	0.387057
	496.134	0.180163	0.120837	0.235708	0.219216	0.25457	0.205706	0.268861	0.266835	0.303854	0.298896	0.258967	0.274967	0.269239	0.287967	0.235901	0.263874	0.318883	0.201401	0.246047	0.240548	0.277218	0.232048	0.247143	0.283721	0.329562	0.33863	0.308376	0.306828	0.340916	0.360471	0.354154	0.370937	0.318343	0.348284	0.297048	0.293341	0.319717	0.324474	0.289532	0.298914	0.313107	0.306456	0.303006	0.310952	0.300795	0.308362	0.318314	0.329054
	500.168	0.329533	0.265233	0.384846	0.342979	0.366307	0.33949	0.424812	0.422012	0.463388	0.4653	0.429501	0.442528	0.445007	0.46304	0.405161	0.435636	0.503824	0.372277	0.430522	0.424806	0.465892	0.414964	0.431891	0.465519	0.517364	0.52646	0.494297	0.493464	0.52846	0.551233	0.544535	0.559133	0.507005	0.534689	0.485893	0.48223	0.506555	0.511106	0.476922	0.48688	0.498335	0.492599	0.489792	0.496902	0.489979	0.495815	0.507737	0.51801
	504.202	0.331743	0.270307	0.388864	0.342326	0.362383	0.335194	0.425507	0.426142	0.463066	0.471543	0.440827	0.453766	0.455454	0.470927	0.420338	0.444465	0.514956	0.381165	0.447068	0.448119	0.493152	0.438767	0.454041	0.486689	0.541874	0.551923	0.522134	0.521365	0.556382	0.579716	0.573794	0.587685	0.53616	0.563495	0.514891	0.510044	0.536644	0.54128	0.506826	0.516813	0.529541	0.522865	0.52055	0.528186	0.521145	0.5274	0.539544	0.550053
	508.235	0.504311	0.444307	0.549395	0.490866	0.491708	0.478388	0.593279	0.600179	0.629398	0.6474	0.624298	0.637141	0.647634	0.65469	0.604353	0.619891	0.70577	0.567606	0.643497	0.647731	0.693771	0.637658	0.654454	0.679976	0.735095	0.746077	0.71551	0.722331	0.751147	0.775328	0.769077	0.778726	0.733573	0.756612	0.714033	0.709567	0.731807	0.735588	0.705442	0.714152	0.722447	0.71723	0.716978	0.725609	0.721905	0.725139	0.737575	0.748748
	512.269	0.436298	0.379862	0.483152	0.440639	0.444041	0.421047	0.52717	0.530214	0.56248	0.577039	0.547744	0.562032	0.569138	0.581012	0.5253	0.546059	0.62921	0.491643	0.561468	0.563386	0.607935	0.552194	0.569733	0.598826	0.654609	0.665477	0.634331	0.638208	0.669997	0.694573	0.687841	0.699177	0.650598	0.675776	0.630136	0.625343	0.649003	0.653317	0.621585	0.630187	0.639841	0.63414	0.632946	0.641427	0.636505	0.640691	0.653439	0.664766
	516.303	0.393119	0.341928	0.439982	0.402899	0.410704	0.379746	0.477308	0.485203	0.516549	0.526978	0.493493	0.511229	0.513648	0.525934	0.473555	0.494243	0.573599	0.428148	0.501377	0.506698	0.557135	0.497039	0.513501	0.547742	0.605502	0.617311	0.58392	0.586554	0.622082	0.647852	0.640388	0.654879	0.601039	0.63054	0.579104	0.572603	0.602127	0.606979	0.57113	0.581645	0.594247	0.587257	0.586415	0.595561	0.58806	0.593722	0.607057	0.618734
	520.336	0.339868	0.288322	0.392716	0.362203	0.375815	0.340049	0.426983	0.430233	0.463626	0.4731	0.437134	0.45345	0.453365	0.469506	0.417378	0.439969	0.511278	0.376916	0.440987	0.44311	0.489235	0.434057	0.449375	0.483262	0.537519	0.547936	0.517871	0.51674	0.552505	0.576087	0.569288	0.584109	0.531347	0.55994	0.509923	0.504448	0.53251	0.537295	0.502893	0.512848	0.525656	0.518205	0.516801	0.524923	0.516993	0.522963	0.535807	0.546249
	524.37	0.369196	0.319989	0.419164	0.399093	0.402846	0.368908	0.451262	0.458747	0.489842	0.498088	0.460248	0.478055	0.477325	0.494236	0.438734	0.461958	0.534765	0.40101	0.462034	0.461656	0.506177	0.452829	0.469032	0.503134	0.555341	0.566659	0.535394	0.534804	0.569879	0.592556	0.585547	0.600713	0.548918	0.576918	0.526661	0.52194	0.548556	0.553155	0.51987	0.528941	0.54083	0.534277	0.532966	0.541451	0.532753	0.539164	0.55119	0.562133
	528.403	0.362971	0.32212	0.406145	0.389965	0.392536	0.351766	0.439118	0.4485	0.478657	0.486942	0.448979	0.468508	0.467657	0.48205	0.428588	0.449684	0.525385	0.385405	0.451567	0.455201	0.503592	0.44597	0.462203	0.4976	0.553013	0.564846	0.532296	0.53355	0.569466	0.593991	0.586475	0.602013	0.547616	0.577765	0.525172	0.519107	0.548756	0.553705	0.518067	0.528064	0.541281	0.533823	0.532862	0.542169	0.533335	0.539636	0.55254	0.564186
	532.437	0.222344	0.186265	0.273317	0.276305	0.293536	0.234361	0.312384	0.310984	0.344573	0.350031	0.303369	0.321392	0.319852	0.339234	0.281333	0.307044	0.373799	0.249751	0.301757	0.302465	0.343642	0.291294	0.30742	0.34158	0.393498	0.403533	0.374093	0.373499	0.408864	0.432769	0.424923	0.439936	0.386055	0.416181	0.365621	0.359889	0.387862	0.393508	0.358838	0.367518	0.381862	0.373398	0.371333	0.37929	0.371243	0.377673	0.390439	0.401031
	536.471	0.157396	0.119472	0.208161	0.217665	0.23861	0.177161	0.246776	0.243136	0.277746	0.279909	0.236068	0.252369	0.249341	0.269924	0.212008	0.240461	0.30141	0.185862	0.230236	0.227203	0.26382	0.215949	0.232027	0.266052	0.315626	0.325449	0.296839	0.295578	0.33011	0.352303	0.345232	0.360333	0.307572	0.336927	0.286824	0.28232	0.308385	0.314014	0.27975	0.287565	0.302427	0.294632	0.291263	0.298853	0.290279	0.297919	0.309096	0.319901
	540.504	0.095531	0.0560465	0.150286	0.171269	0.196948	0.130013	0.190624	0.183604	0.216086	0.21781	0.168005	0.185532	0.182217	0.205391	0.14257	0.173248	0.229897	0.123506	0.157483	0.151264	0.183462	0.139628	0.156111	0.189687	0.234802	0.244044	0.21594	0.214146	0.247833	0.269305	0.261365	0.276646	0.224734	0.253949	0.204956	0.200824	0.225338	0.231125	0.198591	0.205376	0.219607	0.211739	0.20854	0.215675	0.207022	0.214331	0.225393	0.235618
	544.538	0.131211	0.083395	0.1866	0.189883	0.223377	0.161464	0.227105	0.22043	0.255028	0.254604	0.207212	0.224831	0.221489	0.242717	0.18307	0.213207	0.270589	0.155999	0.196657	0.191946	0.227734	0.181144	0.197358	0.23279	0.279357	0.288392	0.258396	0.256962	0.291693	0.313743	0.305726	0.321819	0.26822	0.298781	0.248226	0.243442	0.269955	0.275554	0.241229	0.24965	0.263979	0.256206	0.253291	0.260696	0.251811	0.258712	0.270266	0.28053
	548.571	0.115347	0.075807	0.167821	0.187825	0.215973	0.147476	0.209028	0.201039	0.234045	0.23394	0.184134	0.201752	0.19816	0.220733	0.159063	0.189147	0.24497	0.139232	0.172888	0.166532	0.197941	0.155091	0.17148	0.205072	0.248648	0.25736	0.22923	0.227584	0.260588	0.281393	0.273446	0.288663	0.237534	0.266567	0.21834	0.214232	0.238372	0.243937	0.211918	0.218864	0.232455	0.224848	0.221804	0.2289	0.220373	0.227082	0.238051	0.248017
	552.605	0.179731	0.144702	0.22468	0.245992	0.260114	0.196043	0.265846	0.264075	0.297077	0.29743	0.251665	0.26952	0.267032	0.287224	0.224852	0.253924	0.318055	0.203014	0.24403	0.238626	0.272836	0.226586	0.244248	0.27816	0.326008	0.336469	0.306082	0.307045	0.340101	0.361929	0.35437	0.369287	0.317278	0.346384	0.296208	0.29231	0.316676	0.322205	0.288761	0.295625	0.309442	0.30252	0.299117	0.307329	0.298633	0.306135	0.316702	0.328367
	556.639	0.150979	0.110963	0.200612	0.212371	0.238987	0.174719	0.240744	0.234271	0.269024	0.268512	0.222721	0.239609	0.236107	0.257422	0.198172	0.228066	0.285685	0.173864	0.213345	0.207989	0.242162	0.196958	0.213193	0.247616	0.293684	0.30263	0.273665	0.271916	0.305916	0.327199	0.319654	0.335136	0.282991	0.312382	0.263079	0.258817	0.283977	0.28944	0.256123	0.263937	0.277853	0.270394	0.267203	0.274441	0.265821	0.272775	0.283876	0.294081
	560.672	0.187727	0.150976	0.230159	0.244023	0.266087	0.202018	0.269333	0.262183	0.296767	0.29697	0.254316	0.270881	0.267279	0.287656	0.229717	0.258326	0.31599	0.206998	0.244768	0.238034	0.270654	0.227407	0.243516	0.277086	0.321602	0.329818	0.301943	0.299785	0.33281	0.352858	0.345767	0.360796	0.310049	0.338337	0.29043	0.286896	0.31057	0.31558	0.283599	0.291264	0.303983	0.296758	0.293713	0.300953	0.292601	0.298719	0.309721	0.3196
	564.706	0.159607	0.119082	0.207329	0.219324	0.250541	0.183649	0.250399	0.241974	0.276807	0.274307	0.226774	0.24455	0.241381	0.262855	0.202088	0.233419	0.290286	0.177181	0.216154	0.210242	0.244338	0.199107	0.21574	0.250981	0.295658	0.304202	0.273838	0.272129	0.306371	0.327999	0.319645	0.33555	0.283044	0.313076	0.263808	0.259102	0.284506	0.289994	0.256722	0.264922	0.278223	0.270999	0.268165	0.275144	0.266681	0.273018	0.284528	0.294334
	568.739	0.0789787	0.0593203	0.124556	0.170805	0.191021	0.112244	0.16372	0.149224	0.179424	0.183283	0.132261	0.148073	0.143882	0.169791	0.108734	0.138316	0.185656	0.101901	0.121724	0.113022	0.13651	0.101559	0.116305	0.145144	0.182054	0.188461	0.167153	0.161306	0.191898	0.209864	0.202435	0.215698	0.170366	0.195367	0.15414	0.151082	0.170755	0.176079	0.149799	0.154606	0.166381	0.158323	0.155544	0.160666	0.153594	0.159061	0.169832	0.177206
	572.773	0.116592	0.0907777	0.161037	0.199914	0.220802	0.143751	0.205374	0.194755	0.225999	0.227131	0.17544	0.193137	0.190554	0.213878	0.149704	0.179875	0.235571	0.13743	0.165634	0.158397	0.18607	0.145862	0.162644	0.193933	0.235069	0.24317	0.216676	0.215018	0.246375	0.266744	0.258459	0.272398	0.223745	0.25121	0.206004	0.202131	0.223962	0.229557	0.200032	0.205681	0.21809	0.21056	0.207703	0.214253	0.206834	0.212685	0.223716	0.233066
	576.807	0.123411	0.0898177	0.172975	0.19232	0.223696	0.14953	0.218282	0.20573	0.238563	0.241793	0.19069	0.208421	0.206683	0.2284	0.167593	0.195895	0.252732	0.147649	0.182975	0.179397	0.211711	0.167305	0.183284	0.215508	0.259513	0.266978	0.240258	0.238474	0.271319	0.293281	0.284721	0.29898	0.248008	0.277069	0.230731	0.225582	0.250317	0.255989	0.224617	0.231998	0.245021	0.2364	0.234229	0.240886	0.233884	0.238779	0.251359	0.26029
	580.84	0.092226	0.0561914	0.146743	0.165885	0.199921	0.125209	0.192547	0.180136	0.212291	0.216063	0.162866	0.180915	0.179281	0.201508	0.139767	0.168252	0.224953	0.120001	0.154973	0.152129	0.18473	0.139745	0.155758	0.188065	0.232552	0.240383	0.213525	0.212125	0.245147	0.267665	0.258859	0.273196	0.22172	0.251238	0.204397	0.198921	0.224242	0.230165	0.198383	0.205607	0.219251	0.210362	0.20817	0.2149	0.207788	0.213046	0.225672	0.234797
	584.874	0.067055	0.0328131	0.123207	0.149708	0.181845	0.107214	0.16467	0.151704	0.183318	0.186536	0.133036	0.150169	0.146714	0.171138	0.110053	0.1392	0.19031	0.0946055	0.122551	0.117116	0.146036	0.105527	0.12069	0.152071	0.193076	0.200364	0.175895	0.172212	0.204543	0.224918	0.216765	0.231093	0.181801	0.209772	0.164703	0.160262	0.183668	0.18937	0.159549	0.165901	0.179191	0.170528	0.168018	0.174083	0.166525	0.172229	0.183912	0.192292
	588.908	0.054802	0.0226885	0.111905	0.140018	0.17661	0.0985317	0.152832	0.136821	0.16822	0.171185	0.116213	0.132753	0.128653	0.153556	0.095018	0.122725	0.169402	0.0810963	0.105221	0.100139	0.126582	0.0889414	0.103014	0.132995	0.170774	0.176787	0.154806	0.149924	0.180989	0.20001	0.192053	0.205792	0.158763	0.185645	0.143302	0.138889	0.161331	0.166823	0.138888	0.144972	0.157595	0.148685	0.146486	0.151913	0.144852	0.149665	0.161314	0.168558
	592.941	0.097144	0.0780998	0.14206	0.187547	0.209721	0.126934	0.186796	0.172267	0.20263	0.205927	0.150654	0.167885	0.165703	0.189573	0.126839	0.154493	0.207081	0.11901	0.141971	0.135741	0.160221	0.122997	0.138745	0.167195	0.205204	0.211743	0.188959	0.18653	0.215937	0.235291	0.227059	0.239599	0.19375	0.219671	0.178289	0.174388	0.194726	0.200199	0.173329	0.178257	0.189769	0.181465	0.17919	0.185088	0.178877	0.183219	0.194693	0.202736
	596.975	0.143263	0.13289	0.17863	0.229214	0.239238	0.156581	0.226673	0.214529	0.244515	0.250167	0.19659	0.21428	0.214835	0.23632	0.171275	0.19784	0.258578	0.16476	0.192433	0.187404	0.213588	0.173318	0.190444	0.217901	0.259385	0.266703	0.242585	0.243007	0.271876	0.29291	0.28445	0.29594	0.249509	0.275397	0.233613	0.229575	0.249688	0.25525	0.227806	0.232534	0.243697	0.235458	0.233294	0.239951	0.2347	0.238571	0.250595	0.259677
	601.008	0.0925162	0.0853953	0.134217	0.186911	0.19873	0.116658	0.172922	0.15837	0.188784	0.195665	0.14523	0.159363	0.156213	0.180782	0.123371	0.148659	0.197834	0.119384	0.140257	0.134677	0.156927	0.122492	0.1364	0.161719	0.19949	0.205359	0.187773	0.182651	0.211077	0.228575	0.222111	0.233178	0.190652	0.213619	0.175628	0.172665	0.191051	0.196266	0.171605	0.175563	0.187207	0.178551	0.175782	0.180856	0.175204	0.179939	0.19071	0.197857
	605.042	0.0753074	0.0468285	0.126255	0.163341	0.191177	0.112737	0.167138	0.153545	0.183958	0.186305	0.133569	0.150245	0.14603	0.170333	0.11028	0.138021	0.187035	0.0996265	0.122059	0.115115	0.13975	0.103545	0.118498	0.148119	0.185532	0.192261	0.169726	0.166027	0.196033	0.21431	0.206715	0.220146	0.174057	0.200148	0.15775	0.154215	0.175063	0.180389	0.153001	0.158212	0.170386	0.162264	0.15961	0.165535	0.158196	0.163492	0.174206	0.182311
	609.076	0.102124	0.0918117	0.143682	0.195325	0.209289	0.125761	0.187275	0.174041	0.204406	0.209317	0.15632	0.17218	0.170306	0.19385	0.13282	0.159249	0.213041	0.126892	0.151171	0.146227	0.17037	0.133051	0.148472	0.175292	0.214785	0.221627	0.200513	0.198118	0.226913	0.246152	0.238666	0.250181	0.205644	0.230322	0.190123	0.186435	0.206055	0.211567	0.1852	0.189487	0.201364	0.19302	0.190355	0.196155	0.190424	0.195221	0.206306	0.214513
	613.109	0.145245	0.132773	0.180712	0.232979	0.240783	0.160114	0.226758	0.21712	0.24734	0.250587	0.198764	0.216172	0.215408	0.23725	0.172286	0.199855	0.25993	0.165708	0.192797	0.186238	0.211704	0.172481	0.189831	0.21812	0.259331	0.267397	0.242494	0.242909	0.271798	0.291974	0.283999	0.295995	0.249745	0.275459	0.232728	0.229317	0.248968	0.254439	0.226675	0.231097	0.242581	0.235088	0.232294	0.239171	0.233022	0.238044	0.248957	0.258663
	617.143	0.144075	0.133172	0.178462	0.231436	0.236998	0.155343	0.225183	0.216239	0.245417	0.250418	0.200234	0.217362	0.217085	0.237496	0.173967	0.199287	0.261335	0.16783	0.196118	0.191138	0.216508	0.176952	0.194255	0.221469	0.263592	0.271922	0.247809	0.249475	0.277339	0.297561	0.28994	0.301131	0.255635	0.280872	0.238699	0.235249	0.254695	0.260153	0.23258	0.236603	0.248251	0.240631	0.237773	0.245049	0.239235	0.24419	0.254931	0.265084
	621.176	0.237301	0.228738	0.264648	0.315506	0.311072	0.235239	0.308125	0.305294	0.334323	0.33714	0.290644	0.308031	0.307254	0.325908	0.264402	0.288458	0.353747	0.253891	0.287577	0.282339	0.309515	0.269213	0.286759	0.314593	0.356946	0.366163	0.340362	0.342763	0.370383	0.389788	0.382638	0.394176	0.349419	0.37409	0.331313	0.32838	0.347489	0.352473	0.324869	0.329207	0.34006	0.333548	0.330822	0.338592	0.332123	0.337442	0.34742	0.358117
	625.21	0.24711	0.238008	0.272571	0.321654	0.317898	0.24207	0.32057	0.316995	0.346327	0.349246	0.299955	0.318918	0.320116	0.338164	0.272647	0.298028	0.367754	0.261345	0.297825	0.293248	0.322487	0.279087	0.2979	0.326701	0.370941	0.380364	0.352007	0.35604	0.384449	0.405972	0.397642	0.409347	0.362471	0.388631	0.344505	0.340671	0.360946	0.366196	0.337412	0.342302	0.352902	0.346255	0.343974	0.352083	0.346161	0.35071	0.361848	0.37292
	629.244	0.214637	0.21057	0.241541	0.305973	0.296717	0.215839	0.286412	0.286253	0.312746	0.315564	0.266335	0.283899	0.284609	0.302752	0.238382	0.261874	0.327423	0.234218	0.262102	0.254787	0.278807	0.241248	0.259508	0.284941	0.325045	0.334933	0.309235	0.314568	0.339645	0.358459	0.351175	0.361911	0.31882	0.342603	0.300712	0.298927	0.31576	0.32088	0.29431	0.29727	0.308125	0.301737	0.298906	0.307008	0.30068	0.30651	0.315468	0.326828
	633.277	0.191891	0.194693	0.216968	0.277973	0.272718	0.190457	0.265184	0.257896	0.288452	0.291817	0.240868	0.257393	0.25895	0.278356	0.214405	0.239495	0.304833	0.210066	0.24102	0.236964	0.262196	0.221941	0.239753	0.265325	0.308201	0.316535	0.292234	0.295357	0.322078	0.342767	0.335132	0.345127	0.301077	0.325294	0.28482	0.281312	0.29967	0.305092	0.278179	0.281912	0.292844	0.285675	0.282849	0.289972	0.285328	0.289776	0.300538	0.310737
	637.311	0.210954	0.217256	0.232341	0.294212	0.285708	0.20482	0.280194	0.272468	0.303426	0.307247	0.25645	0.272899	0.27512	0.294555	0.230089	0.255582	0.32117	0.226523	0.257301	0.252606	0.277897	0.237707	0.255545	0.280728	0.323347	0.331237	0.307082	0.309749	0.336573	0.357348	0.349584	0.359438	0.315533	0.33945	0.299592	0.296191	0.314128	0.319447	0.292988	0.296898	0.307214	0.30002	0.297448	0.304312	0.300069	0.303963	0.315136	0.324913
	641.345	0.243028	0.232886	0.264417	0.317027	0.317804	0.239126	0.314684	0.30968	0.340618	0.337447	0.288575	0.307252	0.307699	0.325705	0.259626	0.287315	0.354034	0.249989	0.282831	0.275519	0.301788	0.261249	0.280622	0.310154	0.351559	0.360668	0.330931	0.335607	0.363022	0.383366	0.375018	0.387038	0.341041	0.367134	0.323315	0.32003	0.339033	0.344115	0.31555	0.32028	0.330384	0.324834	0.32195	0.32992	0.32374	0.328467	0.338546	0.349781
	645.378	0.196574	0.195586	0.221287	0.279336	0.279168	0.19775	0.270212	0.260589	0.291728	0.293969	0.242012	0.259478	0.260867	0.281787	0.215193	0.243694	0.306904	0.209657	0.23939	0.233035	0.259127	0.218582	0.236677	0.264193	0.30598	0.313789	0.28776	0.289081	0.317708	0.338876	0.330339	0.34167	0.295832	0.321186	0.279579	0.275853	0.294916	0.300373	0.272998	0.277611	0.288039	0.280931	0.278485	0.285058	0.280063	0.28417	0.295708	0.305152
	649.412	0.204878	0.210809	0.224846	0.286898	0.277064	0.196526	0.27291	0.265495	0.295289	0.300697	0.252905	0.269242	0.27152	0.290546	0.226212	0.251835	0.318173	0.222581	0.254247	0.249663	0.275543	0.234684	0.25263	0.278007	0.321676	0.330005	0.305617	0.308251	0.335473	0.356577	0.348907	0.358823	0.314541	0.338503	0.298107	0.294683	0.312843	0.318234	0.291434	0.295267	0.305875	0.29874	0.296011	0.302974	0.298577	0.302892	0.313992	0.324047
	653.445	0.192271	0.192856	0.215133	0.275232	0.270155	0.189377	0.263707	0.256054	0.285872	0.289863	0.241595	0.258529	0.260037	0.279873	0.214287	0.24167	0.306937	0.209312	0.240635	0.235115	0.261445	0.220325	0.238541	0.2655	0.308978	0.317621	0.291846	0.294058	0.322272	0.343547	0.335542	0.346398	0.300915	0.325797	0.283942	0.280395	0.299275	0.30478	0.277168	0.281278	0.29223	0.28529	0.282433	0.289406	0.284323	0.289161	0.300157	0.310357
	657.479	0.177364	0.179967	0.201165	0.261888	0.257105	0.175725	0.248334	0.239419	0.269012	0.2746	0.227378	0.243482	0.244603	0.265082	0.201109	0.228155	0.29126	0.196788	0.227204	0.222127	0.248096	0.207588	0.225038	0.251327	0.294603	0.302858	0.27875	0.279556	0.30795	0.328903	0.321219	0.33185	0.286987	0.311287	0.270377	0.266835	0.2856	0.291118	0.264064	0.268068	0.279208	0.271933	0.269053	0.275569	0.270647	0.275534	0.286601	0.296232
	661.513	0.200262	0.215583	0.215849	0.281886	0.264721	0.184884	0.261956	0.254016	0.282842	0.292237	0.248479	0.263109	0.266062	0.284912	0.223141	0.247639	0.313316	0.221683	0.253887	0.250604	0.27641	0.235609	0.252637	0.275914	0.320642	0.328679	0.306926	0.308257	0.335301	0.356417	0.349393	0.358228	0.315431	0.337849	0.299503	0.296136	0.313619	0.31902	0.293292	0.296724	0.307404	0.299898	0.297123	0.303468	0.299893	0.304211	0.315469	0.324906
	665.546	0.157041	0.166181	0.182007	0.24645	0.235832	0.155364	0.224821	0.216142	0.245654	0.254308	0.209322	0.223364	0.223866	0.245158	0.184521	0.209966	0.270779	0.182578	0.211821	0.207734	0.232678	0.193484	0.209604	0.233817	0.277589	0.285594	0.265099	0.264129	0.292134	0.312193	0.30566	0.315351	0.272288	0.294861	0.255843	0.252767	0.270673	0.276161	0.250237	0.253572	0.26527	0.257503	0.254261	0.260262	0.255642	0.261048	0.271725	0.280851
	669.58	0.150981	0.160706	0.177065	0.240248	0.230959	0.150413	0.220016	0.209802	0.239515	0.249614	0.203272	0.217417	0.218422	0.240304	0.179092	0.204852	0.265198	0.177265	0.206265	0.202407	0.227932	0.188191	0.204095	0.228163	0.272093	0.279625	0.259588	0.257837	0.286432	0.306995	0.300157	0.309874	0.26629	0.289085	0.250289	0.246942	0.265227	0.270799	0.244939	0.248561	0.260182	0.251914	0.249006	0.2547	0.250412	0.255341	0.266738	0.275328
	673.613	0.132251	0.141685	0.16243	0.226074	0.221542	0.140724	0.201077	0.188742	0.219933	0.227785	0.180565	0.19343	0.192032	0.216569	0.157892	0.184899	0.237643	0.156536	0.180994	0.175518	0.198833	0.162557	0.177008	0.201142	0.241802	0.248271	0.230465	0.225214	0.25419	0.272789	0.266517	0.276767	0.234627	0.25652	0.219212	0.216358	0.233941	0.239315	0.214717	0.218347	0.2299	0.221663	0.218549	0.223163	0.21838	0.223614	0.234468	0.241715
	677.647	0.191091	0.212091	0.207725	0.27573	0.258617	0.17781	0.251909	0.241972	0.27183	0.281707	0.236418	0.249899	0.25263	0.272875	0.212849	0.23729	0.29944	0.212588	0.243177	0.240421	0.265383	0.225755	0.241688	0.263737	0.307377	0.314442	0.295039	0.294366	0.321426	0.34204	0.335259	0.343655	0.302102	0.323597	0.287271	0.283842	0.300909	0.306298	0.281703	0.285107	0.295675	0.287712	0.285089	0.290536	0.287526	0.291473	0.303016	0.311276
	681.681	0.16502	0.180469	0.188543	0.253119	0.244962	0.164001	0.229006	0.215471	0.246738	0.255691	0.208326	0.221407	0.221772	0.245201	0.186077	0.212407	0.267102	0.185522	0.210929	0.20587	0.229473	0.192624	0.207285	0.230369	0.270891	0.276642	0.258932	0.254218	0.28266	0.301802	0.295125	0.304688	0.263005	0.284553	0.248591	0.245508	0.262632	0.26788	0.244006	0.247884	0.258363	0.249978	0.247466	0.251917	0.248191	0.252074	0.263786	0.270544
	685.714	0.145992	0.159707	0.173146	0.237981	0.228618	0.148128	0.212405	0.200504	0.231391	0.241295	0.194406	0.207161	0.207046	0.230464	0.171899	0.197342	0.252809	0.171539	0.197321	0.192928	0.216595	0.179521	0.194101	0.217	0.258728	0.265131	0.247934	0.243677	0.271971	0.291035	0.28483	0.294249	0.252495	0.273962	0.23738	0.234475	0.251753	0.257104	0.232803	0.236279	0.247575	0.239061	0.236159	0.240984	0.2369	0.24157	0.252802	0.260176
	689.748	0.142308	0.160496	0.167825	0.233245	0.221445	0.140177	0.207055	0.194268	0.224229	0.237299	0.191796	0.203848	0.204591	0.227063	0.170519	0.193679	0.2497	0.171254	0.197546	0.194967	0.21852	0.181331	0.19533	0.216446	0.258699	0.2647	0.249468	0.245324	0.272797	0.291959	0.28606	0.294431	0.253795	0.274397	0.239456	0.236389	0.253349	0.258674	0.235188	0.238412	0.249604	0.240577	0.237901	0.242619	0.239348	0.243434	0.255013	0.262071
	693.782	0.137121	0.158292	0.163657	0.228512	0.217165	0.135836	0.202981	0.188394	0.218963	0.233617	0.185649	0.197644	0.19929	0.222596	0.165367	0.188901	0.244375	0.166568	0.192779	0.190794	0.215044	0.177104	0.190769	0.211327	0.253825	0.259153	0.244712	0.239636	0.267703	0.287581	0.281294	0.289488	0.248478	0.269172	0.234925	0.231458	0.24878	0.254232	0.230983	0.234529	0.245586	0.235903	0.233676	0.237891	0.235264	0.238667	0.2512	0.257473
	697.815	0.136306	0.147291	0.164358	0.228236	0.219005	0.138263	0.204507	0.193673	0.223377	0.234345	0.189044	0.202041	0.202005	0.224439	0.166035	0.190535	0.247889	0.165186	0.192199	0.188596	0.212743	0.174863	0.189734	0.212763	0.255665	0.262736	0.245094	0.242009	0.270066	0.289448	0.283354	0.292675	0.250568	0.2723	0.23491	0.23193	0.24956	0.254993	0.230122	0.233388	0.24515	0.236662	0.23358	0.238932	0.234632	0.239705	0.250689	0.258788
	701.849	0.117553	0.127799	0.149858	0.212061	0.20612	0.125176	0.188271	0.175638	0.205893	0.217807	0.170639	0.183234	0.182687	0.206381	0.148846	0.17318	0.227677	0.148314	0.173374	0.169857	0.193576	0.156555	0.170609	0.193252	0.235266	0.241602	0.225597	0.220922	0.24929	0.268288	0.262291	0.271648	0.229753	0.251292	0.214665	0.211666	0.229384	0.234816	0.210466	0.213851	0.225696	0.21663	0.213736	0.218619	0.214411	0.219199	0.230529	0.237839
	705.882	0.132886	0.150004	0.160213	0.224076	0.215237	0.133602	0.198089	0.183663	0.213663	0.227314	0.181713	0.193397	0.193497	0.216515	0.161428	0.184055	0.237402	0.162366	0.186703	0.183949	0.206681	0.170808	0.184094	0.204857	0.245773	0.251085	0.237256	0.231867	0.259239	0.277678	0.271979	0.280338	0.240331	0.26055	0.226516	0.223565	0.240295	0.245496	0.222722	0.225997	0.237002	0.227695	0.225164	0.229543	0.226296	0.230047	0.241715	0.248129
	709.916	0.130959	0.145135	0.15968	0.222185	0.215182	0.134075	0.198205	0.183807	0.214092	0.227119	0.180379	0.192723	0.192835	0.216392	0.159442	0.183497	0.23726	0.159619	0.184181	0.180691	0.204203	0.167545	0.18126	0.20311	0.244374	0.249898	0.234781	0.229344	0.257578	0.276539	0.270422	0.279413	0.238139	0.259182	0.223917	0.220837	0.238153	0.243463	0.219964	0.22354	0.234672	0.225393	0.222901	0.227347	0.223783	0.22769	0.239588	0.246135
	713.95	0.144873	0.157746	0.171744	0.232998	0.227981	0.146471	0.213478	0.19858	0.229112	0.24098	0.192482	0.206094	0.20726	0.230694	0.170673	0.196623	0.252382	0.169608	0.195775	0.191846	0.216817	0.178326	0.192977	0.216104	0.2579	0.263571	0.245973	0.241304	0.270423	0.290667	0.283561	0.293143	0.250209	0.272496	0.235967	0.232349	0.250496	0.255964	0.231551	0.235704	0.246538	0.237404	0.235248	0.239775	0.236304	0.239826	0.252413	0.259075
	717.983	0.125273	0.140399	0.155828	0.217484	0.211715	0.130513	0.195215	0.179709	0.210688	0.224416	0.174694	0.187427	0.188385	0.212805	0.154071	0.179177	0.233272	0.1541	0.179192	0.17605	0.200694	0.162695	0.176499	0.198523	0.240475	0.245732	0.230317	0.224468	0.253598	0.273584	0.266887	0.276041	0.233682	0.255352	0.219815	0.216266	0.234298	0.239818	0.215941	0.219904	0.231111	0.221344	0.219194	0.223361	0.220153	0.223679	0.236434	0.242579
	722.017	0.135754	0.149638	0.166012	0.227767	0.220887	0.139173	0.208611	0.195137	0.226109	0.238796	0.187205	0.201071	0.203185	0.226449	0.165193	0.190345	0.249112	0.164281	0.192338	0.19002	0.215999	0.175755	0.190757	0.21341	0.257196	0.263378	0.245628	0.242417	0.271386	0.292633	0.285401	0.294554	0.250957	0.273648	0.236549	0.232613	0.251328	0.257052	0.231931	0.235921	0.247391	0.237829	0.235664	0.240602	0.237419	0.241067	0.253908	0.261136
	726.05	0.140147	0.154532	0.168486	0.231116	0.220601	0.140462	0.210505	0.198245	0.228675	0.242239	0.192832	0.206569	0.208792	0.231671	0.170215	0.195423	0.255437	0.169682	0.198372	0.195707	0.221982	0.181406	0.196633	0.219303	0.263966	0.270578	0.252574	0.249589	0.278672	0.300012	0.292979	0.302111	0.258343	0.280897	0.243338	0.239632	0.258192	0.263905	0.238572	0.24242	0.254	0.2446	0.24225	0.247381	0.244049	0.248064	0.260709	0.268311
	730.084	0.13278	0.147081	0.162787	0.223393	0.217302	0.135715	0.206181	0.191524	0.222305	0.236374	0.184378	0.19851	0.201315	0.224824	0.162623	0.188406	0.247414	0.161578	0.190065	0.187905	0.214792	0.173573	0.18861	0.211382	0.255672	0.261626	0.243692	0.240039	0.269709	0.291705	0.284064	0.29333	0.248974	0.272042	0.234813	0.230543	0.249742	0.255577	0.230279	0.234582	0.245977	0.236089	0.234221	0.238943	0.236039	0.23933	0.252852	0.259743
	734.118	0.140544	0.161085	0.165373	0.229878	0.219152	0.138043	0.204552	0.189417	0.219605	0.234189	0.187886	0.199847	0.201202	0.224491	0.167574	0.191562	0.246094	0.168631	0.194318	0.191661	0.215712	0.178243	0.191842	0.212702	0.254618	0.25982	0.245249	0.239626	0.267883	0.287499	0.281215	0.289632	0.248706	0.269325	0.235128	0.231757	0.248941	0.25431	0.231232	0.234871	0.245696	0.236197	0.233976	0.238051	0.235288	0.238679	0.251152	0.257249
	738.151	0.143587	0.166238	0.167273	0.233564	0.21929	0.138733	0.206482	0.192714	0.22276	0.237633	0.191977	0.203754	0.205476	0.228357	0.171284	0.195028	0.251149	0.172736	0.199599	0.197383	0.221724	0.183657	0.19748	0.218027	0.260979	0.266632	0.251894	0.246965	0.275033	0.294923	0.288783	0.296924	0.256064	0.276523	0.242168	0.238835	0.255932	0.261363	0.238072	0.241492	0.252544	0.24315	0.240752	0.245016	0.242326	0.246034	0.258317	0.264818
	742.185	0.135933	0.152629	0.164024	0.225412	0.216848	0.13629	0.205585	0.190509	0.221045	0.236363	0.186345	0.199755	0.202343	0.225887	0.165168	0.190351	0.24808	0.165132	0.192553	0.190086	0.216287	0.176123	0.19063	0.212615	0.256357	0.261916	0.245361	0.240751	0.270173	0.291534	0.284313	0.293272	0.249833	0.27207	0.235879	0.23194	0.250482	0.256157	0.231655	0.235818	0.24694	0.236982	0.235116	0.239568	0.236823	0.239968	0.253417	0.259899
	746.218	0.128269	0.143037	0.158376	0.219598	0.214416	0.132595	0.199867	0.184477	0.215332	0.228952	0.178283	0.191658	0.1934	0.217431	0.157211	0.182781	0.238782	0.156597	0.183226	0.180549	0.206178	0.16676	0.181104	0.203558	0.246401	0.25194	0.235294	0.230361	0.25977	0.280664	0.273488	0.282739	0.239511	0.261846	0.225595	0.221655	0.240257	0.245927	0.221421	0.22557	0.23684	0.227065	0.22505	0.229406	0.226335	0.229748	0.242845	0.249266
	750.252	0.130955	0.146348	0.15928	0.221771	0.214378	0.13236	0.200368	0.186097	0.216123	0.229954	0.181958	0.194879	0.196287	0.219282	0.160764	0.18493	0.241449	0.160499	0.187382	0.185123	0.210033	0.171283	0.185542	0.207432	0.250308	0.256173	0.240032	0.235788	0.264279	0.284574	0.277928	0.286746	0.244534	0.266232	0.230394	0.226734	0.244789	0.250338	0.226136	0.229858	0.241194	0.231708	0.229411	0.234057	0.230899	0.234618	0.247067	0.253918
	754.286	0.160177	0.180364	0.181945	0.244647	0.23493	0.15275	0.225469	0.210057	0.239801	0.254344	0.206493	0.219818	0.223009	0.244729	0.185598	0.209403	0.26784	0.185619	0.213791	0.212011	0.237429	0.197855	0.212443	0.233607	0.276352	0.281662	0.265062	0.261589	0.289639	0.310651	0.303454	0.311739	0.269794	0.291377	0.256602	0.252572	0.270388	0.275854	0.252159	0.256189	0.266515	0.257011	0.255308	0.259823	0.257627	0.260109	0.273365	0.279827
	758.319	0.164763	0.189945	0.182174	0.24717	0.233647	0.151098	0.225949	0.21077	0.239389	0.255288	0.210619	0.223179	0.226922	0.247466	0.190255	0.212781	0.271731	0.191049	0.220291	0.219682	0.244845	0.205316	0.219639	0.239573	0.282706	0.288076	0.272364	0.269278	0.296526	0.317484	0.310627	0.318111	0.277451	0.298129	0.264622	0.26054	0.277841	0.28326	0.260181	0.263877	0.274086	0.264712	0.26295	0.267377	0.265686	0.268121	0.281176	0.287633
	762.353	0.177241	0.204115	0.193331	0.259682	0.242892	0.161221	0.237827	0.224206	0.253262	0.268373	0.222635	0.235489	0.239932	0.260092	0.201556	0.224318	0.285578	0.20247	0.233079	0.232576	0.258239	0.217817	0.232703	0.252644	0.29665	0.302431	0.285757	0.283815	0.310912	0.332377	0.325361	0.332722	0.291743	0.312614	0.278648	0.274538	0.291836	0.297315	0.273835	0.277487	0.287696	0.2785	0.276697	0.281395	0.279821	0.282328	0.295368	0.302275
[truncated: 168 more rows]
[truncated: 310 more columns]
