# Supplementary material for: Uncovering developmental time and tempo using deep learning
Source: Nat Methods. 2023 Nov 23;20(12):2000–10. doi: 10.1038/s41592-023-02083-8 (PMC10703695; doi:10.1038/s41592-023-02083-8)
Supplement: Supplementary file 33 — Numerical data. [file 41592_2023_2083_MOESM33_ESM.xlsx]

## Sheet: Extended-Data-Figure 8b
	Extended Data Figure 8b
	Time (min)	485	490	495	500	505	510	515	520	525	530	535	540	545	550	555	560	565	570	575	580	585	590	595	600	605	610	615	620	625	630	635	640	645	650	655	660	665	670	675	680	685	690	695	700	705	710	715	720
	485	1	1	0.97079	0.975435	0.950498	0.953971	0.966984	0.965841	0.958958	0.967345	0.975092	0.947437	0.943814	0.979664	0.971261	0.986504	0.939149	0.965021	0.981527	0.975334	0.946364	0.980481	0.964676	0.983942	0.984432	0.98802	0.984161	0.984589	0.962911	0.958742	0.973074	0.976225	0.980588	0.980982	0.961216	0.969811	0.817956	0.518374	0.850613	0.819329	0.843289	0.689582	0.589179	0.783631	0.787429	0.836331	0.837116	0.875449
	490	1	1	0.97079	0.975435	0.950498	0.953971	0.966984	0.965841	0.958958	0.967345	0.975092	0.947437	0.943814	0.979664	0.971261	0.986504	0.939149	0.965021	0.981527	0.975334	0.946364	0.980481	0.964676	0.983942	0.984432	0.98802	0.984161	0.984589	0.962911	0.958742	0.973074	0.976225	0.980588	0.980982	0.961216	0.969811	0.817956	0.518374	0.850613	0.819329	0.843289	0.689582	0.589179	0.783631	0.787429	0.836331	0.837116	0.875449
	495	0.97079	0.97079	0.97079	0.975435	0.950498	0.953971	0.966984	0.965841	0.958958	0.967345	0.975092	0.947437	0.943814	0.979664	0.971261	0.986504	0.939149	0.965021	0.981527	0.975334	0.946364	0.980481	0.964676	0.983942	0.984432	0.98802	0.984161	0.984589	0.962911	0.958742	0.973074	0.976225	0.980588	0.980982	0.961216	0.969811	0.817956	0.518374	0.850613	0.819329	0.843289	0.689582	0.589179	0.783631	0.787429	0.836331	0.837116	0.875449
	500	0.975435	0.975435	0.975435	0.973212	0.914211	0.906941	0.910529	0.932147	0.920033	0.933271	0.930355	0.901767	0.904871	0.949105	0.950468	0.964251	0.887675	0.927709	0.959946	0.955498	0.966714	0.96907	0.985628	0.956214	0.977027	0.980003	0.967433	0.968989	0.964741	0.95548	0.957648	0.959639	0.961262	0.981995	0.964686	0.961337	0.855953	0.552204	0.908894	0.890822	0.916938	0.781969	0.662395	0.84995	0.875591	0.906748	0.897526	0.933052
	505	0.950498	0.950498	0.950498	0.914211	0.921469	0.921865	0.930458	0.928448	0.938628	0.939791	0.94176	0.913428	0.910167	0.955115	0.962146	0.963952	0.900556	0.935737	0.970709	0.952445	0.970255	0.978591	0.982605	0.971574	0.974485	0.976389	0.986926	0.974525	0.951972	0.944971	0.962962	0.97622	0.968796	0.983662	0.978982	0.971067	0.861067	0.573397	0.899112	0.88058	0.899257	0.75195	0.683364	0.839327	0.856485	0.88661	0.883743	0.91988
	510	0.953971	0.953971	0.953971	0.906941	0.921865	0.985213	0.973005	0.980418	0.985614	0.988238	0.98125	0.981689	0.985734	0.978133	0.946329	0.957246	0.989345	0.979391	0.955969	0.981111	0.873712	0.941497	0.898142	0.930009	0.949334	0.946114	0.9302	0.945012	0.957181	0.932351	0.952841	0.932739	0.948699	0.914693	0.885803	0.924426	0.73271	0.407217	0.761486	0.703952	0.738803	0.55525	0.455582	0.674862	0.673065	0.717053	0.706979	0.763722
	515	0.966984	0.966984	0.966984	0.910529	0.930458	0.973005	0.984101	0.980675	0.990978	0.987372	0.990634	0.993759	0.979007	0.981561	0.95268	0.971799	0.989827	0.989556	0.966789	0.979614	0.865353	0.953923	0.892383	0.938616	0.960905	0.948043	0.941879	0.956365	0.956213	0.927499	0.954338	0.925427	0.94811	0.925021	0.885833	0.927984	0.706885	0.372805	0.752135	0.6934	0.731781	0.538558	0.449064	0.652413	0.659263	0.704582	0.699521	0.759883
	520	0.965841	0.965841	0.965841	0.932147	0.928448	0.980418	0.980675	0.97914	0.980247	0.980117	0.988221	0.978607	0.970142	0.981358	0.950028	0.973136	0.975522	0.984584	0.96641	0.973064	0.881259	0.95559	0.902704	0.964535	0.958621	0.955782	0.954444	0.955209	0.947881	0.919829	0.950838	0.948904	0.955036	0.935927	0.898671	0.927464	0.713968	0.392578	0.752089	0.712729	0.73628	0.5476	0.449022	0.662985	0.672342	0.723363	0.726748	0.779658
	525	0.958958	0.958958	0.958958	0.920033	0.938628	0.985614	0.990978	0.980247	0.977836	0.985064	0.986978	0.982763	0.985761	0.983913	0.953067	0.971099	0.974889	0.986884	0.971529	0.98331	0.903064	0.958147	0.917174	0.95355	0.967723	0.962623	0.944288	0.958093	0.966724	0.956126	0.961754	0.944201	0.956925	0.937204	0.908414	0.939461	0.762376	0.443946	0.78198	0.726816	0.761787	0.603744	0.491576	0.703705	0.702962	0.752451	0.741876	0.792904
	530	0.967345	0.967345	0.967345	0.933271	0.939791	0.988238	0.987372	0.980117	0.985064	0.988698	0.988434	0.986222	0.981033	0.983146	0.961947	0.971754	0.981865	0.989592	0.973991	0.984532	0.888552	0.961445	0.913545	0.942797	0.966706	0.959925	0.953461	0.965776	0.969527	0.939773	0.96776	0.941901	0.960266	0.934877	0.908513	0.945317	0.746419	0.41919	0.788981	0.729176	0.763891	0.575522	0.495298	0.69411	0.693049	0.732438	0.724893	0.784654
	535	0.975092	0.975092	0.975092	0.930355	0.94176	0.98125	0.990634	0.988221	0.986978	0.988434	0.992147	0.986291	0.984478	0.989373	0.971641	0.977743	0.986567	0.992148	0.978285	0.988242	0.902806	0.968808	0.922447	0.955266	0.97199	0.964225	0.954729	0.964895	0.962465	0.959507	0.972402	0.956087	0.974832	0.940259	0.916971	0.951031	0.768209	0.447469	0.788419	0.725856	0.770835	0.590624	0.496793	0.70753	0.692882	0.744246	0.734969	0.788285
	540	0.947437	0.947437	0.947437	0.901767	0.913428	0.981689	0.993759	0.978607	0.982763	0.986222	0.986291	0.989119	0.980622	0.992615	0.965363	0.982826	0.984763	0.990567	0.981316	0.985992	0.901657	0.969522	0.922351	0.966709	0.975388	0.970028	0.966142	0.970883	0.962928	0.946019	0.963674	0.955924	0.967601	0.949543	0.921555	0.946419	0.753319	0.434031	0.786111	0.738432	0.768071	0.587539	0.493964	0.704318	0.700159	0.751618	0.747245	0.802201
	545	0.943814	0.943814	0.943814	0.904871	0.910167	0.985734	0.979007	0.970142	0.985761	0.981033	0.984478	0.980622	0.988045	0.981768	0.948661	0.967411	0.990797	0.986721	0.962702	0.976946	0.867393	0.951352	0.890181	0.936184	0.956216	0.945506	0.936425	0.95171	0.955575	0.933061	0.950958	0.923551	0.944174	0.922665	0.884373	0.922865	0.712801	0.375307	0.753577	0.689067	0.728776	0.541231	0.444719	0.657603	0.655173	0.701913	0.691495	0.755562
	550	0.979664	0.979664	0.979664	0.949105	0.955115	0.978133	0.981561	0.981358	0.983913	0.983146	0.989373	0.992615	0.981768	0.982313	0.949143	0.954599	0.9869	0.9811	0.960557	0.979194	0.880273	0.942684	0.899707	0.927844	0.950265	0.945899	0.928514	0.946061	0.963967	0.947748	0.953981	0.934557	0.949017	0.912899	0.892075	0.925365	0.749154	0.427233	0.770231	0.699238	0.737063	0.570453	0.466373	0.68879	0.669392	0.711278	0.695227	0.754627
	555	0.971261	0.971261	0.971261	0.950468	0.962146	0.946329	0.95268	0.950028	0.953067	0.961947	0.971641	0.965363	0.948661	0.949143	0.975228	0.985816	0.976817	0.98496	0.98647	0.990313	0.92237	0.97758	0.943081	0.969796	0.981642	0.980401	0.972375	0.979217	0.977253	0.96293	0.976441	0.969556	0.979181	0.960911	0.939092	0.957124	0.784448	0.469361	0.818608	0.770147	0.802517	0.632569	0.532452	0.743956	0.733985	0.780365	0.772995	0.823966
	560	0.986504	0.986504	0.986504	0.964251	0.963952	0.957246	0.971799	0.973136	0.971099	0.971754	0.977743	0.982826	0.967411	0.954599	0.985816	0.980685	0.941855	0.971096	0.98456	0.975897	0.941839	0.987212	0.956597	0.956799	0.976379	0.972263	0.970707	0.985484	0.961457	0.974855	0.990299	0.971555	0.992215	0.95907	0.954734	0.984576	0.841313	0.540869	0.86441	0.790517	0.843222	0.682969	0.607408	0.795	0.757508	0.796897	0.794404	0.829907
	565	0.939149	0.939149	0.939149	0.887675	0.900556	0.989345	0.989827	0.975522	0.974889	0.981865	0.986567	0.984763	0.990797	0.9869	0.976817	0.941855	0.954712	0.978035	0.989869	0.982391	0.933175	0.991131	0.954822	0.977299	0.988578	0.987445	0.980775	0.989586	0.974917	0.960164	0.977844	0.96484	0.979857	0.97764	0.945417	0.96759	0.78782	0.461551	0.838462	0.794582	0.830147	0.653055	0.546456	0.755162	0.763215	0.807897	0.806287	0.85388
	570	0.965021	0.965021	0.965021	0.927709	0.935737	0.979391	0.989556	0.984584	0.986884	0.989592	0.992148	0.990567	0.986721	0.9811	0.98496	0.971096	0.978035	0.981699	0.952081	0.974804	0.847958	0.934615	0.872352	0.921943	0.940091	0.932298	0.922712	0.936828	0.940924	0.923759	0.940009	0.918645	0.941427	0.899999	0.866245	0.908774	0.698771	0.366206	0.728062	0.660509	0.701232	0.505916	0.41192	0.633475	0.624555	0.672729	0.662399	0.726915
	575	0.981527	0.981527	0.981527	0.959946	0.970709	0.955969	0.966789	0.96641	0.971529	0.973991	0.978285	0.981316	0.962702	0.960557	0.98647	0.98456	0.989869	0.952081	0.979346	0.989285	0.896965	0.967901	0.917583	0.952528	0.972987	0.961953	0.955069	0.968629	0.963565	0.954816	0.970368	0.949443	0.969286	0.938641	0.911502	0.953092	0.760155	0.430699	0.789136	0.721769	0.766355	0.588299	0.496792	0.700106	0.689653	0.736926	0.728199	0.784207
	580	0.975334	0.975334	0.975334	0.955498	0.952445	0.981111	0.979614	0.973064	0.98331	0.984532	0.988242	0.985992	0.976946	0.979194	0.990313	0.975897	0.982391	0.974804	0.989285	0.980526	0.951012	0.993098	0.964937	0.978546	0.989418	0.989059	0.986782	0.990231	0.977841	0.972469	0.981182	0.977686	0.983804	0.97575	0.966138	0.980423	0.83224	0.531526	0.859636	0.810642	0.846961	0.687776	0.603657	0.792448	0.779217	0.823639	0.817726	0.860301
	585	0.946364	0.946364	0.946364	0.966714	0.970255	0.873712	0.865353	0.881259	0.903064	0.888552	0.902806	0.901657	0.867393	0.880273	0.92237	0.941839	0.933175	0.847958	0.896965	0.951012	0.916803	0.970999	0.941334	0.953161	0.977301	0.974416	0.961651	0.976192	0.977899	0.963695	0.976831	0.956371	0.978478	0.95386	0.928002	0.959346	0.779704	0.451414	0.820096	0.763774	0.801203	0.630183	0.523648	0.736508	0.737923	0.775334	0.760767	0.817751
	590	0.980481	0.980481	0.980481	0.96907	0.978591	0.941497	0.953923	0.95559	0.958147	0.961445	0.968808	0.969522	0.951352	0.942684	0.97758	0.987212	0.991131	0.934615	0.967901	0.993098	0.970999	0.963684	0.988873	0.95649	0.954942	0.96062	0.963095	0.950663	0.935392	0.952046	0.947053	0.966446	0.94765	0.972899	0.990164	0.964887	0.925191	0.684826	0.940585	0.919086	0.941427	0.851222	0.766854	0.913066	0.90685	0.937329	0.929623	0.945347
	595	0.964676	0.964676	0.964676	0.985628	0.982605	0.898142	0.892383	0.902704	0.917174	0.913545	0.922447	0.922351	0.890181	0.899707	0.943081	0.956597	0.954822	0.872352	0.917583	0.964937	0.941334	0.988873	0.974226	0.98094	0.990689	0.987999	0.988334	0.991867	0.971406	0.971458	0.98557	0.977526	0.984729	0.986109	0.972095	0.985349	0.844992	0.540775	0.882513	0.834757	0.875147	0.71706	0.631777	0.812804	0.805795	0.84747	0.845975	0.882969
	600	0.983942	0.983942	0.983942	0.956214	0.971574	0.930009	0.938616	0.964535	0.95355	0.942797	0.955266	0.966709	0.936184	0.927844	0.969796	0.956799	0.977299	0.921943	0.952528	0.978546	0.953161	0.95649	0.98094	0.962855	0.973704	0.978118	0.978458	0.971114	0.960218	0.954935	0.957542	0.974468	0.963215	0.986505	0.990718	0.973957	0.898337	0.621088	0.937563	0.91769	0.936955	0.818558	0.724741	0.892395	0.899273	0.924014	0.917545	0.946166
	605	0.984432	0.984432	0.984432	0.977027	0.974485	0.949334	0.960905	0.958621	0.967723	0.966706	0.97199	0.975388	0.956216	0.950265	0.981642	0.976379	0.988578	0.940091	0.972987	0.989418	0.977301	0.954942	0.990689	0.973704	0.976071	0.980742	0.988202	0.970239	0.945031	0.939981	0.956004	0.983201	0.967561	0.982898	0.967392	0.958229	0.816172	0.532739	0.841978	0.831524	0.846943	0.695665	0.600239	0.789039	0.796209	0.851645	0.856799	0.889856
	610	0.98802	0.98802	0.98802	0.980003	0.976389	0.946114	0.948043	0.955782	0.962623	0.959925	0.964225	0.970028	0.945506	0.945899	0.980401	0.972263	0.987445	0.932298	0.961953	0.989059	0.974416	0.96062	0.987999	0.978118	0.980742	0.988214	0.985851	0.989331	0.980373	0.968784	0.979769	0.971657	0.977288	0.984545	0.966334	0.9775	0.829696	0.515628	0.875628	0.837267	0.869355	0.717876	0.621728	0.801063	0.811473	0.850327	0.846024	0.889315
	615	0.984161	0.984161	0.984161	0.967433	0.986926	0.9302	0.941879	0.954444	0.944288	0.953461	0.954729	0.966142	0.936425	0.928514	0.972375	0.970707	0.980775	0.922712	0.955069	0.986782	0.961651	0.963095	0.988334	0.978458	0.988202	0.985851	0.989135	0.992329	0.982457	0.965552	0.974733	0.978466	0.978654	0.98775	0.971263	0.976193	0.843593	0.538808	0.88834	0.854862	0.878816	0.725703	0.624171	0.82283	0.821959	0.862222	0.859549	0.899496
	620	0.984589	0.984589	0.984589	0.968989	0.974525	0.945012	0.956365	0.955209	0.958093	0.965776	0.964895	0.970883	0.95171	0.946061	0.979217	0.985484	0.989586	0.936828	0.968629	0.990231	0.976192	0.950663	0.991867	0.971114	0.970239	0.989331	0.992329	0.987417	0.962422	0.946777	0.964858	0.984508	0.975022	0.989808	0.980528	0.97408	0.841998	0.547834	0.886026	0.865924	0.881923	0.723933	0.647606	0.823941	0.828497	0.867694	0.870163	0.909067
	625	0.962911	0.962911	0.962911	0.964741	0.951972	0.957181	0.956213	0.947881	0.966724	0.969527	0.962465	0.962928	0.955575	0.963967	0.977253	0.961457	0.974917	0.940924	0.963565	0.977841	0.977899	0.935392	0.971406	0.960218	0.945031	0.980373	0.982457	0.962422	0.979627	0.966967	0.98353	0.971339	0.983165	0.981986	0.965816	0.98608	0.841183	0.529404	0.890926	0.836495	0.871322	0.713767	0.628148	0.813416	0.802284	0.838003	0.838172	0.878257
	630	0.958742	0.958742	0.958742	0.95548	0.944971	0.932351	0.927499	0.919829	0.956126	0.939773	0.959507	0.946019	0.933061	0.947748	0.96293	0.974855	0.960164	0.923759	0.954816	0.972469	0.963695	0.952046	0.971458	0.954935	0.939981	0.968784	0.965552	0.946777	0.966967	0.960855	0.970576	0.950286	0.959034	0.963463	0.942285	0.959127	0.813102	0.488473	0.873929	0.826768	0.853646	0.699923	0.589243	0.792976	0.80326	0.825741	0.813713	0.86481
	635	0.973074	0.973074	0.973074	0.957648	0.962962	0.952841	0.954338	0.950838	0.961754	0.96776	0.972402	0.963674	0.950958	0.953981	0.976441	0.990299	0.977844	0.940009	0.970368	0.981182	0.976831	0.947053	0.98557	0.957542	0.956004	0.979769	0.974733	0.964858	0.98353	0.970576	0.980491	0.957451	0.977225	0.948122	0.951707	0.97359	0.87922	0.590279	0.874491	0.790943	0.851996	0.731333	0.636839	0.818452	0.7751	0.819086	0.801766	0.836855
	640	0.976225	0.976225	0.976225	0.959639	0.97622	0.932739	0.925427	0.948904	0.944201	0.941901	0.956087	0.955924	0.923551	0.934557	0.969556	0.971555	0.96484	0.918645	0.949443	0.977686	0.956371	0.966446	0.977526	0.974468	0.983201	0.971657	0.978466	0.984508	0.971339	0.950286	0.957451	0.965204	0.98847	0.963298	0.954684	0.986401	0.840009	0.543496	0.867948	0.795698	0.850024	0.704726	0.621953	0.793005	0.770014	0.808459	0.805431	0.838293
	645	0.980588	0.980588	0.980588	0.961262	0.968796	0.948699	0.94811	0.955036	0.956925	0.960266	0.974832	0.967601	0.944174	0.949017	0.979181	0.992215	0.979857	0.941427	0.969286	0.983804	0.978478	0.94765	0.984729	0.963215	0.967561	0.977288	0.978654	0.975022	0.983165	0.959034	0.977225	0.98847	0.980429	0.969419	0.977549	0.967915	0.869994	0.596029	0.876471	0.84715	0.870291	0.724094	0.640093	0.837514	0.807588	0.857774	0.858147	0.886382
	650	0.980982	0.980982	0.980982	0.981995	0.983662	0.914693	0.925021	0.935927	0.937204	0.934877	0.940259	0.949543	0.922665	0.912899	0.960911	0.95907	0.97764	0.899999	0.938641	0.97575	0.95386	0.972899	0.986109	0.986505	0.982898	0.984545	0.98775	0.989808	0.981986	0.963463	0.948122	0.963298	0.969419	0.96654	0.960433	0.983836	0.842583	0.548267	0.859478	0.795881	0.844239	0.690001	0.604419	0.793141	0.76427	0.80907	0.804915	0.841623
	655	0.961216	0.961216	0.961216	0.964686	0.978982	0.885803	0.885833	0.898671	0.908414	0.908513	0.916971	0.921555	0.884373	0.892075	0.939092	0.954734	0.945417	0.866245	0.911502	0.966138	0.928002	0.990164	0.972095	0.990718	0.967392	0.966334	0.971263	0.980528	0.965816	0.942285	0.951707	0.954684	0.977549	0.960433	0.980822	0.972614	0.843551	0.54874	0.901342	0.886576	0.905452	0.764988	0.667612	0.837373	0.862094	0.896373	0.895159	0.931712
	660	0.969811	0.969811	0.969811	0.961337	0.971067	0.924426	0.927984	0.927464	0.939461	0.945317	0.951031	0.946419	0.922865	0.925365	0.957124	0.984576	0.96759	0.908774	0.953092	0.980423	0.959346	0.964887	0.985349	0.973957	0.958229	0.9775	0.976193	0.97408	0.98608	0.959127	0.97359	0.986401	0.967915	0.983836	0.972614	0.975649	0.910585	0.666756	0.929117	0.907629	0.927712	0.820082	0.751645	0.898327	0.88107	0.916957	0.913406	0.934126
	665	0.817956	0.817956	0.817956	0.855953	0.861067	0.73271	0.706885	0.713968	0.762376	0.746419	0.768209	0.753319	0.712801	0.749154	0.784448	0.841313	0.78782	0.698771	0.760155	0.83224	0.779704	0.925191	0.844992	0.898337	0.816172	0.829696	0.843593	0.841998	0.841183	0.813102	0.87922	0.840009	0.869994	0.842583	0.843551	0.910585	0.881731	0.600331	0.906666	0.839346	0.887826	0.758462	0.692596	0.841885	0.813395	0.848972	0.846635	0.874386
	670	0.518374	0.518374	0.518374	0.552204	0.573397	0.407217	0.372805	0.392578	0.443946	0.41919	0.447469	0.434031	0.375307	0.427233	0.469361	0.540869	0.461551	0.366206	0.430699	0.531526	0.451414	0.684826	0.540775	0.621088	0.532739	0.515628	0.538808	0.547834	0.529404	0.488473	0.590279	0.543496	0.596029	0.548267	0.54874	0.666756	0.600331	0.858241	0.943937	0.880213	0.920472	0.9018	0.880875	0.965426	0.867493	0.893897	0.882873	0.868907
	675	0.850613	0.850613	0.850613	0.908894	0.899112	0.761486	0.752135	0.752089	0.78198	0.788981	0.788419	0.786111	0.753577	0.770231	0.818608	0.86441	0.838462	0.728062	0.789136	0.859636	0.820096	0.940585	0.882513	0.937563	0.841978	0.875628	0.88834	0.886026	0.890926	0.873929	0.874491	0.867948	0.876471	0.859478	0.901342	0.929117	0.906666	0.943937	0.722122	0.682885	0.711681	0.825019	0.868757	0.837604	0.676295	0.714486	0.701291	0.63497
	680	0.819329	0.819329	0.819329	0.890822	0.88058	0.703952	0.6934	0.712729	0.726816	0.729176	0.725856	0.738432	0.689067	0.699238	0.770147	0.790517	0.794582	0.660509	0.721769	0.810642	0.763774	0.919086	0.834757	0.91769	0.831524	0.837267	0.854862	0.865924	0.836495	0.826768	0.790943	0.795698	0.84715	0.795881	0.886576	0.907629	0.839346	0.880213	0.682885	0.960102	0.984782	0.922127	0.867064	0.969698	0.946399	0.944623	0.938407	0.942668
	685	0.843289	0.843289	0.843289	0.916938	0.899257	0.738803	0.731781	0.73628	0.761787	0.763891	0.770835	0.768071	0.728776	0.737063	0.802517	0.843222	0.830147	0.701232	0.766355	0.846961	0.801203	0.941427	0.875147	0.936955	0.846943	0.869355	0.878816	0.881923	0.871322	0.853646	0.851996	0.850024	0.870291	0.844239	0.905452	0.927712	0.887826	0.920472	0.711681	0.984782	0.979473	0.919781	0.85008	0.949567	0.98705	0.982318	0.982346	0.984096
	690	0.689582	0.689582	0.689582	0.781969	0.75195	0.55525	0.538558	0.5476	0.603744	0.575522	0.590624	0.587539	0.541231	0.570453	0.632569	0.682969	0.653055	0.505916	0.588299	0.687776	0.630183	0.851222	0.71706	0.818558	0.695665	0.717876	0.725703	0.723933	0.713767	0.699923	0.731333	0.704726	0.724094	0.690001	0.764988	0.820082	0.758462	0.9018	0.825019	0.922127	0.919781	0.936154	0.868851	0.965369	0.969728	0.976002	0.970618	0.96907
	695	0.589179	0.589179	0.589179	0.662395	0.683364	0.455582	0.449064	0.449022	0.491576	0.495298	0.496793	0.493964	0.444719	0.466373	0.532452	0.607408	0.546456	0.41192	0.496792	0.603657	0.523648	0.766854	0.631777	0.724741	0.600239	0.621728	0.624171	0.647606	0.628148	0.589243	0.636839	0.621953	0.640093	0.604419	0.667612	0.751645	0.692596	0.880875	0.868757	0.867064	0.85008	0.868851	0.946217	0.951279	0.937777	0.935396	0.921728	0.887483
	700	0.783631	0.783631	0.783631	0.84995	0.839327	0.674862	0.652413	0.662985	0.703705	0.69411	0.70753	0.704318	0.657603	0.68879	0.743956	0.795	0.755162	0.633475	0.700106	0.792448	0.736508	0.913066	0.812804	0.892395	0.789039	0.801063	0.82283	0.823941	0.813416	0.792976	0.818452	0.793005	0.837514	0.793141	0.837373	0.898327	0.841885	0.965426	0.837604	0.969698	0.949567	0.965369	0.951279	0.907446	0.857255	0.843573	0.841664	0.795432
	705	0.787429	0.787429	0.787429	0.875591	0.856485	0.673065	0.659263	0.672342	0.702962	0.693049	0.692882	0.700159	0.655173	0.669392	0.733985	0.757508	0.763215	0.624555	0.689653	0.779217	0.737923	0.90685	0.805795	0.899273	0.796209	0.811473	0.821959	0.828497	0.802284	0.80326	0.7751	0.770014	0.807588	0.76427	0.862094	0.88107	0.813395	0.867493	0.676295	0.946399	0.98705	0.969728	0.937777	0.857255	0.932936	0.94693	0.935915	0.916903
	710	0.836331	0.836331	0.836331	0.906748	0.88661	0.717053	0.704582	0.723363	0.752451	0.732438	0.744246	0.751618	0.701913	0.711278	0.780365	0.796897	0.807897	0.672729	0.736926	0.823639	0.775334	0.937329	0.84747	0.924014	0.851645	0.850327	0.862222	0.867694	0.838003	0.825741	0.819086	0.808459	0.857774	0.80907	0.896373	0.916957	0.848972	0.893897	0.714486	0.944623	0.982318	0.976002	0.935396	0.843573	0.94693	0.981278	0.973013	0.974782
	715	0.837116	0.837116	0.837116	0.897526	0.883743	0.706979	0.699521	0.726748	0.741876	0.724893	0.734969	0.747245	0.691495	0.695227	0.772995	0.794404	0.806287	0.662399	0.728199	0.817726	0.760767	0.929623	0.845975	0.917545	0.856799	0.846024	0.859549	0.870163	0.838172	0.813713	0.801766	0.805431	0.858147	0.804915	0.895159	0.913406	0.846635	0.882873	0.701291	0.938407	0.982346	0.970618	0.921728	0.841664	0.935915	0.973013	0.989881	0.986956
	720	0.875449	0.875449	0.875449	0.933052	0.91988	0.763722	0.759883	0.779658	0.792904	0.784654	0.788285	0.802201	0.755562	0.754627	0.823966	0.829907	0.85388	0.726915	0.784207	0.860301	0.817751	0.945347	0.882969	0.946166	0.889856	0.889315	0.899496	0.909067	0.878257	0.86481	0.836855	0.838293	0.886382	0.841623	0.931712	0.934126	0.874386	0.868907	0.63497	0.942668	0.984096	0.96907	0.887483	0.795432	0.916903	0.974782	0.986956	0.986308
	725	0.805084	0.805084	0.805084	0.884892	0.862084	0.6843	0.682951	0.690215	0.715365	0.713213	0.710997	0.724893	0.681992	0.684189	0.754521	0.773139	0.785818	0.644976	0.709611	0.797065	0.749441	0.904801	0.824932	0.905653	0.812653	0.833999	0.842156	0.849487	0.827138	0.818971	0.786236	0.781949	0.819787	0.775891	0.879672	0.892183	0.827831	0.867368	0.657766	0.957941	0.991123	0.977634	0.925581	0.848078	0.938855	0.985338	0.979928	0.975436
	730	0.841326	0.841326	0.841326	0.91638	0.888801	0.72915	0.724257	0.737868	0.75606	0.753409	0.753831	0.76525	0.721552	0.724274	0.793626	0.812161	0.825947	0.690657	0.754431	0.832516	0.792806	0.922335	0.857697	0.929806	0.848003	0.863059	0.87916	0.881354	0.863454	0.851968	0.816711	0.817071	0.856212	0.818763	0.906912	0.910831	0.860515	0.873021	0.638174	0.964479	0.990162	0.981112	0.906462	0.816861	0.935934	0.977342	0.976901	0.97611
	735	0.795789	0.795789	0.795789	0.882126	0.863301	0.684972	0.668158	0.681774	0.707261	0.704198	0.706554	0.709837	0.664087	0.678836	0.747645	0.782802	0.775444	0.635565	0.700814	0.792507	0.746041	0.912386	0.821366	0.906441	0.805472	0.817467	0.835632	0.840342	0.818887	0.811695	0.788072	0.788109	0.830746	0.782633	0.86563	0.89238	0.829215	0.894899	0.707945	0.96375	0.992183	0.98502	0.933274	0.863637	0.962208	0.984858	0.978684	0.977113
	740	0.754324	0.754324	0.754324	0.848496	0.820231	0.634775	0.614895	0.625971	0.662355	0.652638	0.65775	0.663088	0.615517	0.636008	0.703622	0.729744	0.726101	0.585454	0.650503	0.74809	0.701307	0.879761	0.772349	0.873434	0.760704	0.776405	0.796194	0.797785	0.774108	0.772173	0.753097	0.735915	0.78898	0.735751	0.826898	0.860167	0.784227	0.881351	0.718994	0.947999	0.981813	0.970365	0.945806	0.867801	0.960186	0.979305	0.976014	0.961204
	745	0.823352	0.823352	0.823352	0.882837	0.877411	0.706335	0.684567	0.707379	0.730036	0.721193	0.73416	0.733863	0.6773	0.696246	0.767819	0.813303	0.788044	0.653964	0.725224	0.815664	0.759498	0.928091	0.840444	0.91501	0.836522	0.829157	0.850598	0.857934	0.836802	0.805059	0.815864	0.818358	0.867246	0.819126	0.873832	0.919086	0.866159	0.935832	0.786244	0.953114	0.963024	0.970074	0.928792	0.882997	0.972168	0.941941	0.962419	0.970958
	750	0.87425	0.87425	0.87425	0.928866	0.919065	0.757248	0.752938	0.767782	0.786387	0.774488	0.78967	0.795914	0.744448	0.746713	0.824338	0.843894	0.847092	0.719049	0.781863	0.865274	0.812976	0.943859	0.88295	0.944192	0.886741	0.882877	0.8976	0.906557	0.878717	0.851405	0.850601	0.844751	0.897532	0.856384	0.921807	0.942111	0.886401	0.903573	0.703964	0.944084	0.969192	0.973531	0.901863	0.830994	0.941644	0.950185	0.978767	0.977717
	755	0.759394	0.759394	0.759394	0.845008	0.830234	0.638199	0.619623	0.632032	0.664843	0.651819	0.66454	0.66126	0.610267	0.627338	0.701046	0.760324	0.731658	0.58269	0.660114	0.755528	0.700004	0.885737	0.787191	0.874322	0.767052	0.776401	0.79539	0.800355	0.786312	0.759138	0.765552	0.760957	0.802373	0.758482	0.82316	0.864962	0.812718	0.920405	0.775205	0.947932	0.956472	0.964165	0.941991	0.902328	0.964866	0.949949	0.947699	0.956379
	760	0.838525	0.838525	0.838525	0.897866	0.891697	0.724268	0.710366	0.72574	0.752174	0.742764	0.758187	0.754635	0.704538	0.721906	0.788022	0.838711	0.809282	0.681254	0.753904	0.835932	0.78371	0.941325	0.860249	0.9287	0.845316	0.852443	0.863477	0.872051	0.857136	0.824291	0.846779	0.839884	0.878405	0.843539	0.886615	0.929808	0.885549	0.956468	0.810262	0.964488	0.955442	0.974435	0.942832	0.894208	0.976955	0.940908	0.962134	0.961415
	765	0.776989	0.776989	0.776989	0.871449	0.842975	0.663443	0.648665	0.654331	0.691201	0.682481	0.693838	0.688984	0.646404	0.662953	0.730923	0.780459	0.761115	0.617967	0.688553	0.781419	0.733413	0.90599	0.812507	0.894463	0.782467	0.803072	0.820238	0.818669	0.80866	0.79516	0.797533	0.786457	0.812542	0.781075	0.849812	0.881334	0.830464	0.914432	0.745556	0.970397	0.972446	0.988674	0.959107	0.891265	0.971768	0.972827	0.968756	0.961678
	770	0.78901	0.78901	0.78901	0.872695	0.846969	0.658932	0.64056	0.661514	0.688982	0.673169	0.688624	0.690461	0.636448	0.650692	0.727223	0.763678	0.75813	0.610285	0.680911	0.775583	0.721082	0.903719	0.805896	0.89269	0.801913	0.802587	0.821735	0.826023	0.801695	0.778143	0.78221	0.770665	0.826542	0.773382	0.851622	0.883677	0.817086	0.909662	0.746651	0.949146	0.976573	0.97728	0.944102	0.871557	0.963224	0.967794	0.980944	0.98373
	775	0.915408	0.915408	0.915408	0.949423	0.949512	0.819475	0.814981	0.831817	0.839811	0.837251	0.850793	0.856901	0.809492	0.81367	0.879076	0.901986	0.899654	0.791937	0.84306	0.915214	0.870669	0.96596	0.928236	0.969724	0.926074	0.917936	0.938675	0.947207	0.925786	0.895925	0.892911	0.890441	0.941995	0.909868	0.950709	0.967282	0.926266	0.914436	0.686724	0.952836	0.955612	0.964408	0.858595	0.783758	0.937896	0.927178	0.957576	0.95504
	780	0.78973	0.78973	0.78973	0.861894	0.836686	0.678771	0.650193	0.664373	0.707794	0.679289	0.708756	0.699899	0.64704	0.673016	0.740596	0.774425	0.757852	0.631515	0.692325	0.787889	0.735917	0.892414	0.801368	0.878576	0.797011	0.787945	0.82167	0.812989	0.794919	0.774661	0.808228	0.773891	0.832841	0.790949	0.831377	0.875856	0.815994	0.928887	0.807271	0.910887	0.915581	0.935809	0.910233	0.842138	0.951862	0.906804	0.940727	0.926085
	785	0.890839	0.890839	0.890839	0.926843	0.910137	0.801584	0.786759	0.795398	0.840839	0.799782	0.831179	0.823306	0.780162	0.793067	0.846313	0.868427	0.862323	0.760158	0.821539	0.884261	0.841358	0.945465	0.893448	0.932508	0.892538	0.890831	0.902816	0.892411	0.884759	0.861229	0.901041	0.873464	0.905872	0.882156	0.907757	0.93228	0.905609	0.924003	0.751751	0.904306	0.886512	0.919354	0.868706	0.783292	0.912629	0.877258	0.932368	0.918225
	790	0.873781	0.873781	0.873781	0.916915	0.905966	0.769142	0.767857	0.772304	0.803172	0.777837	0.801899	0.801353	0.758199	0.755618	0.828062	0.854978	0.852514	0.728369	0.792066	0.867313	0.814817	0.933943	0.887053	0.924955	0.881902	0.880698	0.889652	0.889466	0.876377	0.845313	0.865201	0.857686	0.88951	0.85826	0.908007	0.927777	0.889257	0.898868	0.732837	0.91393	0.916134	0.942606	0.878905	0.804066	0.922814	0.897299	0.948131	0.942736
	795	0.871793	0.871793	0.871793	0.937543	0.910059	0.772453	0.76182	0.772386	0.807503	0.783413	0.800591	0.802034	0.762691	0.772513	0.832957	0.844792	0.853229	0.735552	0.795567	0.86615	0.830736	0.94937	0.883468	0.945145	0.878194	0.887304	0.900809	0.895778	0.879649	0.871733	0.871264	0.849993	0.889542	0.857624	0.920115	0.931392	0.883521	0.904649	0.70182	0.95058	0.960422	0.970446	0.913588	0.80797	0.942328	0.954993	0.98117	0.960297
	800	0.724301	0.724301	0.724301	0.77476	0.774218	0.615666	0.599843	0.604154	0.658767	0.619404	0.654566	0.639586	0.586235	0.599057	0.660458	0.726383	0.689018	0.566437	0.646218	0.731366	0.656373	0.836726	0.748896	0.799309	0.737106	0.73045	0.74237	0.744108	0.731521	0.68459	0.760246	0.726938	0.762591	0.729294	0.755668	0.816037	0.783967	0.919631	0.864618	0.838421	0.813793	0.855303	0.865992	0.868073	0.890131	0.810596	0.856842	0.857769
	805	0.771426	0.771426	0.771426	0.859404	0.835278	0.644826	0.630083	0.648703	0.670956	0.659102	0.674098	0.677031	0.626893	0.634512	0.716568	0.744885	0.74704	0.599462	0.663636	0.759458	0.706241	0.882848	0.791114	0.874191	0.787641	0.7859	0.80818	0.813361	0.785023	0.764724	0.759347	0.74829	0.810187	0.753914	0.838182	0.862287	0.789008	0.881975	0.721746	0.934897	0.972295	0.97017	0.925061	0.850078	0.949731	0.960397	0.974635	0.972446
	810	0.744603	0.744603	0.744603	0.778733	0.787027	0.61832	0.603308	0.632529	0.637214	0.635651	0.652343	0.660708	0.59536	0.609307	0.690514	0.716903	0.704253	0.585362	0.63669	0.73702	0.662898	0.819824	0.745884	0.809779	0.762777	0.730942	0.771629	0.784128	0.747944	0.70263	0.723508	0.705305	0.797474	0.733024	0.774965	0.828351	0.752467	0.882377	0.831375	0.844277	0.865944	0.862484	0.821575	0.810322	0.900615	0.821366	0.866769	0.876886
	815	0.764271	0.764271	0.764271	0.839644	0.815448	0.647806	0.626044	0.650952	0.67122	0.651942	0.66261	0.673294	0.621428	0.629737	0.706675	0.711669	0.733986	0.594391	0.648412	0.739277	0.692993	0.852778	0.764779	0.848207	0.778177	0.765656	0.799362	0.79561	0.765536	0.75604	0.724179	0.716775	0.790453	0.723373	0.819891	0.831984	0.75436	0.831766	0.676831	0.897997	0.95493	0.931033	0.877542	0.785485	0.912956	0.938792	0.956869	0.953996
	820	0.435117	0.435117	0.435117	0.549455	0.53221	0.342218	0.29764	0.293339	0.349432	0.346513	0.343773	0.332941	0.295959	0.337796	0.384822	0.429749	0.403113	0.279692	0.323532	0.432852	0.389052	0.603353	0.459483	0.579923	0.419109	0.448789	0.486297	0.473679	0.466558	0.482263	0.477451	0.438762	0.481866	0.42904	0.50249	0.560078	0.478922	0.74282	0.739052	0.753497	0.767069	0.755221	0.803713	0.792766	0.806027	0.787732	0.751359	0.729504
	825	0.702482	0.702482	0.702482	0.795472	0.772672	0.568323	0.550342	0.556773	0.594879	0.587237	0.595162	0.598474	0.543521	0.56324	0.637897	0.664086	0.663551	0.521306	0.581794	0.691683	0.63172	0.826948	0.711826	0.817937	0.701755	0.717491	0.739552	0.742906	0.714755	0.704215	0.703595	0.672256	0.732665	0.679268	0.76829	0.810387	0.725347	0.872423	0.76809	0.908689	0.944657	0.936096	0.933638	0.882531	0.934871	0.947474	0.9475	0.934945
	830	0.404732	0.404732	0.404732	0.447132	0.467275	0.287532	0.266572	0.267353	0.32133	0.292755	0.329414	0.320827	0.260786	0.293085	0.344436	0.413931	0.359169	0.257591	0.3055	0.418077	0.332327	0.549666	0.425084	0.503776	0.412825	0.395374	0.425131	0.435986	0.413599	0.364353	0.464845	0.394458	0.463688	0.421522	0.436755	0.53462	0.460834	0.7484	0.878599	0.603501	0.581588	0.599914	0.684401	0.750239	0.71366	0.589493	0.607248	0.602302
	835	0.585284	0.585284	0.585284	0.703846	0.669392	0.485354	0.44954	0.443368	0.501433	0.482442	0.493501	0.484495	0.443143	0.468563	0.52973	0.564618	0.560892	0.41981	0.472406	0.577747	0.537731	0.723984	0.604996	0.716182	0.575757	0.599605	0.630583	0.616329	0.604117	0.616109	0.602957	0.567427	0.617093	0.567834	0.65336	0.686251	0.609392	0.794109	0.720129	0.822019	0.85537	0.846083	0.844735	0.78745	0.862129	0.873406	0.857091	0.834753
	840	0.567262	0.567262	0.567262	0.654045	0.63598	0.478206	0.433685	0.427669	0.501029	0.470235	0.482536	0.469879	0.430025	0.469092	0.510923	0.549862	0.52832	0.411239	0.462027	0.562373	0.513057	0.709599	0.57955	0.675372	0.55279	0.569924	0.60146	0.581215	0.577754	0.585141	0.610024	0.561177	0.602964	0.54893	0.607394	0.668718	0.598959	0.824415	0.833156	0.787645	0.789373	0.794496	0.837012	0.800498	0.858329	0.80484	0.81674	0.787266
	845	0.580657	0.580657	0.580657	0.676984	0.650102	0.491647	0.444186	0.43814	0.516939	0.482506	0.499855	0.485904	0.440047	0.481012	0.525101	0.560796	0.542289	0.424447	0.478592	0.582825	0.533686	0.721796	0.591916	0.696636	0.569902	0.582898	0.622536	0.599997	0.591053	0.601259	0.624114	0.565695	0.618085	0.568812	0.626382	0.686095	0.616286	0.83944	0.82177	0.793819	0.801487	0.803996	0.837726	0.805895	0.864613	0.817931	0.825218	0.792915
	850	0.393518	0.393518	0.393518	0.438435	0.441859	0.30222	0.259145	0.264491	0.329655	0.293592	0.31382	0.304926	0.254915	0.300878	0.332547	0.380465	0.339139	0.246148	0.290662	0.38396	0.325864	0.524123	0.391861	0.479473	0.379547	0.376198	0.412595	0.399131	0.396749	0.3781	0.438527	0.380771	0.435547	0.387845	0.40984	0.494432	0.430596	0.714928	0.868816	0.594687	0.573798	0.577552	0.681176	0.701129	0.704624	0.579664	0.606682	0.585316
	855	0.366231	0.366231	0.366231	0.409615	0.414878	0.284807	0.248874	0.243589	0.30876	0.27527	0.30396	0.292984	0.242736	0.282685	0.318653	0.36016	0.323544	0.241333	0.276183	0.376308	0.312348	0.482335	0.369143	0.446746	0.359005	0.347228	0.391151	0.379339	0.367776	0.350997	0.417356	0.343722	0.41186	0.369966	0.380726	0.465275	0.396329	0.672422	0.83673	0.529725	0.516022	0.523977	0.605135	0.640358	0.651517	0.519981	0.551509	0.521746
	860	0.207067	0.207067	0.207067	0.219669	0.227467	0.136768	0.110471	0.113417	0.172767	0.126238	0.176579	0.155854	0.106009	0.142809	0.160013	0.224504	0.174124	0.116389	0.152293	0.229511	0.155192	0.320068	0.221336	0.263067	0.216967	0.190558	0.213878	0.210329	0.198961	0.160767	0.286277	0.201272	0.260103	0.232834	0.202888	0.298233	0.252938	0.542561	0.777791	0.316272	0.272919	0.306823	0.427389	0.49381	0.454962	0.284903	0.336003	0.317787
	865	0.308449	0.308449	0.308449	0.328391	0.337888	0.23728	0.205323	0.207427	0.272284	0.223102	0.270058	0.250144	0.199641	0.236623	0.257677	0.319973	0.27065	0.204956	0.247106	0.324532	0.25631	0.423285	0.319443	0.36889	0.31425	0.29116	0.316102	0.310943	0.300312	0.2649	0.378463	0.298532	0.359633	0.326302	0.306401	0.398521	0.352073	0.630202	0.826357	0.418776	0.380163	0.408726	0.512016	0.565036	0.55228	0.38933	0.441415	0.41975
	870	0.155658	0.155658	0.155658	0.161064	0.179686	0.0832614	0.0659098	0.0665269	0.117153	0.0810359	0.120133	0.104141	0.0584689	0.0876019	0.109345	0.1719	0.120701	0.0624741	0.0979332	0.173317	0.096904	0.266323	0.169927	0.205984	0.162816	0.141891	0.159429	0.160456	0.150865	0.111362	0.224767	0.1572	0.200125	0.175496	0.154795	0.248563	0.203675	0.488378	0.779492	0.273073	0.233791	0.263336	0.401509	0.489332	0.413005	0.240292	0.289824	0.276253
	875	0.127991	0.127991	0.127991	0.130792	0.158367	0.0624801	0.0549664	0.0445946	0.0930102	0.064828	0.0994689	0.0840237	0.0485543	0.0720256	0.0910118	0.155932	0.102646	0.0525866	0.0812622	0.155783	0.0764991	0.232815	0.150648	0.176135	0.134873	0.122175	0.130531	0.138456	0.127974	0.0911935	0.206718	0.13676	0.173274	0.149016	0.125755	0.219688	0.172751	0.454824	0.732298	0.233112	0.191823	0.225004	0.351168	0.455398	0.367471	0.201603	0.242076	0.232089
	880	0.343232	0.343232	0.343232	0.371787	0.401747	0.255351	0.238724	0.227566	0.284224	0.257681	0.28719	0.275076	0.225766	0.250022	0.290407	0.355982	0.306345	0.22251	0.266451	0.365299	0.28089	0.469913	0.364036	0.418591	0.347492	0.335132	0.358662	0.366023	0.348926	0.310088	0.401212	0.336637	0.390609	0.352845	0.359696	0.453367	0.393528	0.670328	0.862756	0.50318	0.479051	0.501711	0.594033	0.677357	0.624489	0.486474	0.520271	0.50352
	885	0.358205	0.358205	0.358205	0.386117	0.414327	0.277004	0.260835	0.247528	0.307058	0.271736	0.313527	0.297162	0.251134	0.272565	0.308899	0.3793	0.328005	0.250672	0.294296	0.382949	0.305041	0.472227	0.381497	0.429801	0.364736	0.3513	0.36927	0.378988	0.362075	0.317153	0.424586	0.347034	0.40972	0.374946	0.368509	0.456328	0.404831	0.673677	0.801461	0.485044	0.45162	0.480118	0.547882	0.629959	0.597706	0.462686	0.493823	0.480701
	890	0.134293	0.134293	0.134293	0.130585	0.169498	0.0669056	0.0554023	0.047557	0.0918418	0.070873	0.102504	0.088326	0.0476596	0.0752858	0.0935938	0.159723	0.100513	0.0543642	0.0843248	0.160784	0.0814734	0.240997	0.151697	0.185213	0.141003	0.124997	0.132471	0.147333	0.130767	0.0905072	0.205498	0.138785	0.18322	0.154862	0.130718	0.233672	0.183624	0.467913	0.753382	0.244297	0.206159	0.234128	0.365286	0.481628	0.382144	0.215636	0.254429	0.240491
	895	0.247569	0.247569	0.247569	0.290491	0.319793	0.171101	0.148751	0.135301	0.185394	0.173448	0.182743	0.177763	0.13903	0.171555	0.199948	0.252132	0.214088	0.139471	0.168123	0.263558	0.200565	0.378138	0.260219	0.335789	0.237865	0.24082	0.267064	0.274383	0.257986	0.243441	0.295143	0.231061	0.291298	0.244594	0.267127	0.352572	0.276942	0.575753	0.777032	0.452058	0.447586	0.444013	0.546383	0.606348	0.564456	0.468446	0.473501	0.440685
	900	0.133499	0.133499	0.133499	0.142695	0.182582	0.0619986	0.0553579	0.0388834	0.0828188	0.0655478	0.0982787	0.0841026	0.0507412	0.0741194	0.0998034	0.165407	0.106954	0.0524491	0.0748823	0.15874	0.079697	0.24253	0.157953	0.197272	0.135696	0.130442	0.138359	0.153801	0.140439	0.101885	0.21027	0.137193	0.186395	0.15587	0.138496	0.233529	0.1755	0.480482	0.726615	0.28137	0.240795	0.268003	0.381868	0.497389	0.407397	0.252044	0.272895	0.262221
	905	0.0834361	0.0834361	0.0834361	0.0854588	0.112901	0.0169971	0.0121203	-0.00140621	0.0433635	0.0195046	0.0542552	0.0392736	0.00572087	0.0251987	0.0454277	0.10683	0.058869	0.00926022	0.0336776	0.106793	0.0294475	0.176957	0.102861	0.129645	0.0862757	0.0777892	0.0842558	0.0927011	0.0837129	0.0452682	0.157552	0.0858851	0.123165	0.102381	0.0813308	0.167998	0.123601	0.411655	0.683273	0.194191	0.151952	0.183619	0.309325	0.423055	0.320915	0.164007	0.196709	0.188939
	910	-0.0627408	-0.0627408	-0.0627408	-0.0689839	-0.0491883	-0.102903	-0.108505	-0.122988	-0.0924227	-0.0957439	-0.0802303	-0.094677	-0.120574	-0.110638	-0.102926	-0.0536421	-0.0835395	-0.114983	-0.0915095	-0.0470044	-0.104825	-0.0206314	-0.0563162	-0.0398566	-0.070386	-0.0678666	-0.0650947	-0.0627156	-0.0616657	-0.0925843	-0.0160019	-0.0610606	-0.0504525	-0.0512594	-0.0716937	-0.0139757	-0.0195155	0.212769	0.419752	0.0119174	-0.0295842	-0.00548451	0.106084	0.255166	0.0949958	-0.0178868	-0.00680849	0.00174295
	915	-0.0431315	-0.0431315	-0.0431315	-0.0452049	-0.0251612	-0.0958359	-0.100611	-0.112446	-0.0798854	-0.0909542	-0.065352	-0.0796473	-0.108945	-0.0963738	-0.0822506	-0.0289119	-0.0640148	-0.103435	-0.0819925	-0.0268548	-0.0906281	0.0160499	-0.0326928	-0.0102628	-0.046788	-0.0506503	-0.0425924	-0.0386711	-0.0404816	-0.0777157	0.0124823	-0.0454512	-0.0197905	-0.0251837	-0.0479048	0.0165905	-0.00268835	0.264108	0.494876	0.0573417	0.0132515	0.0395545	0.161432	0.300016	0.155865	0.0248317	0.0408111	0.0434571
	920	-0.0102711	-0.0102711	-0.0102711	-0.0159793	0.000830521	-0.0621052	-0.0693316	-0.0808177	-0.0438121	-0.0587494	-0.0316653	-0.0479577	-0.0800029	-0.065897	-0.0537107	0.00223003	-0.0333649	-0.0720297	-0.0483469	0.00856763	-0.0613646	0.0501371	0.000646614	0.0166244	-0.0114284	-0.018574	-0.0126378	-0.0106271	-0.0136312	-0.0496355	0.0487644	-0.00781986	0.0114165	0.00374201	-0.0193688	0.0509341	0.0326681	0.284821	0.536631	0.0665787	0.0239831	0.0557528	0.172202	0.306966	0.171711	0.0346549	0.0609203	0.0678609
	925	0.0321857	0.0321857	0.0321857	0.0149484	0.0469714	-0.034188	-0.0446436	-0.0472874	-0.0114769	-0.0329886	0.00479576	-0.00449698	-0.0493612	-0.0234741	-0.00873114	0.0441608	-0.0037352	-0.0361683	-0.0176288	0.0502723	-0.0191165	0.113459	0.0358037	0.0670409	0.0381084	0.0106151	0.0239312	0.0371605	0.0201938	-0.0287884	0.0910008	0.0186637	0.0727944	0.0543527	0.0216704	0.115638	0.0690206	0.335316	0.651636	0.112149	0.0758472	0.0991785	0.234021	0.338589	0.250361	0.0841102	0.129386	0.112427
	930	0.217237	0.217237	0.217237	0.236764	0.257866	0.156514	0.12153	0.120262	0.173473	0.14161	0.179505	0.161322	0.121812	0.165125	0.182853	0.242358	0.183236	0.130449	0.15119	0.230915	0.170481	0.327451	0.229566	0.284138	0.213649	0.197943	0.229614	0.226221	0.220366	0.191941	0.292332	0.213588	0.281708	0.240449	0.212291	0.307062	0.249149	0.559538	0.772097	0.364726	0.321775	0.341103	0.431023	0.496466	0.497562	0.323452	0.352899	0.337631
	935	0.176656	0.176656	0.176656	0.182102	0.209987	0.110607	0.080616	0.0853496	0.137159	0.104622	0.147342	0.125395	0.0750907	0.120021	0.132243	0.212173	0.13869	0.0899712	0.124976	0.207122	0.124928	0.309514	0.19811	0.243488	0.189884	0.163004	0.181675	0.190367	0.172897	0.133877	0.261271	0.187972	0.245068	0.209797	0.173453	0.290073	0.240588	0.547293	0.808402	0.320644	0.274619	0.308562	0.440667	0.540354	0.465454	0.28591	0.324629	0.311156
	940	0.157934	0.157934	0.157934	0.160226	0.195564	0.0896338	0.0656721	0.0593677	0.110365	0.0823192	0.133343	0.115275	0.0682727	0.107092	0.120465	0.186745	0.119637	0.081158	0.102181	0.181528	0.111675	0.270425	0.17291	0.2266	0.165654	0.144759	0.154528	0.173047	0.150024	0.10446	0.239176	0.14809	0.223079	0.192113	0.157256	0.265319	0.205516	0.503729	0.701196	0.283069	0.237918	0.264441	0.371928	0.469933	0.414605	0.254382	0.281215	0.260581
	945	0.531685	0.531685	0.531685	0.571	0.563439	0.44238	0.392003	0.405949	0.483643	0.42553	0.47669	0.456257	0.397046	0.457592	0.479401	0.537813	0.480664	0.401148	0.453352	0.546596	0.480624	0.672752	0.539081	0.621374	0.540932	0.517331	0.546243	0.538914	0.520173	0.497325	0.611185	0.52251	0.60035	0.551453	0.540567	0.646679	0.581101	0.835764	0.903629	0.660186	0.627632	0.654626	0.736003	0.730417	0.780818	0.640278	0.687321	0.657971
	950	0.437505	0.437505	0.437505	0.45738	0.493675	0.346134	0.30065	0.316335	0.365775	0.34879	0.368031	0.362788	0.298603	0.357461	0.387303	0.447541	0.370212	0.302987	0.350062	0.444772	0.384258	0.580596	0.437776	0.527886	0.439284	0.414548	0.450367	0.461786	0.437716	0.400226	0.484767	0.437359	0.50837	0.456558	0.451143	0.573938	0.500023	0.745727	0.904294	0.60633	0.586258	0.588171	0.685261	0.734332	0.730856	0.579238	0.609946	0.588095
	955	0.257819	0.257819	0.257819	0.281043	0.31424	0.195322	0.14453	0.149838	0.212908	0.186324	0.209262	0.195829	0.141777	0.201732	0.215081	0.277667	0.202004	0.146771	0.182493	0.272477	0.211451	0.402547	0.263575	0.344727	0.255806	0.237464	0.271134	0.274031	0.256706	0.236239	0.319211	0.259989	0.330032	0.27785	0.261212	0.383253	0.313551	0.602541	0.831758	0.442101	0.420045	0.425091	0.541139	0.600153	0.586872	0.421713	0.455992	0.421531
	960	0.209232	0.209232	0.209232	0.268023	0.273715	0.166232	0.106653	0.110516	0.164359	0.151929	0.153826	0.143046	0.100259	0.160346	0.173044	0.211326	0.156789	0.101297	0.134968	0.202842	0.186932	0.338986	0.201509	0.309354	0.186338	0.197029	0.236407	0.222892	0.218638	0.23056	0.239664	0.209074	0.255669	0.216007	0.231314	0.313735	0.255529	0.487461	0.66419	0.430407	0.433728	0.411118	0.517061	0.533739	0.530839	0.441534	0.434245	0.395919
	965	0.232168	0.232168	0.232168	0.299722	0.310072	0.214033	0.141508	0.152194	0.193975	0.20027	0.185544	0.176234	0.13701	0.207795	0.218381	0.237332	0.18036	0.140996	0.168922	0.229135	0.235757	0.349045	0.218992	0.341036	0.208977	0.219939	0.270907	0.257152	0.247499	0.281584	0.246777	0.235416	0.291538	0.246595	0.258121	0.335387	0.275967	0.458129	0.560764	0.443708	0.465119	0.421658	0.487191	0.497768	0.52525	0.459866	0.431282	0.390448
	970	0.221955	0.221955	0.221955	0.240029	0.254066	0.190497	0.130262	0.144813	0.19369	0.170541	0.184136	0.172177	0.12316	0.18647	0.194964	0.226251	0.163275	0.133205	0.162563	0.221743	0.198591	0.323663	0.203935	0.283713	0.209572	0.189996	0.238051	0.222178	0.216096	0.215741	0.252897	0.220962	0.274594	0.237739	0.21657	0.312105	0.265598	0.472509	0.694654	0.359525	0.347662	0.339033	0.447306	0.474824	0.485988	0.335325	0.368497	0.330384
	975	0.169437	0.169437	0.169437	0.198096	0.200594	0.16276	0.0901798	0.106802	0.148903	0.13492	0.136754	0.123522	0.0841283	0.152034	0.151258	0.172543	0.118697	0.0998527	0.118712	0.163488	0.162804	0.246762	0.144777	0.22572	0.144588	0.13352	0.194621	0.16567	0.170621	0.187098	0.191412	0.167755	0.219605	0.18257	0.15654	0.233553	0.198723	0.386532	0.560616	0.305335	0.295987	0.277189	0.350508	0.359998	0.40997	0.277621	0.294001	0.26094
	980	0.221296	0.221296	0.221296	0.245936	0.260941	0.192785	0.125356	0.148908	0.196929	0.174301	0.197279	0.181334	0.128501	0.204637	0.213117	0.244515	0.16782	0.144737	0.170481	0.238354	0.212964	0.333974	0.212103	0.298817	0.223631	0.189985	0.247347	0.236145	0.216466	0.220798	0.272287	0.226002	0.306257	0.261289	0.219178	0.331423	0.269138	0.475803	0.666572	0.343946	0.338187	0.327977	0.410341	0.437416	0.483786	0.317967	0.346444	0.307927
	985	0.143171	0.143171	0.143171	0.183629	0.198636	0.123229	0.0515434	0.0696479	0.117669	0.0978223	0.112426	0.0996641	0.0533531	0.127688	0.126178	0.156665	0.0911244	0.070347	0.0897656	0.149182	0.138086	0.261102	0.130709	0.230442	0.135483	0.11891	0.165662	0.158212	0.138174	0.151794	0.181473	0.137279	0.218345	0.166503	0.145658	0.244803	0.179039	0.384299	0.538042	0.303722	0.314576	0.289643	0.368705	0.373542	0.419871	0.312806	0.318531	0.274708
	990	0.0969587	0.0969587	0.0969587	0.156101	0.184502	0.0588492	0.00211407	0.0135471	0.0443101	0.0542723	0.0520643	0.0438592	-0.00400442	0.0581747	0.0773484	0.118642	0.0466337	0.00533396	0.0329818	0.105013	0.0891164	0.236293	0.0976802	0.215635	0.0893407	0.0880473	0.128329	0.137818	0.112703	0.121209	0.121998	0.10092	0.169588	0.125808	0.131804	0.226633	0.157372	0.371565	0.513852	0.336771	0.359735	0.321433	0.40811	0.463232	0.43064	0.360627	0.325036	0.293548
	995	0.157494	0.157494	0.157494	0.19883	0.229171	0.103044	0.0543809	0.0612223	0.0934331	0.10257	0.107621	0.0982313	0.0453867	0.102813	0.13197	0.180294	0.103038	0.053894	0.0831173	0.165493	0.131411	0.285659	0.158085	0.261669	0.147161	0.141543	0.185939	0.191155	0.174215	0.164513	0.191388	0.165217	0.225068	0.188457	0.183923	0.286222	0.222853	0.459209	0.646384	0.383235	0.381516	0.361448	0.454954	0.535338	0.490197	0.371845	0.353986	0.334862
	1000	0.110558	0.110558	0.110558	0.140465	0.179087	0.0830056	0.033112	0.0377237	0.0628979	0.0752201	0.0704372	0.05965	0.0194193	0.0706052	0.0885293	0.137215	0.0612947	0.0295122	0.0555965	0.112072	0.0938507	0.209818	0.10656	0.19018	0.0911278	0.0919527	0.131351	0.133326	0.12796	0.120112	0.133828	0.123937	0.16883	0.134213	0.118782	0.207308	0.167136	0.376399	0.561193	0.301683	0.292042	0.27251	0.349555	0.435427	0.395555	0.277675	0.260731	0.248569
	1005	0.0852576	0.0852576	0.0852576	0.123138	0.158674	0.0649592	0.00842494	0.0142139	0.0443911	0.0530699	0.0494979	0.0365494	-0.00110746	0.0553779	0.0638509	0.117023	0.0385497	0.00943541	0.0367498	0.0862331	0.0773088	0.191915	0.0824896	0.173839	0.0636001	0.0703617	0.105263	0.108212	0.104439	0.100725	0.114692	0.0977731	0.149357	0.11316	0.0927418	0.181064	0.142346	0.365382	0.533303	0.289355	0.27646	0.253797	0.335774	0.410195	0.381072	0.269919	0.24684	0.226822
	1010	0.162813	0.162813	0.162813	0.153437	0.225077	0.122538	0.0832358	0.0920364	0.119096	0.118848	0.129863	0.119735	0.0739684	0.119424	0.132984	0.209185	0.110839	0.0860543	0.118699	0.176417	0.129737	0.266456	0.169901	0.221257	0.160595	0.136385	0.164358	0.186077	0.173337	0.123798	0.206068	0.180889	0.240727	0.199043	0.15	0.266885	0.229539	0.472398	0.702658	0.303485	0.261957	0.268423	0.354017	0.477663	0.428088	0.24079	0.263006	0.257714
	1015	0.163409	0.163409	0.163409	0.18242	0.239765	0.127889	0.0763925	0.0827598	0.113198	0.123153	0.129959	0.115857	0.0685459	0.127722	0.145394	0.209142	0.110726	0.0817021	0.110897	0.180151	0.144439	0.277248	0.168329	0.251429	0.154599	0.14319	0.181907	0.196104	0.180497	0.157621	0.209574	0.180606	0.248849	0.205949	0.166254	0.283077	0.232047	0.475467	0.649982	0.345342	0.320457	0.311559	0.385638	0.497767	0.461186	0.30062	0.294948	0.281377
	1020	0.0992108	0.0992108	0.0992108	0.125323	0.181676	0.0671005	0.022976	0.0314135	0.0404486	0.0703782	0.0506462	0.0469754	0.00838222	0.051645	0.073856	0.131292	0.0511148	0.015542	0.045427	0.0975456	0.0817968	0.197378	0.0983517	0.180532	0.0783482	0.0791708	0.121923	0.134308	0.130977	0.107397	0.106256	0.113212	0.159273	0.125671	0.111771	0.195247	0.16276	0.379897	0.553186	0.322076	0.306079	0.279887	0.354827	0.464216	0.401798	0.284424	0.258036	0.250437
	1025	0.151791	0.151791	0.151791	0.166233	0.206609	0.136964	0.0748888	0.090461	0.111013	0.123384	0.114198	0.10586	0.0653939	0.12194	0.129883	0.172037	0.0994243	0.0806591	0.102983	0.145919	0.139984	0.227284	0.134982	0.209756	0.127631	0.116756	0.171692	0.165702	0.166882	0.153675	0.162169	0.15608	0.211675	0.17352	0.140266	0.224763	0.196446	0.394884	0.562608	0.311221	0.290544	0.268852	0.32941	0.397491	0.404483	0.261775	0.264044	0.246764
	1030	0.0405976	0.0405976	0.0405976	0.0800948	0.123209	0.0163566	-0.0283496	-0.0296052	-0.0120966	0.015148	-0.000174777	-0.0076113	-0.0422519	0.000745333	0.0174878	0.0692478	-0.00337926	-0.0357079	-0.00954386	0.0379706	0.0316439	0.141812	0.0401056	0.131001	0.0152093	0.0307854	0.0623604	0.0722324	0.0703601	0.0589856	0.0544636	0.052734	0.0924069	0.0659549	0.0597715	0.136075	0.102115	0.316941	0.497244	0.267153	0.257283	0.228162	0.314312	0.410204	0.342826	0.25054	0.213584	0.198602
	1035	0.0355125	0.0355125	0.0355125	0.0984124	0.119981	0.0486043	-0.0180436	-0.01226	0.0042973	0.0388808	0.00589322	-0.0045243	-0.0260245	0.0286868	0.0307152	0.0580263	0.000917023	-0.0172162	-0.000421019	0.0321897	0.0534682	0.11577	0.0300109	0.127999	0.00470622	0.0271877	0.074484	0.0660092	0.0700485	0.0963079	0.0397359	0.0531717	0.0904607	0.0578995	0.0544206	0.108298	0.0836477	0.234186	0.291974	0.246261	0.25423	0.20998	0.235796	0.288042	0.28573	0.240044	0.183837	0.170392
	1040	0.137866	0.137866	0.137866	0.192536	0.214681	0.127208	0.0655178	0.0722723	0.0961901	0.120578	0.098192	0.0900265	0.0595273	0.110372	0.124033	0.156207	0.0974537	0.0605057	0.0861411	0.131703	0.137959	0.228507	0.133094	0.227252	0.111025	0.124173	0.175565	0.165114	0.169102	0.179211	0.14407	0.150577	0.191723	0.158219	0.158276	0.220255	0.188609	0.367746	0.483456	0.355531	0.352948	0.320527	0.366791	0.416766	0.41978	0.332123	0.303964	0.282036
	1045	0.128495	0.128495	0.128495	0.172887	0.192756	0.132132	0.0648955	0.0777517	0.0979525	0.118482	0.0929007	0.0857908	0.0577617	0.113945	0.118964	0.139319	0.086283	0.0646842	0.0839912	0.118262	0.135341	0.199224	0.111844	0.201392	0.0984719	0.105828	0.16334	0.146362	0.153109	0.171941	0.1263	0.135147	0.178056	0.142954	0.134827	0.192129	0.165504	0.320345	0.423594	0.303069	0.304509	0.263007	0.30135	0.337187	0.365212	0.279439	0.254372	0.234175
	1050	0.300625	0.300625	0.300625	0.305429	0.354232	0.261244	0.204481	0.225787	0.240489	0.253859	0.241059	0.238194	0.192068	0.247093	0.266799	0.317009	0.244233	0.206027	0.233349	0.29602	0.271202	0.387499	0.287516	0.355697	0.284905	0.258637	0.316073	0.315697	0.311264	0.286993	0.304197	0.309377	0.361122	0.31273	0.290784	0.385	0.344125	0.535208	0.714073	0.442394	0.427271	0.411752	0.468417	0.528259	0.544658	0.397016	0.413024	0.404949
	1055	0.299426	0.299426	0.299426	0.331583	0.362973	0.285448	0.217749	0.245233	0.249726	0.282804	0.250775	0.248823	0.210704	0.276287	0.295872	0.316497	0.251392	0.224148	0.245274	0.301005	0.304388	0.378733	0.284811	0.373822	0.282545	0.264802	0.337637	0.328992	0.323191	0.337142	0.293897	0.3146	0.367848	0.321815	0.307076	0.384189	0.341478	0.472364	0.534809	0.452925	0.460008	0.420307	0.435121	0.468817	0.522035	0.418619	0.402262	0.38738
	1060	0.164638	0.164638	0.164638	0.200579	0.234262	0.167895	0.101702	0.121315	0.124341	0.160215	0.125275	0.122629	0.0932986	0.14776	0.158049	0.179182	0.122238	0.104559	0.121719	0.154735	0.174446	0.222866	0.147059	0.232587	0.136259	0.135882	0.198871	0.190247	0.192591	0.204403	0.14897	0.171408	0.220735	0.181531	0.168649	0.224917	0.199824	0.328455	0.386721	0.327854	0.331893	0.285648	0.288719	0.334186	0.375835	0.295272	0.263301	0.252805
	1065	0.0893969	0.0893969	0.0893969	0.161013	0.169294	0.0910226	0.020881	0.0315961	0.0460987	0.0798892	0.0469914	0.0404056	0.0115289	0.0696211	0.079397	0.0902872	0.0491421	0.0220132	0.036338	0.0785186	0.102794	0.175352	0.073928	0.187519	0.0578267	0.076372	0.134955	0.119248	0.11827	0.154136	0.0792593	0.09067	0.135525	0.099119	0.117314	0.165001	0.125381	0.270561	0.329555	0.312052	0.339753	0.281795	0.312711	0.333254	0.352147	0.327778	0.271036	0.248718
	1070	0.12617	0.12617	0.12617	0.191902	0.192837	0.134893	0.0610865	0.0749952	0.0969269	0.120334	0.0854637	0.0794407	0.0565067	0.11644	0.120464	0.119686	0.0848569	0.0588865	0.0764909	0.108946	0.139847	0.193685	0.103496	0.208963	0.0924524	0.111753	0.169414	0.143096	0.148136	0.193102	0.113627	0.130789	0.165862	0.129612	0.145096	0.185063	0.152558	0.261754	0.308121	0.309134	0.335494	0.283429	0.308081	0.302683	0.345913	0.31825	0.277978	0.251462
	1075	0.151005	0.151005	0.151005	0.199118	0.228371	0.143674	0.0837509	0.0979559	0.106918	0.143985	0.102192	0.10365	0.0732459	0.120387	0.138049	0.152647	0.106731	0.0733338	0.0974659	0.138299	0.152916	0.218851	0.134493	0.229017	0.122386	0.130394	0.189561	0.180607	0.18102	0.19771	0.126172	0.155267	0.194616	0.159407	0.171191	0.2206	0.190662	0.319861	0.401544	0.339748	0.357784	0.306234	0.329219	0.379225	0.385447	0.326506	0.291182	0.276176
	1080	0.26225	0.26225	0.26225	0.290454	0.311577	0.297118	0.21647	0.243819	0.259341	0.276797	0.241827	0.240671	0.219722	0.292267	0.282112	0.254473	0.221092	0.233422	0.229294	0.252355	0.290555	0.292968	0.22759	0.307196	0.234123	0.227873	0.30034	0.271649	0.271772	0.320849	0.247332	0.260964	0.315494	0.27227	0.249174	0.292807	0.258291	0.33001	0.321531	0.342281	0.358609	0.30618	0.286687	0.263406	0.378421	0.324089	0.30742	0.277634
	1085	0.185058	0.185058	0.185058	0.2651	0.270879	0.184402	0.102916	0.116578	0.148315	0.167124	0.139141	0.13087	0.106423	0.181592	0.183052	0.189738	0.141196	0.114111	0.125954	0.177601	0.201597	0.283416	0.169866	0.295988	0.156567	0.173341	0.235136	0.214956	0.208556	0.258534	0.193885	0.190539	0.248031	0.196744	0.211444	0.27138	0.21391	0.357281	0.346455	0.398832	0.430202	0.373932	0.387258	0.37628	0.441271	0.421342	0.363276	0.335751
	1090	0.0847685	0.0847685	0.0847685	0.180162	0.17055	0.0905744	0.0131204	0.0227996	0.0494	0.0772756	0.0424467	0.0350291	0.017321	0.0813712	0.0815542	0.0900372	0.0577548	0.0214567	0.0313178	0.0805221	0.105595	0.18256	0.0811491	0.201348	0.0574715	0.0828438	0.144867	0.119741	0.119365	0.175312	0.0888826	0.0938125	0.13746	0.0929633	0.125507	0.164577	0.11721	0.250009	0.222213	0.32956	0.366196	0.309601	0.312127	0.297215	0.351007	0.362593	0.290628	0.267633
	1095	0.0853372	0.0853372	0.0853372	0.180288	0.179016	0.0852488	0.00809625	0.0193943	0.0464374	0.0724268	0.0398525	0.0310535	0.0103505	0.0728566	0.0780288	0.0917599	0.0530795	0.0131164	0.0277161	0.0790501	0.0993934	0.187933	0.0820771	0.204347	0.0613548	0.0827088	0.141891	0.122436	0.117229	0.166134	0.088099	0.0947738	0.143014	0.0961756	0.126527	0.170947	0.121939	0.263996	0.249799	0.331664	0.370533	0.315499	0.322206	0.322715	0.359855	0.365427	0.296856	0.276011
	1100	0.108888	0.108888	0.108888	0.187597	0.184332	0.117967	0.036287	0.0552218	0.0772459	0.100085	0.0684552	0.0604744	0.0357426	0.106923	0.106774	0.108562	0.0704394	0.045895	0.0566893	0.100032	0.127826	0.193662	0.0911764	0.210801	0.0817486	0.0958211	0.160546	0.136155	0.132414	0.186788	0.104957	0.111695	0.165297	0.117941	0.133697	0.181579	0.134683	0.259905	0.268244	0.314288	0.352361	0.291513	0.302183	0.289284	0.350669	0.340091	0.281627	0.258925
	1105	0.155205	0.155205	0.155205	0.256447	0.244955	0.145599	0.0711284	0.0810739	0.105533	0.136082	0.101516	0.0962646	0.0734759	0.13333	0.14316	0.151886	0.122319	0.0751306	0.0900123	0.141657	0.169127	0.259103	0.148633	0.275536	0.125555	0.15463	0.210007	0.19028	0.18604	0.23665	0.15139	0.15961	0.20207	0.156485	0.201724	0.238941	0.183857	0.31724	0.283129	0.406828	0.449884	0.390725	0.393906	0.371957	0.42523	0.449249	0.377224	0.353566
	1110	-0.0360806	-0.0360806	-0.0360806	0.0516043	0.0529868	-0.029729	-0.0957823	-0.0911877	-0.0785592	-0.0369575	-0.0657527	-0.0774834	-0.100402	-0.0464603	-0.0410231	-0.016762	-0.060807	-0.0875924	-0.0800293	-0.0354097	-0.0160816	0.0646098	-0.0323549	0.0785962	-0.0615845	-0.0355759	0.0156025	0.00500223	0.00172018	0.0386494	-0.0280197	-0.0225707	0.0186395	-0.0126372	0.00507654	0.049859	0.0104798	0.170085	0.215058	0.229069	0.254349	0.206285	0.228734	0.259751	0.257502	0.253088	0.17759	0.159042
	1115	0.0660235	0.0660235	0.0660235	0.178775	0.161221	0.0547043	-0.0168546	-0.00511165	0.0145779	0.0484791	0.0182779	0.00863908	-0.0152647	0.0425061	0.0543793	0.069515	0.0392662	-0.0105667	0.00588321	0.0601482	0.0814537	0.187519	0.0701717	0.200587	0.0443378	0.0726339	0.127254	0.110631	0.102919	0.152885	0.0718522	0.0744987	0.119363	0.0777574	0.125345	0.162353	0.107545	0.261272	0.24671	0.353855	0.397659	0.340648	0.357568	0.346882	0.372704	0.402464	0.321513	0.298396
	1120	0.0635218	0.0635218	0.0635218	0.167484	0.153816	0.0369075	-0.0292458	-0.0194442	0.00670502	0.029009	-0.000370882	0.000761065	-0.0233409	0.0270739	0.0434037	0.0469785	0.0290114	-0.026531	-0.0145786	0.04448	0.0640604	0.182833	0.0573424	0.18687	0.042118	0.0638532	0.114829	0.100896	0.089465	0.133433	0.0568649	0.0561101	0.103016	0.0536572	0.120692	0.15553	0.0869961	0.246223	0.23802	0.338022	0.395908	0.327995	0.362913	0.34574	0.364072	0.405188	0.332541	0.306974
	1125	0.047134	0.047134	0.047134	0.14591	0.140365	0.0403288	-0.0242222	-0.0233874	-0.00221755	0.0381312	0.00339278	-0.00828108	-0.0310275	0.0168319	0.0318809	0.0543993	0.0180017	-0.0288103	-0.00730027	0.0403399	0.0578613	0.152153	0.0505504	0.164847	0.0157289	0.0532264	0.0995894	0.0847075	0.0871403	0.125202	0.0525381	0.0629911	0.0902127	0.0584143	0.0953331	0.133488	0.0982356	0.260549	0.283238	0.32924	0.35336	0.309029	0.332756	0.362239	0.349756	0.35207	0.280772	0.262208
	1130	0.0376116	0.0376116	0.0376116	0.108307	0.123708	0.0450216	-0.0232752	-0.0154043	-0.00159738	0.0369339	0.00304121	-0.0054565	-0.0276914	0.0260551	0.0329911	0.0595816	0.00785844	-0.0185811	-0.00802452	0.0353143	0.0529547	0.122398	0.0366773	0.134699	0.0102147	0.0254533	0.0851951	0.072702	0.0755224	0.100914	0.0383743	0.0551512	0.0960912	0.0603556	0.0636233	0.114016	0.082571	0.23829	0.295345	0.26838	0.282636	0.239155	0.249382	0.292844	0.308484	0.263845	0.207652	0.196166
	1135	0.0334907	0.0334907	0.0334907	0.114081	0.122105	0.026554	-0.0291205	-0.0343139	-0.0107838	0.022647	-0.00305665	-0.0157291	-0.0390117	0.00458763	0.020746	0.0509248	0.00357983	-0.0375596	-0.0162976	0.0288514	0.0405788	0.134327	0.0376621	0.138247	0.00204007	0.0368121	0.0775533	0.0656809	0.0701229	0.0957699	0.0455635	0.0523445	0.0759135	0.0499356	0.0713397	0.118705	0.0852923	0.2586	0.358768	0.291521	0.303686	0.26907	0.313859	0.359916	0.334434	0.299857	0.24471	0.223972
	1140	-0.0310841	-0.0310841	-0.0310841	0.0279113	0.0568019	-0.0468537	-0.0981378	-0.0921934	-0.0856121	-0.0446678	-0.0774282	-0.0804487	-0.11077	-0.0686672	-0.0513889	-0.0131756	-0.0678385	-0.105127	-0.0854984	-0.0390688	-0.0347054	0.0607348	-0.0330875	0.0654643	-0.0587789	-0.0404221	0.0060493	0.00702204	0.00704018	0.0122294	-0.0374754	-0.0198863	0.0160529	-0.0117666	-0.000264107	0.0537686	0.0229158	0.20967	0.341389	0.226349	0.237498	0.193296	0.249093	0.330388	0.272145	0.226412	0.166177	0.16007
	1145	0.0122434	0.0122434	0.0122434	0.0843793	0.0953997	0.0124491	-0.0502871	-0.0457587	-0.0330838	0.00383061	-0.0251567	-0.0346518	-0.0600546	-0.0112481	0.000270744	0.027227	-0.0192276	-0.0510117	-0.0374739	0.00403842	0.0227352	0.099846	0.00885011	0.109877	-0.0183601	0.00439912	0.0530001	0.0426664	0.0450364	0.0698983	0.0110251	0.0248278	0.0592958	0.0287452	0.041805	0.0878227	0.0553735	0.210092	0.281658	0.248998	0.26755	0.223777	0.250694	0.288356	0.286055	0.259444	0.200145	0.186258
	1150	0.0158283	0.0158283	0.0158283	0.083581	0.101263	0.0121348	-0.0444896	-0.0430773	-0.0279593	0.0108612	-0.025593	-0.0312743	-0.0555407	-0.0103453	0.00310645	0.0295861	-0.0189855	-0.0524085	-0.0331755	0.00883877	0.0225328	0.101799	0.0117651	0.110171	-0.0167724	0.00971822	0.0571951	0.0484184	0.0526385	0.0750204	0.0126612	0.0308578	0.0579692	0.029539	0.0457074	0.093933	0.0649113	0.223857	0.314803	0.258593	0.273125	0.229581	0.268471	0.326692	0.296915	0.261041	0.203419	0.189624
	1155	-0.00130973	-0.00130973	-0.00130973	0.0968322	0.0967398	-0.00718567	-0.0697054	-0.0697736	-0.0524347	-0.00485538	-0.0399711	-0.0534911	-0.0770405	-0.0283707	-0.0123769	0.0117741	-0.0294389	-0.0738508	-0.0528268	0.000102386	0.00993069	0.110848	0.00727797	0.122472	-0.0277693	0.00855391	0.0554425	0.0436055	0.0421969	0.0802242	0.00924587	0.0206914	0.0470338	0.0176377	0.0523806	0.0970838	0.0598922	0.234278	0.287222	0.29542	0.319675	0.277437	0.31672	0.368606	0.321659	0.318448	0.243304	0.225113
	1160	-0.00466979	-0.00466979	-0.00466979	0.0761613	0.0737684	0.0124282	-0.057424	-0.0549533	-0.0361211	6.8096e-05	-0.0330638	-0.0453474	-0.0612351	-0.0110619	-0.00800106	0.00502317	-0.0306099	-0.0550591	-0.0454534	-0.0108175	0.0157661	0.0698677	-0.00927615	0.0881875	-0.0358301	-0.00961485	0.0431838	0.0218533	0.0268586	0.069075	-0.00466922	0.00967511	0.0391349	0.00716174	0.0240682	0.0594785	0.0322743	0.156431	0.175007	0.214617	0.238851	0.195937	0.200812	0.220417	0.240025	0.227748	0.171369	0.151342
	1165	0.00393754	0.00393754	0.00393754	0.0999787	0.0983568	0.00615173	-0.064898	-0.061482	-0.0376996	-0.00649845	-0.0322424	-0.045353	-0.0665951	-0.0130616	-0.00451217	0.0220793	-0.0224066	-0.0609709	-0.048026	0.00130366	0.020089	0.113989	0.00999596	0.122128	-0.0197129	0.0038492	0.0567651	0.0414116	0.039495	0.0767083	0.0134949	0.0212434	0.0591786	0.0219636	0.0481644	0.094061	0.0520406	0.210007	0.243306	0.268927	0.299215	0.253949	0.274378	0.29456	0.304918	0.297218	0.230372	0.210352
	1170	-0.00502723	-0.00502723	-0.00502723	0.0794121	0.0774851	0.00086688	-0.0700861	-0.0690551	-0.0399087	-0.013937	-0.0404258	-0.0491361	-0.0708154	-0.0108031	-0.00985495	0.000658218	-0.0400883	-0.0607636	-0.056587	-0.00859083	0.0112577	0.0908035	-0.0135666	0.102442	-0.0346422	-0.0108161	0.0438568	0.0269668	0.024339	0.0671727	0.0037868	-0.00142231	0.0455852	0.00622979	0.0269199	0.0782433	0.0319828	0.199501	0.2319	0.242853	0.272059	0.218691	0.251177	0.275314	0.28284	0.269858	0.20406	0.179893
	1175	-0.00616447	-0.00616447	-0.00616447	0.0772136	0.0823824	0.00677696	-0.0633342	-0.0622752	-0.0353354	-0.00283762	-0.0341837	-0.0435835	-0.061833	-0.000804981	-0.00331073	0.00902814	-0.0382082	-0.0530916	-0.0469196	-0.0017354	0.0192393	0.0914807	-0.0085815	0.105082	-0.0314868	-0.00808535	0.0440457	0.0321206	0.0280095	0.0717402	0.00709165	0.00668176	0.0518209	0.0139618	0.0284202	0.0835858	0.0407258	0.193252	0.221067	0.23256	0.258696	0.205903	0.23105	0.264602	0.270666	0.253418	0.185444	0.160823
	1180	-0.00250517	-0.00250517	-0.00250517	0.06818	0.080185	-0.00627193	-0.0658563	-0.0672319	-0.0479808	-0.0122099	-0.0412389	-0.0501018	-0.0750163	-0.0267302	-0.0155612	0.0117758	-0.0374164	-0.0700606	-0.0545124	-0.00888696	0.0025488	0.0864682	-0.00665664	0.0961094	-0.0358859	-0.00790706	0.0397533	0.0284534	0.0327096	0.0563414	0.00124741	0.00930918	0.0413256	0.0127502	0.0273945	0.0779739	0.0461555	0.222033	0.310796	0.252936	0.263954	0.22394	0.269422	0.324921	0.294517	0.25627	0.197812	0.180296
	1185	-0.0380665	-0.0380665	-0.0380665	0.0432104	0.0361902	-0.0290319	-0.10078	-0.0969923	-0.0666779	-0.0482347	-0.06967	-0.0832058	-0.103989	-0.0419412	-0.043634	-0.0248605	-0.069343	-0.0948523	-0.0860841	-0.04278	-0.0230716	0.0531351	-0.0456534	0.0651288	-0.0695956	-0.0440754	0.00803581	-0.0146298	-0.00998917	0.0346584	-0.0229885	-0.0276273	0.0123571	-0.0220504	-0.0128499	0.0367001	-0.000444662	0.174443	0.234205	0.20076	0.221281	0.175893	0.220122	0.242555	0.246446	0.221488	0.158101	0.138068
	1190	-0.0255638	-0.0255638	-0.0255638	0.0417362	0.057048	-0.0322413	-0.0950342	-0.0945972	-0.0696365	-0.0434854	-0.0646825	-0.0762888	-0.101856	-0.0478809	-0.0412448	-0.00341402	-0.0615863	-0.0929366	-0.0801681	-0.0294436	-0.0262228	0.0737958	-0.0265003	0.0762832	-0.056235	-0.0339825	0.013611	0.00409169	0.00883019	0.0264909	-0.0073824	-0.0113535	0.0291969	-0.00474857	-0.00187508	0.060003	0.0255049	0.243891	0.348524	0.238667	0.239916	0.204613	0.262509	0.329802	0.293711	0.235507	0.177131	0.16645
	1195	0.026156	0.026156	0.026156	0.0875209	0.0931625	0.0348546	-0.0399051	-0.0267314	-0.00740641	0.014273	-0.0065872	-0.0174139	-0.0428699	0.0205031	0.0200999	0.0405504	-0.00820898	-0.0287396	-0.02304	0.0192208	0.0348393	0.103462	0.0138509	0.11374	-0.00338354	0.00643631	0.0704352	0.048478	0.0532937	0.0840663	0.0334969	0.0304733	0.084851	0.0440821	0.0375528	0.0916271	0.0561729	0.23352	0.303728	0.241217	0.250201	0.206937	0.234389	0.257845	0.294386	0.233929	0.187722	0.171726
	1200	-0.0269215	-0.0269215	-0.0269215	0.0504724	0.0530532	-0.0226413	-0.0902624	-0.0848373	-0.062433	-0.0351587	-0.0586046	-0.0721238	-0.0952489	-0.0369476	-0.0323972	-0.00572746	-0.0563608	-0.0853612	-0.0727524	-0.0278414	-0.0134052	0.0680304	-0.0288014	0.0772512	-0.0562942	-0.032637	0.0204531	0.00351617	0.00758166	0.0419514	-0.0104995	-0.0123384	0.0293118	-0.0028827	-8.1414e-05	0.0526985	0.017882	0.205967	0.29079	0.225106	0.236936	0.197148	0.243404	0.281422	0.27412	0.231248	0.172237	0.151766
	1205	-0.00215255	-0.00215255	-0.00215255	0.0570655	0.0750641	-0.00481361	-0.0716342	-0.0598912	-0.0418349	-0.0154934	-0.0403171	-0.0498015	-0.0773897	-0.0199148	-0.014005	0.0163501	-0.0378727	-0.0687735	-0.0549506	-0.00468686	-0.00445064	0.0842271	-0.00735125	0.0912951	-0.0276474	-0.0166938	0.0405921	0.0281696	0.0299635	0.051598	0.00678767	0.00733594	0.0597202	0.0179777	0.0146112	0.0752157	0.0403461	0.245251	0.339878	0.237379	0.24361	0.203744	0.24536	0.307509	0.293864	0.227339	0.177189	0.169265
	1210	-0.0584116	-0.0584116	-0.0584116	0.00306452	0.0260549	-0.0694624	-0.125334	-0.123681	-0.109175	-0.0738181	-0.100765	-0.110689	-0.137642	-0.0921208	-0.0796382	-0.0346162	-0.0925341	-0.129913	-0.111915	-0.0630333	-0.0654542	0.0373045	-0.0565896	0.0387441	-0.0887582	-0.066259	-0.0200541	-0.0254729	-0.0186488	-0.0110033	-0.0480241	-0.0418386	-0.00802255	-0.0372156	-0.033575	0.0245443	-0.00169022	0.224189	0.36449	0.215526	0.21237	0.179255	0.247444	0.337622	0.268687	0.205034	0.146883	0.142406
	1215	0.00905661	0.00905661	0.00905661	0.0771432	0.0873138	0.0105696	-0.0588214	-0.0475046	-0.0252526	-0.00173062	-0.0265114	-0.0372959	-0.0621076	-0.000481149	0.0030268	0.0309163	-0.0230382	-0.0539839	-0.0401273	0.00938135	0.0160729	0.101029	0.0054801	0.108944	-0.0170659	-0.00326574	0.0571374	0.0401334	0.0437665	0.0740965	0.0234406	0.0211382	0.0725496	0.0327766	0.0291411	0.0881835	0.051042	0.255746	0.351835	0.249961	0.257681	0.215831	0.261149	0.3093	0.309498	0.243851	0.191496	0.176425
	1220	0.0516659	0.0516659	0.0516659	0.101904	0.134074	0.0443868	-0.019966	-0.00979866	0.00495133	0.0354927	0.0137448	0.00216129	-0.0276175	0.0308068	0.0401612	0.0886934	0.0159022	-0.012939	0.00366591	0.0560523	0.0521144	0.146605	0.0530017	0.144977	0.0264899	0.03329	0.0906136	0.0859639	0.0893828	0.0946119	0.0732432	0.0700586	0.123629	0.0845067	0.0623803	0.137502	0.104548	0.33353	0.462404	0.288225	0.274966	0.245308	0.293818	0.375182	0.359614	0.255664	0.212263	0.204482
	1225	0.0933924	0.0933924	0.0933924	0.128909	0.159385	0.0802147	0.0168237	0.0343982	0.054522	0.0671881	0.0643031	0.0470363	0.0164677	0.0741293	0.0853375	0.135287	0.0612701	0.0276644	0.0465828	0.101913	0.0830217	0.176512	0.0979741	0.172178	0.0793915	0.0684663	0.130611	0.120678	0.124423	0.118889	0.130141	0.11015	0.177711	0.135155	0.0916842	0.170197	0.139888	0.396669	0.522391	0.288553	0.257514	0.245601	0.288227	0.378863	0.379501	0.227382	0.210282	0.208561
	1230	0.0783711	0.0783711	0.0783711	0.125863	0.140324	0.0772816	0.00657388	0.0191592	0.0454189	0.0600851	0.046637	0.0328783	0.00553641	0.0688827	0.0733715	0.0989424	0.0410117	0.0153114	0.0272167	0.0783443	0.0751538	0.153761	0.0686166	0.157736	0.052524	0.0553842	0.122067	0.0995623	0.106871	0.125453	0.101014	0.0864404	0.146104	0.103529	0.0796425	0.147726	0.113569	0.336539	0.447188	0.281548	0.269451	0.240785	0.285918	0.342013	0.358879	0.242157	0.217381	0.204435
	1235	0.094519	0.094519	0.094519	0.154344	0.171986	0.098053	0.0240987	0.0335495	0.0605951	0.080734	0.0661955	0.0495435	0.0222022	0.085485	0.0919536	0.13549	0.0631651	0.0339888	0.0489495	0.102493	0.102356	0.188887	0.0991882	0.189881	0.0726203	0.0763968	0.140345	0.124571	0.130337	0.145589	0.123233	0.119033	0.172715	0.132364	0.105943	0.179018	0.147364	0.357909	0.4554	0.317033	0.304782	0.282397	0.310251	0.368658	0.392152	0.280298	0.246662	0.235033
	1240	0.00617499	0.00617499	0.00617499	0.032339	0.0809623	-0.0245714	-0.0697338	-0.061812	-0.0498728	-0.027765	-0.0353705	-0.046232	-0.0835019	-0.0379794	-0.0213986	0.0514791	-0.0339301	-0.0689618	-0.0444525	0.0111176	-0.0168228	0.109885	0.0137462	0.0863996	-0.011498	-0.0131778	0.0292676	0.03794	0.0384497	0.0100727	0.0343058	0.0275189	0.0742214	0.0414759	0.0115234	0.100332	0.0718045	0.332759	0.555223	0.244398	0.214855	0.205034	0.294864	0.414499	0.336392	0.200193	0.174797	0.175847
	1245	0.111445	0.111445	0.111445	0.120223	0.165066	0.0757806	0.0342393	0.040806	0.0658584	0.0665093	0.075038	0.0623483	0.0240629	0.0703266	0.0839909	0.151533	0.0683804	0.0391389	0.0655695	0.117948	0.0857816	0.207421	0.113123	0.17178	0.0951373	0.0851443	0.124205	0.128674	0.131109	0.0961631	0.154568	0.123513	0.176637	0.144349	0.100082	0.195767	0.165469	0.439389	0.682446	0.292356	0.245719	0.249726	0.353504	0.454565	0.408727	0.230161	0.24046	0.227538
	1250	-0.0499485	-0.0499485	-0.0499485	-0.0404514	0.00266544	-0.0818196	-0.117786	-0.109601	-0.0973039	-0.0870478	-0.0792904	-0.090443	-0.124639	-0.0855077	-0.070007	-0.00473836	-0.0850871	-0.112233	-0.0932433	-0.0460078	-0.0733205	0.0327348	-0.0458921	0.0111691	-0.0632442	-0.0737445	-0.0352165	-0.0278022	-0.024968	-0.0625241	-0.0143111	-0.0362844	0.0149077	-0.00744887	-0.0543573	0.0289591	0.00475662	0.270873	0.528097	0.142202	0.100345	0.100008	0.204867	0.324486	0.248108	0.083001	0.0771242	0.0731257
	1255	0.015233	0.015233	0.015233	0.0611816	0.0975225	-0.0196762	-0.0681653	-0.0607972	-0.0443164	-0.0220584	-0.0208782	-0.0347564	-0.0773523	-0.0203381	-0.0031546	0.0643795	-0.0221932	-0.0579308	-0.0373182	0.0333028	0.00553722	0.149072	0.0294004	0.126488	0.0063549	0.00445874	0.0466749	0.0592914	0.0458372	0.0350397	0.0583188	0.0332472	0.0950699	0.0607711	0.0400374	0.138863	0.0860463	0.357171	0.56939	0.274731	0.262284	0.242239	0.340332	0.443278	0.376054	0.261021	0.218998	0.205026
	1260	0.0897518	0.0897518	0.0897518	0.095973	0.14165	0.0601413	0.0137905	0.0261954	0.0505303	0.0472149	0.0687738	0.0486219	0.00612584	0.0655221	0.0764302	0.15	0.0504892	0.0321994	0.0502537	0.115133	0.0677832	0.201449	0.102652	0.157204	0.0893268	0.0649217	0.106624	0.113734	0.104538	0.0758027	0.15696	0.117238	0.181397	0.140613	0.0762544	0.194259	0.151434	0.412306	0.651796	0.258123	0.215993	0.22926	0.31664	0.413775	0.386928	0.197471	0.208686	0.203534
	1265	0.171542	0.171542	0.171542	0.156023	0.21208	0.113235	0.0852609	0.095121	0.125321	0.114516	0.138366	0.125782	0.0749648	0.115989	0.131541	0.204758	0.123347	0.0904108	0.124965	0.194418	0.125647	0.281972	0.181282	0.223332	0.182346	0.148791	0.168097	0.189517	0.16711	0.119566	0.224897	0.182461	0.238259	0.200806	0.161891	0.280363	0.235423	0.492051	0.779781	0.282985	0.247769	0.265887	0.383515	0.505682	0.424215	0.241083	0.279698	0.269981
	1270	0.211135	0.211135	0.211135	0.204939	0.243183	0.15445	0.124083	0.139334	0.172819	0.153443	0.186055	0.165744	0.113306	0.156847	0.174458	0.255467	0.172066	0.133247	0.169301	0.243734	0.163623	0.331955	0.234869	0.264291	0.232453	0.193009	0.217613	0.229496	0.209085	0.165851	0.283143	0.240715	0.286672	0.248282	0.204241	0.323057	0.282872	0.520988	0.764406	0.31661	0.277567	0.309738	0.398645	0.507006	0.44969	0.266883	0.306099	0.316922
	1275	0.181573	0.181573	0.181573	0.162007	0.207697	0.127982	0.0961354	0.109211	0.14241	0.127019	0.152188	0.138991	0.0854144	0.131904	0.142266	0.208745	0.131736	0.107195	0.137853	0.206201	0.137621	0.289813	0.187453	0.223511	0.194856	0.155966	0.175708	0.191923	0.167242	0.127852	0.238586	0.19525	0.245833	0.205915	0.165239	0.287401	0.240013	0.46448	0.742056	0.263678	0.235545	0.255739	0.363599	0.460741	0.4041	0.230081	0.277201	0.268459
	1280	0.175703	0.175703	0.175703	0.170719	0.187382	0.125094	0.0861155	0.105577	0.147473	0.118195	0.155504	0.130824	0.075518	0.125881	0.134095	0.208578	0.13627	0.101803	0.136136	0.206866	0.128274	0.290229	0.192274	0.219203	0.195303	0.154185	0.181303	0.180366	0.163132	0.131034	0.254201	0.202589	0.244002	0.207644	0.159744	0.276293	0.241281	0.474876	0.715957	0.260287	0.222608	0.258029	0.353249	0.441397	0.394244	0.218174	0.265273	0.274916
	1285	0.235615	0.235615	0.235615	0.249158	0.293457	0.209491	0.143076	0.167682	0.183279	0.199034	0.193663	0.184003	0.133475	0.197645	0.211976	0.265169	0.180337	0.154749	0.18133	0.238807	0.222079	0.328562	0.225753	0.30497	0.223393	0.195948	0.258254	0.25834	0.249981	0.230324	0.251153	0.246132	0.312647	0.266738	0.229092	0.329852	0.29153	0.490005	0.639418	0.391132	0.372784	0.352831	0.397787	0.470349	0.494055	0.339176	0.341983	0.33277
	1290	0.126621	0.126621	0.126621	0.101243	0.146987	0.0702151	0.0409091	0.0545638	0.0833779	0.0692175	0.094658	0.0811351	0.0274873	0.0698584	0.0800462	0.146909	0.0756255	0.0517444	0.0809154	0.147502	0.0747818	0.224267	0.127162	0.159224	0.135696	0.0971844	0.118715	0.133153	0.110814	0.0667506	0.17752	0.13301	0.182427	0.146062	0.105135	0.221977	0.183204	0.430937	0.705371	0.223232	0.190252	0.213343	0.336137	0.453776	0.35875	0.186352	0.231935	0.225357
	1295	0.00699197	0.00699197	0.00699197	-0.00295391	0.0151977	-0.0487344	-0.0664617	-0.0628381	-0.0280205	-0.0513226	-0.0149976	-0.0353112	-0.0774144	-0.0515853	-0.0378381	0.0293952	-0.0210489	-0.0584879	-0.0371532	0.029714	-0.0530919	0.0839078	0.0216015	0.0334922	0.0153384	-0.0123569	0.00919378	0.00796867	0.000363614	-0.0419019	0.0765789	0.018215	0.0503573	0.0288375	-0.00956772	0.0787638	0.0550926	0.322343	0.555504	0.0990487	0.0541489	0.0919437	0.191951	0.324837	0.214037	0.0537597	0.0860976	0.108452
	1300	0.0958567	0.0958567	0.0958567	0.0845065	0.113336	0.0423534	0.0119525	0.0301226	0.0635443	0.0337867	0.0692473	0.0530041	0.00356553	0.0460242	0.0585371	0.132461	0.0578538	0.0251575	0.0525978	0.118407	0.0470907	0.202407	0.108448	0.13379	0.109681	0.0666679	0.100369	0.103256	0.091719	0.0456439	0.161904	0.112881	0.163283	0.13001	0.0778336	0.1868	0.150857	0.415905	0.722623	0.209634	0.166428	0.198225	0.315994	0.409328	0.354048	0.155856	0.205914	0.207085
	1305	0.0603194	0.0603194	0.0603194	0.0375429	0.0923358	0.0132146	-0.015731	-0.00897191	0.0145966	0.0073765	0.0278914	0.0152487	-0.0307209	0.00819688	0.0220932	0.0932151	0.0113177	-0.0100916	0.0144863	0.0719419	0.0133011	0.148407	0.0597723	0.0931375	0.0549331	0.0288256	0.0549431	0.0672913	0.0600474	0.00844943	0.108089	0.0707675	0.118048	0.0871394	0.0348799	0.14501	0.115307	0.381691	0.683401	0.194717	0.14611	0.168335	0.295297	0.419325	0.327289	0.133942	0.17139	0.164643
	1310	0.0524056	0.0524056	0.0524056	0.0595729	0.114765	0.00687321	-0.0213617	-0.0253548	-0.000292774	0.00319603	0.00591744	-0.000649406	-0.0389458	-0.00447992	0.00919564	0.0788714	0.00150543	-0.0285406	0.00100826	0.0499463	0.0175209	0.155225	0.0509199	0.113876	0.0323562	0.0360295	0.0481668	0.0681662	0.0633501	0.0239982	0.0805352	0.0593992	0.0957026	0.0666239	0.0498028	0.142693	0.109315	0.353839	0.601777	0.24261	0.214097	0.211327	0.334285	0.440841	0.342461	0.219347	0.217334	0.203485
	1315	0.0332422	0.0332422	0.0332422	0.0130214	0.0625161	-0.0150516	-0.0418886	-0.0383693	-0.00274825	-0.0253435	0.00172912	-0.00885911	-0.049658	-0.00862421	-0.00215335	0.0660212	-0.010209	-0.0291984	-0.0140065	0.0495376	-0.015187	0.126608	0.035846	0.0645768	0.030083	0.00185067	0.0271869	0.03769	0.0280429	-0.018181	0.0960632	0.0387674	0.0950247	0.055838	0.00313304	0.115815	0.0718745	0.356125	0.645141	0.161529	0.116569	0.142321	0.264849	0.366943	0.301307	0.112406	0.155293	0.143862
	1320	0.0296914	0.0296914	0.0296914	0.0232218	0.0464974	-0.000453636	-0.0421124	-0.0268992	0.0049753	-0.0249962	0.0111718	-0.00931583	-0.0508348	4.58454e-05	0.000694561	0.0655591	-0.00972948	-0.0196593	-0.00519444	0.0415866	-0.00164345	0.118218	0.0294177	0.063043	0.0267403	-0.00307167	0.0290355	0.0261533	0.0222171	-0.00998281	0.0951065	0.0406201	0.0940103	0.0611691	-0.000925336	0.0991092	0.069478	0.317986	0.547925	0.143349	0.0991723	0.122838	0.223142	0.29074	0.267035	0.0947098	0.126783	0.122605
	1325	0.0382577	0.0382577	0.0382577	0.0420835	0.0756421	0.0140066	-0.0319704	-0.0235477	0.0114606	-0.0108633	0.0109685	-0.00309433	-0.0386163	0.0144067	0.00895875	0.0687853	-0.00754979	-0.0160308	0.00115328	0.0377852	0.0191298	0.130525	0.0289758	0.0860495	0.0203267	0.0103019	0.0338244	0.037617	0.036187	0.0111907	0.0868426	0.0394615	0.0963938	0.0611712	0.0129718	0.107632	0.0737071	0.316208	0.526299	0.182511	0.146349	0.149622	0.259372	0.309396	0.294674	0.150555	0.167414	0.141385
	1330	0.0178814	0.0178814	0.0178814	-0.0153641	0.0195268	-0.0319766	-0.0483022	-0.0432562	-0.0165335	-0.0449376	-0.0139103	-0.0177053	-0.0568139	-0.0264016	-0.0186558	0.0278607	-0.025405	-0.0322619	-0.0263717	0.0209206	-0.0272719	0.0791868	0.00338241	0.0202203	0.00926195	-0.024373	0.00294653	0.00766648	0.0017634	-0.0481599	0.0612502	0.00218863	0.0528029	0.0280048	-0.0196297	0.0703081	0.0326287	0.276572	0.559355	0.0947105	0.0544052	0.076132	0.201444	0.270861	0.225166	0.0497503	0.107203	0.0875329
	1335	0.0539314	0.0539314	0.0539314	0.0813325	0.134854	0.020552	-0.0238932	-0.0193394	0.00095409	0.0177252	0.0141112	0.00783818	-0.0332758	0.0193896	0.031465	0.0898648	0.00520092	-0.0168623	0.00444772	0.0615936	0.0429843	0.171188	0.0546096	0.143243	0.0385227	0.0376392	0.0681008	0.0882657	0.0721476	0.0534505	0.0844587	0.062055	0.12366	0.0845683	0.0637239	0.164581	0.111137	0.342741	0.528522	0.266841	0.258399	0.235391	0.32578	0.412993	0.363683	0.255637	0.231894	0.20892
	1340	0.122665	0.122665	0.122665	0.131365	0.185904	0.0848611	0.0416939	0.0456295	0.0795627	0.0791199	0.0900829	0.0805645	0.0343647	0.0877859	0.100142	0.161281	0.0699418	0.0489124	0.0756528	0.137287	0.103426	0.23298	0.122964	0.19592	0.114652	0.0998988	0.130731	0.147194	0.130269	0.102203	0.167536	0.132783	0.195735	0.157772	0.119564	0.234152	0.182676	0.427314	0.65018	0.28175	0.258629	0.253333	0.353071	0.456658	0.408	0.24785	0.255505	0.233309
	1345	-0.0402528	-0.0402528	-0.0402528	-0.026464	0.0292286	-0.0746295	-0.114995	-0.104292	-0.0897287	-0.0801405	-0.0677885	-0.0814486	-0.124416	-0.0778307	-0.0709725	0.0154576	-0.0805379	-0.0993278	-0.0762925	-0.0265084	-0.0601439	0.0718909	-0.02694	0.0377736	-0.0443336	-0.0575593	-0.0342511	-0.00827584	-0.0225705	-0.0664698	0.00761611	-0.0211028	0.0391405	0.00612767	-0.0409564	0.0631327	0.0298676	0.289983	0.489937	0.156758	0.123849	0.122971	0.211741	0.339924	0.255254	0.123336	0.100556	0.105472
	1350	-0.0103759	-0.0103759	-0.0103759	0.00410842	0.0521234	-0.0456417	-0.0869057	-0.0711731	-0.0612618	-0.0512664	-0.029465	-0.048195	-0.0962318	-0.0445516	-0.0322393	0.0479147	-0.0488705	-0.0667444	-0.0443648	0.0109207	-0.025162	0.10623	0.00499057	0.0732333	-0.00591697	-0.0272937	0.00101076	0.0243216	0.00467871	-0.0328358	0.0443725	0.0101528	0.0754313	0.0464825	-0.00496691	0.102869	0.0643908	0.313036	0.522913	0.169941	0.140191	0.139194	0.229153	0.351744	0.277181	0.136182	0.115578	0.11796
	1355	0.000639636	0.000639636	0.000639636	0.013753	0.0579885	-0.0256397	-0.0715539	-0.0619573	-0.035327	-0.0355743	-0.0179688	-0.0351841	-0.078867	-0.0232646	-0.0160251	0.0552019	-0.0416553	-0.0580405	-0.0333248	0.0191015	-0.0119493	0.110914	0.00804847	0.0753415	-0.00484282	-0.0186989	0.0134227	0.0253194	0.0153208	-0.0127899	0.0568884	0.0217046	0.0815256	0.0519516	-0.00440494	0.10587	0.0691328	0.323232	0.562902	0.177313	0.143005	0.144562	0.253918	0.361186	0.299316	0.133291	0.132694	0.118013
	1360	0.17537	0.17537	0.17537	0.178874	0.232047	0.150593	0.0954804	0.113724	0.149475	0.13857	0.166289	0.14828	0.0985551	0.166488	0.169286	0.235337	0.129359	0.120325	0.145659	0.205924	0.167009	0.291866	0.186143	0.250499	0.186023	0.152335	0.187461	0.204257	0.179311	0.151445	0.244356	0.195835	0.282683	0.23512	0.163339	0.29373	0.239761	0.46032	0.634084	0.293354	0.260814	0.267091	0.331808	0.408666	0.427369	0.23944	0.263653	0.242215
	1365	0.0747129	0.0747129	0.0747129	0.0846992	0.148779	0.0310015	-0.00992134	0.00296312	0.0251871	0.0308372	0.0452635	0.0372765	-0.014446	0.0406589	0.0499587	0.124188	0.0239599	0.00741365	0.0341981	0.0947375	0.0599081	0.205637	0.0835039	0.161871	0.0784525	0.0565643	0.0797471	0.11334	0.0828881	0.0441302	0.121307	0.0858861	0.161937	0.120988	0.0802931	0.202669	0.144876	0.385483	0.585757	0.255546	0.238904	0.228887	0.327166	0.432926	0.372558	0.237273	0.229643	0.20974
	1370	-0.0701179	-0.0701179	-0.0701179	-0.0937743	-0.0643797	-0.126681	-0.134915	-0.139297	-0.115802	-0.121132	-0.0945177	-0.107043	-0.145854	-0.131574	-0.11902	-0.0677841	-0.103213	-0.132644	-0.113074	-0.0589426	-0.127386	-0.0227576	-0.0716951	-0.0535513	-0.0712647	-0.0890731	-0.0810226	-0.0720967	-0.0818774	-0.128545	-0.0266521	-0.0804265	-0.0497975	-0.0599244	-0.0859837	-0.0113129	-0.0301272	0.21372	0.465163	0.00202614	-0.0359907	-0.0125259	0.107208	0.255432	0.104337	-0.0257791	-0.00359466	0.00406014
	1375	-0.0719448	-0.0719448	-0.0719448	-0.0948799	-0.0672194	-0.130776	-0.135112	-0.139557	-0.11549	-0.120864	-0.0941494	-0.103814	-0.14228	-0.132665	-0.12004	-0.0740877	-0.103244	-0.133817	-0.11144	-0.0600886	-0.125305	-0.0291996	-0.0732301	-0.0546067	-0.0684569	-0.0883608	-0.0837513	-0.071538	-0.0855512	-0.133152	-0.0328097	-0.0871653	-0.0554054	-0.0618277	-0.0816986	-0.0125348	-0.0327648	0.187487	0.413964	-0.0236349	-0.0545994	-0.0355943	0.0766803	0.220986	0.0736469	-0.0412482	-0.0206727	-0.0150308
	1380	-0.0581918	-0.0581918	-0.0581918	-0.0752271	-0.0499491	-0.099736	-0.104459	-0.119325	-0.0936018	-0.0886486	-0.0756264	-0.0875454	-0.117074	-0.110347	-0.103259	-0.0626569	-0.0855336	-0.110854	-0.0876094	-0.0467207	-0.102335	-0.0311415	-0.0607621	-0.0445536	-0.0663353	-0.0648191	-0.0696235	-0.0613525	-0.0672412	-0.10004	-0.0239426	-0.0657901	-0.0552127	-0.0553347	-0.0696669	-0.0120683	-0.0178833	0.176695	0.380741	-0.0204392	-0.0524027	-0.0348016	0.0669401	0.219163	0.05654	-0.0392465	-0.0270408	-0.019592
	1385	0.0465388	0.0465388	0.0465388	0.0322699	0.0510278	-0.0291776	-0.0443899	-0.0336031	0.00278661	-0.0280514	0.0263591	0.012971	-0.0442911	-0.0108023	0.00738011	0.0633273	0.0108849	-0.0223125	-0.00306354	0.075971	-0.00519068	0.143779	0.0564192	0.0881435	0.0702719	0.0204948	0.0458574	0.0575422	0.0282474	-0.0239396	0.118842	0.0345506	0.10282	0.0834269	0.0423482	0.147307	0.0921288	0.353745	0.62724	0.117714	0.0866053	0.116212	0.239559	0.337168	0.263324	0.0927087	0.141949	0.131163
	1390	0.0295821	0.0295821	0.0295821	0.00961083	0.0488224	-0.0440807	-0.0613136	-0.0518268	-0.0250589	-0.0391001	-0.00162888	-0.0147644	-0.0677624	-0.0374985	-0.019295	0.0471064	-0.0119645	-0.0516822	-0.0241171	0.0500815	-0.0311911	0.124832	0.0370877	0.0718095	0.0448909	0.00627372	0.0239671	0.0415414	0.017616	-0.0373247	0.086123	0.0240344	0.0822367	0.0551636	0.022279	0.127792	0.0839588	0.35649	0.649174	0.137881	0.103265	0.126869	0.25963	0.388714	0.272759	0.111511	0.144388	0.140733
	1395	-0.0714922	-0.0714922	-0.0714922	-0.07507	-0.0606061	-0.107878	-0.112515	-0.128292	-0.101419	-0.101166	-0.0820402	-0.0965201	-0.121406	-0.111745	-0.0990543	-0.0679122	-0.0919039	-0.116275	-0.0989906	-0.0576108	-0.104593	-0.0463277	-0.0718647	-0.049475	-0.0805869	-0.0755353	-0.0718845	-0.0710443	-0.0744458	-0.0958701	-0.0285227	-0.0769645	-0.061535	-0.0573751	-0.0770941	-0.0266201	-0.0372678	0.167858	0.348769	-0.0232597	-0.0540717	-0.038317	0.0585934	0.205259	0.0546216	-0.0474805	-0.043758	-0.0379412
	1400	-0.000943531	-0.000943531	-0.000943531	-0.00443567	-0.00184992	-0.0582917	-0.0727456	-0.0755565	-0.0331738	-0.0576522	-0.00778334	-0.0260804	-0.0738456	-0.0396893	-0.0253408	0.00972406	-0.0302517	-0.0529527	-0.0403265	0.0334013	-0.0373458	0.0707899	0.00366885	0.0389743	0.0131069	-0.0152755	0.00283216	0.00501861	-0.0215011	-0.0445845	0.075924	-0.0106884	0.0416341	0.0326353	-0.0041863	0.0881713	0.0378169	0.268157	0.503761	0.0407216	0.0196605	0.0460004	0.158241	0.263315	0.170457	0.0289584	0.0622041	0.050148
	1405	0.0396525	0.0396525	0.0396525	0.0229624	0.0478785	-0.0324242	-0.0481604	-0.0415543	-0.00641668	-0.0311639	0.0178841	0.00285833	-0.0514583	-0.019923	-0.00272348	0.0572902	0.0028903	-0.0289616	-0.010849	0.0678478	-0.0163328	0.129814	0.0498353	0.0777153	0.059028	0.0149574	0.0364937	0.0492883	0.0221113	-0.029389	0.110226	0.0321901	0.0932819	0.0706641	0.0313466	0.136146	0.0866601	0.347454	0.589286	0.113874	0.0807088	0.111774	0.220687	0.337471	0.248431	0.086083	0.126956	0.127276
	1410	-0.0532763	-0.0532763	-0.0532763	-0.0695	-0.0471493	-0.112035	-0.120447	-0.126812	-0.0962549	-0.104611	-0.0774402	-0.0918029	-0.130413	-0.114233	-0.103814	-0.0501367	-0.083506	-0.120407	-0.0958521	-0.0363306	-0.110592	0.00665947	-0.0491775	-0.0280807	-0.0505335	-0.0648011	-0.0617381	-0.053832	-0.0651067	-0.104853	-0.00216326	-0.0590712	-0.0324878	-0.0439519	-0.063341	0.0142696	-0.0084478	0.230255	0.500769	0.0220619	-0.012055	0.0140213	0.140307	0.27586	0.127819	0.00682512	0.0292328	0.032472
	1415	0.0567465	0.0567465	0.0567465	0.0444577	0.0605132	-0.00124663	-0.0173297	-0.0167489	0.0207004	-9.42795e-05	0.0381829	0.0192791	-0.0277011	-0.00146529	0.0112407	0.072682	0.0259714	-0.00886183	0.0161564	0.0829497	0.00305984	0.134301	0.0688344	0.0858286	0.0682897	0.0406985	0.0540873	0.0580631	0.0439612	0.00170805	0.124259	0.0622726	0.0953379	0.0798743	0.04488	0.136647	0.108333	0.343094	0.615404	0.114765	0.0755249	0.111954	0.217719	0.334529	0.236984	0.0804108	0.12278	0.13121
	1420	0.0434318	0.0434318	0.0434318	0.0187583	0.0362148	-0.0247416	-0.0436233	-0.0270829	0.0051326	-0.0237941	0.0225433	0.0122108	-0.045635	-0.00957979	0.00368644	0.048244	0.00146231	-0.0234698	-0.00155077	0.0661602	-0.00461095	0.129122	0.0409624	0.0705291	0.0657202	0.0130539	0.0358621	0.0450364	0.0153266	-0.0291279	0.101089	0.0301373	0.0906776	0.0698297	0.0311427	0.134873	0.0833889	0.3032	0.614305	0.0817073	0.0615276	0.0839414	0.216516	0.294458	0.229605	0.0672386	0.12558	0.107608
	1425	0.0253627	0.0253627	0.0253627	0.00368155	0.0177952	-0.0292125	-0.0432198	-0.0457786	-0.00976504	-0.0255362	0.00976177	-0.00533517	-0.0532458	-0.0286393	-0.0225882	0.0251583	-0.00890041	-0.0319252	-0.0119948	0.0492138	-0.0249549	0.086076	0.0266075	0.0434862	0.0343297	0.00830551	0.0137362	0.0206615	0.00159686	-0.036784	0.0823606	0.018682	0.0500809	0.0395071	0.00969261	0.0976149	0.0690064	0.267763	0.541687	0.0485614	0.0190601	0.0504388	0.158126	0.26418	0.163832	0.0310355	0.0772103	0.0755461
	1430	-0.0476806	-0.0476806	-0.0476806	-0.0644643	-0.0456821	-0.0940124	-0.100356	-0.112655	-0.0850973	-0.0858274	-0.0599065	-0.071735	-0.108558	-0.094831	-0.085055	-0.0531801	-0.0772836	-0.0965603	-0.0802415	-0.0322958	-0.0867454	-0.0165655	-0.0534439	-0.028827	-0.0505721	-0.0582928	-0.0580639	-0.0490846	-0.0633424	-0.0959375	-0.00654796	-0.0640571	-0.0363329	-0.0343554	-0.0566606	0.00834274	-0.0118306	0.18134	0.411158	-0.0226367	-0.0496994	-0.0321936	0.0730172	0.20637	0.0700427	-0.0383713	-0.0170819	-0.0212716
	1435	0.00364988	0.00364988	0.00364988	-0.0131	0.00991912	-0.0472079	-0.0585329	-0.0666016	-0.035797	-0.0399863	-0.0131563	-0.028238	-0.0697087	-0.0517972	-0.0421997	0.00770602	-0.0281132	-0.0553462	-0.0320522	0.0233176	-0.0440112	0.0550415	0.00652421	0.0274899	0.00586458	-0.00780092	-0.00569036	0.00419074	-0.00958342	-0.0491619	0.0531107	-0.000855951	0.0253241	0.0188688	-0.00689217	0.0712019	0.0518543	0.260604	0.508323	0.045985	0.0116656	0.0376012	0.141002	0.277376	0.147107	0.021704	0.0492073	0.053781
	1440	0.102843	0.102843	0.102843	0.0839054	0.113455	0.0359011	0.0203754	0.0297339	0.0580835	0.0373091	0.0814099	0.069058	0.0163543	0.0425857	0.0638357	0.118852	0.0651777	0.0326478	0.0567849	0.121774	0.0534948	0.182533	0.109661	0.135961	0.121261	0.0781071	0.0960543	0.110936	0.0869554	0.0309929	0.157203	0.096612	0.152595	0.134571	0.0960969	0.190802	0.149014	0.370377	0.651779	0.14876	0.116603	0.142444	0.243319	0.345747	0.282102	0.112956	0.162193	0.159498
	1445	0.0163135	0.0163135	0.0163135	-0.0104542	0.0041946	-0.0491656	-0.0599024	-0.0543735	-0.0223956	-0.0485815	-0.0028685	-0.0137942	-0.0648768	-0.0416754	-0.0292538	0.016213	-0.0187632	-0.0442041	-0.0277336	0.035056	-0.0381609	0.0809857	0.0158079	0.0317096	0.031733	-0.00995419	0.00398681	0.0119293	-0.00969486	-0.0598628	0.0714149	0.000663345	0.047791	0.0352393	0.00100246	0.0889063	0.050616	0.263026	0.56472	0.0409855	0.0118779	0.0423451	0.158117	0.246512	0.171263	0.0196447	0.0764121	0.070283
	1450	0.0713155	0.0713155	0.0713155	0.0514155	0.0744364	0.00155132	-0.00707096	-0.000823511	0.0342958	0.00236349	0.0408085	0.0355259	-0.0106728	0.0119899	0.0294121	0.0772216	0.0342207	-0.00329688	0.0235203	0.0835806	0.019405	0.156578	0.0720319	0.0958306	0.0837137	0.0472119	0.0621416	0.0709417	0.0544859	0.00476338	0.119536	0.059251	0.106135	0.0869199	0.0614845	0.150522	0.104898	0.325622	0.672282	0.133749	0.106886	0.130246	0.272054	0.333169	0.276534	0.114006	0.176305	0.151797
	1455	0.00491901	0.00491901	0.00491901	-0.0264885	0.0125549	-0.0362421	-0.0611816	-0.0545551	-0.0362995	-0.0461263	-0.0226173	-0.0277346	-0.0713887	-0.0395776	-0.0295873	0.0190136	-0.0431223	-0.0504804	-0.0367708	0.00158937	-0.0320696	0.0572193	-0.0123659	0.0163431	-0.00556868	-0.0346921	-0.00715616	-0.00115463	-0.00440332	-0.0580736	0.0329237	-0.00267464	0.0411254	0.025124	-0.0248623	0.0626117	0.0378376	0.242699	0.566334	0.0789383	0.0391026	0.0521193	0.169833	0.25405	0.20285	0.0275123	0.071631	0.058677
	1460	0.0764084	0.0764084	0.0764084	0.0679799	0.111967	0.0159976	-0.00555142	-0.00496131	0.0305897	0.014372	0.0369115	0.0291137	-0.0153094	0.0139318	0.0344588	0.100793	0.0293743	-0.0129632	0.0207255	0.079885	0.0250004	0.169091	0.0774573	0.118981	0.0718728	0.0542889	0.0742905	0.0841093	0.0776906	0.0258574	0.116427	0.0820123	0.122265	0.0973341	0.0669325	0.164467	0.128589	0.38129	0.702935	0.212619	0.176136	0.193434	0.330926	0.436923	0.345917	0.170638	0.208101	0.195798
	1465	0.00695122	0.00695122	0.00695122	0.0216894	0.0736251	-0.041599	-0.0684207	-0.0730108	-0.04564	-0.0413869	-0.0414181	-0.048615	-0.0865516	-0.0579963	-0.0394345	0.0362752	-0.0404957	-0.085679	-0.0487039	0.00308152	-0.0354928	0.11263	0.0122633	0.074659	-0.011008	-0.00403687	0.00845697	0.0253472	0.0252614	-0.0163272	0.0326826	0.0218222	0.0488385	0.0236605	0.0130436	0.0999324	0.0744094	0.325766	0.589826	0.220652	0.191125	0.191025	0.318804	0.44223	0.317588	0.1942	0.187009	0.182828
	1470	-0.0345998	-0.0345998	-0.0345998	0.0323121	0.0597582	-0.0464124	-0.095114	-0.0988158	-0.0867771	-0.0427271	-0.0734336	-0.0810643	-0.107515	-0.0689387	-0.051719	-0.0102649	-0.0677009	-0.104703	-0.0828193	-0.0367482	-0.0338003	0.0655923	-0.0287312	0.0690533	-0.0625126	-0.0339978	0.00364577	0.00647026	0.00709664	0.0143804	-0.0303348	-0.0163578	0.0121894	-0.0118016	0.00243898	0.057594	0.0286223	0.221589	0.344651	0.237925	0.243721	0.207359	0.268903	0.358185	0.28225	0.237478	0.176703	0.163814
	1475	-0.0272404	-0.0272404	-0.0272404	-0.0211751	0.0200275	-0.062267	-0.0881374	-0.0932196	-0.0733089	-0.0649573	-0.0734701	-0.0761322	-0.107894	-0.0853266	-0.0686857	-0.0165349	-0.0740241	-0.107704	-0.0789619	-0.0431959	-0.0640426	0.0379325	-0.0387325	0.0147394	-0.0563041	-0.0468817	-0.0261266	-0.022022	-0.0115163	-0.0460261	-0.0238681	-0.0228151	-0.00763841	-0.0214669	-0.0304621	0.0332435	0.0223191	0.230152	0.496201	0.147732	0.120889	0.114536	0.234534	0.341804	0.230777	0.114423	0.114314	0.107781
	1480	-0.0297741	-0.0297741	-0.0297741	-0.0216554	0.0239121	-0.0644542	-0.0968118	-0.0952542	-0.0766952	-0.0710801	-0.0703327	-0.0776727	-0.11487	-0.0815926	-0.0717973	-0.00233438	-0.0763775	-0.102708	-0.075386	-0.0366018	-0.0618723	0.0608308	-0.0324005	0.0250861	-0.0499326	-0.0479419	-0.030767	-0.0173931	-0.0157978	-0.0552034	-0.00966376	-0.0181941	0.0108067	-0.0117111	-0.0339558	0.0478155	0.0292451	0.249973	0.510886	0.161616	0.132451	0.130472	0.246905	0.346919	0.250581	0.133393	0.128216	0.123117
	1485	0.0583404	0.0583404	0.0583404	0.0551981	0.0988066	0.0118748	-0.00995561	-0.0166911	0.0169727	0.00599346	0.0131592	0.00836956	-0.0264454	0.00128301	0.0142571	0.0713798	0.00968484	-0.0228676	0.00549023	0.0533387	0.0138072	0.146187	0.0525502	0.0978328	0.0399775	0.0395258	0.0503329	0.0597769	0.060443	0.0232864	0.0861198	0.0619176	0.0872216	0.0612571	0.0476882	0.132916	0.102126	0.326186	0.626074	0.207002	0.178227	0.185588	0.318843	0.400744	0.317441	0.182326	0.208099	0.189654
	1490	0.0589311	0.0589311	0.0589311	0.0397582	0.087258	0.0195376	-0.00807876	-0.00205467	0.0266276	0.00979994	0.0270163	0.0222316	-0.0156848	0.021492	0.0289822	0.0852422	0.0134722	-0.00223287	0.017822	0.0627187	0.0242297	0.136438	0.0516	0.0856957	0.0500246	0.0266597	0.0531172	0.0614469	0.0571566	0.0129798	0.0966092	0.0610129	0.109439	0.0793492	0.0325785	0.129114	0.0946511	0.32777	0.636324	0.166623	0.129071	0.140975	0.262347	0.342461	0.298206	0.116953	0.16125	0.140616
	1495	0.153989	0.153989	0.153989	0.1318	0.181946	0.112509	0.0850436	0.0895155	0.116271	0.10497	0.116852	0.117115	0.0776802	0.117011	0.124942	0.169188	0.101098	0.0928476	0.112188	0.154977	0.12634	0.22264	0.136703	0.178611	0.140353	0.118978	0.146144	0.157023	0.14797	0.107055	0.180453	0.147114	0.196847	0.166842	0.128537	0.224037	0.184316	0.38398	0.645529	0.239105	0.209068	0.212427	0.319842	0.388523	0.359956	0.196704	0.237504	0.210362
	1500	0.180723	0.180723	0.180723	0.160142	0.219313	0.134801	0.116131	0.10941	0.144084	0.131153	0.148545	0.146936	0.109125	0.140798	0.152009	0.20104	0.131374	0.117655	0.140674	0.188825	0.151724	0.257151	0.1732	0.212339	0.171977	0.155843	0.168988	0.188514	0.173667	0.129205	0.21649	0.174862	0.223697	0.194925	0.162312	0.261812	0.215247	0.417586	0.680905	0.248893	0.219932	0.227166	0.332336	0.415689	0.376431	0.213455	0.256803	0.227083
	1505	0.0893598	0.0893598	0.0893598	0.160307	0.166604	0.0639276	-0.000234164	0.00148832	0.0427635	0.0444056	0.0420186	0.0305658	-0.00585081	0.056612	0.0586146	0.0913349	0.0415197	0.00760533	0.0254335	0.079095	0.0877251	0.211053	0.0776253	0.201245	0.0597426	0.0814017	0.111737	0.109157	0.0990684	0.121515	0.113565	0.0777319	0.137184	0.097357	0.114579	0.18482	0.124934	0.344346	0.435809	0.323447	0.340327	0.297819	0.375618	0.38791	0.392037	0.364071	0.315767	0.278626
	1510	0.0702681	0.0702681	0.0702681	0.123213	0.14709	0.0412528	-0.00905552	-0.0101067	0.0158156	0.035764	0.0189755	0.0152521	-0.020539	0.0274848	0.0420299	0.0773242	0.0246245	-0.0116619	0.00761185	0.0613501	0.0615938	0.17532	0.0601216	0.163299	0.0383832	0.0562884	0.0964027	0.096038	0.093315	0.0971611	0.07926	0.0656157	0.111701	0.0804235	0.0918185	0.160049	0.111833	0.332835	0.498768	0.307728	0.313375	0.275245	0.362613	0.414147	0.38233	0.315402	0.280203	0.25046
	1515	-0.0106409	-0.0106409	-0.0106409	-0.00580686	0.0294661	-0.0587962	-0.083898	-0.0879726	-0.0548734	-0.0670784	-0.052208	-0.0588665	-0.0982749	-0.0668148	-0.053733	0.00961899	-0.0570779	-0.0869898	-0.0632319	-0.0146386	-0.0495697	0.0815703	-0.0150964	0.0374926	-0.0298567	-0.0328437	-0.0141533	-0.00590535	-0.00540616	-0.0464258	0.0249571	-0.00959214	0.0244147	0.00443814	-0.018317	0.0672723	0.0362966	0.292384	0.562827	0.161391	0.128401	0.134558	0.269089	0.363765	0.271426	0.1335	0.145969	0.132499
	1520	-0.0269179	-0.0269179	-0.0269179	-0.043072	-0.00556781	-0.068009	-0.0940835	-0.0907565	-0.0706417	-0.0747176	-0.0637388	-0.0679653	-0.110203	-0.0798441	-0.0692462	-0.014902	-0.0769991	-0.0935854	-0.0724457	-0.0348403	-0.0643327	0.0381176	-0.0423267	-0.00203179	-0.0450257	-0.0593878	-0.0371349	-0.0299534	-0.028689	-0.0753908	-0.0055391	-0.029116	0.00190565	-0.0134868	-0.0469393	0.036043	0.0160186	0.22497	0.526051	0.0918982	0.0581691	0.0629217	0.188219	0.279381	0.20052	0.0536784	0.0789017	0.0689235
	1525	0.0371259	0.0371259	0.0371259	0.0142903	0.0508157	-0.0134503	-0.0347064	-0.0276258	-0.00177457	-0.0209776	0.00121037	-0.00339741	-0.0451213	-0.0162948	-0.00204903	0.0506177	-0.00953491	-0.0320646	-0.00905519	0.0348437	-0.0063984	0.103793	0.0252258	0.0549433	0.0285765	0.00124581	0.0275288	0.0325976	0.0307028	-0.0205593	0.0694586	0.0315583	0.0727907	0.0529055	0.0128532	0.0994705	0.0718645	0.304869	0.6242	0.130108	0.0908595	0.105344	0.236759	0.324594	0.259767	0.0823016	0.128455	0.114437
	1530	0.0577943	0.0577943	0.0577943	0.035721	0.0750962	0.00495455	-0.0127074	-0.00366737	0.0199227	-0.000378096	0.0327874	0.0270832	-0.0163918	0.0130849	0.0293957	0.0845263	0.0203479	-0.000178815	0.0156062	0.0677711	0.0189283	0.135905	0.0587297	0.0848636	0.0625556	0.0250798	0.0531241	0.0646155	0.0537333	-0.00175214	0.104065	0.0536534	0.110788	0.0886677	0.0403566	0.132876	0.0929996	0.334009	0.640425	0.142405	0.102415	0.119424	0.232984	0.318939	0.279457	0.0889986	0.137853	0.125132
	1535	0.00209704	0.00209704	0.00209704	-0.00795737	0.00474768	-0.0503914	-0.0618513	-0.0649571	-0.030514	-0.0532972	-0.0196483	-0.0380738	-0.0737941	-0.0551659	-0.0413067	0.0192506	-0.0220199	-0.0605446	-0.0388991	0.020062	-0.054758	0.0680487	0.0141875	0.0231381	0.00608942	-0.0129239	0.000699169	-0.0022849	-0.00399772	-0.0432947	0.0647952	0.0109458	0.031828	0.0183956	-0.0129028	0.0628371	0.044389	0.294205	0.578938	0.08018	0.0352773	0.0736544	0.185322	0.30432	0.194774	0.039551	0.0755374	0.0903157
	1540	0.1198	0.1198	0.1198	0.100647	0.145247	0.0536405	0.0402782	0.0408863	0.0750757	0.0542875	0.0873192	0.0802433	0.0326738	0.0573627	0.0795933	0.139055	0.0762477	0.0416342	0.0681079	0.133042	0.0677989	0.20667	0.12476	0.154555	0.126774	0.094667	0.111786	0.128241	0.111434	0.0543507	0.168623	0.116496	0.166241	0.142242	0.110666	0.209798	0.165749	0.407399	0.699364	0.200386	0.165005	0.186426	0.299905	0.409001	0.33745	0.158851	0.206758	0.198993
	1545	0.0802793	0.0802793	0.0802793	0.0580339	0.0880599	0.0192317	0.0103492	0.014018	0.043926	0.0201887	0.0557032	0.0476631	0.00460595	0.0253981	0.0428964	0.0915884	0.0460122	0.0144354	0.0385278	0.0942637	0.0322864	0.154374	0.0830985	0.102056	0.0906992	0.0580328	0.070637	0.0814403	0.0660951	0.0169659	0.128691	0.0730861	0.116935	0.0990901	0.0676766	0.154112	0.115247	0.335501	0.663625	0.12842	0.0966829	0.120289	0.244678	0.32964	0.264443	0.0966918	0.153189	0.138668
	1550	-0.00301385	-0.00301385	-0.00301385	-0.0287625	-0.0146448	-0.058479	-0.0642749	-0.0635093	-0.0351314	-0.0629454	-0.0256526	-0.0350336	-0.072332	-0.0583809	-0.0433294	-0.00093307	-0.0325312	-0.060158	-0.0437351	0.0034849	-0.0564672	0.0438943	-0.00637189	-0.00107971	0.00056671	-0.0283125	-0.0149104	-0.0154401	-0.020493	-0.0675401	0.042286	-0.0126041	0.0170293	0.006914	-0.0248982	0.0442148	0.0201961	0.231125	0.556039	0.0312901	-0.00482924	0.0260361	0.144079	0.228096	0.15351	-0.00291514	0.0510507	0.0497883
	1555	0.0337743	0.0337743	0.0337743	0.0221887	0.0583792	-0.0119561	-0.0311989	-0.0335518	-0.00430813	-0.0201105	-0.00595663	-0.0119843	-0.0463735	-0.020944	-0.0069453	0.0505157	-0.00868621	-0.0382474	-0.0149518	0.0303271	-0.0120854	0.106325	0.0281083	0.0588938	0.017626	0.00758052	0.0272642	0.0302085	0.0359692	-0.00723747	0.0663295	0.0369227	0.0632055	0.0424905	0.0145247	0.0948772	0.071552	0.304112	0.616544	0.159736	0.120041	0.135297	0.2625	0.349186	0.275521	0.115409	0.150344	0.140613
	1560	0.0127705	0.0127705	0.0127705	0.0073678	0.0479783	-0.032261	-0.0558648	-0.0546865	-0.0325499	-0.0400038	-0.0293363	-0.0327831	-0.0688897	-0.0410783	-0.025468	0.0308814	-0.0317578	-0.0602949	-0.0391172	0.00439292	-0.026708	0.0889265	0.00480407	0.0487131	-0.00474238	-0.0153526	0.0109723	0.0165948	0.0196837	-0.0247574	0.0348628	0.0122469	0.0465278	0.0258444	0.00114416	0.0788517	0.0517439	0.284107	0.579207	0.16325	0.130336	0.13365	0.2573	0.34462	0.27254	0.124669	0.144444	0.132865
	1565	-0.0447112	-0.0447112	-0.0447112	-0.0437553	-0.00531496	-0.0851977	-0.113105	-0.109168	-0.0991161	-0.0916693	-0.0827436	-0.0847503	-0.12266	-0.0948086	-0.0794181	-0.0302037	-0.0867043	-0.107839	-0.0955585	-0.0570232	-0.0727474	0.0192615	-0.0570229	-0.001728	-0.0637705	-0.074982	-0.0432675	-0.0341853	-0.0358373	-0.0806895	-0.0339468	-0.0559039	-0.00994175	-0.0248205	-0.0495924	0.0178722	-0.0102293	0.213764	0.486009	0.104318	0.0800121	0.0697278	0.174445	0.266809	0.200955	0.0737039	0.0745489	0.0646716
	1570	0.0229162	0.0229162	0.0229162	-0.00294885	0.0219928	-0.0312538	-0.0504425	-0.0383678	-0.0117964	-0.0404104	-0.00622507	-0.00951683	-0.054391	-0.0242938	-0.0123415	0.0331123	-0.0186939	-0.0373994	-0.0223044	0.0252347	-0.0195487	0.0893343	0.0122526	0.0374652	0.0249548	-0.0156022	0.0135627	0.0174759	0.00899637	-0.0429132	0.0609651	0.00968474	0.0621085	0.0432994	-0.000274962	0.0855358	0.0486503	0.267797	0.603332	0.0879954	0.0545415	0.0715616	0.197423	0.257367	0.225883	0.0474248	0.10551	0.087228
	1575	-0.0380778	-0.0380778	-0.0380778	-0.0504645	-0.0182494	-0.0785043	-0.0993989	-0.0967063	-0.0751681	-0.0896903	-0.065837	-0.0731166	-0.107109	-0.0808163	-0.0709413	-0.0171213	-0.0745381	-0.0924782	-0.0771929	-0.0403294	-0.0719031	0.0255327	-0.0444683	-0.0119412	-0.0490975	-0.0673451	-0.0444937	-0.0385889	-0.0364257	-0.085339	-0.00164105	-0.0435851	-0.000538323	-0.0149922	-0.0573658	0.0178592	-0.00599567	0.233634	0.553007	0.0690731	0.0268137	0.0389755	0.164274	0.248636	0.188319	0.0243568	0.0545941	0.0420392
	1580	-0.0128388	-0.0128388	-0.0128388	-0.0369848	-0.0139671	-0.0668919	-0.0797061	-0.0731794	-0.0497754	-0.075837	-0.0367042	-0.044588	-0.0847339	-0.0629496	-0.0471795	0.00399477	-0.0453008	-0.0681811	-0.0550432	-0.00776086	-0.0586905	0.0443325	-0.0157355	-7.08996e-06	-0.0109867	-0.0468102	-0.0205402	-0.0175655	-0.0206898	-0.0781849	0.033448	-0.022787	0.0247133	0.012789	-0.0350137	0.042368	0.0144495	0.250053	0.581905	0.0528566	0.00746144	0.0338064	0.152405	0.233837	0.184417	0.000889808	0.0523668	0.0462003
	1585	-0.0197936	-0.0197936	-0.0197936	-0.0447187	-0.028255	-0.0807131	-0.0868344	-0.0810381	-0.0545546	-0.0838021	-0.0422649	-0.0485966	-0.0894753	-0.0725589	-0.0571472	-0.0134196	-0.0489878	-0.0775769	-0.0620702	-0.0114904	-0.0694792	0.0401113	-0.0211255	-0.00830686	-0.0103696	-0.0477535	-0.0297236	-0.0254951	-0.035084	-0.0879933	0.0265933	-0.0347604	0.00980296	-0.000785881	-0.035878	0.0384184	0.00436681	0.22507	0.571531	0.0259997	-0.00831106	0.017397	0.146577	0.217011	0.159495	-0.00531434	0.051604	0.0392394
	1590	0.0319127	0.0319127	0.0319127	0.0222877	0.0720401	-0.00861005	-0.0330976	-0.0344958	-0.0162882	-0.0146805	-0.00893698	-0.0108748	-0.0462692	-0.0192187	-0.00344635	0.0480663	-0.0154429	-0.0381874	-0.0182401	0.0216548	-0.00307959	0.0962352	0.0195077	0.0662607	0.0105622	0.00292301	0.0282928	0.0376056	0.0396443	-0.00608337	0.0460334	0.0275068	0.0647226	0.0451712	0.0188658	0.0954831	0.0700444	0.288961	0.571131	0.168019	0.135162	0.133149	0.245808	0.342672	0.272445	0.124299	0.142077	0.128615
	1595	0.0617187	0.0617187	0.0617187	0.0393319	0.076335	-0.000722893	-0.0191822	-0.00479762	0.0170346	-0.00397577	0.0300641	0.0239408	-0.0240319	0.0028736	0.0241164	0.078295	0.0185388	-0.0117644	0.0129608	0.0659264	0.0145317	0.137318	0.0579627	0.0889391	0.0693107	0.0273447	0.0547257	0.0664157	0.052706	-0.00636212	0.0981831	0.0527283	0.109179	0.0890934	0.0483388	0.137338	0.101383	0.342075	0.656327	0.145192	0.109589	0.126073	0.251373	0.348166	0.282359	0.0991961	0.147663	0.136531
	1600	0.103045	0.103045	0.103045	0.0807546	0.128249	0.0609962	0.0363453	0.0422805	0.0651235	0.0540258	0.0678758	0.0650704	0.024983	0.0543876	0.068655	0.11575	0.0516816	0.0340335	0.0599162	0.0976366	0.0672518	0.165847	0.0881858	0.124809	0.0918445	0.0696525	0.0924464	0.102749	0.0992487	0.0504322	0.121951	0.0981814	0.139667	0.118812	0.0820727	0.166745	0.141717	0.341354	0.640999	0.18962	0.154477	0.16163	0.27883	0.362762	0.309862	0.138919	0.184583	0.164457
	1605	-0.00609743	-0.00609743	-0.00609743	-0.0347723	-0.00277897	-0.0499702	-0.06563	-0.0566787	-0.0398083	-0.060367	-0.0324774	-0.0354427	-0.0704214	-0.050406	-0.036468	0.00387474	-0.0449575	-0.0583893	-0.0430807	-0.0136832	-0.0421536	0.0340979	-0.0220742	-0.00228732	-0.0129991	-0.0448824	-0.0181595	-0.0139355	-0.0138201	-0.0698682	0.0184446	-0.0216831	0.0244964	0.0133596	-0.0333583	0.0344353	0.0140271	0.225792	0.537682	0.0501699	0.00911445	0.022971	0.142471	0.219927	0.172414	-0.00291859	0.046423	0.0314156
	1610	0.0185622	0.0185622	0.0185622	-0.0113658	0.0185	-0.0163473	-0.036882	-0.0277228	-0.00634338	-0.0307034	-0.00634094	-0.00949697	-0.0435642	-0.0165267	-0.00963624	0.0272951	-0.0221442	-0.0272649	-0.0145024	0.0135722	-0.0135658	0.0622925	2.51945e-06	0.0185419	0.00884406	-0.0217326	0.00688706	0.00677192	0.00903132	-0.0384344	0.0464201	0.00577094	0.049697	0.0347337	-0.0154217	0.0574022	0.0361493	0.242178	0.562784	0.0705349	0.0292186	0.0438476	0.167255	0.226482	0.196544	0.0155072	0.0748065	0.0531051
	1615	0.00551915	0.00551915	0.00551915	-0.0123626	0.0193391	-0.0358343	-0.0558352	-0.0494827	-0.0272666	-0.0474067	-0.0221439	-0.0271083	-0.0629481	-0.0366325	-0.0245774	0.0224529	-0.0332544	-0.0489904	-0.0333217	0.00202312	-0.0285844	0.066643	-0.00455962	0.023372	-0.00390133	-0.0284491	-0.000881046	0.00245393	0.00435104	-0.0460086	0.0384221	-0.00272613	0.0424318	0.0279866	-0.0171315	0.0580983	0.033314	0.26511	0.583502	0.0994758	0.0568731	0.0702698	0.198475	0.270743	0.224085	0.0464031	0.0923489	0.0737535
	1620	-0.0161732	-0.0161732	-0.0161732	-0.0493524	-0.0292197	-0.0589614	-0.0733074	-0.0660508	-0.0423281	-0.0709876	-0.0385746	-0.0408002	-0.0779874	-0.0549226	-0.0467389	-0.0143953	-0.0542251	-0.059835	-0.0504592	-0.0198167	-0.0512339	0.0222862	-0.0361603	-0.0226025	-0.0233623	-0.0573847	-0.0305983	-0.0320142	-0.0321268	-0.0830109	0.0167153	-0.0367372	0.00783601	-0.000436597	-0.0503335	0.0202518	-0.00467845	0.20233	0.53744	0.0161583	-0.0240593	-0.00540575	0.126001	0.179768	0.147105	-0.0322687	0.0337567	0.00954758
	1625	-0.0179506	-0.0179506	-0.0179506	-0.0474908	-0.0167138	-0.0505039	-0.0732137	-0.0655613	-0.0465726	-0.0640393	-0.0474287	-0.0496494	-0.0838705	-0.0571707	-0.0506376	-0.0132807	-0.0625853	-0.0682583	-0.0545465	-0.0292038	-0.0521969	0.0213995	-0.0410613	-0.0187025	-0.0347988	-0.0589775	-0.0306867	-0.0323891	-0.025526	-0.0715744	0.00135987	-0.0292299	0.00600922	-0.00693727	-0.0523171	0.0178056	0.00281071	0.20304	0.523816	0.0499482	0.00954968	0.0197476	0.146714	0.213099	0.166945	-0.00332904	0.0473525	0.0293119
	1630	-0.000136856	-0.000136856	-0.000136856	-0.0319177	-0.0171936	-0.0435107	-0.0586393	-0.0521375	-0.0214071	-0.0566959	-0.0260474	-0.028052	-0.0647562	-0.0393813	-0.0343542	-0.00127869	-0.0391674	-0.0462059	-0.0349497	-0.00223785	-0.0373211	0.040705	-0.0211829	-0.0102834	-0.00864244	-0.0412106	-0.0156627	-0.0206146	-0.020388	-0.0649569	0.0358713	-0.0184402	0.0200612	0.00836238	-0.0382734	0.034783	0.00865458	0.211911	0.54242	0.0268896	-0.00967593	0.0123694	0.144705	0.189902	0.159167	-0.0145095	0.055893	0.0311685
	1635	-0.024917	-0.024917	-0.024917	-0.0607493	-0.0400638	-0.0619398	-0.0816835	-0.0724853	-0.0489463	-0.075662	-0.0494157	-0.0522131	-0.0895286	-0.0624344	-0.0585977	-0.0231455	-0.0667836	-0.0688759	-0.0577213	-0.0297174	-0.0607555	0.00906296	-0.0480993	-0.0358624	-0.0346548	-0.0682131	-0.0412693	-0.044597	-0.0431554	-0.089989	0.00489435	-0.0395067	-0.00140457	-0.0140109	-0.0654268	0.0083895	-0.0108746	0.182109	0.510033	0.00496257	-0.0335587	-0.0143441	0.108468	0.165877	0.130823	-0.0421812	0.0196184	0.0028367
	1640	0.037189	0.037189	0.037189	0.0102263	0.0375783	-0.0104372	-0.0313518	-0.0193851	0.00726535	-0.0203905	0.00739326	0.00572276	-0.0359165	-0.00497175	0.00469057	0.0450486	-0.00666699	-0.0203035	-0.00414629	0.0355617	0.000284277	0.0976033	0.0212759	0.0464164	0.0339223	-0.0028329	0.0260227	0.0286064	0.0229273	-0.0246975	0.0701776	0.0241921	0.0732717	0.0538253	0.00928187	0.0926137	0.0582208	0.267937	0.592047	0.0950667	0.0622666	0.0756364	0.202126	0.255905	0.22998	0.0529874	0.113017	0.0893929
	1645	0.0368586	0.0368586	0.0368586	0.00778021	0.0410084	-0.013096	-0.0318551	-0.0288668	0.000930298	-0.0228755	0.00245427	0.000730575	-0.0409005	-0.0112939	-0.00044491	0.0428728	-0.0113597	-0.0240429	-0.00977603	0.0341727	-0.00516003	0.0967617	0.0191882	0.0449557	0.025844	-0.00258399	0.0216846	0.0261675	0.0225756	-0.0269927	0.0715952	0.0236522	0.0669911	0.0472129	0.00607151	0.0941297	0.0590213	0.275247	0.588869	0.105678	0.0695829	0.0852521	0.212778	0.276911	0.236913	0.0637569	0.120425	0.0982157
	1650	0.0429344	0.0429344	0.0429344	0.0147369	0.0342203	-0.00685112	-0.0271854	-0.0100933	0.0158675	-0.0156108	0.0151144	0.0119375	-0.0312512	-0.00234619	0.00738609	0.0466395	0.000937362	-0.0161833	0.00459199	0.0428224	0.00405762	0.100418	0.0278809	0.0477972	0.0468562	0.00336395	0.0314137	0.0318957	0.0236444	-0.0229435	0.0747935	0.0308445	0.0760242	0.0582946	0.0164538	0.0960586	0.0656107	0.26084	0.587922	0.0777014	0.0491132	0.0650558	0.19007	0.243074	0.212972	0.0417943	0.105015	0.0864745
	1655	0.0117916	0.0117916	0.0117916	-0.0150677	0.00257798	-0.0440217	-0.0596719	-0.0475669	-0.018586	-0.0523963	-0.0151617	-0.0184239	-0.0619824	-0.0343586	-0.0229397	0.018585	-0.0264435	-0.0455976	-0.0306484	0.0152326	-0.030567	0.0756339	0.00117638	0.0202933	0.0159614	-0.0264109	0.00157535	0.00253306	-0.00553109	-0.0557267	0.0545327	-0.00301894	0.0468312	0.0302256	-0.0129961	0.0696202	0.0318117	0.250456	0.588004	0.0606785	0.0277143	0.0474746	0.178916	0.230469	0.201493	0.0242232	0.0877885	0.06756
	1660	0.0217482	0.0217482	0.0217482	-0.00582959	0.0153378	-0.0311174	-0.0472512	-0.0375187	-0.00936024	-0.0397527	-0.0038929	-0.00740525	-0.0497162	-0.0229017	-0.0110641	0.0298479	-0.0172819	-0.0333842	-0.0194842	0.0237728	-0.017751	0.0801857	0.00994079	0.0291156	0.0232513	-0.0164763	0.00987871	0.0124691	0.00474461	-0.0461062	0.0627308	0.0075129	0.0564924	0.0407231	-0.00443089	0.0774332	0.0410486	0.253988	0.579791	0.063874	0.0300131	0.0488954	0.172071	0.228989	0.201581	0.0243784	0.0858299	0.0666156
	1665	0.0424203	0.0424203	0.0424203	0.0154415	0.0483489	-0.0117544	-0.0291673	-0.0231438	0.00650069	-0.0195613	0.0110833	0.0101601	-0.0325818	-0.00500545	0.00905165	0.0506696	-0.00342539	-0.0186773	-0.00403043	0.0404288	0.00283643	0.103409	0.027373	0.054063	0.0380535	0.00353636	0.028363	0.0360175	0.0268217	-0.0260033	0.0777507	0.0269032	0.0783786	0.0585171	0.0165016	0.103201	0.0627207	0.278469	0.577239	0.100678	0.0691302	0.0827006	0.202287	0.267704	0.234986	0.0613688	0.117726	0.0956893
	1670	0.0380571	0.0380571	0.0380571	0.0142218	0.0436048	-0.0137485	-0.031657	-0.0243597	0.00386451	-0.0220309	0.00664282	0.00274699	-0.0375285	-0.0110295	0.00323515	0.050171	-0.00386097	-0.0252877	-0.00618728	0.0373299	-0.00367843	0.099766	0.0273397	0.051073	0.0342469	0.00192574	0.0279841	0.0314074	0.0276973	-0.0231036	0.0748967	0.0294338	0.0734937	0.054991	0.0134477	0.0961733	0.0641731	0.287614	0.606502	0.10471	0.0679596	0.0846676	0.208237	0.281873	0.238228	0.0595342	0.112666	0.0978095
	1675	0.0319656	0.0319656	0.0319656	-0.00216017	0.0134018	-0.0229438	-0.037039	-0.0260046	0.00347488	-0.0275828	0.00657663	0.00203101	-0.0436389	-0.0196235	-0.00984485	0.0247985	-0.00988633	-0.0265495	-0.0064912	0.0360368	-0.0141029	0.0808583	0.0157472	0.0284368	0.037317	-0.00408526	0.015195	0.0160893	0.00368498	-0.0420538	0.0684636	0.0154054	0.0538073	0.0399866	0.00381243	0.0837266	0.0533975	0.242265	0.565392	0.0384209	0.0122968	0.0339145	0.161207	0.226702	0.171629	0.0119436	0.0787506	0.0640383
	1680	0.0366686	0.0366686	0.0366686	0.00977756	0.0256027	-0.0136399	-0.0278043	-0.0189173	0.0104059	-0.0192795	0.013947	0.0091575	-0.0320242	-0.00918627	0.0018413	0.040921	8.9681e-06	-0.0189114	0.00119238	0.0402599	-0.00253927	0.0894775	0.0262803	0.0401724	0.0404702	0.00363907	0.0249794	0.0253159	0.0183094	-0.0286982	0.0753639	0.0262902	0.0642487	0.0519441	0.0124386	0.0886697	0.0599698	0.249942	0.57584	0.059062	0.0275741	0.048586	0.168084	0.226897	0.190737	0.0235971	0.0856963	0.0706299
	1685	0.0608641	0.0608641	0.0608641	0.0344172	0.0475778	0.0152788	-0.00155238	0.0104737	0.0401519	0.0085032	0.0377034	0.0325134	-0.00747057	0.0168831	0.0257207	0.06182	0.0233052	0.00500511	0.0282697	0.0632245	0.0229542	0.112239	0.0483963	0.0603534	0.0646646	0.0280281	0.0490783	0.0462809	0.0401808	-0.000465688	0.0954237	0.0536767	0.0858074	0.0718233	0.0345404	0.108392	0.0834764	0.258693	0.583981	0.0745487	0.0467038	0.0672896	0.186512	0.237193	0.203866	0.0413401	0.107395	0.0916486
	1690	0.033135	0.033135	0.033135	0.00623326	0.0216351	-0.01375	-0.0315031	-0.0209471	0.00749826	-0.0227932	0.011141	0.00484361	-0.0372103	-0.0108903	-0.000444853	0.0417041	-0.00384523	-0.019425	-0.00271657	0.0370019	-0.00573028	0.087264	0.0228675	0.0355257	0.0351947	-0.00300243	0.0228968	0.0209896	0.0160766	-0.0309711	0.0740906	0.0262454	0.0646173	0.0513357	0.00511569	0.0839776	0.0570748	0.256777	0.583535	0.064482	0.0293241	0.0526303	0.170269	0.231008	0.197867	0.0203257	0.0841081	0.0722515
	1695	0.0462571	0.0462571	0.0462571	0.0190074	0.034702	-0.0017179	-0.0222616	-0.00439818	0.0207376	-0.00905446	0.0238254	0.0189862	-0.0262143	0.00381024	0.0135836	0.0525647	0.0070495	-0.00830005	0.0107053	0.0501243	0.00919444	0.106198	0.0348415	0.0526658	0.0535611	0.00853766	0.0376081	0.0369889	0.0276963	-0.0178132	0.0834262	0.0375781	0.0825592	0.0664753	0.0216622	0.10229	0.0716722	0.264268	0.586924	0.0788483	0.0486006	0.0666991	0.186179	0.238291	0.21297	0.0391219	0.10287	0.0873232
	1700	0.0645703	0.0645703	0.0645703	0.0393521	0.0420945	0.0170728	0.00650385	0.0158377	0.0499482	0.0130376	0.0447096	0.0370343	-0.00117553	0.0184094	0.026384	0.0601211	0.0337162	0.0104927	0.0348119	0.0735462	0.0204989	0.115915	0.0584288	0.0594434	0.0740363	0.0382671	0.0541885	0.0467984	0.0404374	0.00614847	0.108024	0.060452	0.0818993	0.0694857	0.040605	0.109665	0.0862592	0.255216	0.568085	0.0601833	0.0337949	0.0618444	0.178357	0.227659	0.184776	0.0342426	0.103499	0.0951791
	1705	0.0451332	0.0451332	0.0451332	0.0237429	0.0256782	-0.00474813	-0.0144651	-0.00238731	0.0318576	-0.00826307	0.0252401	0.0182009	-0.018474	-0.000139792	0.00881386	0.042018	0.0175916	-0.0109724	0.0133016	0.0536459	-0.00051124	0.101425	0.0424926	0.0444783	0.0586496	0.0200824	0.0373655	0.0300323	0.0226794	-0.0115323	0.0896901	0.0403143	0.066705	0.052246	0.0254428	0.0917237	0.0643936	0.241796	0.556431	0.049408	0.0254787	0.0518048	0.169495	0.214243	0.17578	0.026601	0.0947604	0.0857044
	1710	0.0257274	0.0257274	0.0257274	0.00698769	0.0183936	-0.0240548	-0.0370805	-0.0276492	0.00465556	-0.0307144	0.00395516	-0.00426669	-0.0412905	-0.0204762	-0.00853696	0.0373183	-0.00292951	-0.0319085	-0.00979811	0.0332413	-0.018448	0.0879235	0.0257409	0.0340243	0.033342	-0.00193172	0.0204874	0.0163696	0.0133858	-0.0304119	0.0730194	0.0242994	0.0576407	0.0431015	0.00513431	0.077981	0.0517947	0.262614	0.596331	0.0673749	0.0322599	0.0595158	0.180275	0.242576	0.200181	0.0277161	0.0892207	0.0814703
	1715	0.082669	0.082669	0.082669	0.0570222	0.0713034	0.0337113	0.0213637	0.0290507	0.0625957	0.0293221	0.0591889	0.0510376	0.0120076	0.0330051	0.0429097	0.084516	0.0483262	0.0234084	0.0501659	0.0920467	0.0377099	0.140519	0.0774777	0.0827823	0.0894966	0.0560657	0.0708966	0.0687842	0.0615406	0.0228426	0.124669	0.0806034	0.104928	0.0893884	0.0581485	0.13471	0.11035	0.292618	0.616852	0.0937221	0.065228	0.0925992	0.213592	0.276404	0.223609	0.0635949	0.131707	0.121321
	1720	0.0547097	0.0547097	0.0547097	0.0282688	0.0394385	0.00390975	-0.00998531	0.00219788	0.033327	-0.0011444	0.0315768	0.0247263	-0.0168538	0.00673844	0.0166071	0.0566025	0.0199796	-0.00311277	0.0204533	0.062675	0.0102732	0.113622	0.0481176	0.0562957	0.063483	0.0237262	0.0451058	0.0415699	0.0341193	-0.00721272	0.0977215	0.0492753	0.0812411	0.0659034	0.0307249	0.107673	0.0803067	0.271593	0.59754	0.0725489	0.0427343	0.0675365	0.190231	0.248282	0.20515	0.0397862	0.106335	0.0964016
	1725	0.0608449	0.0608449	0.0608449	0.0311521	0.0374866	0.0103081	-0.0035588	0.00828865	0.0413621	0.00892065	0.0403883	0.0326365	-0.0117866	0.0134711	0.0185522	0.0529865	0.0247965	0.00474592	0.028834	0.0738469	0.0147196	0.11926	0.0529284	0.0596227	0.0738438	0.0334571	0.0479674	0.0451118	0.0312196	-0.00224971	0.105018	0.0543494	0.0814356	0.0653057	0.037227	0.116987	0.0876401	0.254172	0.567588	0.0565417	0.0352545	0.0608365	0.181758	0.234433	0.183736	0.0402661	0.108245	0.0972781
	1730	0.00969726	0.00969726	0.00969726	-0.0210964	-0.0125926	-0.0438232	-0.0504236	-0.0460548	-0.0133042	-0.0441078	-0.0113378	-0.017737	-0.0573098	-0.041757	-0.0334162	-0.000385583	-0.0229253	-0.0464441	-0.0244959	0.0181832	-0.0391966	0.0554861	0.00102643	0.00405811	0.0184441	-0.0156059	-0.00709039	-0.00794834	-0.0188296	-0.0576604	0.0505838	-0.00197607	0.0215042	0.0111503	-0.0133904	0.0576277	0.0308798	0.201285	0.524606	-0.00112926	-0.0233334	0.00220162	0.125508	0.189836	0.123592	-0.0149094	0.0490766	0.0395374
	1735	0.0990976	0.0990976	0.0990976	0.0750708	0.0928748	0.0467056	0.0311142	0.0444564	0.0743069	0.0445274	0.0762678	0.0682229	0.0246369	0.0487128	0.0611968	0.104751	0.062561	0.0358178	0.0650904	0.108942	0.0567734	0.165437	0.0956081	0.108728	0.111418	0.0713051	0.0894969	0.0916988	0.0793906	0.0366093	0.139643	0.0967907	0.130867	0.114092	0.0806627	0.161601	0.132639	0.315137	0.634682	0.117734	0.0909065	0.114003	0.232421	0.296006	0.250406	0.0872617	0.152072	0.139765
	1740	0.0238039	0.0238039	0.0238039	-0.000214294	0.00331741	-0.0300553	-0.0353227	-0.0304072	0.00593294	-0.0289389	0.00283037	-0.00588179	-0.0426609	-0.027582	-0.0203886	0.0163573	-0.00320968	-0.0349876	-0.00896539	0.037432	-0.0277998	0.0809287	0.0232729	0.0234416	0.0366238	0.0042941	0.012347	0.00802867	-0.00111808	-0.033768	0.0717616	0.018553	0.0366743	0.0239029	0.00539702	0.0749098	0.0483044	0.227281	0.547515	0.0238795	0.00127994	0.0297517	0.155936	0.216665	0.147774	0.0130286	0.0764926	0.0692132
	1745	-0.00241115	-0.00241115	-0.00241115	-0.0257495	-0.0169305	-0.0490124	-0.0506074	-0.0559585	-0.0198214	-0.0444634	-0.0234121	-0.031846	-0.0611011	-0.0530521	-0.0481754	-0.0134651	-0.0278044	-0.059221	-0.0307734	0.00853797	-0.0516166	0.0397521	-0.00516435	-0.00586873	0.00105471	-0.0145155	-0.0172766	-0.0198209	-0.0241296	-0.0518344	0.0375936	-0.00678157	-0.0027647	-0.0106559	-0.0211838	0.0394385	0.0230442	0.190521	0.502643	-0.00707721	-0.0293354	-0.00410306	0.122062	0.202546	0.102916	-0.013249	0.0392974	0.0330656
	1750	0.03094	0.03094	0.03094	0.00780134	0.00932526	-0.0225254	-0.0289241	-0.0215953	0.0118822	-0.0224824	0.0110873	0.00272537	-0.0347516	-0.0194967	-0.0102017	0.0217616	0.00355025	-0.0266072	-0.00306711	0.0408674	-0.018071	0.0841855	0.0278878	0.0303584	0.0435956	0.00913638	0.0197213	0.0148367	0.00527479	-0.0278848	0.075417	0.0227971	0.0445096	0.0339201	0.0136331	0.0790888	0.0516515	0.226947	0.542406	0.0274789	0.00571026	0.0317744	0.153937	0.209324	0.149987	0.0140678	0.0781089	0.0692886
	1755	0.0229769	0.0229769	0.0229769	0.00620535	0.00987541	-0.0232328	-0.028263	-0.0309144	0.00519085	-0.0208228	0.003738	-0.00790708	-0.0389605	-0.0267572	-0.0201323	0.0174333	-0.000414763	-0.0339331	-0.00683078	0.0365751	-0.0259879	0.0725725	0.0250291	0.027333	0.0287369	0.0113886	0.0142947	0.00860576	0.00525541	-0.0209477	0.0700066	0.0229347	0.0305426	0.0222656	0.00770721	0.0689992	0.0520836	0.234356	0.538731	0.0349037	0.00729535	0.0360215	0.155733	0.235954	0.144618	0.0192894	0.0696939	0.0681911
	1760	0.0308806	0.0308806	0.0308806	0.019388	0.0222311	-0.0200205	-0.0234637	-0.0257249	0.0120305	-0.0180927	0.0104333	-0.00208414	-0.0322931	-0.0213862	-0.0109741	0.0308344	0.0105612	-0.0301129	-0.00140571	0.045499	-0.0196548	0.088205	0.0381381	0.0408292	0.0389019	0.0207297	0.0255488	0.0195784	0.0170704	-0.0118474	0.0829985	0.0326677	0.0431595	0.0340685	0.0194225	0.0805183	0.0607404	0.256375	0.560892	0.0548324	0.0250673	0.0557942	0.176249	0.254585	0.168231	0.0369128	0.0868356	0.0860531
	1765	0.0523089	0.0523089	0.0523089	0.032632	0.0316158	0.000230665	-0.00939334	0.000278664	0.03548	-0.000686698	0.0333249	0.0220505	-0.0175161	0.00368828	0.0109588	0.0496796	0.0262532	-0.00444335	0.0195846	0.0698202	0.0013511	0.117292	0.05578	0.0580565	0.0684604	0.0320394	0.047301	0.0396608	0.0303273	0.000427653	0.10698	0.05169	0.0742185	0.0588864	0.0357973	0.108019	0.0805117	0.268408	0.56785	0.066996	0.0402601	0.0713064	0.187609	0.245393	0.188492	0.0469838	0.108356	0.106998
	1770	0.0130634	0.0130634	0.0130634	-0.00991983	-0.00132835	-0.0312389	-0.0344722	-0.0403522	-0.00383946	-0.0276062	-0.00658314	-0.0161183	-0.0464561	-0.0364016	-0.0323778	0.00239403	-0.0129039	-0.0416699	-0.0146564	0.0253987	-0.0352462	0.0551252	0.0101695	0.0100266	0.0152082	0.00068781	-0.00105615	-0.00428245	-0.00838641	-0.0349801	0.0544321	0.00914508	0.013562	0.00629853	-0.00678846	0.0551214	0.0397709	0.21101	0.522241	0.00935547	-0.0153423	0.0112337	0.135446	0.218661	0.119142	-0.00191047	0.0524735	0.0463667
	1775	-0.0183918	-0.0183918	-0.0183918	-0.0392682	-0.0225317	-0.055668	-0.0663328	-0.0794428	-0.0448142	-0.0492986	-0.0342996	-0.0496894	-0.0826359	-0.0679058	-0.0684451	-0.0224618	-0.0479331	-0.070369	-0.0455264	0.000340808	-0.0660731	0.0203341	-0.0187881	-0.0107995	-0.021414	-0.0256982	-0.0327005	-0.0294158	-0.0365108	-0.0618525	0.0254033	-0.0152446	-0.0141833	-0.0208987	-0.0375502	0.0328681	0.0258361	0.201287	0.455267	-1.00829e-05	-0.0290862	-0.000436233	0.103621	0.232268	0.0905768	-0.012647	0.0175416	0.0250264
	1780	0.0153745	0.0153745	0.0153745	-0.00646777	0.000692343	-0.027706	-0.0346848	-0.0408519	-0.00186854	-0.0237208	-0.00304871	-0.0146609	-0.0476664	-0.0331954	-0.0323166	0.00593646	-0.0121703	-0.0392899	-0.0119031	0.0320194	-0.0326845	0.0626791	0.0136956	0.0161518	0.0184021	0.00408184	0.00165943	-0.00110671	-0.00743978	-0.0313758	0.0610261	0.0144171	0.018309	0.00984505	-0.00458679	0.0635709	0.0478363	0.219865	0.525222	0.0153838	-0.00908545	0.0196071	0.143074	0.230059	0.125013	0.00696977	0.0596719	0.0542919
	1785	0.0211363	0.0211363	0.0211363	0.00704561	0.013883	-0.0277845	-0.0306986	-0.0359589	0.000212357	-0.0245516	0.00200631	-0.0106436	-0.040696	-0.0306963	-0.0219003	0.02185	0.000316889	-0.0378061	-0.00959902	0.0375395	-0.0296537	0.0749545	0.0290301	0.0314933	0.0289755	0.013197	0.0138363	0.011272	0.00737518	-0.0225152	0.0716097	0.0237874	0.0325844	0.0234251	0.00979858	0.0723235	0.0548131	0.239105	0.539504	0.0428194	0.013341	0.044636	0.157818	0.243653	0.150752	0.0270773	0.0719238	0.0742764
	1790	-0.0273313	-0.0273313	-0.0273313	-0.0469045	-0.0296182	-0.0614634	-0.0697489	-0.0854757	-0.0528494	-0.0551692	-0.0426835	-0.0568695	-0.08606	-0.0752812	-0.0745376	-0.032148	-0.0548262	-0.0763563	-0.0526833	-0.0122465	-0.071855	0.00252555	-0.0293265	-0.0217164	-0.0344894	-0.0338351	-0.0414674	-0.0387624	-0.0422095	-0.0675891	0.0116476	-0.0261371	-0.0275584	-0.0298925	-0.0458666	0.0163093	0.0134899	0.189285	0.439295	-0.0101058	-0.0412169	-0.0147882	0.088584	0.221473	0.0756281	-0.0273816	0.000268787	0.00732595
	1795	-0.00860508	-0.00860508	-0.00860508	-0.0308537	-0.0183819	-0.0515542	-0.0583863	-0.0680555	-0.0299821	-0.0453852	-0.0272442	-0.0396284	-0.0721134	-0.0594537	-0.0590147	-0.0167123	-0.0369861	-0.0643512	-0.0361716	0.00871562	-0.0578344	0.0355353	-0.00965294	-0.00539129	-0.00753834	-0.0178923	-0.0237104	-0.0227977	-0.0298932	-0.0559583	0.0354566	-0.00914471	-0.00678616	-0.0144251	-0.027678	0.0413848	0.0288174	0.204239	0.492658	-0.00260485	-0.0279009	0.000276466	0.12047	0.227234	0.101055	-0.00934827	0.0343068	0.0330096
	1800	-0.0357668	-0.0357668	-0.0357668	-0.0543579	-0.0357382	-0.0709609	-0.0772572	-0.0936562	-0.0622919	-0.0637214	-0.0521476	-0.0656997	-0.0930636	-0.0848999	-0.0823059	-0.0405899	-0.062116	-0.0861652	-0.061602	-0.0226258	-0.0806434	-0.00795143	-0.037577	-0.029766	-0.0439588	-0.0413587	-0.0493058	-0.0464737	-0.0484716	-0.0747766	0.00151413	-0.035423	-0.0372555	-0.0388009	-0.0528896	0.00584868	0.00385389	0.183203	0.430207	-0.0147426	-0.0463982	-0.0217418	0.0828482	0.219256	0.0690111	-0.0325209	-0.00818784	-0.000471522
	1805	-0.00777763	-0.00777763	-0.00777763	-0.0298583	-0.0159888	-0.0453328	-0.056716	-0.0681029	-0.0306618	-0.0397672	-0.0236055	-0.038338	-0.072729	-0.0560994	-0.0586891	-0.0138563	-0.0381371	-0.0591267	-0.0339248	0.0123684	-0.0547918	0.0342664	-0.00920714	-0.00241812	-0.00919644	-0.0169174	-0.0228083	-0.0207103	-0.0289379	-0.0531057	0.0372734	-0.00575872	-0.00404234	-0.0111095	-0.0285602	0.0442343	0.0350605	0.209629	0.474911	0.0025762	-0.0249028	0.00474826	0.11516	0.234426	0.0994633	-0.00807781	0.0304761	0.0331595
	1810	-0.00645671	-0.00645671	-0.00645671	-0.0272654	-0.0131831	-0.0455227	-0.0562229	-0.0676616	-0.0306926	-0.0402039	-0.0227381	-0.0378838	-0.0719024	-0.0560173	-0.0565844	-0.0106139	-0.0358861	-0.0593624	-0.0339357	0.0132054	-0.0545762	0.0367591	-0.00636599	0.000471766	-0.0075014	-0.0150411	-0.0204467	-0.0185603	-0.0260078	-0.0514561	0.0399401	-0.0035077	-0.00107335	-0.00853734	-0.0261302	0.0461585	0.0364383	0.21455	0.483003	0.00850741	-0.0202387	0.00996367	0.119141	0.238688	0.105903	-0.0039721	0.0330953	0.037555
	1815	0.00902731	0.00902731	0.00902731	-0.0101606	-0.00143515	-0.0410681	-0.0537322	-0.0575187	-0.0161091	-0.0371101	-0.0090693	-0.0240122	-0.0653647	-0.0437091	-0.0416436	0.0075944	-0.02194	-0.0500477	-0.023571	0.0322892	-0.0416754	0.0703032	0.0115952	0.021748	0.0161677	-0.0050821	-0.00184284	-0.0010222	-0.0132147	-0.044012	0.0657996	0.0092823	0.0253009	0.0146647	-0.00866552	0.0737674	0.0521027	0.253484	0.539913	0.0301289	0.00128841	0.0339875	0.155986	0.260688	0.146678	0.0175204	0.0658435	0.0646166
	1820	-0.0562555	-0.0562555	-0.0562555	-0.0704237	-0.0463646	-0.0868671	-0.0920879	-0.111246	-0.0858868	-0.0771979	-0.0724148	-0.0858141	-0.108428	-0.103682	-0.0991331	-0.0596393	-0.0805258	-0.103721	-0.080615	-0.0467285	-0.0971455	-0.0378884	-0.0588033	-0.0472402	-0.0712599	-0.0589353	-0.0666533	-0.0627351	-0.0613022	-0.0858943	-0.0251513	-0.056497	-0.0598941	-0.0586365	-0.0707658	-0.0210386	-0.0168427	0.167953	0.360072	-0.0173487	-0.0514848	-0.0333669	0.0614845	0.217478	0.0480906	-0.0406185	-0.0333205	-0.0209581
	1825	0.0103926	0.0103926	0.0103926	-0.00641638	0.0045732	-0.0320098	-0.0421977	-0.0519423	-0.0123591	-0.0283274	-0.00684537	-0.0224547	-0.056773	-0.0402459	-0.0379598	0.00977098	-0.0170591	-0.0450244	-0.0187389	0.0306731	-0.0382116	0.0608303	0.0133372	0.0199669	0.0105861	0.000903229	-9.96899e-05	-0.000952335	-0.00656389	-0.0334465	0.0623636	0.0141854	0.0197271	0.0121169	-0.00805203	0.0646736	0.0520126	0.247585	0.527355	0.0330553	0.000930749	0.0332265	0.148518	0.262123	0.13849	0.0145344	0.0570161	0.0597444
	1830	-0.0605626	-0.0605626	-0.0605626	-0.0749582	-0.0533466	-0.0904751	-0.0948362	-0.114291	-0.0881182	-0.0816827	-0.075806	-0.0884537	-0.110291	-0.106788	-0.102933	-0.0638386	-0.0836514	-0.106346	-0.0835689	-0.0510528	-0.100213	-0.0437109	-0.0626872	-0.0525925	-0.074093	-0.0634593	-0.0717802	-0.0678784	-0.0661734	-0.0916386	-0.0302887	-0.0611845	-0.0653638	-0.0621727	-0.0743307	-0.0268099	-0.0219307	0.157673	0.360575	-0.0287846	-0.0625925	-0.0429597	0.0522648	0.203322	0.0387054	-0.0512351	-0.0409194	-0.0296129
	1835	0.000668703	0.000668703	0.000668703	-0.0128751	-0.000997208	-0.041015	-0.0482161	-0.0600001	-0.0227294	-0.0373256	-0.0170807	-0.0318815	-0.0621761	-0.0500285	-0.0443485	0.00159136	-0.0237404	-0.0542753	-0.0284238	0.0171286	-0.0462486	0.0454322	0.0039845	0.0109363	-0.00255881	-0.00750323	-0.00790821	-0.00957475	-0.010935	-0.0391087	0.0497722	0.00338958	0.00799855	0.00377978	-0.0155443	0.0489559	0.0392966	0.242957	0.518205	0.030896	-0.00450728	0.0257315	0.140969	0.259816	0.132275	0.00641524	0.0441397	0.0478747
	1840	-0.0546272	-0.0546272	-0.0546272	-0.0699676	-0.0485064	-0.0852351	-0.0901042	-0.109384	-0.0825843	-0.0769078	-0.0699444	-0.0830382	-0.10596	-0.101535	-0.0976267	-0.0579961	-0.0784802	-0.101187	-0.0784345	-0.0446539	-0.0954548	-0.0364338	-0.0567938	-0.0470983	-0.0676493	-0.0579078	-0.0664028	-0.062677	-0.0614652	-0.0871627	-0.023007	-0.0547672	-0.0587116	-0.0564374	-0.0693144	-0.0195747	-0.0157052	0.163396	0.37582	-0.0245821	-0.0584192	-0.0376617	0.0580694	0.207269	0.0454974	-0.0470151	-0.0345704	-0.0232193
	1845	-0.0460325	-0.0460325	-0.0460325	-0.062561	-0.0421052	-0.0763919	-0.0805608	-0.100293	-0.0740303	-0.0696008	-0.0607524	-0.0738557	-0.0965073	-0.092773	-0.0876917	-0.0492824	-0.0694346	-0.0919451	-0.0704169	-0.0372673	-0.0873631	-0.0297787	-0.0482973	-0.0404982	-0.0586034	-0.0493958	-0.0589117	-0.0556983	-0.0538568	-0.0802501	-0.0145566	-0.0456413	-0.0502508	-0.0479668	-0.0614325	-0.0125838	-0.00920339	0.161282	0.392766	-0.0224285	-0.0562341	-0.0339069	0.0586956	0.199936	0.0496363	-0.0458399	-0.0303425	-0.0185633
	1850	-0.0403175	-0.0403175	-0.0403175	-0.0576159	-0.0366874	-0.0723238	-0.0776738	-0.0964886	-0.0691569	-0.0653035	-0.0556802	-0.0694946	-0.0940903	-0.0883741	-0.083643	-0.0437039	-0.0651756	-0.0882048	-0.0659237	-0.0301296	-0.0835202	-0.0201248	-0.0424138	-0.0341435	-0.0520028	-0.0441761	-0.0532808	-0.0500377	-0.0495593	-0.0758205	-0.00645653	-0.039316	-0.0428581	-0.0426578	-0.0566416	-0.00349225	-0.00197696	0.171849	0.40622	-0.0150263	-0.0484913	-0.0254978	0.0691556	0.210819	0.059775	-0.0373067	-0.0204967	-0.00875831
	1855	-0.0496229	-0.0496229	-0.0496229	-0.0643435	-0.043959	-0.0814467	-0.0867026	-0.105415	-0.0776033	-0.0737981	-0.0649475	-0.0785668	-0.102316	-0.0970913	-0.0927028	-0.0514908	-0.0732642	-0.0971062	-0.0741882	-0.038689	-0.0912492	-0.0284035	-0.0504679	-0.0409402	-0.0613084	-0.0531663	-0.0608066	-0.0574638	-0.056475	-0.082953	-0.0155472	-0.0487882	-0.0517081	-0.0500263	-0.0640119	-0.0125913	-0.00993204	0.172189	0.39118	-0.0182754	-0.0528676	-0.0304432	0.0657513	0.212881	0.054853	-0.0416056	-0.0274178	-0.0157017
	1860	-0.030311	-0.030311	-0.030311	-0.0462036	-0.0286986	-0.0800647	-0.0893282	-0.0989395	-0.0666286	-0.0759913	-0.050016	-0.0649271	-0.101199	-0.085335	-0.0773116	-0.0272941	-0.0587616	-0.0891487	-0.0675676	-0.0135837	-0.0817933	0.0207322	-0.0274679	-0.0108476	-0.0307427	-0.0413797	-0.039827	-0.0349677	-0.0426875	-0.0786939	0.0195319	-0.0334862	-0.0139957	-0.0207644	-0.0434323	0.0291627	0.0120754	0.233386	0.514674	0.0252707	-0.0107615	0.0186522	0.136649	0.264074	0.129348	0.00330166	0.032965	0.0359569
	1865	-0.0579177	-0.0579177	-0.0579177	-0.0755914	-0.053779	-0.097822	-0.104863	-0.120146	-0.0921817	-0.0915396	-0.077376	-0.091073	-0.119818	-0.10978	-0.104463	-0.060126	-0.0854061	-0.111736	-0.0900718	-0.0466515	-0.106177	-0.0249362	-0.0598251	-0.0457701	-0.0670683	-0.0651171	-0.0702274	-0.0656114	-0.0680476	-0.0979425	-0.0199571	-0.0604857	-0.0540625	-0.0574746	-0.0734868	-0.0122955	-0.0182551	0.185272	0.444652	-0.0078063	-0.042377	-0.0184755	0.0945843	0.235509	0.0786468	-0.0276698	-0.00885426	-0.00282187
	1870	-0.0405977	-0.0405977	-0.0405977	-0.053636	-0.036901	-0.083968	-0.0927468	-0.105194	-0.0712442	-0.079289	-0.0614138	-0.0772146	-0.107302	-0.0939669	-0.08865	-0.0372343	-0.0663684	-0.0989715	-0.07382	-0.0246429	-0.0915796	0.00728816	-0.0366215	-0.0241759	-0.0454753	-0.0478387	-0.0487867	-0.0477322	-0.0493575	-0.0784967	0.00756588	-0.0372842	-0.0307147	-0.0374815	-0.055378	0.0116422	0.00266344	0.224921	0.495119	0.0200339	-0.0170319	0.0122845	0.132991	0.268258	0.116913	-0.00164932	0.0232128	0.0299186
	1875	-0.0760183	-0.0760183	-0.0760183	-0.08629	-0.0623092	-0.0996123	-0.0964705	-0.120628	-0.104803	-0.0915319	-0.0898461	-0.0996442	-0.11042	-0.118304	-0.10722	-0.0779883	-0.0915905	-0.115203	-0.0969048	-0.0776784	-0.109471	-0.0807448	-0.0791551	-0.0711654	-0.0965391	-0.0747163	-0.0856729	-0.0822889	-0.0721347	-0.0981225	-0.0585746	-0.0785128	-0.0874907	-0.0776742	-0.0853683	-0.0608781	-0.0483538	0.110281	0.294809	-0.0428933	-0.0784928	-0.0653558	0.0113124	0.158309	0.00497263	-0.0734912	-0.0766308	-0.0608594
	1880	-0.0658504	-0.0658504	-0.0658504	-0.0771343	-0.056068	-0.097598	-0.101042	-0.120435	-0.0953308	-0.090319	-0.0823438	-0.0953359	-0.115687	-0.113065	-0.106213	-0.0652268	-0.0868011	-0.113281	-0.0913767	-0.0578576	-0.106632	-0.0464409	-0.0656877	-0.0545708	-0.079629	-0.0684327	-0.0747704	-0.0717759	-0.0676544	-0.0949551	-0.0338974	-0.0655583	-0.0677474	-0.0645808	-0.0776528	-0.0323394	-0.0281978	0.164021	0.37744	-0.019205	-0.0562036	-0.0354551	0.0619927	0.21186	0.0500424	-0.045932	-0.0377843	-0.025546
	1885	-0.0368968	-0.0368968	-0.0368968	-0.0549032	-0.035057	-0.0693965	-0.076446	-0.0941636	-0.0646931	-0.062441	-0.0521216	-0.0663462	-0.0930281	-0.0848417	-0.0821192	-0.0406046	-0.0630798	-0.085074	-0.0622625	-0.0242725	-0.0804742	-0.0126779	-0.038895	-0.0303146	-0.0470436	-0.0417398	-0.0501547	-0.0468739	-0.0481842	-0.0739178	-0.000802421	-0.0356054	-0.0382516	-0.039036	-0.0540974	0.00323513	0.00342767	0.179594	0.415262	-0.0131576	-0.0459565	-0.0216446	0.0760694	0.217077	0.0650928	-0.0336375	-0.0136412	-0.00329765
	1890	-0.00117485	-0.00117485	-0.00117485	-0.0200169	-0.012289	-0.0563503	-0.0632947	-0.0653409	-0.0287962	-0.0545967	-0.0226302	-0.0343041	-0.0715648	-0.0546738	-0.0470502	-0.00292294	-0.0284402	-0.0624765	-0.0383385	0.0151799	-0.0539931	0.0600302	0.00132518	0.0111272	0.00757831	-0.0154828	-0.0120751	-0.0116386	-0.0213858	-0.0551638	0.0509567	-0.00548317	0.0151848	0.00370816	-0.0155203	0.058449	0.0315545	0.230436	0.559296	0.0296584	0.00251714	0.0332661	0.162646	0.242289	0.150461	0.0197234	0.0700249	0.0628478
	1895	-0.0344492	-0.0344492	-0.0344492	-0.0534007	-0.0358743	-0.0686327	-0.0772656	-0.092965	-0.0604381	-0.0618112	-0.0496444	-0.0640311	-0.0932874	-0.0824291	-0.0821797	-0.0383209	-0.0617689	-0.0835304	-0.0595494	-0.0184963	-0.078887	-0.00383103	-0.0355282	-0.0271698	-0.0408993	-0.040524	-0.0481993	-0.0447117	-0.0487416	-0.0744263	0.00474024	-0.0327393	-0.0339214	-0.0362231	-0.0519372	0.0105569	0.00821238	0.185026	0.42665	-0.0144053	-0.0454728	-0.0189685	0.0831035	0.219606	0.0696601	-0.0306837	-0.00567666	0.00261948
	1900	-0.0572955	-0.0572955	-0.0572955	-0.0710485	-0.0512921	-0.0906514	-0.0969053	-0.114445	-0.0855988	-0.0833122	-0.0738223	-0.0876203	-0.112138	-0.105225	-0.101618	-0.0580313	-0.0812211	-0.106198	-0.0830139	-0.0452162	-0.0999175	-0.030937	-0.057342	-0.0461898	-0.0681394	-0.0615941	-0.0675628	-0.0643316	-0.0637645	-0.090381	-0.0213449	-0.0564741	-0.0573958	-0.056723	-0.071265	-0.0175261	-0.0162878	0.177398	0.399399	-0.0160619	-0.0513085	-0.0281265	0.0746842	0.222604	0.0602322	-0.0386149	-0.0241283	-0.0140354
	1905	-0.0247667	-0.0247667	-0.0247667	-0.0411111	-0.0257736	-0.0786001	-0.089361	-0.0953571	-0.0596658	-0.075678	-0.0502531	-0.0661044	-0.103528	-0.0842218	-0.0770291	-0.0205102	-0.0551467	-0.0910048	-0.0656456	-0.00743605	-0.0837743	0.0366205	-0.0212276	-0.00703974	-0.0246602	-0.0377672	-0.0332664	-0.0323375	-0.038227	-0.0721926	0.0291364	-0.0229502	-0.00693901	-0.0199102	-0.0422502	0.0369851	0.018535	0.258951	0.549834	0.0449343	0.00847254	0.0408412	0.172703	0.299199	0.156629	0.023323	0.0573686	0.0633372
	1910	-0.00383284	-0.00383284	-0.00383284	-0.01864	-0.0106274	-0.0612525	-0.0700719	-0.0711888	-0.0329432	-0.06186	-0.0282225	-0.0418895	-0.0791047	-0.0592614	-0.0509132	0.000657153	-0.030257	-0.0686674	-0.0447057	0.0143237	-0.0602964	0.0686	0.00249591	0.0141036	0.00430249	-0.0187344	-0.0110609	-0.0123354	-0.0198352	-0.054145	0.0544043	-0.00485347	0.0183943	0.0038383	-0.0181981	0.0598722	0.0316431	0.262948	0.601604	0.0572647	0.0246269	0.0590931	0.198716	0.283423	0.183997	0.0413623	0.0913779	0.0843738
	1915	0.00979325	0.00979325	0.00979325	-0.012428	-0.00506867	-0.0502717	-0.0575472	-0.0560098	-0.0177403	-0.0498028	-0.0129841	-0.0226545	-0.0640649	-0.0443672	-0.0374131	0.00538977	-0.0204324	-0.0520037	-0.0291546	0.0269979	-0.043358	0.076496	0.00943212	0.0206279	0.0210579	-0.00983561	-0.00271357	-0.00108605	-0.0147204	-0.0523397	0.0625255	-0.00142823	0.0284841	0.0161684	-0.00639284	0.0727825	0.0394328	0.246149	0.587882	0.0370473	0.0111323	0.0422449	0.182267	0.250559	0.168648	0.0281698	0.0899479	0.0733835
	1920	0.0254358	0.0254358	0.0254358	-0.00441492	0.0104617	-0.0306353	-0.0432729	-0.042409	-0.00478793	-0.036606	0.0010708	-0.0104467	-0.0542375	-0.0276038	-0.0225187	0.0260837	-0.011275	-0.0317723	-0.0158953	0.0425277	-0.0299722	0.0925858	0.0210864	0.0296299	0.0302995	-0.00251963	0.00968699	0.0109801	-0.000895928	-0.0420649	0.0824326	0.0167061	0.0497262	0.0319499	-0.00350559	0.0873364	0.0538858	0.278833	0.615782	0.0653227	0.030562	0.0678178	0.204824	0.278957	0.201435	0.0414609	0.108762	0.0941328
	1925	0.0113045	0.0113045	0.0113045	-0.00679196	-3.37071e-05	-0.0483386	-0.0546439	-0.0562781	-0.0180757	-0.0486545	-0.0128346	-0.0232469	-0.0624853	-0.0442038	-0.034427	0.0103307	-0.0176504	-0.0518931	-0.0290006	0.0258641	-0.0417347	0.0747673	0.0111563	0.0240438	0.0171294	-0.00672739	0.0010016	0.000765513	-0.0078643	-0.0459832	0.0642093	0.00180984	0.0290874	0.019451	-0.00482443	0.0706792	0.0408408	0.261957	0.603002	0.0524305	0.0209722	0.0527919	0.194574	0.271498	0.181578	0.0347026	0.0920615	0.0785289
	1930	0.00717533	0.00717533	0.00717533	-0.0172966	-0.00988916	-0.0559405	-0.0650294	-0.0609143	-0.0240895	-0.0578967	-0.0174583	-0.0262448	-0.0713949	-0.048174	-0.039595	0.00432116	-0.0264254	-0.0551005	-0.0355664	0.0218459	-0.0468008	0.075077	0.00298031	0.0172295	0.0162737	-0.0181766	-0.00534545	-0.00413004	-0.0176034	-0.0600655	0.0597826	-0.00746461	0.0298172	0.0174406	-0.0126482	0.0707162	0.034635	0.258455	0.610133	0.0466394	0.0171383	0.0486044	0.196081	0.263076	0.18483	0.0296518	0.0953131	0.0764083
	1935	0.00616091	0.00616091	0.00616091	-0.0186647	-0.0104085	-0.0539191	-0.0635163	-0.0585552	-0.0216862	-0.0584655	-0.0196707	-0.0285897	-0.0703881	-0.0487714	-0.0403979	0.00438894	-0.0265604	-0.0557952	-0.0355595	0.0189204	-0.0486121	0.0712728	0.00261129	0.0124284	0.0148751	-0.0207745	-0.00612745	-0.00730761	-0.0174818	-0.0596717	0.0574925	-0.00560924	0.0281305	0.0138665	-0.0156994	0.0642636	0.0320044	0.254474	0.603652	0.0434311	0.0126233	0.0451746	0.187105	0.254621	0.180554	0.0233987	0.0890207	0.0745548
	1940	-0.0425112	-0.0425112	-0.0425112	-0.0616459	-0.0453319	-0.0818359	-0.0924084	-0.105008	-0.0709019	-0.0769235	-0.0611626	-0.076184	-0.107959	-0.092886	-0.0930066	-0.0444295	-0.0712604	-0.0964899	-0.072619	-0.0251427	-0.09208	0.000617838	-0.042228	-0.0316004	-0.04612	-0.0506386	-0.0557258	-0.0527909	-0.0581017	-0.0846321	0.00154755	-0.040268	-0.0366657	-0.0437248	-0.0605277	0.00920162	0.00115228	0.197075	0.470184	-0.00296046	-0.0344691	-0.00500188	0.111468	0.240527	0.0918546	-0.0161324	0.0125752	0.0173096
	1945	-0.0378739	-0.0378739	-0.0378739	-0.0593292	-0.0432479	-0.0911547	-0.0975263	-0.104168	-0.0709537	-0.0869878	-0.0594718	-0.0706116	-0.107369	-0.0935386	-0.0864548	-0.0412246	-0.0675391	-0.0975062	-0.0749043	-0.0234936	-0.0902742	0.0121231	-0.0388903	-0.0253203	-0.0353116	-0.0527924	-0.0510912	-0.0461277	-0.0555707	-0.0937825	0.00749788	-0.0473594	-0.025796	-0.0323347	-0.052639	0.0187439	-0.00178059	0.213466	0.520817	0.000337891	-0.03101	-0.0033219	0.127362	0.240606	0.113668	-0.0149533	0.0258711	0.0210526
	1950	0.0072212	0.0072212	0.0072212	-0.0153101	-0.00397429	-0.0478444	-0.059335	-0.060924	-0.0226015	-0.0460802	-0.0129089	-0.0263519	-0.0695975	-0.0474475	-0.0429475	0.00565002	-0.02501	-0.0530298	-0.0304005	0.0283831	-0.0467836	0.0714138	0.00850874	0.0202713	0.0161261	-0.0104151	-0.00521384	-0.00214474	-0.0164765	-0.0525604	0.0624714	0.00198499	0.0271721	0.0145869	-0.0106491	0.0736933	0.0462194	0.255237	0.569604	0.0369851	0.00797998	0.0410827	0.16861	0.263792	0.160586	0.0234485	0.0765837	0.0705499
	1955	-0.0382917	-0.0382917	-0.0382917	-0.0602351	-0.0424339	-0.0847185	-0.0948151	-0.104537	-0.0718229	-0.0792712	-0.0570899	-0.070683	-0.107657	-0.0911607	-0.0886711	-0.0418203	-0.0695898	-0.0942751	-0.0722698	-0.0207721	-0.0890285	0.00812208	-0.0394872	-0.0249492	-0.0379651	-0.0497761	-0.052778	-0.0463049	-0.0571311	-0.0898526	0.00644334	-0.042974	-0.0277921	-0.0351785	-0.0545351	0.0197812	0.00402452	0.201885	0.483553	-0.00232705	-0.0320809	-0.00397235	0.114031	0.237366	0.0993098	-0.0138051	0.0187653	0.019075
	1960	-0.0169945	-0.0169945	-0.0169945	-0.0331316	-0.0195791	-0.0733999	-0.0846809	-0.0885159	-0.0529856	-0.0720535	-0.0383371	-0.0526186	-0.0941734	-0.0727974	-0.0646344	-0.0128451	-0.0471296	-0.0782902	-0.058094	0.0023411	-0.0702463	0.0479913	-0.0136606	0.00519673	-0.0122024	-0.0334748	-0.0252824	-0.0212544	-0.0324878	-0.0716221	0.0391402	-0.0236394	0.00676508	-0.0027056	-0.0304633	0.0501286	0.0237955	0.264266	0.571371	0.0456243	0.00945112	0.0416706	0.173666	0.284842	0.166114	0.0232242	0.0656033	0.0603615
	1965	-0.0182826	-0.0182826	-0.0182826	-0.0380728	-0.0227116	-0.0704752	-0.0834861	-0.0886341	-0.0548776	-0.068633	-0.0377493	-0.0528897	-0.0947934	-0.07259	-0.0672415	-0.0158043	-0.0501879	-0.0768149	-0.0576284	0.00183522	-0.0716039	0.0416024	-0.016222	0.00110571	-0.0136214	-0.033495	-0.0295383	-0.0238558	-0.0369086	-0.073621	0.0351843	-0.0223789	0.00359481	-0.00738678	-0.0338812	0.0484668	0.0248051	0.242209	0.539957	0.034059	0.00101769	0.0334719	0.153644	0.266436	0.147052	0.0163821	0.0549526	0.0540672
	1970	0.0460988	0.0460988	0.0460988	0.03025	0.0333264	-0.0108248	-0.0245982	-0.022377	0.0204242	-0.0122837	0.0267159	0.0115879	-0.0335979	-0.00651147	-0.000860101	0.0504198	0.0164219	-0.0147523	0.00782633	0.0711451	-0.00645774	0.123637	0.0522723	0.0641961	0.0589008	0.0278751	0.0391498	0.0378496	0.0240472	-0.0100181	0.11122	0.0452054	0.0739408	0.0595814	0.0297964	0.117711	0.0851155	0.303595	0.621976	0.0830155	0.0519352	0.0895702	0.2178	0.294122	0.214871	0.0643281	0.125642	0.117769
	1975	0	0	0	0	0	0	0	0	0	0	0	0	0	0	0	0	0	0	0	0	0	0	0	0	0	0	0	0	0	0	0	0	0	0	0	0	0	0	0	0	0	0	0	0	0	0	0	0
[truncated: 251 more columns]
