# Supplementary material for: Uncovering developmental time and tempo using deep learning
Source: Nat Methods. 2023 Nov 23;20(12):2000–10. doi: 10.1038/s41592-023-02083-8 (PMC10703695; doi:10.1038/s41592-023-02083-8)
Supplement: Supplementary file 34 — Numerical data. [file 41592_2023_2083_MOESM34_ESM.xlsx]

## Sheet: Extended-Data-Figure 9b
	Extended Data Figure 9b
	Time (min)	1205	1210	1215	1220	1225	1230	1235	1240	1245	1250	1255	1260	1265	1270	1275	1280	1285	1290	1295	1300	1305	1310	1315	1320	1325	1330	1335	1340	1345	1350	1355	1360	1365	1370	1375	1380	1385	1390	1395	1400	1405	1410	1415	1420	1425	1430	1435	1440
	1205	1	1	0.994576	0.979515	0.976888	0.970344	0.982169	0.972982	0.978217	0.984182	0.984756	0.980601	0.977364	0.972751	0.981764	0.980473	0.972238	0.973874	0.929183	0.978263	0.968377	0.966883	0.962009	0.975364	0.963199	0.97308	0.949438	0.969391	0.97009	0.971052	0.970804	0.931109	0.974557	0.970475	0.971272	0.940411	0.964702	0.971468	0.973439	0.971357	0.952488	0.956608	0.955092	0.978768	0.964799	0.974069	0.972689	0.965509
	1210	1	1	0.994576	0.979515	0.976888	0.970344	0.982169	0.972982	0.978217	0.984182	0.984756	0.980601	0.977364	0.972751	0.981764	0.980473	0.972238	0.973874	0.929183	0.978263	0.968377	0.966883	0.962009	0.975364	0.963199	0.97308	0.949438	0.969391	0.97009	0.971052	0.970804	0.931109	0.974557	0.970475	0.971272	0.940411	0.964702	0.971468	0.973439	0.971357	0.952488	0.956608	0.955092	0.978768	0.964799	0.974069	0.972689	0.965509
	1215	0.994576	0.994576	0.994576	0.979515	0.976888	0.970344	0.982169	0.972982	0.978217	0.984182	0.984756	0.980601	0.977364	0.972751	0.981764	0.980473	0.972238	0.973874	0.929183	0.978263	0.968377	0.966883	0.962009	0.975364	0.963199	0.97308	0.949438	0.969391	0.97009	0.971052	0.970804	0.931109	0.974557	0.970475	0.971272	0.940411	0.964702	0.971468	0.973439	0.971357	0.952488	0.956608	0.955092	0.978768	0.964799	0.974069	0.972689	0.965509
	1220	0.979515	0.979515	0.979515	0.977269	0.978641	0.968914	0.982702	0.970472	0.978329	0.981745	0.980777	0.974834	0.974113	0.967635	0.977763	0.97403	0.966688	0.965898	0.93157	0.974032	0.960598	0.964569	0.957563	0.972136	0.956739	0.967385	0.948324	0.966297	0.962535	0.964806	0.964879	0.929245	0.968641	0.962396	0.966484	0.937185	0.960836	0.964593	0.967132	0.963176	0.94567	0.952277	0.949269	0.968778	0.952803	0.965261	0.962403	0.952664
	1225	0.976888	0.976888	0.976888	0.978641	0.996205	0.988356	0.985428	0.985642	0.987021	0.988256	0.989288	0.9873	0.982743	0.981651	0.989279	0.989865	0.985157	0.97988	0.959145	0.981024	0.988483	0.98554	0.976323	0.986651	0.985381	0.984708	0.979991	0.986692	0.986217	0.988595	0.984447	0.961343	0.986975	0.979383	0.987432	0.963795	0.984515	0.98705	0.984436	0.986627	0.969371	0.977653	0.977453	0.978231	0.975881	0.98373	0.976085	0.955719
	1230	0.970344	0.970344	0.970344	0.968914	0.988356	0.987723	0.989592	0.985079	0.987249	0.987529	0.986828	0.983112	0.981835	0.982583	0.987467	0.987079	0.983249	0.975172	0.955768	0.981204	0.984909	0.981508	0.973765	0.98658	0.980011	0.981841	0.979761	0.984701	0.982053	0.98508	0.981604	0.962136	0.984269	0.976264	0.985871	0.962375	0.984573	0.982421	0.97853	0.981816	0.962037	0.973994	0.974518	0.972184	0.967343	0.976514	0.967626	0.94664
	1235	0.982169	0.982169	0.982169	0.982702	0.985428	0.989592	0.99061	0.994671	0.994503	0.990253	0.984494	0.988069	0.99048	0.989694	0.983109	0.980215	0.974371	0.965713	0.980364	0.968094	0.976829	0.995347	0.955736	0.975176	0.984074	0.974174	0.982057	0.986976	0.981359	0.988967	0.987618	0.982817	0.989246	0.965515	0.985835	0.984769	0.977126	0.981133	0.975254	0.984844	0.981406	0.985006	0.972191	0.963956	0.977773	0.979136	0.962669	0.929017
	1240	0.972982	0.972982	0.972982	0.970472	0.985642	0.985079	0.994671	0.992346	0.995189	0.993519	0.990384	0.989049	0.992825	0.990454	0.988021	0.9824	0.974587	0.969096	0.964192	0.976147	0.973677	0.98685	0.959466	0.97728	0.976653	0.976163	0.976264	0.983813	0.97785	0.983503	0.984031	0.97151	0.987699	0.967132	0.984879	0.971901	0.978695	0.977086	0.975334	0.978514	0.968411	0.976025	0.968189	0.966293	0.967211	0.974965	0.963029	0.937122
	1245	0.978217	0.978217	0.978217	0.978329	0.987021	0.987249	0.994503	0.995189	0.99749	0.995874	0.99195	0.995011	0.995677	0.996319	0.987779	0.985778	0.978401	0.973234	0.976438	0.972951	0.979465	0.995534	0.962878	0.978682	0.985089	0.979045	0.983825	0.990745	0.983744	0.990955	0.990343	0.983509	0.993882	0.971388	0.989301	0.985001	0.981912	0.983883	0.979624	0.986347	0.984661	0.985574	0.976196	0.968701	0.981696	0.982386	0.967809	0.93715
	1250	0.984182	0.984182	0.984182	0.981745	0.988256	0.987529	0.990253	0.993519	0.995874	0.996879	0.993847	0.994618	0.996655	0.99463	0.989161	0.984783	0.97907	0.971447	0.974025	0.973091	0.975954	0.993878	0.959232	0.978351	0.980358	0.975756	0.979993	0.989063	0.981649	0.987637	0.989312	0.980635	0.990888	0.969173	0.986323	0.981397	0.979022	0.980656	0.976945	0.98225	0.981171	0.983637	0.971832	0.965985	0.976829	0.978843	0.964088	0.933967
	1255	0.984756	0.984756	0.984756	0.980777	0.989288	0.986828	0.984494	0.990384	0.99195	0.993847	0.996107	0.996836	0.995218	0.993454	0.993962	0.990386	0.984092	0.981069	0.965424	0.982873	0.980726	0.991248	0.967651	0.984261	0.981357	0.980629	0.976963	0.988687	0.982985	0.988117	0.987908	0.969665	0.991422	0.977896	0.988572	0.972835	0.980724	0.984203	0.98146	0.983993	0.977231	0.978477	0.971907	0.973448	0.977177	0.982218	0.972412	0.949612
	1260	0.980601	0.980601	0.980601	0.974834	0.9873	0.983112	0.988069	0.989049	0.995011	0.994618	0.996836	0.997607	0.995125	0.993589	0.995982	0.994981	0.990879	0.987396	0.958001	0.986232	0.984415	0.988031	0.97215	0.986762	0.978596	0.982624	0.974499	0.988733	0.984163	0.986054	0.988116	0.964763	0.990116	0.981716	0.987003	0.966773	0.982707	0.984971	0.983664	0.983494	0.975287	0.976437	0.972979	0.976863	0.977041	0.982958	0.974992	0.957585
	1265	0.977364	0.977364	0.977364	0.974113	0.982743	0.981835	0.99048	0.992825	0.995677	0.996655	0.995218	0.995125	0.996986	0.996037	0.993977	0.992178	0.986649	0.984153	0.966188	0.981088	0.981574	0.992308	0.966702	0.982036	0.982063	0.980134	0.974904	0.98938	0.983959	0.989038	0.989533	0.971899	0.993795	0.978892	0.988509	0.97489	0.980366	0.986282	0.984249	0.986915	0.983104	0.980765	0.973741	0.97647	0.982878	0.984885	0.976314	0.954152
	1270	0.972751	0.972751	0.972751	0.967635	0.981651	0.982583	0.989694	0.990454	0.996319	0.99463	0.993454	0.993589	0.996037	0.997204	0.990825	0.98783	0.982528	0.97674	0.968984	0.975612	0.976176	0.992694	0.959325	0.978177	0.978281	0.975642	0.975613	0.98907	0.98028	0.985739	0.98925	0.977161	0.991211	0.969916	0.984766	0.977593	0.977736	0.98052	0.978425	0.982098	0.980878	0.981035	0.97032	0.96878	0.976945	0.97881	0.967658	0.941358
	1275	0.981764	0.981764	0.981764	0.977763	0.989279	0.987467	0.983109	0.988021	0.987779	0.989161	0.993962	0.995982	0.993977	0.990825	0.988847	0.987867	0.982307	0.976668	0.967305	0.975236	0.979303	0.991226	0.96299	0.979186	0.980968	0.977728	0.979082	0.990322	0.983563	0.988987	0.991017	0.981892	0.994174	0.973516	0.987848	0.982942	0.981662	0.984332	0.980207	0.986158	0.984943	0.984942	0.976672	0.971935	0.98321	0.981997	0.97029	0.942817
	1280	0.980473	0.980473	0.980473	0.97403	0.989865	0.987079	0.980215	0.9824	0.985778	0.984783	0.990386	0.994981	0.992178	0.98783	0.987867	0.997155	0.994193	0.993485	0.958157	0.994345	0.987163	0.987785	0.977281	0.991575	0.979771	0.985681	0.975628	0.989569	0.986062	0.987242	0.98788	0.958963	0.988942	0.988348	0.989989	0.960908	0.985546	0.987679	0.985873	0.982994	0.967994	0.973245	0.972744	0.977748	0.97115	0.982269	0.975677	0.960981
	1285	0.972238	0.972238	0.972238	0.966688	0.985157	0.983249	0.974371	0.974587	0.978401	0.97907	0.984092	0.990879	0.986649	0.982528	0.982307	0.994193	0.997287	0.996493	0.95155	0.994164	0.99378	0.984511	0.985028	0.995452	0.983067	0.990653	0.977558	0.990919	0.988984	0.988131	0.988567	0.956624	0.988403	0.991973	0.989336	0.959151	0.988432	0.989866	0.988101	0.985723	0.968094	0.973272	0.977846	0.982822	0.975292	0.984579	0.979943	0.967917
	1290	0.973874	0.973874	0.973874	0.965898	0.97988	0.975172	0.965713	0.969096	0.973234	0.971447	0.981069	0.987396	0.984153	0.97674	0.976668	0.993485	0.996493	0.995043	0.945852	0.992208	0.989641	0.978709	0.978799	0.992327	0.97328	0.98238	0.969289	0.984882	0.981263	0.979104	0.981855	0.949098	0.979428	0.988156	0.981251	0.949733	0.981324	0.982412	0.97946	0.977222	0.960118	0.963386	0.968259	0.972678	0.965459	0.974124	0.96929	0.960098
	1295	0.929183	0.929183	0.929183	0.93157	0.959145	0.955768	0.980364	0.964192	0.976438	0.974025	0.965424	0.958001	0.966188	0.968984	0.967305	0.958157	0.95155	0.945852	0.939987	0.995529	0.989108	0.974658	0.984331	0.991478	0.97511	0.987101	0.966214	0.982663	0.982015	0.979309	0.979613	0.939085	0.979638	0.99378	0.983253	0.943663	0.982115	0.985564	0.985657	0.977706	0.957515	0.960352	0.970156	0.980105	0.966845	0.979061	0.978431	0.973372
	1300	0.978263	0.978263	0.978263	0.974032	0.981024	0.981204	0.968094	0.976147	0.972951	0.973091	0.982873	0.986232	0.981088	0.975612	0.975236	0.994345	0.994164	0.992208	0.995529	0.937327	0.946716	0.985458	0.9215	0.940327	0.966712	0.946674	0.966748	0.964648	0.954262	0.968793	0.96487	0.977893	0.968073	0.937488	0.965144	0.977993	0.952219	0.957194	0.952934	0.960572	0.972689	0.966827	0.949018	0.926984	0.955419	0.955114	0.93216	0.8863
	1305	0.968377	0.968377	0.968377	0.960598	0.988483	0.984909	0.976829	0.973677	0.979465	0.975954	0.980726	0.984415	0.981574	0.976176	0.979303	0.987163	0.99378	0.989641	0.989108	0.946716	0.986376	0.973281	0.982338	0.992393	0.970363	0.985018	0.965957	0.980513	0.979814	0.977308	0.977869	0.935669	0.977389	0.99132	0.983265	0.939988	0.981532	0.982096	0.980697	0.973796	0.947835	0.956652	0.964559	0.976994	0.957444	0.974077	0.971954	0.967588
	1310	0.966883	0.966883	0.966883	0.964569	0.98554	0.981508	0.995347	0.98685	0.995534	0.993878	0.991248	0.988031	0.992308	0.992694	0.991226	0.987785	0.984511	0.978709	0.974658	0.985458	0.973281	0.979457	0.992662	0.99497	0.989458	0.995371	0.987222	0.991583	0.993667	0.989238	0.989105	0.960042	0.98556	0.991746	0.9896	0.962508	0.993571	0.991231	0.988903	0.986269	0.966045	0.977274	0.987493	0.982511	0.976614	0.984795	0.979146	0.962543
	1315	0.962009	0.962009	0.962009	0.957563	0.976323	0.973765	0.955736	0.959466	0.962878	0.959232	0.967651	0.97215	0.966702	0.959325	0.96299	0.977281	0.985028	0.978799	0.984331	0.9215	0.982338	0.992662	0.961031	0.97698	0.986638	0.978056	0.985203	0.99115	0.984262	0.991019	0.990955	0.983692	0.991857	0.97204	0.989228	0.986165	0.980719	0.984848	0.980508	0.985118	0.985877	0.986589	0.974971	0.96525	0.979916	0.982261	0.966202	0.933139
	1320	0.975364	0.975364	0.975364	0.972136	0.986651	0.98658	0.975176	0.97728	0.978682	0.978351	0.984261	0.986762	0.982036	0.978177	0.979186	0.991575	0.995452	0.992327	0.991478	0.940327	0.992393	0.99497	0.97698	0.99277	0.98064	0.994731	0.978853	0.984191	0.987823	0.980105	0.978663	0.938646	0.975627	0.990455	0.98243	0.943516	0.991433	0.985708	0.986316	0.975959	0.947605	0.966255	0.98528	0.984175	0.96443	0.977713	0.978069	0.968017
	1325	0.963199	0.963199	0.963199	0.956739	0.985381	0.980011	0.984074	0.976653	0.985089	0.980358	0.981357	0.978596	0.982063	0.978281	0.980968	0.979771	0.983067	0.97328	0.97511	0.966712	0.970363	0.989458	0.986638	0.98064	0.982856	0.994082	0.981311	0.991531	0.991629	0.98722	0.988017	0.952256	0.98422	0.993817	0.988972	0.954907	0.992313	0.989149	0.986105	0.982225	0.95734	0.972711	0.981467	0.983004	0.96835	0.981002	0.976314	0.964019
	1330	0.97308	0.97308	0.97308	0.967385	0.984708	0.981841	0.974174	0.976163	0.979045	0.975756	0.980629	0.982624	0.980134	0.975642	0.977728	0.985681	0.990653	0.98238	0.987101	0.946674	0.985018	0.995371	0.978056	0.994731	0.994082	0.992526	0.992148	0.992866	0.993612	0.996053	0.991668	0.97753	0.992913	0.982107	0.993797	0.98173	0.990579	0.993642	0.991453	0.993058	0.981428	0.989321	0.992458	0.980851	0.986974	0.990289	0.981705	0.951178
	1335	0.949438	0.949438	0.949438	0.948324	0.979991	0.979761	0.982057	0.976264	0.983825	0.979993	0.976963	0.974499	0.974904	0.975613	0.979082	0.975628	0.977558	0.969289	0.966214	0.966748	0.965957	0.987222	0.985203	0.978853	0.981311	0.992148	0.98776	0.99287	0.995444	0.991924	0.990471	0.959703	0.989043	0.993268	0.993685	0.964209	0.996178	0.99415	0.994153	0.988686	0.965805	0.980525	0.9915	0.989398	0.977866	0.989336	0.98539	0.968393
	1340	0.969391	0.969391	0.969391	0.966297	0.986692	0.984701	0.986976	0.983813	0.990745	0.989063	0.988687	0.988733	0.98938	0.98907	0.990322	0.989569	0.990919	0.984882	0.982663	0.964648	0.980513	0.991583	0.99115	0.984191	0.991531	0.992866	0.99287	0.993587	0.99147	0.99159	0.991157	0.983787	0.986862	0.974481	0.990027	0.983591	0.993357	0.985752	0.981614	0.981969	0.973031	0.989473	0.990752	0.966599	0.973828	0.979259	0.963869	0.927569
	1345	0.97009	0.97009	0.97009	0.962535	0.986217	0.982053	0.981359	0.97785	0.983744	0.981649	0.982985	0.984163	0.983959	0.98028	0.983563	0.986062	0.988984	0.981263	0.982015	0.954262	0.979814	0.993667	0.984262	0.987823	0.991629	0.993612	0.995444	0.99147	0.996686	0.996372	0.9983	0.980283	0.995205	0.985644	0.994985	0.981948	0.995049	0.993266	0.989921	0.989642	0.979627	0.991671	0.991052	0.981106	0.983095	0.987407	0.977049	0.949283
	1350	0.971052	0.971052	0.971052	0.964806	0.988595	0.98508	0.988967	0.983503	0.990955	0.987637	0.988117	0.986054	0.989038	0.985739	0.988987	0.987242	0.988131	0.979104	0.979309	0.968793	0.977308	0.989238	0.991019	0.980105	0.98722	0.996053	0.991924	0.99159	0.996372	0.996948	0.997315	0.973009	0.99345	0.989778	0.99536	0.97692	0.995936	0.995215	0.991725	0.990705	0.974546	0.990335	0.993433	0.986861	0.984503	0.99067	0.981774	0.957097
	1355	0.970804	0.970804	0.970804	0.964879	0.984447	0.981604	0.987618	0.984031	0.990343	0.989312	0.987908	0.988116	0.989533	0.98925	0.991017	0.98788	0.988567	0.981855	0.979613	0.96487	0.977869	0.989105	0.990955	0.978663	0.988017	0.991668	0.990471	0.991157	0.9983	0.997315	0.996582	0.980301	0.997746	0.985509	0.997309	0.9844	0.993427	0.995586	0.991601	0.994373	0.982658	0.993117	0.991413	0.98471	0.988409	0.992509	0.981868	0.952883
	1360	0.931109	0.931109	0.931109	0.929245	0.961343	0.962136	0.982817	0.97151	0.983509	0.980635	0.969665	0.964763	0.971899	0.977161	0.981892	0.958963	0.956624	0.949098	0.939085	0.977893	0.935669	0.960042	0.983692	0.938646	0.952256	0.97753	0.959703	0.983787	0.980283	0.973009	0.980301	0.982551	0.995644	0.984186	0.994621	0.985038	0.99234	0.992218	0.988107	0.989525	0.980763	0.992626	0.989084	0.980781	0.984824	0.987593	0.975776	0.946816
	1365	0.974557	0.974557	0.974557	0.968641	0.986975	0.984269	0.989246	0.987699	0.993882	0.990888	0.991422	0.990116	0.993795	0.991211	0.994174	0.988942	0.988403	0.979428	0.979638	0.968073	0.977389	0.98556	0.991857	0.975627	0.98422	0.992913	0.989043	0.986862	0.995205	0.99345	0.997746	0.995644	0.981888	0.945529	0.975852	0.997165	0.97092	0.969105	0.962825	0.972459	0.984125	0.989232	0.974464	0.942387	0.972863	0.965187	0.943191	0.892373
	1370	0.970475	0.970475	0.970475	0.962396	0.979383	0.976264	0.965515	0.967132	0.971388	0.969173	0.977896	0.981716	0.978892	0.969916	0.973516	0.988348	0.991973	0.988156	0.99378	0.937488	0.99132	0.991746	0.97204	0.990455	0.993817	0.982107	0.993268	0.974481	0.985644	0.989778	0.985509	0.984186	0.945529	0.982903	0.996877	0.985666	0.990986	0.994983	0.992425	0.995051	0.986882	0.992992	0.989347	0.985243	0.990335	0.992685	0.98391	0.956128
	1375	0.971272	0.971272	0.971272	0.966484	0.987432	0.985871	0.985835	0.984879	0.989301	0.986323	0.988572	0.987003	0.988509	0.984766	0.987848	0.989989	0.989336	0.981251	0.983253	0.965144	0.983265	0.9896	0.989228	0.98243	0.988972	0.993797	0.993685	0.990027	0.994985	0.99536	0.997309	0.994621	0.975852	0.996877	0.9903	0.95158	0.98917	0.991784	0.989378	0.984034	0.959081	0.969023	0.980421	0.986564	0.972051	0.985137	0.982244	0.973776
	1380	0.940411	0.940411	0.940411	0.937185	0.963795	0.962375	0.984769	0.971901	0.985001	0.981397	0.972835	0.966773	0.97489	0.977593	0.982942	0.960908	0.959151	0.949733	0.943663	0.977993	0.939988	0.962508	0.986165	0.943516	0.954907	0.98173	0.964209	0.983591	0.981948	0.97692	0.9844	0.985038	0.997165	0.985666	0.95158	0.979608	0.995027	0.997252	0.99392	0.994455	0.978887	0.989464	0.990231	0.985849	0.98404	0.99275	0.983753	0.959612
	1385	0.964702	0.964702	0.964702	0.960836	0.984515	0.984573	0.977126	0.978695	0.981912	0.979022	0.980724	0.982707	0.980366	0.977736	0.981662	0.985546	0.988432	0.981324	0.982115	0.952219	0.981532	0.993571	0.980719	0.991433	0.992313	0.990579	0.996178	0.993357	0.995049	0.995936	0.993427	0.99234	0.97092	0.990986	0.98917	0.995027	0.972158	0.974737	0.96869	0.977922	0.98954	0.992053	0.977648	0.952133	0.981344	0.973362	0.952968	0.90502
	1390	0.971468	0.971468	0.971468	0.964593	0.98705	0.982421	0.981133	0.977086	0.983883	0.980656	0.984203	0.984971	0.986282	0.98052	0.984332	0.987679	0.989866	0.982412	0.985564	0.957194	0.982096	0.991231	0.984848	0.985708	0.989149	0.993642	0.99415	0.985752	0.993266	0.995215	0.995586	0.992218	0.969105	0.994983	0.991784	0.997252	0.974737	0.993377	0.991763	0.987148	0.968783	0.986619	0.994215	0.983281	0.976598	0.986545	0.978674	0.955542
	1395	0.973439	0.973439	0.973439	0.967132	0.984436	0.97853	0.975254	0.975334	0.979624	0.976945	0.98146	0.983664	0.984249	0.978425	0.980207	0.985873	0.988101	0.97946	0.985657	0.952934	0.980697	0.988903	0.980508	0.986316	0.986105	0.991453	0.994153	0.981614	0.989921	0.991725	0.991601	0.988107	0.962825	0.992425	0.989378	0.99392	0.96869	0.991763	0.997731	0.997293	0.981822	0.989551	0.992701	0.992034	0.989573	0.99685	0.991841	0.971499
	1400	0.971357	0.971357	0.971357	0.963176	0.986627	0.981816	0.984844	0.978514	0.986347	0.98225	0.983993	0.983494	0.986915	0.982098	0.986158	0.982994	0.985723	0.977222	0.977706	0.960572	0.973796	0.986269	0.985118	0.975959	0.982225	0.993058	0.988686	0.981969	0.989642	0.990705	0.994373	0.989525	0.972459	0.995051	0.984034	0.994455	0.977922	0.987148	0.997293	0.994034	0.979059	0.985705	0.991807	0.992981	0.986804	0.996022	0.994951	0.977089
	1405	0.952488	0.952488	0.952488	0.94567	0.969371	0.962037	0.981406	0.968411	0.984661	0.981171	0.977231	0.975287	0.983104	0.980878	0.984943	0.967994	0.968094	0.960118	0.957515	0.972689	0.947835	0.966045	0.985877	0.947605	0.95734	0.981428	0.965805	0.973031	0.979627	0.974546	0.982658	0.980763	0.984125	0.986882	0.959081	0.978887	0.98954	0.968783	0.981822	0.979059	0.986393	0.990015	0.989087	0.990162	0.993015	0.996687	0.990583	0.968005
	1410	0.956608	0.956608	0.956608	0.952277	0.977653	0.973994	0.985006	0.976025	0.985574	0.983637	0.978477	0.976437	0.980765	0.981035	0.984942	0.973245	0.973272	0.963386	0.960352	0.966827	0.956652	0.977274	0.986589	0.966255	0.972711	0.989321	0.980525	0.989473	0.991671	0.990335	0.993117	0.992626	0.989232	0.992992	0.969023	0.989464	0.992053	0.986619	0.989551	0.985705	0.990015	0.989603	0.977223	0.965055	0.993304	0.984659	0.971945	0.934999
	1415	0.955092	0.955092	0.955092	0.949269	0.977453	0.974518	0.972191	0.968189	0.976196	0.971832	0.971907	0.972979	0.973741	0.97032	0.976672	0.972744	0.977846	0.968259	0.970156	0.949018	0.964559	0.987493	0.974971	0.98528	0.981467	0.992458	0.9915	0.990752	0.991052	0.993433	0.991413	0.989084	0.974464	0.989347	0.980421	0.990231	0.977648	0.994215	0.992701	0.991807	0.989087	0.977223	0.991618	0.975627	0.989564	0.988572	0.97494	0.936737
	1420	0.978768	0.978768	0.978768	0.968778	0.978231	0.972184	0.963956	0.966293	0.968701	0.965985	0.973448	0.976863	0.97647	0.96878	0.971935	0.977748	0.982822	0.972678	0.980105	0.926984	0.976994	0.982511	0.96525	0.984175	0.983004	0.980851	0.989398	0.966599	0.981106	0.986861	0.98471	0.980781	0.942387	0.985243	0.986564	0.985849	0.952133	0.983281	0.992034	0.992981	0.990162	0.965055	0.975627	0.983798	0.986091	0.989044	0.983065	0.953709
	1425	0.964799	0.964799	0.964799	0.952803	0.975881	0.967343	0.977773	0.967211	0.981696	0.976829	0.977177	0.977041	0.982878	0.976945	0.98321	0.97115	0.975292	0.965459	0.966845	0.955419	0.957444	0.976614	0.979916	0.96443	0.96835	0.986974	0.977866	0.973828	0.983095	0.984503	0.988409	0.984824	0.972863	0.990335	0.972051	0.98404	0.981344	0.976598	0.989573	0.986804	0.993015	0.993304	0.989564	0.986091	0.983291	0.992328	0.995453	0.986658
	1430	0.974069	0.974069	0.974069	0.965261	0.98373	0.976514	0.979136	0.974965	0.982386	0.978843	0.982218	0.982958	0.984885	0.97881	0.981997	0.982269	0.984579	0.974124	0.979061	0.955114	0.974077	0.984795	0.982261	0.977713	0.981002	0.990289	0.989336	0.979259	0.987407	0.99067	0.992509	0.987593	0.965187	0.992685	0.985137	0.99275	0.973362	0.986545	0.99685	0.996022	0.996687	0.984659	0.988572	0.989044	0.992328	0.992811	0.985717	0.957265
	1435	0.972689	0.972689	0.972689	0.962403	0.976085	0.967626	0.962669	0.963029	0.967809	0.964088	0.972412	0.974992	0.976314	0.967658	0.97029	0.975677	0.979943	0.96929	0.978431	0.93216	0.971954	0.979146	0.966202	0.978069	0.976314	0.981705	0.98539	0.963869	0.977049	0.981774	0.981868	0.975776	0.943191	0.98391	0.982244	0.983753	0.952968	0.978674	0.991841	0.994951	0.990583	0.971945	0.97494	0.983065	0.995453	0.985717	0.994988	0.974748
	1440	0.965509	0.965509	0.965509	0.952664	0.955719	0.94664	0.929017	0.937122	0.93715	0.933967	0.949612	0.957585	0.954152	0.941358	0.942817	0.960981	0.967917	0.960098	0.973372	0.8863	0.967588	0.962543	0.933139	0.968017	0.964019	0.951178	0.968393	0.927569	0.949283	0.957097	0.952883	0.946816	0.892373	0.956128	0.973776	0.959612	0.90502	0.955542	0.971499	0.977089	0.968005	0.934999	0.936737	0.953709	0.986658	0.957265	0.974748	0.988933
	1445	0.973926	0.973926	0.973926	0.963223	0.964249	0.955209	0.95067	0.953648	0.958262	0.954677	0.965687	0.970991	0.972013	0.962186	0.963453	0.971321	0.975195	0.967583	0.978269	0.918787	0.971302	0.966283	0.956227	0.963319	0.965159	0.961502	0.970263	0.939293	0.961367	0.963811	0.964652	0.960637	0.920473	0.970813	0.974159	0.968739	0.932862	0.959841	0.978294	0.983268	0.977246	0.961116	0.953483	0.959907	0.98626	0.973995	0.982883	0.991011
	1450	0.963877	0.963877	0.963877	0.957068	0.977413	0.970485	0.983404	0.972985	0.984967	0.982115	0.98171	0.979466	0.98594	0.982358	0.985034	0.976777	0.976794	0.967753	0.96917	0.968457	0.960677	0.974546	0.986777	0.961232	0.969641	0.986369	0.976765	0.97637	0.984928	0.983579	0.989603	0.985821	0.978242	0.991637	0.971825	0.986319	0.985134	0.978303	0.989006	0.988297	0.989616	0.99371	0.990979	0.983771	0.977132	0.993039	0.991991	0.983283
	1455	0.971313	0.971313	0.971313	0.962193	0.981702	0.978009	0.981334	0.974958	0.984374	0.981694	0.982576	0.984108	0.987536	0.984091	0.9889	0.981798	0.985937	0.979298	0.978134	0.952599	0.971096	0.984718	0.981478	0.97536	0.982632	0.986484	0.985119	0.977965	0.990647	0.990916	0.992227	0.991405	0.973409	0.993784	0.981514	0.988738	0.978326	0.986265	0.992252	0.989923	0.992258	0.984721	0.989869	0.989056	0.987852	0.992722	0.990504	0.985136
	1460	0.975346	0.975346	0.975346	0.964409	0.975868	0.969857	0.964479	0.965305	0.972116	0.969831	0.975789	0.982304	0.981618	0.97446	0.979208	0.980693	0.985875	0.979048	0.983217	0.926245	0.976256	0.982198	0.96793	0.979836	0.982812	0.974784	0.98362	0.963991	0.982218	0.985898	0.982605	0.982341	0.948081	0.985337	0.984433	0.981866	0.955807	0.981606	0.988815	0.989102	0.984904	0.970684	0.976705	0.981981	0.99233	0.98536	0.989271	0.990083
	1465	0.966952	0.966952	0.966952	0.95416	0.966533	0.959064	0.944851	0.949269	0.951443	0.947805	0.960884	0.967919	0.965811	0.954008	0.956984	0.97208	0.97758	0.971622	0.981972	0.908161	0.976009	0.973659	0.949413	0.972538	0.972021	0.963144	0.97584	0.942943	0.961008	0.967312	0.964485	0.959114	0.914565	0.967738	0.982532	0.971731	0.923766	0.966738	0.981493	0.985044	0.978127	0.950914	0.950564	0.964251	0.987601	0.967817	0.982648	0.991949
	1470	0.970109	0.970109	0.970109	0.959692	0.977678	0.972307	0.964293	0.963679	0.968507	0.964369	0.97202	0.976133	0.976705	0.96865	0.973133	0.977382	0.982992	0.976188	0.980934	0.928239	0.975006	0.982185	0.964906	0.978279	0.979552	0.978594	0.984051	0.962356	0.976872	0.98082	0.980015	0.975377	0.944165	0.983231	0.9839	0.983432	0.95097	0.979575	0.991519	0.992806	0.990919	0.969598	0.972618	0.981331	0.993497	0.983272	0.991235	0.996174
	1475	0.971666	0.971666	0.971666	0.961566	0.977731	0.969989	0.967611	0.965167	0.974726	0.970864	0.977306	0.981356	0.98311	0.974278	0.979401	0.98044	0.98448	0.977045	0.98212	0.936104	0.974625	0.981241	0.971764	0.976954	0.979523	0.980546	0.983188	0.965548	0.981763	0.984564	0.984473	0.981199	0.951264	0.987436	0.984735	0.985207	0.959943	0.979092	0.992854	0.991985	0.991873	0.978586	0.978505	0.982899	0.993169	0.990839	0.994116	0.995025
	1480	0.940478	0.940478	0.940478	0.924765	0.940586	0.930298	0.913458	0.917684	0.920907	0.916117	0.931737	0.941206	0.939144	0.925516	0.929241	0.946177	0.954446	0.949159	0.962446	0.877126	0.952074	0.952845	0.919735	0.953834	0.947396	0.942463	0.95503	0.916012	0.935107	0.942984	0.938236	0.932235	0.884943	0.942512	0.961956	0.946878	0.894631	0.942306	0.96226	0.969027	0.959111	0.930876	0.92567	0.945846	0.971099	0.94972	0.964841	0.981832
	1485	0.950395	0.950395	0.950395	0.936479	0.954269	0.947235	0.929331	0.933332	0.934782	0.930726	0.945119	0.952831	0.950492	0.938128	0.942466	0.959425	0.966116	0.961507	0.972241	0.891177	0.966039	0.965526	0.933392	0.965909	0.961989	0.953473	0.966834	0.932494	0.949374	0.957287	0.952283	0.947232	0.901372	0.955362	0.974414	0.961637	0.909778	0.9576	0.973674	0.977718	0.969634	0.938218	0.939262	0.957209	0.980338	0.95667	0.972806	0.986134
	1490	0.958074	0.958074	0.958074	0.945623	0.955661	0.947006	0.931862	0.941727	0.945161	0.942168	0.957662	0.96458	0.962107	0.948892	0.951244	0.967228	0.970638	0.964605	0.976666	0.89722	0.969367	0.964377	0.940525	0.966505	0.963746	0.954765	0.967567	0.934987	0.954215	0.95888	0.955295	0.951372	0.90675	0.961027	0.975702	0.964699	0.915898	0.959014	0.974367	0.979088	0.969605	0.946041	0.942289	0.957116	0.979902	0.960742	0.975203	0.986604
	1495	0.944227	0.944227	0.944227	0.930973	0.955308	0.947658	0.938502	0.939577	0.942638	0.939051	0.94768	0.956839	0.955169	0.946771	0.949672	0.960688	0.965866	0.963256	0.969296	0.910998	0.960767	0.96489	0.943682	0.956581	0.95659	0.95616	0.963376	0.938377	0.951795	0.955602	0.952574	0.950151	0.918933	0.957877	0.967467	0.962155	0.922948	0.9572	0.973277	0.977654	0.971959	0.95147	0.946296	0.958141	0.970846	0.959959	0.972867	0.98102
	1500	0.955352	0.955352	0.955352	0.942401	0.957908	0.952845	0.938176	0.943252	0.944864	0.941778	0.952928	0.961865	0.958958	0.948934	0.953389	0.966281	0.971625	0.969023	0.975675	0.899017	0.970241	0.968132	0.941756	0.965129	0.966499	0.954762	0.968648	0.936969	0.955864	0.961567	0.956386	0.954994	0.912974	0.961575	0.977582	0.966871	0.919387	0.961362	0.97657	0.978207	0.973959	0.944953	0.945516	0.958976	0.980745	0.960671	0.97479	0.983859
	1505	0.959416	0.959416	0.959416	0.948943	0.965854	0.960242	0.963561	0.962377	0.970512	0.966558	0.969871	0.972514	0.977287	0.971463	0.976741	0.96729	0.969946	0.962037	0.964077	0.936191	0.955611	0.966762	0.965395	0.954966	0.959566	0.971938	0.967918	0.955838	0.969249	0.969517	0.972846	0.970625	0.956773	0.981077	0.966611	0.976102	0.962871	0.966099	0.982862	0.984163	0.987107	0.98259	0.97442	0.973652	0.97962	0.986662	0.986177	0.987189
	1510	0.938108	0.938108	0.938108	0.923354	0.937583	0.929515	0.911097	0.916859	0.918455	0.914758	0.929992	0.940494	0.937575	0.924309	0.928815	0.944499	0.952613	0.949347	0.959613	0.870861	0.951368	0.950565	0.915589	0.950295	0.945977	0.935781	0.950386	0.911768	0.931651	0.939144	0.933367	0.929557	0.883306	0.939361	0.959745	0.944009	0.891864	0.939641	0.959229	0.965119	0.956706	0.927621	0.922514	0.941214	0.968246	0.944796	0.960032	0.976952
	1515	0.9438	0.9438	0.9438	0.930298	0.953138	0.946588	0.944282	0.941824	0.949419	0.944636	0.950488	0.957907	0.959842	0.953203	0.959143	0.955739	0.962129	0.95819	0.960212	0.91263	0.950397	0.960734	0.946593	0.948991	0.951078	0.956188	0.957235	0.938671	0.953651	0.955141	0.954697	0.953393	0.9323	0.962763	0.958343	0.959876	0.937102	0.953846	0.971933	0.974636	0.974598	0.964669	0.955161	0.960743	0.970128	0.971148	0.973618	0.980233
	1520	0.946125	0.946125	0.946125	0.932393	0.953105	0.947275	0.9401	0.938824	0.944915	0.939952	0.947649	0.955028	0.955137	0.946743	0.953835	0.954277	0.961943	0.957507	0.960893	0.901304	0.953392	0.962986	0.940821	0.954902	0.955243	0.955562	0.961207	0.937379	0.95245	0.95735	0.954167	0.952519	0.923332	0.960519	0.964247	0.961379	0.92993	0.955185	0.97372	0.97487	0.975822	0.9565	0.951967	0.961054	0.975743	0.968735	0.97527	0.982893
	1525	0.932333	0.932333	0.932333	0.914786	0.923741	0.915778	0.899373	0.905845	0.906918	0.903037	0.91843	0.92998	0.926595	0.913788	0.919168	0.932555	0.941619	0.938264	0.9495	0.85442	0.941465	0.939088	0.903485	0.937897	0.934287	0.922907	0.939883	0.89695	0.919378	0.928442	0.920976	0.919507	0.870028	0.928311	0.950894	0.933198	0.880944	0.926692	0.949109	0.954312	0.94745	0.91781	0.910946	0.929034	0.961216	0.937448	0.951938	0.969184
	1530	0.915491	0.915491	0.915491	0.908879	0.943205	0.937304	0.958015	0.939698	0.958362	0.952396	0.945435	0.943798	0.954114	0.953519	0.961857	0.934374	0.937223	0.929517	0.923414	0.947983	0.911088	0.941391	0.95839	0.920092	0.92572	0.959517	0.938055	0.951232	0.953612	0.948069	0.956856	0.95407	0.971442	0.963768	0.926334	0.952915	0.974504	0.944427	0.960535	0.958869	0.968908	0.987702	0.974443	0.962551	0.942005	0.978097	0.964337	0.954858
	1535	0.912702	0.912702	0.912702	0.897783	0.905835	0.898771	0.882761	0.89126	0.891989	0.887378	0.905558	0.914401	0.912789	0.897813	0.903054	0.91841	0.923594	0.920101	0.933786	0.846025	0.927196	0.91664	0.888791	0.914859	0.913354	0.904413	0.918716	0.87566	0.897775	0.904491	0.901898	0.896508	0.851626	0.91186	0.934181	0.918406	0.862824	0.905858	0.932631	0.937895	0.931885	0.903772	0.889813	0.90667	0.940821	0.918043	0.935833	0.954006
	1540	0.928309	0.928309	0.928309	0.914776	0.92394	0.917174	0.900394	0.907678	0.908059	0.905297	0.921638	0.930776	0.928777	0.914799	0.918717	0.93658	0.940821	0.938879	0.950253	0.862046	0.943834	0.933855	0.906106	0.932597	0.932809	0.919533	0.934972	0.894386	0.917135	0.924233	0.919932	0.916462	0.869949	0.928128	0.95147	0.935127	0.879871	0.924698	0.948066	0.95278	0.944947	0.916084	0.907673	0.923066	0.955169	0.930562	0.948981	0.965266
	1545	0.94362	0.94362	0.94362	0.929119	0.936053	0.929114	0.921114	0.926648	0.931307	0.927695	0.939779	0.947209	0.947953	0.93702	0.942154	0.945254	0.950778	0.946129	0.953803	0.882182	0.945236	0.944157	0.92493	0.938997	0.940283	0.936807	0.94522	0.91234	0.934814	0.93897	0.937064	0.935522	0.900414	0.947578	0.954082	0.946961	0.910116	0.936647	0.959678	0.963841	0.961095	0.944026	0.931768	0.941594	0.966886	0.956281	0.963041	0.976269
	1550	0.937816	0.937816	0.937816	0.921896	0.929028	0.922269	0.912094	0.917627	0.919712	0.915044	0.928636	0.935843	0.936248	0.925242	0.930346	0.935915	0.942452	0.936316	0.94619	0.870125	0.939236	0.937247	0.914522	0.932909	0.932821	0.929706	0.939609	0.902882	0.924495	0.930971	0.928908	0.925343	0.885706	0.938139	0.948192	0.939703	0.896803	0.928421	0.953053	0.957449	0.955068	0.931475	0.921374	0.933516	0.963237	0.947441	0.958459	0.973654
	1555	0.930453	0.930453	0.930453	0.915061	0.916428	0.909397	0.894148	0.901676	0.903061	0.89853	0.916169	0.924391	0.923514	0.909202	0.914367	0.926711	0.933733	0.928942	0.942102	0.849543	0.93545	0.926247	0.897665	0.925833	0.92504	0.913857	0.929246	0.883442	0.909448	0.917068	0.913707	0.909449	0.860041	0.923207	0.943236	0.926806	0.873304	0.914826	0.941427	0.946324	0.941237	0.912245	0.900911	0.917792	0.955426	0.931926	0.945589	0.964716
	1560	0.948386	0.948386	0.948386	0.935975	0.939675	0.936947	0.918835	0.930871	0.93039	0.927616	0.942968	0.951456	0.948079	0.936242	0.941735	0.954215	0.959443	0.955562	0.965442	0.876046	0.961523	0.95299	0.924107	0.954647	0.955135	0.937897	0.955779	0.918526	0.940008	0.946165	0.940983	0.939527	0.893712	0.94851	0.969386	0.954037	0.90271	0.947704	0.963215	0.966357	0.95911	0.930538	0.928243	0.944056	0.970996	0.946782	0.963065	0.975837
	1565	0.949677	0.949677	0.949677	0.938752	0.949862	0.945876	0.945397	0.94625	0.952125	0.948597	0.955964	0.959297	0.962574	0.955297	0.96043	0.957846	0.960311	0.954875	0.95952	0.915194	0.952647	0.953974	0.948814	0.943303	0.950062	0.954198	0.955687	0.934742	0.951939	0.952912	0.955155	0.952959	0.931026	0.964361	0.962621	0.964043	0.938818	0.950978	0.972343	0.973467	0.975052	0.964841	0.953468	0.954856	0.969953	0.969433	0.975416	0.979899
	1570	0.937234	0.937234	0.937234	0.922434	0.923366	0.918059	0.902986	0.912468	0.914338	0.909897	0.927279	0.934615	0.933294	0.919986	0.92547	0.935405	0.941714	0.936704	0.948091	0.856912	0.942442	0.932833	0.906425	0.93247	0.933453	0.919978	0.935241	0.892829	0.91827	0.92449	0.921721	0.917992	0.8713	0.931662	0.948922	0.934338	0.883131	0.923351	0.946998	0.950869	0.946562	0.919647	0.909225	0.923841	0.958865	0.937471	0.950757	0.967492
	1575	0.937454	0.937454	0.937454	0.923786	0.924176	0.918849	0.908261	0.916361	0.919463	0.914747	0.929574	0.936495	0.935881	0.924459	0.930348	0.937116	0.942521	0.936167	0.948347	0.866563	0.942015	0.934254	0.914104	0.933726	0.934483	0.9255	0.93847	0.900825	0.924341	0.929884	0.927488	0.92451	0.882354	0.93688	0.949717	0.938501	0.894548	0.928188	0.95025	0.954279	0.948245	0.927652	0.918041	0.930876	0.958483	0.943434	0.955443	0.969418
	1580	0.951453	0.951453	0.951453	0.939575	0.94411	0.938901	0.936176	0.941706	0.946267	0.942193	0.952324	0.956699	0.958659	0.950288	0.954554	0.953759	0.956619	0.94976	0.957632	0.899218	0.950994	0.948965	0.940648	0.941244	0.945936	0.945918	0.951493	0.924846	0.944995	0.946982	0.947167	0.946282	0.916736	0.957913	0.958288	0.956951	0.926786	0.944104	0.96482	0.967445	0.965846	0.95393	0.942236	0.947047	0.96705	0.962955	0.969485	0.976763
	1585	0.886207	0.886207	0.886207	0.867269	0.855538	0.84336	0.820007	0.836563	0.83112	0.829895	0.852638	0.868202	0.861156	0.843519	0.842802	0.87184	0.879712	0.876705	0.896106	0.77034	0.887309	0.866294	0.826557	0.867843	0.86725	0.842392	0.869475	0.804852	0.837855	0.850054	0.841735	0.838861	0.768503	0.851441	0.890804	0.859003	0.78357	0.846479	0.877122	0.887091	0.874724	0.836226	0.820663	0.841593	0.900126	0.860007	0.885547	0.9111
	1590	0.914264	0.914264	0.914264	0.89843	0.903601	0.896301	0.873157	0.88743	0.883559	0.881751	0.898115	0.912043	0.906189	0.893235	0.895983	0.917043	0.924073	0.921235	0.935006	0.827926	0.927296	0.919556	0.880287	0.923291	0.918024	0.902104	0.923809	0.87632	0.899465	0.90903	0.899271	0.898886	0.844045	0.907425	0.938196	0.916747	0.853076	0.910158	0.931473	0.938427	0.927364	0.89145	0.887557	0.908577	0.944162	0.911214	0.93244	0.951902
	1595	0.951653	0.951653	0.951653	0.935417	0.927053	0.923363	0.913587	0.925959	0.929264	0.925354	0.938271	0.944818	0.943526	0.934028	0.940463	0.938536	0.945909	0.937702	0.947417	0.865494	0.941319	0.938527	0.916275	0.938733	0.937997	0.928874	0.944215	0.907287	0.93154	0.936838	0.933158	0.933584	0.892659	0.944116	0.950608	0.94213	0.905462	0.934691	0.952842	0.957063	0.954074	0.935279	0.927446	0.937383	0.968534	0.953405	0.958635	0.970837
	1600	0.93332	0.93332	0.93332	0.920294	0.92203	0.915873	0.917724	0.922464	0.928398	0.923759	0.93208	0.935933	0.939751	0.933009	0.937355	0.928447	0.931898	0.92288	0.930062	0.883905	0.921831	0.923332	0.921261	0.912705	0.916461	0.926266	0.926962	0.902577	0.921814	0.921997	0.92577	0.923212	0.901647	0.938968	0.930069	0.934649	0.912657	0.919123	0.945653	0.950019	0.952163	0.947329	0.927735	0.92734	0.950217	0.952479	0.955736	0.964079
	1605	0.937326	0.937326	0.937326	0.924922	0.929001	0.923279	0.91133	0.921166	0.922383	0.917873	0.930819	0.938101	0.93703	0.926859	0.931643	0.937291	0.941301	0.933873	0.944883	0.868352	0.939518	0.935378	0.915818	0.934333	0.932314	0.927283	0.939372	0.906021	0.925935	0.930828	0.928276	0.92537	0.887015	0.938846	0.946475	0.940977	0.897883	0.931121	0.952292	0.957282	0.95188	0.93091	0.92294	0.933359	0.960893	0.944909	0.957986	0.970796
	1610	0.946963	0.946963	0.946963	0.931646	0.925615	0.921816	0.90773	0.920298	0.922185	0.917961	0.931381	0.938825	0.937261	0.927029	0.933368	0.933905	0.94219	0.933976	0.943985	0.857082	0.937642	0.935858	0.909432	0.937876	0.935513	0.925732	0.941496	0.902381	0.926551	0.932831	0.928931	0.927537	0.884575	0.939369	0.947571	0.937957	0.896517	0.931687	0.949696	0.954895	0.950519	0.927701	0.921805	0.936004	0.96671	0.948571	0.955265	0.970759
	1615	0.895005	0.895005	0.895005	0.874834	0.867381	0.858273	0.839346	0.855059	0.853546	0.848361	0.870645	0.881504	0.877404	0.860993	0.865524	0.879695	0.887876	0.88142	0.897663	0.784529	0.892666	0.87865	0.843369	0.879622	0.875797	0.859465	0.880683	0.826378	0.85421	0.864791	0.85897	0.855559	0.7972	0.871331	0.896883	0.875592	0.813555	0.862159	0.891825	0.898839	0.892917	0.86115	0.844016	0.862001	0.913317	0.884207	0.901875	0.924852
	1620	0.88812	0.88812	0.88812	0.870811	0.875749	0.868589	0.847631	0.862928	0.862879	0.856559	0.87541	0.88821	0.883096	0.86859	0.874878	0.890152	0.897272	0.892892	0.908323	0.802593	0.901452	0.891201	0.855191	0.893383	0.886709	0.873226	0.893481	0.846999	0.868959	0.877928	0.870956	0.868227	0.816602	0.881724	0.908497	0.889381	0.828218	0.87957	0.903541	0.909771	0.901215	0.869981	0.857306	0.87923	0.91621	0.889944	0.908935	0.92861
	1625	0.902897	0.902897	0.902897	0.885167	0.877199	0.870566	0.848652	0.865644	0.863677	0.85662	0.878778	0.888445	0.885342	0.869193	0.875139	0.889533	0.898052	0.88989	0.909218	0.799564	0.903745	0.889865	0.853447	0.896258	0.888172	0.873808	0.895821	0.841615	0.867464	0.878013	0.873631	0.867534	0.809887	0.884457	0.90931	0.88869	0.826131	0.878366	0.902731	0.91166	0.901208	0.867327	0.85511	0.879289	0.924887	0.893046	0.910838	0.935252
	1630	0.899344	0.899344	0.899344	0.884598	0.885137	0.878809	0.867139	0.877494	0.878478	0.871729	0.888571	0.894059	0.894941	0.881279	0.888319	0.89317	0.897504	0.888196	0.903996	0.827931	0.898875	0.89111	0.871749	0.891644	0.886601	0.88673	0.897659	0.858175	0.878072	0.885013	0.88566	0.878019	0.839838	0.897828	0.907144	0.900374	0.854782	0.886157	0.91315	0.919572	0.914749	0.893119	0.878061	0.891375	0.925032	0.908339	0.92246	0.940103
	1635	0.879492	0.879492	0.879492	0.860764	0.848943	0.844938	0.82557	0.845074	0.84204	0.835453	0.857618	0.868922	0.865405	0.851106	0.856747	0.867911	0.874241	0.86967	0.885576	0.776128	0.882674	0.857925	0.82974	0.856442	0.857932	0.837309	0.860848	0.804596	0.835842	0.842083	0.840339	0.836836	0.781072	0.856024	0.880628	0.860014	0.795158	0.842947	0.872327	0.878026	0.874896	0.842213	0.821067	0.837459	0.893069	0.862929	0.880356	0.902095
	1640	0.933354	0.933354	0.933354	0.920826	0.926929	0.925025	0.919129	0.930632	0.932474	0.924772	0.93534	0.939508	0.940714	0.934117	0.940142	0.93829	0.94087	0.931664	0.942354	0.888141	0.937616	0.933448	0.924107	0.927902	0.92811	0.932304	0.939381	0.912934	0.928054	0.929862	0.932304	0.928237	0.902206	0.943884	0.94219	0.944661	0.910371	0.932588	0.950338	0.955245	0.952333	0.935701	0.925019	0.933723	0.952652	0.944613	0.956276	0.964813
	1645	0.913566	0.913566	0.913566	0.898472	0.893752	0.887219	0.862531	0.88114	0.87877	0.874023	0.895678	0.906492	0.900865	0.886022	0.889646	0.910791	0.919045	0.912932	0.931563	0.815679	0.925315	0.912661	0.871605	0.922342	0.914082	0.89541	0.919424	0.86745	0.891959	0.901151	0.89244	0.89015	0.828857	0.900558	0.933038	0.908637	0.841718	0.901999	0.921862	0.929779	0.916093	0.879112	0.873568	0.901606	0.938681	0.903846	0.924894	0.948226
	1650	0.927921	0.927921	0.927921	0.915572	0.921928	0.917094	0.908216	0.920273	0.922448	0.917252	0.930766	0.936908	0.936962	0.926198	0.931722	0.938185	0.94001	0.9327	0.946628	0.880961	0.939896	0.932867	0.918485	0.93128	0.929357	0.930406	0.9393	0.908906	0.925432	0.929063	0.928616	0.925142	0.893135	0.939152	0.94876	0.943332	0.902736	0.931546	0.951457	0.956901	0.949067	0.932693	0.920754	0.933103	0.951958	0.940989	0.95516	0.966211
	1655	0.856062	0.856062	0.856062	0.844615	0.834521	0.830647	0.804	0.822135	0.817811	0.811427	0.834862	0.843678	0.837256	0.820976	0.824154	0.851277	0.857563	0.852314	0.874481	0.76785	0.871607	0.848103	0.811848	0.856735	0.850813	0.828614	0.856463	0.799833	0.8218	0.831097	0.82717	0.819172	0.758125	0.834944	0.875419	0.848839	0.772031	0.837081	0.859636	0.868252	0.855205	0.812924	0.802435	0.83037	0.875967	0.834795	0.866026	0.888898
	1660	0.895003	0.895003	0.895003	0.882259	0.877135	0.874068	0.848173	0.87008	0.86531	0.860183	0.881345	0.891802	0.886404	0.872802	0.876748	0.897149	0.901768	0.896735	0.914786	0.806088	0.910944	0.891715	0.857143	0.899185	0.893193	0.873145	0.897994	0.848441	0.871661	0.878587	0.873095	0.869491	0.814636	0.884227	0.914282	0.893433	0.825198	0.884428	0.903982	0.912921	0.898645	0.863465	0.854812	0.878684	0.91761	0.882178	0.907533	0.9296
	1665	0.917435	0.917435	0.917435	0.905131	0.902906	0.89818	0.8777	0.895673	0.893153	0.88766	0.906157	0.915159	0.910879	0.898499	0.902743	0.919462	0.924028	0.917107	0.934608	0.836672	0.930461	0.917126	0.88665	0.924224	0.917145	0.904148	0.92497	0.880704	0.901728	0.908573	0.902837	0.899897	0.848398	0.912648	0.936038	0.920466	0.860192	0.911603	0.931044	0.938621	0.926215	0.894099	0.888274	0.909759	0.942923	0.91284	0.935029	0.953852
	1670	0.90666	0.90666	0.90666	0.88848	0.87263	0.867711	0.842753	0.865975	0.859133	0.85547	0.87818	0.891813	0.884679	0.872006	0.874422	0.891765	0.902102	0.896425	0.913875	0.78989	0.907986	0.890323	0.848158	0.89733	0.892853	0.868845	0.897314	0.837349	0.867287	0.875779	0.868335	0.866513	0.802668	0.87987	0.910848	0.884624	0.81652	0.878256	0.899574	0.910219	0.89742	0.859851	0.849437	0.874642	0.924703	0.884306	0.906703	0.933451
	1675	0.917862	0.917862	0.917862	0.912302	0.915833	0.917794	0.896622	0.912751	0.912949	0.906169	0.921699	0.929628	0.922871	0.914892	0.920076	0.936876	0.941539	0.938746	0.951695	0.867092	0.949065	0.936015	0.907249	0.942528	0.937688	0.9172	0.939804	0.908354	0.921832	0.92298	0.917853	0.916349	0.87332	0.923898	0.949643	0.934201	0.879926	0.93342	0.938853	0.944704	0.92907	0.90153	0.900093	0.923513	0.938995	0.913165	0.936809	0.947401
	1680	0.93769	0.93769	0.93769	0.926827	0.926008	0.925082	0.904121	0.920304	0.919942	0.914037	0.930591	0.940198	0.934063	0.924114	0.930288	0.944144	0.951674	0.946293	0.960955	0.865178	0.956108	0.946684	0.913202	0.954224	0.947712	0.929591	0.952348	0.913857	0.931665	0.936485	0.930023	0.928248	0.879547	0.936472	0.961557	0.943585	0.889914	0.942533	0.952346	0.958659	0.944598	0.916259	0.914302	0.936643	0.960277	0.933322	0.95315	0.966397
	1685	0.960692	0.960692	0.960692	0.949462	0.95352	0.952393	0.962222	0.962448	0.971225	0.966	0.970002	0.969903	0.974464	0.972087	0.977953	0.965048	0.967359	0.959575	0.963259	0.937881	0.957826	0.95962	0.966142	0.946379	0.956146	0.964324	0.963362	0.9507	0.96581	0.963861	0.968369	0.968946	0.953678	0.976661	0.964697	0.972538	0.963154	0.960173	0.975209	0.974543	0.978226	0.977014	0.966102	0.962256	0.970644	0.979531	0.979439	0.976198
	1690	0.844037	0.844037	0.844037	0.826475	0.81834	0.81402	0.774645	0.799367	0.794093	0.788304	0.816499	0.834083	0.818449	0.801212	0.803279	0.844758	0.85751	0.857388	0.880434	0.730683	0.875313	0.850536	0.787391	0.862831	0.851885	0.808304	0.851669	0.787143	0.809289	0.821143	0.806442	0.804335	0.723551	0.809535	0.874929	0.828402	0.735274	0.830554	0.841884	0.852233	0.829723	0.7791	0.773577	0.813885	0.861687	0.807522	0.843307	0.867374
	1695	0.940404	0.940404	0.940404	0.927197	0.927625	0.924797	0.90247	0.917394	0.91671	0.91158	0.925284	0.937722	0.929086	0.921954	0.926419	0.93895	0.951044	0.945685	0.957023	0.85308	0.951354	0.952497	0.908656	0.959948	0.949536	0.929277	0.955557	0.917363	0.934295	0.940584	0.927931	0.931476	0.877999	0.93284	0.956758	0.938541	0.886885	0.944281	0.950147	0.957338	0.943373	0.911448	0.916782	0.941738	0.964228	0.934199	0.950475	0.964785
	1700	0.939459	0.939459	0.939459	0.931281	0.933856	0.931101	0.932365	0.934976	0.944795	0.940001	0.946299	0.947315	0.944442	0.940436	0.943677	0.941852	0.948432	0.941425	0.945356	0.901459	0.941725	0.951343	0.940843	0.946265	0.94543	0.942808	0.95182	0.940574	0.947165	0.945015	0.940765	0.94476	0.921189	0.944999	0.947224	0.946514	0.930374	0.947476	0.950728	0.95213	0.947679	0.943975	0.940171	0.94528	0.944255	0.947859	0.952495	0.947793
	1705	0.97035	0.97035	0.97035	0.958466	0.956125	0.95122	0.948491	0.954707	0.959835	0.955735	0.965707	0.971068	0.969062	0.962177	0.965217	0.968499	0.974121	0.96707	0.975288	0.911128	0.970423	0.967394	0.954903	0.962801	0.96683	0.958067	0.970572	0.942881	0.961993	0.963883	0.960929	0.962421	0.92406	0.967403	0.974361	0.967734	0.935644	0.960881	0.974559	0.976281	0.973197	0.957678	0.952094	0.95815	0.97862	0.969329	0.978733	0.981658
	1710	0.96325	0.96325	0.96325	0.949169	0.937131	0.933548	0.931988	0.943223	0.946052	0.942662	0.952866	0.959964	0.958981	0.95368	0.956637	0.953992	0.959496	0.953081	0.961183	0.890725	0.955044	0.947256	0.936839	0.941214	0.947569	0.937386	0.951233	0.917955	0.943968	0.944901	0.942659	0.946852	0.908641	0.954218	0.956262	0.949883	0.920432	0.941158	0.956816	0.961231	0.956972	0.945122	0.934108	0.939048	0.966742	0.957255	0.962221	0.969626
	1715	0.958778	0.958778	0.958778	0.941403	0.951234	0.945856	0.934152	0.944714	0.945779	0.941513	0.955168	0.96521	0.962076	0.953395	0.956807	0.964072	0.970148	0.966037	0.973417	0.889122	0.966529	0.961456	0.938697	0.954518	0.958526	0.945272	0.959335	0.926292	0.948557	0.952058	0.947951	0.948317	0.905835	0.956798	0.966958	0.956779	0.913967	0.951185	0.964866	0.967859	0.963164	0.941306	0.934515	0.946872	0.971324	0.956876	0.967264	0.976694
	1720	0.959427	0.959427	0.959427	0.944887	0.945701	0.942749	0.922703	0.937689	0.934803	0.930947	0.947655	0.957179	0.950759	0.942672	0.945234	0.959717	0.967326	0.962616	0.973168	0.869359	0.970338	0.961707	0.927505	0.96408	0.962757	0.937883	0.961645	0.923735	0.946373	0.951275	0.941943	0.944594	0.888256	0.947758	0.966907	0.950211	0.898132	0.951517	0.957136	0.961771	0.949346	0.918642	0.923275	0.94337	0.969995	0.941777	0.956812	0.969325
	1725	0.958941	0.958941	0.958941	0.944606	0.948589	0.947009	0.932171	0.943124	0.944834	0.940223	0.951808	0.962733	0.957896	0.951561	0.957136	0.962264	0.971484	0.968029	0.974705	0.883045	0.968158	0.966569	0.936572	0.965765	0.966086	0.946237	0.966191	0.933129	0.955176	0.958537	0.950395	0.954312	0.909069	0.957473	0.970926	0.957385	0.916747	0.958994	0.965242	0.968512	0.960002	0.936663	0.938156	0.954755	0.973841	0.955817	0.964508	0.973639
	1730	0.939563	0.939563	0.939563	0.922387	0.908165	0.904146	0.87677	0.894141	0.892452	0.889346	0.910304	0.921052	0.91138	0.898204	0.901138	0.920873	0.935703	0.931192	0.944583	0.819685	0.93964	0.933091	0.880984	0.942817	0.935359	0.904353	0.93586	0.883063	0.90696	0.916537	0.904231	0.90519	0.837206	0.907638	0.94602	0.914092	0.850707	0.917895	0.92678	0.933947	0.920675	0.882796	0.882729	0.910623	0.949849	0.911823	0.927809	0.945929
	1735	0.925792	0.925792	0.925792	0.912533	0.9038	0.899816	0.868313	0.889826	0.885886	0.881851	0.902226	0.916823	0.905337	0.893789	0.895948	0.918194	0.931099	0.927588	0.941825	0.812006	0.936478	0.928124	0.875319	0.939633	0.928604	0.896063	0.929682	0.878757	0.901372	0.90835	0.894481	0.896809	0.830191	0.901105	0.937518	0.90848	0.840776	0.9138	0.921721	0.931493	0.913692	0.875131	0.875478	0.905935	0.942078	0.901015	0.922724	0.94386
	1740	0.941524	0.941524	0.941524	0.932233	0.929763	0.929721	0.910327	0.926482	0.92538	0.922547	0.933934	0.947503	0.938738	0.934839	0.938405	0.948578	0.957356	0.955363	0.963545	0.863247	0.958505	0.953992	0.919188	0.959191	0.954898	0.928606	0.955549	0.922301	0.942461	0.943698	0.931088	0.939311	0.890491	0.938638	0.959549	0.942702	0.896758	0.94871	0.951518	0.957633	0.941971	0.918086	0.922682	0.9424	0.959562	0.934306	0.949257	0.960157
	1745	0.96324	0.96324	0.96324	0.951685	0.962865	0.959107	0.968094	0.966002	0.975927	0.971517	0.973602	0.974995	0.977797	0.974334	0.980933	0.967325	0.971149	0.962653	0.96406	0.93777	0.958608	0.969988	0.97148	0.957461	0.963707	0.972867	0.970846	0.963598	0.974389	0.974537	0.975462	0.977337	0.963341	0.981856	0.96814	0.977347	0.972309	0.970107	0.981081	0.979145	0.982749	0.983607	0.977601	0.974016	0.974598	0.987576	0.984422	0.978177
	1750	0.933113	0.933113	0.933113	0.92207	0.923876	0.918829	0.908527	0.918267	0.919797	0.916568	0.932429	0.935626	0.93167	0.919693	0.920761	0.937804	0.940405	0.935666	0.946671	0.874352	0.944576	0.935395	0.916941	0.931222	0.934043	0.922116	0.936595	0.906025	0.919865	0.924002	0.920601	0.918803	0.877361	0.926266	0.948869	0.93594	0.888839	0.925892	0.940846	0.943303	0.937146	0.914829	0.90573	0.916428	0.93953	0.92327	0.943677	0.948467
	1755	0.937443	0.937443	0.937443	0.925128	0.915029	0.910508	0.899006	0.911716	0.917117	0.914223	0.928915	0.934058	0.927484	0.919642	0.921781	0.929279	0.938956	0.932088	0.941398	0.850242	0.936687	0.938822	0.907977	0.944438	0.938716	0.92041	0.941169	0.91125	0.927881	0.930525	0.919784	0.925397	0.878464	0.924968	0.942776	0.927464	0.890847	0.931326	0.93683	0.941773	0.930206	0.914309	0.913047	0.928868	0.945785	0.93023	0.9395	0.947865
	1760	0.961778	0.961778	0.961778	0.953367	0.958006	0.958878	0.948902	0.959851	0.962587	0.960757	0.968754	0.976602	0.973546	0.970047	0.974174	0.975665	0.979702	0.977616	0.979873	0.908222	0.975346	0.972966	0.955234	0.970534	0.975685	0.957116	0.972407	0.952105	0.972054	0.970541	0.964216	0.971282	0.936802	0.971734	0.977475	0.970869	0.940912	0.971569	0.973627	0.974835	0.967081	0.952427	0.956174	0.965646	0.974164	0.962751	0.969336	0.972348
	1765	0.964418	0.964418	0.964418	0.952727	0.954359	0.948909	0.933588	0.941755	0.943477	0.941428	0.9568	0.964573	0.961481	0.950352	0.951667	0.966461	0.971652	0.970017	0.976249	0.885682	0.972014	0.960751	0.936436	0.957947	0.964279	0.940633	0.958147	0.920997	0.948031	0.951001	0.946584	0.946728	0.895563	0.953776	0.970379	0.955066	0.905003	0.94841	0.963914	0.966037	0.961058	0.933446	0.929292	0.940981	0.974068	0.95064	0.963157	0.974721
	1770	0.939228	0.939228	0.939228	0.926892	0.924094	0.922135	0.895072	0.912136	0.91046	0.907569	0.925007	0.939606	0.930078	0.921275	0.924215	0.942119	0.952594	0.952903	0.961607	0.839379	0.956834	0.946467	0.902149	0.95264	0.948748	0.91287	0.943713	0.900675	0.926581	0.929692	0.91656	0.922553	0.861078	0.923883	0.953904	0.928145	0.869172	0.933364	0.939127	0.945156	0.929787	0.897645	0.89944	0.924002	0.95415	0.920207	0.935987	0.952707
	1775	0.972424	0.972424	0.972424	0.959811	0.95334	0.951597	0.945639	0.955581	0.959102	0.955955	0.966836	0.970937	0.969476	0.963	0.967309	0.96605	0.970764	0.964088	0.969198	0.896925	0.967849	0.962422	0.949592	0.958175	0.964157	0.948916	0.963434	0.936719	0.959458	0.960232	0.956674	0.96064	0.921377	0.965764	0.967945	0.962784	0.932423	0.957191	0.967605	0.967793	0.966184	0.951119	0.948535	0.953049	0.975455	0.965802	0.969741	0.973631
	1780	0.963809	0.963809	0.963809	0.94928	0.949511	0.943335	0.949206	0.95201	0.960531	0.956438	0.963712	0.966226	0.967078	0.962295	0.963524	0.958433	0.964148	0.957844	0.960327	0.914113	0.954202	0.956814	0.952679	0.942394	0.951364	0.951211	0.955071	0.934707	0.952825	0.951688	0.951913	0.955216	0.928101	0.960325	0.955467	0.955879	0.937241	0.946219	0.961575	0.962781	0.965702	0.959923	0.945633	0.945256	0.962338	0.966337	0.965962	0.966298
	1785	0.943941	0.943941	0.943941	0.93205	0.92456	0.921658	0.90398	0.915118	0.917816	0.915106	0.932408	0.941588	0.935443	0.926796	0.929155	0.943367	0.952959	0.952969	0.959954	0.851559	0.957187	0.946158	0.910848	0.949167	0.949925	0.918599	0.943772	0.904004	0.931153	0.932525	0.921825	0.928701	0.869432	0.928173	0.955253	0.931631	0.880252	0.93064	0.942273	0.944744	0.936265	0.908016	0.905546	0.923603	0.955672	0.928118	0.939928	0.954071
	1790	0.948192	0.948192	0.948192	0.932937	0.926748	0.919849	0.899329	0.912343	0.914108	0.911496	0.930033	0.943419	0.936341	0.924665	0.926523	0.944986	0.954606	0.954286	0.964373	0.844127	0.958055	0.944865	0.907391	0.948624	0.947882	0.9148	0.941922	0.895637	0.926763	0.930871	0.919565	0.924667	0.859662	0.926981	0.954862	0.928258	0.871639	0.928266	0.940737	0.945615	0.932993	0.904543	0.900361	0.92064	0.957474	0.92838	0.939917	0.95653
	1795	0.955985	0.955985	0.955985	0.935689	0.925706	0.91624	0.904074	0.913999	0.917775	0.915406	0.932207	0.941242	0.937518	0.923908	0.92781	0.936465	0.945073	0.937996	0.949332	0.847385	0.942858	0.935843	0.908033	0.935977	0.936827	0.916783	0.936938	0.892499	0.921941	0.93109	0.924143	0.924431	0.867556	0.931818	0.94792	0.929574	0.883854	0.923971	0.94303	0.946998	0.940919	0.919272	0.91196	0.923018	0.963106	0.943832	0.951119	0.964438
	1800	0.941696	0.941696	0.941696	0.92684	0.898728	0.894424	0.876852	0.893631	0.893653	0.890282	0.911694	0.918388	0.912418	0.900856	0.901768	0.915663	0.926746	0.920676	0.933124	0.816764	0.932766	0.915253	0.880994	0.92081	0.921418	0.888725	0.917447	0.865814	0.897506	0.901766	0.894024	0.89689	0.829383	0.902147	0.92722	0.902016	0.846413	0.898337	0.913519	0.918937	0.911032	0.880013	0.873367	0.889974	0.939087	0.905706	0.917274	0.934999
	1805	0.962069	0.962069	0.962069	0.956122	0.970186	0.968925	0.978433	0.973161	0.983304	0.98087	0.980048	0.980657	0.983655	0.983458	0.988444	0.977048	0.97802	0.973091	0.96982	0.949685	0.966332	0.975357	0.981483	0.963177	0.974077	0.975024	0.973993	0.973928	0.985996	0.982713	0.98279	0.987804	0.974646	0.987198	0.972181	0.982648	0.980078	0.97788	0.983288	0.978974	0.981692	0.982607	0.984921	0.97827	0.972749	0.98426	0.981986	0.971987
	1810	0.948185	0.948185	0.948185	0.937304	0.930495	0.929723	0.906292	0.923474	0.92192	0.92051	0.937975	0.94699	0.93935	0.930361	0.933549	0.949539	0.956759	0.954463	0.963479	0.849812	0.962556	0.95217	0.913096	0.960181	0.957777	0.923403	0.952308	0.914601	0.938817	0.943158	0.929929	0.93698	0.877804	0.936119	0.962193	0.940706	0.887176	0.944444	0.948054	0.951985	0.937161	0.906778	0.914866	0.93587	0.961776	0.929058	0.944096	0.957759
	1815	0.90084	0.90084	0.90084	0.88255	0.861939	0.854215	0.82068	0.843286	0.838175	0.836646	0.863003	0.880912	0.868144	0.852349	0.852157	0.883273	0.895559	0.89572	0.912191	0.755762	0.907289	0.881566	0.826834	0.891568	0.888257	0.839496	0.881042	0.812671	0.850479	0.859684	0.844963	0.848167	0.761957	0.853611	0.900976	0.860104	0.77678	0.859042	0.877018	0.885612	0.869866	0.824043	0.818086	0.846448	0.909236	0.856587	0.880198	0.907216
	1820	0.92273	0.92273	0.92273	0.907422	0.886412	0.880533	0.848025	0.870776	0.865461	0.865171	0.890314	0.905064	0.893134	0.878883	0.878169	0.908689	0.918885	0.918698	0.933634	0.783456	0.931501	0.9071	0.855644	0.919371	0.915693	0.866985	0.907303	0.846233	0.881678	0.889025	0.873433	0.878984	0.795135	0.880687	0.924898	0.887113	0.809316	0.888572	0.900578	0.908016	0.890379	0.847293	0.847818	0.874835	0.929137	0.87832	0.899946	0.923673
	1825	0.971122	0.971122	0.971122	0.965415	0.956896	0.956155	0.949812	0.96116	0.963014	0.961776	0.971548	0.975134	0.972514	0.968664	0.969218	0.973736	0.975902	0.971223	0.976404	0.909295	0.975824	0.96757	0.955822	0.96649	0.972094	0.953613	0.969934	0.94698	0.967845	0.965724	0.960623	0.967532	0.927686	0.968231	0.97376	0.968459	0.936461	0.964365	0.970597	0.972399	0.965576	0.949551	0.951257	0.957054	0.975294	0.959926	0.969126	0.97225
	1830	0.925946	0.925946	0.925946	0.907363	0.887216	0.883103	0.854255	0.877626	0.873697	0.871397	0.896127	0.9085	0.899306	0.884845	0.887176	0.909232	0.919159	0.916791	0.930694	0.789021	0.928926	0.905606	0.859415	0.914543	0.913265	0.871694	0.907044	0.846831	0.882278	0.890058	0.878358	0.881623	0.805648	0.888284	0.925175	0.892597	0.819724	0.888967	0.905127	0.91073	0.899754	0.858445	0.854146	0.877908	0.932872	0.888914	0.906384	0.929425
	1835	0.919902	0.919902	0.919902	0.910917	0.898433	0.895534	0.864219	0.885972	0.881536	0.880179	0.903348	0.914534	0.903828	0.891811	0.891039	0.920651	0.928191	0.927895	0.941717	0.809856	0.940242	0.920008	0.873371	0.932152	0.927533	0.886203	0.920986	0.870795	0.897814	0.901731	0.888221	0.892515	0.82081	0.894671	0.936701	0.905035	0.831132	0.905623	0.915131	0.922029	0.904271	0.863908	0.865245	0.892677	0.932589	0.887306	0.912552	0.933128
	1840	0.957458	0.957458	0.957458	0.955407	0.949286	0.952107	0.947716	0.954375	0.958963	0.958343	0.963979	0.969039	0.965596	0.964779	0.968506	0.968085	0.971446	0.969254	0.970004	0.908193	0.97056	0.965527	0.954335	0.965679	0.972633	0.947796	0.965438	0.95127	0.970393	0.966575	0.959195	0.969863	0.934771	0.964519	0.969169	0.96374	0.941877	0.966011	0.965387	0.964004	0.956587	0.946284	0.954771	0.958975	0.965396	0.954572	0.960077	0.958024
	1845	0.858014	0.858014	0.858014	0.840585	0.802101	0.79759	0.757247	0.78874	0.782074	0.778688	0.810544	0.82645	0.810109	0.794369	0.793577	0.828393	0.845683	0.843538	0.864572	0.686983	0.862979	0.834713	0.765227	0.855207	0.844459	0.786009	0.837196	0.761078	0.797771	0.807454	0.788288	0.793982	0.695645	0.794832	0.853923	0.803062	0.712223	0.80906	0.818513	0.830137	0.807696	0.75563	0.753605	0.794481	0.858293	0.795875	0.820196	0.85234
	1850	0.926279	0.926279	0.926279	0.917591	0.894428	0.894342	0.885613	0.901261	0.906429	0.90269	0.919213	0.92472	0.917022	0.910875	0.912414	0.919831	0.927286	0.924006	0.930139	0.838049	0.931523	0.913501	0.893934	0.913966	0.922189	0.887127	0.912703	0.879461	0.904493	0.901437	0.895461	0.902127	0.850011	0.902943	0.922367	0.903801	0.862252	0.901344	0.908617	0.908955	0.904353	0.886211	0.878531	0.887228	0.91805	0.898742	0.911357	0.915635
	1855	0.945442	0.945442	0.945442	0.935049	0.915282	0.913949	0.895609	0.913667	0.913598	0.91121	0.931049	0.939351	0.932159	0.922997	0.924265	0.939847	0.947257	0.945204	0.955295	0.842169	0.955458	0.933944	0.902744	0.938828	0.942929	0.905493	0.934733	0.889815	0.920509	0.921273	0.912319	0.918689	0.855196	0.920991	0.948269	0.92416	0.867272	0.919995	0.932228	0.934989	0.926398	0.89569	0.89211	0.907848	0.948803	0.915532	0.931221	0.94525
	1860	0.839943	0.839943	0.839943	0.825301	0.78217	0.781288	0.732293	0.768824	0.749718	0.749988	0.782773	0.799825	0.783209	0.765842	0.765412	0.804753	0.81632	0.815688	0.835426	0.652566	0.841778	0.79984	0.731924	0.819262	0.813856	0.747498	0.802672	0.718703	0.760771	0.773429	0.756564	0.759124	0.657015	0.767672	0.826336	0.777562	0.674121	0.776331	0.792703	0.803935	0.784949	0.720288	0.72121	0.75829	0.840329	0.762373	0.794829	0.831751
	1865	0.922195	0.922195	0.922195	0.9046	0.883035	0.878674	0.851989	0.871058	0.865009	0.86281	0.88884	0.900001	0.892507	0.877556	0.8797	0.901925	0.912044	0.910117	0.924356	0.78949	0.924014	0.896517	0.853286	0.901492	0.904257	0.86508	0.89746	0.833462	0.871056	0.87891	0.870763	0.870865	0.794234	0.880632	0.916722	0.884246	0.810567	0.875608	0.898602	0.903905	0.896211	0.852768	0.843815	0.865544	0.928349	0.882459	0.901263	0.926425
	1870	0.936831	0.936831	0.936831	0.926356	0.901298	0.898546	0.875015	0.893452	0.885512	0.886292	0.908684	0.916083	0.908202	0.895643	0.895425	0.920885	0.925772	0.923361	0.937355	0.820625	0.940779	0.912299	0.877932	0.919188	0.922961	0.884766	0.916505	0.861376	0.893848	0.900792	0.891867	0.894183	0.820876	0.899044	0.935104	0.906987	0.837416	0.89716	0.916652	0.920658	0.911282	0.869548	0.867609	0.88513	0.940447	0.894566	0.918437	0.93719
	1875	0.88066	0.88066	0.88066	0.862953	0.829803	0.823524	0.788254	0.814465	0.801813	0.800961	0.829919	0.84498	0.833255	0.816266	0.815919	0.847999	0.859803	0.856084	0.876274	0.717267	0.877913	0.846788	0.789693	0.859586	0.855463	0.807494	0.851364	0.774442	0.813638	0.826806	0.812525	0.814245	0.721622	0.821997	0.8708	0.829836	0.740501	0.823749	0.846367	0.855697	0.841932	0.786018	0.783442	0.812631	0.888022	0.823776	0.851252	0.882804
	1880	0.951701	0.951701	0.951701	0.943488	0.922684	0.920848	0.908083	0.921586	0.921434	0.919551	0.938133	0.939268	0.934783	0.926352	0.925663	0.940053	0.946192	0.940976	0.950791	0.85885	0.95282	0.93746	0.912407	0.941964	0.945919	0.919061	0.941604	0.902752	0.927399	0.929145	0.922802	0.926295	0.868521	0.92795	0.950317	0.932329	0.882732	0.925784	0.938048	0.940476	0.934068	0.90435	0.903568	0.916678	0.952556	0.922663	0.939092	0.950238
	1885	0.916033	0.916033	0.916033	0.903554	0.873423	0.869079	0.840174	0.860717	0.852748	0.852446	0.878533	0.8902	0.879287	0.865825	0.864619	0.895342	0.904964	0.904068	0.919235	0.776842	0.922025	0.889723	0.843753	0.900902	0.90233	0.852933	0.891864	0.827014	0.864749	0.871729	0.859755	0.863014	0.77637	0.866422	0.910977	0.873401	0.793721	0.868158	0.887027	0.892413	0.880548	0.832439	0.830199	0.853955	0.918335	0.863397	0.888151	0.912425
	1890	0.966887	0.966887	0.966887	0.952788	0.937618	0.932845	0.927586	0.937181	0.940053	0.937726	0.953297	0.957954	0.95666	0.947027	0.950215	0.954669	0.959163	0.952991	0.96168	0.877997	0.962157	0.945358	0.931772	0.942227	0.950941	0.929884	0.94693	0.909954	0.940152	0.942799	0.939744	0.942984	0.891096	0.948732	0.957986	0.946013	0.906596	0.934696	0.953558	0.953227	0.952635	0.93262	0.925429	0.928777	0.968335	0.950493	0.957018	0.96513
	1895	0.905369	0.905369	0.905369	0.891168	0.862741	0.860476	0.831822	0.852779	0.843802	0.84246	0.869098	0.879654	0.870193	0.856707	0.858091	0.884445	0.89406	0.89296	0.907982	0.76992	0.911464	0.879087	0.832956	0.888454	0.890302	0.844152	0.881036	0.81589	0.853291	0.861797	0.851002	0.853576	0.770691	0.859099	0.901192	0.865472	0.787976	0.857778	0.878423	0.883614	0.873298	0.82495	0.821022	0.846896	0.910409	0.857165	0.879932	0.906334
	1900	0.972322	0.972322	0.972322	0.967366	0.954567	0.956896	0.954148	0.965908	0.966284	0.965071	0.973223	0.974108	0.97302	0.970377	0.973835	0.972966	0.972494	0.965953	0.970354	0.915394	0.975133	0.961407	0.958751	0.959394	0.96954	0.954045	0.967079	0.947185	0.968565	0.966626	0.964847	0.970587	0.933586	0.972123	0.971864	0.971326	0.943617	0.96244	0.970635	0.968429	0.967392	0.951316	0.954649	0.954933	0.974477	0.961951	0.969694	0.969234
	1905	0.880963	0.880963	0.880963	0.86669	0.838123	0.831294	0.795664	0.819656	0.800851	0.804616	0.831334	0.845001	0.831886	0.815132	0.813036	0.850071	0.856364	0.853369	0.871282	0.727134	0.875684	0.842003	0.792277	0.851166	0.852907	0.806507	0.846057	0.7736	0.810569	0.825498	0.813422	0.811305	0.722307	0.821083	0.866452	0.830533	0.740931	0.821596	0.84647	0.854341	0.841976	0.785862	0.785609	0.810882	0.884037	0.821261	0.853763	0.882798
	1910	0.913539	0.913539	0.913539	0.895363	0.860812	0.8518	0.835819	0.852082	0.849777	0.848557	0.873681	0.881875	0.876589	0.861646	0.859774	0.878963	0.889136	0.885518	0.899855	0.777312	0.897268	0.870264	0.838101	0.872276	0.878073	0.843711	0.871965	0.807283	0.847963	0.854735	0.848608	0.850234	0.774705	0.859218	0.889135	0.858251	0.79454	0.845285	0.873366	0.880128	0.874196	0.840169	0.822896	0.838029	0.904956	0.867077	0.880906	0.904823
	1915	0.953659	0.953659	0.953659	0.941565	0.915276	0.911076	0.893066	0.909639	0.902953	0.903571	0.923433	0.92916	0.922894	0.910052	0.911008	0.929434	0.933326	0.927194	0.940423	0.837703	0.944276	0.917688	0.89225	0.920189	0.927728	0.89637	0.92243	0.870682	0.903283	0.911253	0.906606	0.905706	0.838084	0.913911	0.937732	0.916808	0.855611	0.90427	0.925885	0.928306	0.924469	0.887997	0.88388	0.893982	0.950557	0.913281	0.931529	0.945974
	1920	0.953466	0.953466	0.953466	0.939906	0.92387	0.919126	0.905448	0.915164	0.9158	0.911925	0.931871	0.936381	0.933231	0.921017	0.923501	0.936834	0.944652	0.939744	0.951356	0.856514	0.952017	0.933337	0.907273	0.933044	0.937785	0.913682	0.934862	0.887715	0.917495	0.922419	0.918507	0.918295	0.855884	0.925087	0.947367	0.927173	0.873037	0.915277	0.936713	0.938227	0.936527	0.903696	0.895227	0.908777	0.957048	0.927761	0.940332	0.954979
	1925	0.857298	0.857298	0.857298	0.837444	0.808229	0.800438	0.763628	0.788436	0.779669	0.777947	0.808221	0.824681	0.812518	0.793017	0.793804	0.826634	0.839501	0.838776	0.857739	0.694898	0.855294	0.823641	0.764586	0.834456	0.831254	0.782118	0.824916	0.745171	0.786592	0.799598	0.786724	0.786283	0.69453	0.797137	0.848561	0.804191	0.712463	0.796717	0.823204	0.832521	0.820502	0.766349	0.755431	0.785932	0.864206	0.803653	0.829099	0.862461
	1930	0.923192	0.923192	0.923192	0.904746	0.878525	0.871517	0.855492	0.87438	0.871044	0.87	0.892147	0.904364	0.899003	0.886271	0.88637	0.900795	0.909338	0.906445	0.919737	0.798967	0.915995	0.890184	0.859266	0.88932	0.895859	0.863442	0.891502	0.831287	0.871284	0.876261	0.869616	0.873697	0.805678	0.883408	0.908457	0.882012	0.821249	0.870226	0.896335	0.902839	0.897057	0.865682	0.849774	0.863651	0.924327	0.888816	0.901959	0.924758
	1935	0.891644	0.891644	0.891644	0.875189	0.83792	0.83476	0.798086	0.825897	0.811741	0.812902	0.841753	0.855986	0.84221	0.827082	0.826057	0.858727	0.869181	0.868457	0.884287	0.725805	0.888705	0.851096	0.797357	0.860667	0.862953	0.806433	0.851301	0.776877	0.818307	0.828044	0.815279	0.817886	0.725058	0.824648	0.872509	0.830433	0.742163	0.825819	0.845262	0.852872	0.840453	0.787573	0.782732	0.810412	0.885237	0.823981	0.848346	0.877467
	1940	0.939234	0.939234	0.939234	0.92532	0.898537	0.896125	0.869427	0.890743	0.881705	0.881621	0.904175	0.914509	0.903901	0.892297	0.891946	0.917217	0.926256	0.923671	0.937024	0.807749	0.940001	0.914092	0.870702	0.921065	0.923347	0.880685	0.916864	0.857827	0.890664	0.898439	0.887129	0.890852	0.812565	0.893507	0.932214	0.900292	0.827856	0.895821	0.910342	0.91525	0.905366	0.859933	0.859965	0.881587	0.938525	0.889642	0.911433	0.930611
	1945	0.839904	0.839904	0.839904	0.819014	0.792612	0.788724	0.748972	0.773853	0.758922	0.758311	0.788452	0.80235	0.788542	0.770807	0.772801	0.8069	0.817482	0.817532	0.833235	0.679682	0.836866	0.799598	0.743012	0.80582	0.808099	0.758087	0.79943	0.72155	0.760483	0.774695	0.765159	0.760462	0.669941	0.773729	0.823517	0.782529	0.687471	0.772256	0.800402	0.806519	0.800756	0.740121	0.730687	0.758756	0.84145	0.778585	0.807459	0.838751
	1950	0.925827	0.925827	0.925827	0.908399	0.878967	0.873342	0.848354	0.86943	0.861558	0.861004	0.886278	0.895691	0.886809	0.872255	0.871803	0.895786	0.90572	0.901643	0.917218	0.785216	0.917185	0.892268	0.848831	0.898697	0.899575	0.862336	0.8952	0.830548	0.865743	0.875454	0.865934	0.86687	0.789179	0.874568	0.911897	0.879043	0.807012	0.871023	0.892549	0.899988	0.890122	0.848113	0.83925	0.861232	0.923495	0.878326	0.898027	0.922281
	1955	0.917788	0.917788	0.917788	0.904001	0.874391	0.870829	0.854205	0.871631	0.871104	0.868117	0.889564	0.899647	0.89154	0.879779	0.879466	0.894898	0.906076	0.904881	0.91394	0.800318	0.912615	0.886502	0.855969	0.885677	0.895379	0.85583	0.885843	0.828782	0.864586	0.866151	0.861867	0.863761	0.79791	0.872547	0.901322	0.872773	0.812097	0.864569	0.883465	0.887639	0.884699	0.852047	0.835478	0.851075	0.906979	0.873107	0.886961	0.903527
	1960	0.839181	0.839181	0.839181	0.821718	0.779782	0.776916	0.734647	0.768502	0.751955	0.750751	0.784201	0.797146	0.785026	0.7653	0.768081	0.799957	0.811167	0.806381	0.829686	0.662432	0.833414	0.796124	0.733723	0.814055	0.806747	0.758751	0.803593	0.719898	0.760153	0.774975	0.762726	0.760376	0.667336	0.774864	0.825787	0.782476	0.687756	0.77469	0.799992	0.811845	0.796284	0.737904	0.730448	0.766338	0.846372	0.778533	0.806451	0.845886
	1965	0.889871	0.889871	0.889871	0.871391	0.837146	0.832088	0.800736	0.825688	0.815509	0.814846	0.84519	0.855947	0.846469	0.828167	0.829245	0.855568	0.865381	0.862464	0.879137	0.733052	0.881699	0.847241	0.799869	0.855478	0.856599	0.811548	0.848195	0.776172	0.815923	0.826479	0.81859	0.81659	0.733531	0.830125	0.870604	0.8336	0.753085	0.82412	0.849398	0.857638	0.847627	0.80226	0.788794	0.813074	0.887003	0.834748	0.855609	0.886035
	1970	0.921071	0.921071	0.921071	0.902517	0.879826	0.87366	0.854811	0.867785	0.867007	0.86352	0.885935	0.896143	0.890582	0.875885	0.878065	0.89297	0.904614	0.901709	0.913335	0.794673	0.91055	0.889109	0.85327	0.887639	0.892958	0.859547	0.887814	0.827241	0.863686	0.871027	0.866187	0.864983	0.796898	0.876749	0.905071	0.87702	0.814033	0.866542	0.892407	0.897689	0.895124	0.859652	0.843577	0.858689	0.921986	0.886087	0.899508	0.920819
	1975	0.908266	0.908266	0.908266	0.889512	0.868714	0.863039	0.840717	0.855264	0.850925	0.845569	0.86898	0.88048	0.874387	0.858356	0.86277	0.878971	0.890957	0.885962	0.900977	0.780953	0.901175	0.876582	0.837708	0.877566	0.879933	0.848759	0.878126	0.813714	0.848777	0.858636	0.854738	0.850114	0.778844	0.864979	0.894118	0.866892	0.797597	0.855215	0.882102	0.886862	0.885312	0.841933	0.828629	0.84795	0.915037	0.873153	0.888874	0.912075
	1980	0.928009	0.928009	0.928009	0.91142	0.894196	0.889759	0.856602	0.87463	0.86799	0.865522	0.891501	0.900516	0.890517	0.872878	0.875971	0.904323	0.915059	0.911731	0.925917	0.789746	0.928789	0.906834	0.855126	0.91605	0.913097	0.872851	0.907314	0.84552	0.876469	0.887766	0.877583	0.874446	0.794836	0.882988	0.923577	0.890281	0.81166	0.886607	0.90402	0.908271	0.900194	0.849974	0.849011	0.876477	0.934486	0.885513	0.905045	0.928027
	1985	0.871138	0.871138	0.871138	0.85504	0.831858	0.828772	0.786638	0.813955	0.802535	0.799301	0.829733	0.843264	0.830138	0.811623	0.814545	0.847137	0.860308	0.857238	0.876536	0.720667	0.879452	0.854027	0.787793	0.869973	0.859555	0.813519	0.857485	0.786234	0.816226	0.829667	0.815508	0.81387	0.726654	0.822565	0.875797	0.834703	0.74329	0.83355	0.849137	0.858549	0.843196	0.784647	0.78453	0.822421	0.887153	0.822186	0.851597	0.882951
	1990	0.915299	0.915299	0.915299	0.895467	0.876035	0.869265	0.844006	0.860424	0.854094	0.85073	0.875718	0.885676	0.879271	0.861998	0.865281	0.885163	0.896315	0.890427	0.906626	0.781793	0.906828	0.885636	0.841142	0.888834	0.887967	0.858449	0.887811	0.823227	0.856366	0.868654	0.862123	0.858114	0.7849	0.87132	0.903538	0.875131	0.80328	0.864663	0.8909	0.897177	0.892434	0.847545	0.837588	0.859466	0.924412	0.880112	0.897283	0.922682
	1995	0.953866	0.953866	0.953866	0.936966	0.923606	0.920772	0.90177	0.912105	0.903861	0.905966	0.922179	0.929328	0.923609	0.912759	0.914785	0.928893	0.935044	0.932821	0.93743	0.839168	0.940304	0.92213	0.892687	0.916683	0.927244	0.89689	0.919399	0.870684	0.903016	0.911285	0.907138	0.905842	0.846987	0.915364	0.932809	0.91497	0.85973	0.906477	0.927442	0.929453	0.929678	0.894625	0.890126	0.898969	0.951282	0.919904	0.929925	0.945241
	2000	0.889768	0.889768	0.889768	0.873686	0.847586	0.84537	0.813779	0.83778	0.827911	0.824052	0.852002	0.860172	0.852531	0.835581	0.839311	0.861881	0.871261	0.8656	0.883126	0.751794	0.887856	0.858355	0.810972	0.866899	0.86543	0.829826	0.863592	0.796107	0.829659	0.840766	0.834361	0.830282	0.75333	0.844659	0.881337	0.851489	0.770499	0.839567	0.864132	0.870357	0.864913	0.811955	0.804929	0.832172	0.900009	0.846293	0.868952	0.898047
	2005	0.878656	0.878656	0.878656	0.857522	0.829104	0.825173	0.79146	0.815737	0.805016	0.801787	0.831623	0.841717	0.833594	0.815575	0.819609	0.841845	0.853611	0.848136	0.865635	0.724138	0.868106	0.838972	0.787151	0.847322	0.844379	0.807366	0.84162	0.769284	0.805931	0.818863	0.812677	0.806779	0.726948	0.823517	0.860099	0.826567	0.745669	0.817257	0.843993	0.853042	0.845366	0.795642	0.783826	0.811897	0.885276	0.83234	0.851987	0.885485
	2010	0.889564	0.889564	0.889564	0.869655	0.83834	0.833479	0.811683	0.830748	0.826852	0.823739	0.849675	0.856653	0.852605	0.836126	0.840119	0.851694	0.860596	0.854891	0.868892	0.749511	0.869417	0.841124	0.807874	0.841608	0.845405	0.815556	0.842221	0.778186	0.817263	0.825213	0.823931	0.81924	0.752403	0.838525	0.859991	0.835577	0.771513	0.820881	0.852732	0.86015	0.858072	0.824319	0.802838	0.817663	0.888938	0.852593	0.86346	0.891511
	2015	0.844463	0.844463	0.844463	0.823487	0.790354	0.786099	0.746828	0.774783	0.766459	0.76205	0.796958	0.805905	0.796927	0.77483	0.779349	0.806498	0.819312	0.814758	0.834619	0.67868	0.837202	0.804217	0.74551	0.818252	0.811598	0.769547	0.807386	0.729602	0.767365	0.780532	0.773275	0.766645	0.679929	0.784025	0.830127	0.789501	0.700026	0.779737	0.807064	0.816319	0.807249	0.753532	0.738986	0.771817	0.850582	0.792364	0.813854	0.850732
	2020	0.900152	0.900152	0.900152	0.878802	0.856359	0.849025	0.829684	0.842766	0.844539	0.84027	0.865549	0.87423	0.867725	0.851781	0.853743	0.869494	0.884176	0.882293	0.893269	0.771117	0.889431	0.871323	0.828982	0.870001	0.872633	0.840491	0.867886	0.806067	0.840316	0.847643	0.841687	0.840996	0.77216	0.851176	0.884414	0.852162	0.788698	0.842899	0.869018	0.874961	0.872388	0.838043	0.81691	0.836828	0.897767	0.864767	0.875599	0.898901
	2025	0.887465	0.887465	0.887465	0.868081	0.84653	0.843103	0.807764	0.831724	0.823128	0.818919	0.846628	0.860303	0.849118	0.83277	0.836742	0.861082	0.874788	0.872458	0.888357	0.743447	0.888684	0.864299	0.807048	0.872371	0.866758	0.82759	0.864882	0.795703	0.828273	0.838997	0.828901	0.826826	0.748013	0.838896	0.882284	0.845888	0.763554	0.840797	0.862801	0.871379	0.861918	0.8121	0.80121	0.83274	0.897698	0.846186	0.867397	0.897353
	2030	0.850592	0.850592	0.850592	0.831435	0.800052	0.798827	0.75771	0.78564	0.771423	0.768995	0.800714	0.812457	0.801167	0.783673	0.786871	0.8147	0.827705	0.825535	0.842325	0.685809	0.846151	0.813878	0.752155	0.825065	0.820978	0.77449	0.815363	0.737552	0.775133	0.787815	0.778085	0.774529	0.688239	0.789179	0.836635	0.796248	0.705352	0.788687	0.813836	0.823417	0.813859	0.756339	0.746231	0.780612	0.857343	0.79536	0.819197	0.856009
	2035	0.819709	0.819709	0.819709	0.800073	0.763144	0.761846	0.710682	0.747449	0.731253	0.729555	0.765433	0.782188	0.76513	0.745776	0.748179	0.786068	0.800257	0.800569	0.819899	0.634769	0.824356	0.785692	0.711274	0.803568	0.79498	0.733035	0.785984	0.702185	0.741159	0.754294	0.738393	0.738254	0.638794	0.748843	0.810009	0.758647	0.655132	0.758914	0.776525	0.78836	0.770128	0.707929	0.702138	0.743298	0.823264	0.749505	0.779589	0.818355
	2040	0.827435	0.827435	0.827435	0.807855	0.765933	0.766473	0.717584	0.754475	0.738547	0.736082	0.771706	0.786906	0.771014	0.75186	0.75532	0.79002	0.804053	0.804391	0.823806	0.643853	0.828369	0.786187	0.716271	0.803753	0.797782	0.737167	0.788465	0.702772	0.743943	0.756387	0.743597	0.741891	0.643862	0.754606	0.813987	0.763033	0.661731	0.760454	0.778835	0.789697	0.773947	0.712447	0.703155	0.743714	0.826101	0.754939	0.781743	0.819662
	2045	0.866585	0.866585	0.866585	0.843525	0.812964	0.810572	0.774738	0.801227	0.791426	0.789437	0.818914	0.834537	0.822636	0.806708	0.810061	0.83355	0.848439	0.849637	0.862334	0.704294	0.862296	0.830752	0.77357	0.837102	0.836885	0.786641	0.827417	0.753417	0.794161	0.803037	0.792838	0.793564	0.710675	0.805234	0.848334	0.806714	0.726158	0.804055	0.825391	0.834301	0.824435	0.778266	0.763666	0.791978	0.864474	0.811845	0.828185	0.860022
	2050	0.838617	0.838617	0.838617	0.814516	0.783196	0.780038	0.738002	0.771125	0.75959	0.755526	0.788192	0.807877	0.793786	0.775472	0.780218	0.808334	0.824654	0.82423	0.843814	0.666889	0.843164	0.80929	0.74114	0.822294	0.814858	0.762765	0.809898	0.728004	0.768312	0.780613	0.766229	0.767841	0.675964	0.779089	0.832949	0.78526	0.692647	0.782984	0.803986	0.814443	0.800213	0.745503	0.733447	0.771172	0.847161	0.784718	0.806787	0.843312
	2055	0.902612	0.902612	0.902612	0.879946	0.865661	0.856009	0.857258	0.859826	0.868372	0.86497	0.881544	0.889305	0.889487	0.879127	0.880698	0.878996	0.8896	0.888682	0.892373	0.808995	0.883959	0.870783	0.856436	0.851878	0.867218	0.851462	0.862558	0.816639	0.853132	0.854387	0.85505	0.857646	0.811372	0.868717	0.877767	0.860752	0.825451	0.84251	0.87742	0.879903	0.887297	0.876398	0.842312	0.843042	0.895435	0.889919	0.887963	0.902472
	2060	0.890303	0.890303	0.890303	0.86621	0.833746	0.828093	0.809035	0.830396	0.827139	0.824137	0.850013	0.860009	0.855092	0.839387	0.842461	0.854035	0.864261	0.860988	0.87391	0.745865	0.872758	0.843084	0.809033	0.841375	0.847486	0.814286	0.843314	0.776589	0.818676	0.825937	0.821664	0.822553	0.751831	0.837173	0.863603	0.834598	0.770357	0.81932	0.849985	0.855684	0.855021	0.820828	0.797912	0.812695	0.884876	0.849188	0.858148	0.883904
	2065	0.873264	0.873264	0.873264	0.847392	0.821965	0.81477	0.799995	0.81495	0.81678	0.81248	0.838083	0.847247	0.845551	0.829466	0.833855	0.839789	0.851101	0.849516	0.859323	0.742282	0.854746	0.827971	0.798707	0.821022	0.829786	0.802262	0.823834	0.760998	0.804666	0.809872	0.809641	0.808111	0.744229	0.825381	0.84435	0.817782	0.762222	0.801139	0.835411	0.84047	0.843177	0.81675	0.78616	0.800485	0.869001	0.843759	0.844712	0.872055
	2070	0.854603	0.854603	0.854603	0.829053	0.804966	0.799745	0.781176	0.797058	0.797362	0.793683	0.818584	0.82993	0.827654	0.811422	0.81697	0.822313	0.833997	0.835248	0.841831	0.720356	0.837474	0.80972	0.777947	0.801579	0.811212	0.779432	0.802519	0.738759	0.783781	0.787845	0.787835	0.786446	0.725295	0.806053	0.825118	0.797662	0.740933	0.782184	0.8171	0.822334	0.826401	0.799268	0.7668	0.7791	0.850716	0.823711	0.824047	0.852383
	2075	0.909125	0.909125	0.909125	0.886495	0.867039	0.858854	0.854571	0.860177	0.866661	0.862193	0.879929	0.89067	0.890801	0.87997	0.88314	0.88172	0.893565	0.892591	0.898792	0.804524	0.890325	0.871355	0.854085	0.858642	0.87011	0.848677	0.864913	0.812995	0.854299	0.854899	0.856395	0.857389	0.805069	0.871454	0.879722	0.860325	0.820922	0.845814	0.878311	0.882943	0.886526	0.872489	0.840767	0.845189	0.903988	0.890857	0.886942	0.90582
	2080	0.909593	0.909593	0.909593	0.888473	0.875011	0.867185	0.874602	0.873474	0.881029	0.879265	0.889249	0.898307	0.900362	0.89242	0.896234	0.884297	0.893834	0.89274	0.893061	0.83265	0.884567	0.874939	0.871053	0.852656	0.870432	0.861619	0.867783	0.829068	0.864147	0.864436	0.868259	0.870954	0.837469	0.883326	0.880681	0.871512	0.851718	0.853411	0.886959	0.888267	0.898774	0.896839	0.862587	0.857067	0.902909	0.906255	0.896781	0.90617
	2085	0.890883	0.890883	0.890883	0.86532	0.845972	0.837941	0.832318	0.84153	0.845841	0.840594	0.860164	0.872065	0.872084	0.860035	0.864919	0.86202	0.874647	0.872152	0.881294	0.7794	0.872684	0.854826	0.83183	0.841692	0.850412	0.832075	0.848981	0.793462	0.833914	0.83739	0.836969	0.838897	0.78571	0.85384	0.864951	0.844068	0.802917	0.827859	0.86244	0.867974	0.871352	0.85525	0.821571	0.82979	0.890338	0.875841	0.872716	0.894944
	2090	0.909513	0.909513	0.909513	0.892752	0.890781	0.879006	0.896882	0.88684	0.898331	0.895842	0.902789	0.907036	0.91309	0.906867	0.907353	0.893992	0.901246	0.897794	0.89836	0.869707	0.887048	0.88666	0.894231	0.86016	0.877279	0.88601	0.879959	0.85361	0.880466	0.877996	0.885809	0.885659	0.866211	0.898863	0.885537	0.88727	0.879599	0.866313	0.902649	0.905057	0.916141	0.922596	0.885597	0.875188	0.908746	0.922229	0.913776	0.919882
	2095	0.92621	0.92621	0.92621	0.905917	0.883077	0.875971	0.874252	0.881067	0.88427	0.881366	0.89817	0.905741	0.905648	0.896066	0.898558	0.897306	0.907894	0.903252	0.911169	0.825034	0.905623	0.889454	0.87309	0.879799	0.891307	0.874546	0.890053	0.839378	0.876611	0.879761	0.880126	0.881105	0.830123	0.893139	0.90159	0.885621	0.846884	0.869977	0.901526	0.905455	0.909228	0.890821	0.867275	0.872064	0.925802	0.909157	0.91123	0.928703
	2100	0.932222	0.932222	0.932222	0.914114	0.911982	0.901616	0.908244	0.905189	0.915021	0.910725	0.922035	0.927624	0.931004	0.920071	0.923589	0.917144	0.924916	0.919978	0.924446	0.872129	0.915334	0.910353	0.90791	0.891923	0.904868	0.905885	0.906762	0.872807	0.90042	0.90104	0.906966	0.903526	0.872669	0.919087	0.916511	0.911663	0.887788	0.892183	0.925744	0.926046	0.936537	0.930639	0.899482	0.896066	0.934686	0.938359	0.934869	0.942016
	2105	0.929464	0.929464	0.929464	0.909733	0.899969	0.892445	0.883371	0.888918	0.890281	0.887231	0.903403	0.913268	0.912229	0.900164	0.903797	0.909527	0.91988	0.916425	0.924464	0.831729	0.91951	0.907456	0.881625	0.899146	0.906973	0.890358	0.907086	0.856177	0.889587	0.896226	0.893695	0.893383	0.839322	0.904298	0.921558	0.90303	0.854036	0.887684	0.918918	0.921154	0.925813	0.896569	0.879655	0.887675	0.941329	0.917645	0.925204	0.942231
	2110	0.942593	0.942593	0.942593	0.923511	0.922067	0.913003	0.914768	0.916707	0.923199	0.919114	0.932779	0.937048	0.940686	0.929936	0.933947	0.929224	0.936174	0.928835	0.936088	0.874192	0.929239	0.924954	0.915749	0.911721	0.920036	0.9215	0.924401	0.889683	0.916349	0.91919	0.921977	0.919984	0.884191	0.933431	0.932746	0.927784	0.898805	0.909689	0.940812	0.941967	0.94906	0.936972	0.914421	0.916778	0.952859	0.950018	0.949076	0.960631
	2115	0.925337	0.925337	0.925337	0.906026	0.88984	0.879896	0.884362	0.887597	0.894014	0.891923	0.90559	0.913552	0.91565	0.906282	0.907503	0.902596	0.910788	0.906875	0.91273	0.843506	0.903892	0.891255	0.885463	0.875426	0.88911	0.881584	0.889062	0.846371	0.88166	0.881773	0.88507	0.886164	0.845361	0.899401	0.901315	0.890295	0.861134	0.870824	0.905975	0.909359	0.915768	0.908543	0.876347	0.874264	0.923174	0.918894	0.916827	0.929985
	2120	0.923483	0.923483	0.923483	0.901897	0.892871	0.883182	0.888306	0.889651	0.898991	0.893839	0.905606	0.914338	0.917247	0.907783	0.913524	0.901697	0.912661	0.906161	0.913655	0.847062	0.90194	0.89944	0.889547	0.884885	0.89223	0.892639	0.897642	0.858911	0.889247	0.89192	0.894091	0.894272	0.859884	0.908027	0.905651	0.897668	0.875946	0.882085	0.914458	0.918411	0.923484	0.920261	0.88974	0.891811	0.930255	0.933134	0.926284	0.939227
	2125	0.948157	0.948157	0.948157	0.933635	0.927045	0.919179	0.935869	0.929141	0.940141	0.937469	0.942534	0.943506	0.949392	0.943944	0.947549	0.93285	0.938104	0.931227	0.93398	0.904995	0.927325	0.928332	0.935561	0.910446	0.923489	0.931596	0.929066	0.906853	0.930386	0.930385	0.934685	0.937079	0.914899	0.944948	0.933306	0.93697	0.930179	0.918037	0.946943	0.94598	0.955892	0.957697	0.935318	0.925606	0.95225	0.962371	0.954862	0.955525
	2130	0.926523	0.926523	0.926523	0.90815	0.887243	0.877212	0.877431	0.8855	0.88918	0.886762	0.902821	0.910829	0.912246	0.901363	0.902813	0.903165	0.911297	0.905557	0.916427	0.834485	0.908002	0.894142	0.8807	0.885806	0.893843	0.885399	0.89701	0.848454	0.883853	0.887183	0.887058	0.888619	0.840406	0.900848	0.909094	0.894531	0.857897	0.876067	0.910311	0.91609	0.91685	0.902378	0.876076	0.880864	0.93093	0.917147	0.920574	0.938493
	2135	0.948916	0.948916	0.948916	0.937388	0.93226	0.922554	0.94333	0.934271	0.94759	0.944977	0.947922	0.948348	0.955669	0.952244	0.953681	0.937433	0.942116	0.934365	0.936916	0.918583	0.926998	0.932275	0.945269	0.914807	0.926944	0.940621	0.933998	0.916675	0.939269	0.936398	0.941909	0.944204	0.927143	0.951728	0.933664	0.941115	0.941289	0.923587	0.951681	0.952868	0.960119	0.968624	0.945709	0.934725	0.953974	0.96947	0.961281	0.961685
	2140	0.914488	0.914488	0.914488	0.898751	0.869466	0.857961	0.855143	0.868437	0.869548	0.870461	0.88788	0.896857	0.895504	0.884409	0.881003	0.888827	0.893739	0.88851	0.90077	0.812371	0.893587	0.871949	0.8617	0.864266	0.875106	0.858105	0.87516	0.823166	0.861931	0.863634	0.861716	0.86585	0.8105	0.876973	0.889882	0.872706	0.827307	0.852468	0.887834	0.89448	0.893045	0.877208	0.850779	0.852191	0.909782	0.890247	0.899657	0.917522
	2145	0.944032	0.944032	0.944032	0.930494	0.933924	0.926362	0.928883	0.925332	0.931895	0.927884	0.938401	0.942186	0.946368	0.938693	0.941766	0.938631	0.945583	0.939938	0.944718	0.893562	0.938289	0.936589	0.928344	0.923263	0.932237	0.933924	0.935542	0.905713	0.929775	0.930767	0.933926	0.931734	0.899223	0.942789	0.94133	0.938547	0.911283	0.922194	0.952136	0.953442	0.959875	0.945728	0.928121	0.928759	0.960701	0.955061	0.958297	0.968629
	2150	0.948061	0.948061	0.948061	0.938505	0.939983	0.933235	0.944469	0.939931	0.949296	0.947786	0.952386	0.954392	0.959541	0.955248	0.956847	0.946139	0.948933	0.944294	0.943858	0.915415	0.936677	0.938165	0.945507	0.920629	0.934399	0.940011	0.936799	0.919161	0.941227	0.937165	0.942149	0.943562	0.925729	0.953413	0.940517	0.946336	0.935195	0.929502	0.956385	0.95666	0.964728	0.965481	0.94509	0.935706	0.95634	0.964586	0.962969	0.965125
	2155	0.933268	0.933268	0.933268	0.922527	0.929764	0.919101	0.940905	0.927346	0.941532	0.938026	0.940008	0.93806	0.948001	0.942322	0.945655	0.928388	0.931557	0.923389	0.925411	0.923089	0.915495	0.926807	0.942314	0.907059	0.916416	0.942002	0.927501	0.916834	0.932658	0.930507	0.938585	0.936933	0.930564	0.948422	0.92626	0.939617	0.944247	0.919667	0.950879	0.951304	0.961037	0.971747	0.946381	0.934644	0.946631	0.968254	0.958902	0.958562
	2160	0.941698	0.941698	0.941698	0.932511	0.921292	0.912207	0.932816	0.927944	0.940143	0.939081	0.940866	0.940489	0.946686	0.942891	0.943884	0.92791	0.929415	0.920477	0.923273	0.91009	0.914649	0.917059	0.93603	0.901446	0.914039	0.927181	0.920989	0.90652	0.927646	0.924657	0.931454	0.932596	0.919754	0.942478	0.920778	0.931403	0.933926	0.914738	0.940297	0.942878	0.947229	0.960873	0.937787	0.92345	0.940546	0.958081	0.951409	0.94956
	2165	0.941533	0.941533	0.941533	0.927749	0.929772	0.922317	0.935816	0.929409	0.940524	0.937008	0.940993	0.944932	0.951702	0.947326	0.951457	0.934751	0.940719	0.935965	0.936076	0.908096	0.926763	0.930932	0.936468	0.911982	0.922444	0.932491	0.927791	0.90883	0.93213	0.928468	0.933892	0.935977	0.919739	0.946475	0.929419	0.935206	0.930722	0.919802	0.947528	0.948977	0.957401	0.962164	0.9374	0.92942	0.951118	0.963463	0.953314	0.957443
	2170	0.949734	0.949734	0.949734	0.936722	0.93887	0.930336	0.943297	0.935271	0.946035	0.943726	0.948485	0.948183	0.954214	0.94687	0.949971	0.938603	0.94178	0.935181	0.935807	0.911456	0.930269	0.933998	0.941374	0.915535	0.927899	0.937465	0.932687	0.91453	0.934539	0.934799	0.940379	0.93937	0.920749	0.950146	0.937303	0.944108	0.934031	0.925043	0.953684	0.951984	0.963439	0.963056	0.942348	0.931827	0.95614	0.966582	0.960978	0.960579
	2175	0.953752	0.953752	0.953752	0.94069	0.92617	0.919716	0.933339	0.934208	0.941343	0.94063	0.945548	0.947767	0.952784	0.949656	0.950174	0.937256	0.940751	0.934881	0.936823	0.899956	0.930472	0.927323	0.935165	0.912621	0.925119	0.927837	0.929379	0.905302	0.932657	0.929392	0.932348	0.93824	0.914157	0.945858	0.931503	0.93546	0.92693	0.919835	0.94431	0.946985	0.951717	0.953819	0.933787	0.92451	0.952001	0.957153	0.9503	0.954378
	2180	0.936683	0.936683	0.936683	0.927405	0.924255	0.915251	0.936708	0.928285	0.940636	0.939923	0.939797	0.937969	0.945745	0.942252	0.943012	0.925674	0.926257	0.918887	0.91828	0.915274	0.910691	0.916841	0.936668	0.897501	0.910804	0.928669	0.91857	0.908249	0.926937	0.923864	0.931275	0.932761	0.925092	0.942544	0.918492	0.933191	0.937211	0.91362	0.941411	0.942092	0.951406	0.962947	0.939829	0.923696	0.940029	0.959085	0.949868	0.947067
	2185	0.950512	0.950512	0.950512	0.941793	0.946597	0.938257	0.957404	0.949744	0.962883	0.961205	0.962126	0.958835	0.96645	0.962348	0.964088	0.949955	0.949499	0.941278	0.941805	0.938217	0.934364	0.942873	0.960804	0.926269	0.937182	0.956481	0.945447	0.939621	0.954113	0.950743	0.957432	0.957669	0.950564	0.966155	0.944473	0.959232	0.961347	0.942054	0.965493	0.964784	0.972514	0.982215	0.964442	0.95109	0.958376	0.978019	0.971885	0.96682
	2190	0.919231	0.919231	0.919231	0.914827	0.921629	0.913683	0.942668	0.927016	0.944818	0.943697	0.938037	0.930342	0.939568	0.938705	0.940289	0.919097	0.917354	0.908793	0.904532	0.932572	0.898317	0.91426	0.943611	0.89457	0.907654	0.93554	0.917406	0.92507	0.933092	0.928153	0.93675	0.937953	0.944485	0.943134	0.911012	0.935647	0.954586	0.917978	0.939735	0.936316	0.948568	0.966726	0.950765	0.929823	0.926325	0.956636	0.945491	0.932516
	2195	0.922391	0.922391	0.922391	0.902573	0.866638	0.857986	0.852104	0.866251	0.865832	0.865947	0.885707	0.893121	0.89142	0.879417	0.877501	0.885231	0.892444	0.889379	0.898085	0.796964	0.89498	0.868324	0.853088	0.861404	0.874524	0.848103	0.869097	0.811774	0.854945	0.857578	0.856372	0.859737	0.797418	0.871044	0.885723	0.864232	0.816144	0.846227	0.877901	0.882602	0.884218	0.862372	0.837624	0.84042	0.906753	0.882366	0.886286	0.904374
	2200	0.941631	0.941631	0.941631	0.928957	0.916271	0.906475	0.918765	0.917797	0.926267	0.924874	0.932178	0.933017	0.937844	0.929708	0.929971	0.921802	0.924524	0.917209	0.921019	0.886495	0.915323	0.910903	0.919525	0.895712	0.908321	0.914548	0.913473	0.886826	0.911994	0.91143	0.917251	0.91691	0.890813	0.929345	0.919766	0.922676	0.906906	0.901104	0.932499	0.933454	0.942909	0.940991	0.915436	0.90545	0.940636	0.9449	0.942368	0.945646
	2205	0.949815	0.949815	0.949815	0.941727	0.944869	0.936155	0.957612	0.948373	0.96268	0.960808	0.960342	0.95599	0.963339	0.959724	0.962117	0.945951	0.945819	0.93592	0.936773	0.938506	0.929945	0.941648	0.960701	0.926621	0.936104	0.957308	0.9461	0.942638	0.95497	0.952852	0.958924	0.959128	0.952834	0.965939	0.942423	0.95892	0.96514	0.943124	0.964572	0.963472	0.970879	0.982241	0.967513	0.95314	0.95766	0.978999	0.972735	0.965282
	2210	0.957979	0.957979	0.957979	0.948514	0.954776	0.948647	0.964239	0.955919	0.966954	0.964976	0.96627	0.96495	0.971842	0.968796	0.971518	0.956518	0.958231	0.951914	0.950272	0.938329	0.943814	0.95191	0.96413	0.934369	0.946105	0.958479	0.951118	0.942786	0.959466	0.956077	0.961687	0.962811	0.952969	0.970994	0.949939	0.962719	0.962844	0.9488	0.969765	0.969239	0.976687	0.982663	0.967595	0.956112	0.966093	0.981184	0.974578	0.971723
	2215	0.927958	0.927958	0.927958	0.91425	0.915647	0.903658	0.922166	0.912995	0.928473	0.928021	0.930421	0.931972	0.939157	0.932927	0.934484	0.918723	0.922181	0.917238	0.916396	0.897507	0.903438	0.911921	0.924452	0.892703	0.904374	0.919664	0.909933	0.894996	0.917585	0.91461	0.920238	0.921975	0.910954	0.932403	0.912884	0.921031	0.922558	0.903853	0.934452	0.935897	0.94399	0.958118	0.929387	0.916597	0.933865	0.955489	0.942413	0.943869
	2220	0.95219	0.95219	0.95219	0.937789	0.925941	0.916342	0.927891	0.925914	0.93466	0.934746	0.9428	0.944677	0.948916	0.941345	0.941169	0.933831	0.937498	0.932206	0.934698	0.892247	0.926928	0.923306	0.928499	0.907636	0.92178	0.921814	0.923106	0.89547	0.92338	0.922756	0.926574	0.928271	0.900082	0.938272	0.930744	0.929948	0.915101	0.912241	0.940781	0.942576	0.94872	0.949174	0.92518	0.916009	0.949106	0.953524	0.950044	0.954428
	2225	0.929057	0.929057	0.929057	0.911772	0.89391	0.883497	0.893544	0.892959	0.901764	0.902233	0.912246	0.916265	0.920901	0.912811	0.912353	0.904769	0.910125	0.90764	0.909945	0.85352	0.899716	0.89201	0.89419	0.876268	0.890637	0.887212	0.890412	0.854757	0.889931	0.888609	0.891584	0.895397	0.862106	0.906383	0.901302	0.895393	0.877947	0.87622	0.909752	0.913256	0.918577	0.919818	0.889097	0.881903	0.923462	0.926549	0.918561	0.929018
	2230	0.945144	0.945144	0.945144	0.932332	0.936784	0.926991	0.941417	0.934345	0.945804	0.942867	0.947437	0.949476	0.955362	0.948595	0.951353	0.939211	0.943021	0.936364	0.938779	0.917592	0.9282	0.933483	0.942987	0.915301	0.926169	0.94014	0.933139	0.915507	0.934803	0.932869	0.94019	0.93736	0.923386	0.950713	0.93533	0.942371	0.936032	0.92581	0.953341	0.954777	0.962145	0.96811	0.942715	0.934144	0.952398	0.967245	0.96253	0.963286
	2235	0.938199	0.938199	0.938199	0.920752	0.916597	0.90792	0.920434	0.915531	0.926728	0.925478	0.930069	0.937617	0.942107	0.936915	0.939537	0.925166	0.932948	0.93105	0.929794	0.888101	0.917106	0.918399	0.921163	0.899046	0.91311	0.914405	0.914025	0.887914	0.917348	0.914408	0.918537	0.921816	0.900221	0.931702	0.920454	0.91886	0.911481	0.905819	0.932908	0.935271	0.94214	0.948459	0.920177	0.912457	0.939719	0.9512	0.939608	0.944764
	2240	0.939361	0.939361	0.939361	0.924887	0.910021	0.900114	0.91069	0.911413	0.918967	0.918172	0.927187	0.930584	0.934303	0.926449	0.926563	0.918735	0.922366	0.915941	0.920856	0.875674	0.913644	0.906707	0.912157	0.89169	0.904437	0.905502	0.908247	0.877265	0.905823	0.905163	0.909658	0.910562	0.880902	0.923287	0.916132	0.915596	0.897057	0.895606	0.927558	0.93027	0.936821	0.935894	0.908758	0.900099	0.938676	0.94051	0.939124	0.945628
	2245	0.948401	0.948401	0.948401	0.937689	0.931797	0.922889	0.94285	0.934353	0.947377	0.947102	0.948359	0.946886	0.95382	0.949885	0.951128	0.936152	0.938103	0.931521	0.931636	0.916163	0.923151	0.929183	0.944094	0.913032	0.925501	0.937395	0.931068	0.917625	0.938942	0.936867	0.941366	0.944566	0.930336	0.951063	0.932172	0.941472	0.943844	0.925313	0.95031	0.950808	0.95714	0.967532	0.948103	0.934396	0.950503	0.96716	0.957835	0.955675
	2250	0.926261	0.926261	0.926261	0.904664	0.888333	0.879234	0.871691	0.880936	0.880686	0.879319	0.893979	0.906772	0.904374	0.893026	0.895355	0.899992	0.910393	0.90726	0.915983	0.817584	0.908549	0.897769	0.872184	0.890142	0.895855	0.879467	0.898256	0.845389	0.880229	0.887449	0.882072	0.885577	0.831243	0.895058	0.912179	0.892404	0.847214	0.878865	0.908884	0.913847	0.914499	0.890935	0.87154	0.879587	0.932621	0.911473	0.916641	0.934034
	2255	0.918056	0.918056	0.918056	0.900368	0.886038	0.876953	0.879993	0.882949	0.889238	0.887825	0.899277	0.91132	0.911495	0.903039	0.904051	0.898705	0.907489	0.906459	0.90923	0.840637	0.898336	0.884593	0.880535	0.867773	0.883837	0.870647	0.880298	0.837895	0.874815	0.871759	0.876371	0.876763	0.839158	0.892228	0.892798	0.88143	0.852967	0.865322	0.897917	0.901169	0.908501	0.903105	0.869141	0.865635	0.914068	0.910208	0.907807	0.919125
	2260	0.925717	0.925717	0.925717	0.90337	0.88458	0.87276	0.875134	0.880898	0.885954	0.884338	0.898438	0.906862	0.907732	0.896264	0.896544	0.894775	0.903628	0.897912	0.905775	0.829527	0.895936	0.885707	0.875606	0.871424	0.883074	0.876147	0.886054	0.838065	0.873231	0.876978	0.878563	0.878767	0.833511	0.892323	0.89842	0.885021	0.850653	0.865447	0.900584	0.904586	0.91137	0.899191	0.868765	0.868144	0.921469	0.913726	0.913407	0.926537
	2265	0.905364	0.905364	0.905364	0.882252	0.864341	0.854519	0.860156	0.85849	0.868605	0.866692	0.880388	0.887887	0.890202	0.879223	0.883087	0.87467	0.8857	0.885278	0.887041	0.814928	0.877066	0.866933	0.858385	0.8491	0.863419	0.851837	0.859576	0.816299	0.853944	0.854989	0.857753	0.859549	0.820061	0.872167	0.873992	0.859396	0.837419	0.843154	0.877795	0.880518	0.888021	0.886755	0.850327	0.847152	0.896733	0.898461	0.887695	0.900796
	2270	0.938664	0.938664	0.938664	0.918036	0.908708	0.897836	0.903063	0.903279	0.913272	0.911319	0.923677	0.929282	0.932029	0.921215	0.923731	0.917616	0.925293	0.921199	0.924847	0.861573	0.914444	0.909522	0.904307	0.893583	0.905763	0.901914	0.905829	0.869827	0.901252	0.902608	0.905652	0.905512	0.869943	0.917831	0.917306	0.908309	0.885198	0.891507	0.923093	0.925271	0.931712	0.929405	0.899292	0.895915	0.935681	0.939311	0.933823	0.942898
	2275	0.926246	0.926246	0.926246	0.906092	0.887482	0.8778	0.881123	0.881979	0.889571	0.889568	0.902384	0.909698	0.911359	0.900588	0.90241	0.897869	0.90608	0.904323	0.906969	0.832394	0.89824	0.887784	0.879543	0.873033	0.88762	0.873778	0.884251	0.840546	0.878412	0.88017	0.881041	0.88382	0.840971	0.895017	0.899616	0.885812	0.85759	0.86794	0.901975	0.903515	0.91143	0.903891	0.875117	0.871159	0.92184	0.917134	0.911684	0.922874
	2280	0.916563	0.916563	0.916563	0.893484	0.871788	0.858107	0.861077	0.866973	0.873053	0.872233	0.888677	0.895584	0.895577	0.882684	0.881596	0.883612	0.892429	0.886985	0.895129	0.815088	0.885764	0.873647	0.863285	0.860237	0.872547	0.863229	0.873262	0.824882	0.860349	0.864203	0.865128	0.865419	0.816098	0.877277	0.886159	0.870034	0.83488	0.850904	0.885916	0.889378	0.895429	0.884082	0.852811	0.8521	0.906291	0.898566	0.898778	0.911437
	2285	0.918203	0.918203	0.918203	0.90298	0.910348	0.897509	0.924515	0.908494	0.928514	0.925323	0.924582	0.921755	0.929741	0.923551	0.926925	0.906065	0.910721	0.902045	0.900587	0.907777	0.887512	0.906038	0.924079	0.883251	0.894419	0.921225	0.905048	0.899598	0.912113	0.911742	0.920565	0.917634	0.91668	0.927447	0.90232	0.916567	0.93079	0.900209	0.92667	0.925729	0.938478	0.95715	0.929255	0.913985	0.921264	0.953319	0.938525	0.930452
	2290	0.916161	0.916161	0.916161	0.895728	0.879775	0.867341	0.877385	0.876326	0.88613	0.884983	0.896055	0.902553	0.907605	0.89744	0.899065	0.88908	0.897374	0.893307	0.898346	0.837464	0.885379	0.88074	0.878482	0.864118	0.875737	0.877046	0.879027	0.839031	0.874502	0.875158	0.878134	0.880595	0.846665	0.893611	0.889774	0.881516	0.863932	0.861419	0.898931	0.903138	0.909662	0.911195	0.875702	0.871485	0.914997	0.920154	0.909911	0.923041
	2295	0.93536	0.93536	0.93536	0.915062	0.904019	0.893855	0.90563	0.904438	0.914287	0.913571	0.921256	0.927341	0.929702	0.922714	0.924073	0.912294	0.919355	0.915028	0.916101	0.870143	0.905613	0.902467	0.905322	0.882577	0.897788	0.896494	0.898783	0.869018	0.898265	0.89816	0.902525	0.904322	0.87674	0.914952	0.906531	0.903354	0.89094	0.887801	0.916296	0.918478	0.926062	0.930754	0.900465	0.891847	0.927185	0.936444	0.927524	0.93134
	2300	0.935997	0.935997	0.935997	0.91953	0.9162	0.904296	0.921356	0.915036	0.927609	0.925489	0.930735	0.932658	0.939103	0.9315	0.933834	0.919432	0.924547	0.917092	0.920304	0.893237	0.908871	0.914701	0.922722	0.896037	0.906538	0.921906	0.915261	0.892805	0.915621	0.915776	0.921313	0.92127	0.903248	0.932883	0.918845	0.923346	0.918285	0.903911	0.93615	0.937919	0.946865	0.954109	0.924978	0.91541	0.940568	0.956275	0.947402	0.950185
	2305	0.941975	0.941975	0.941975	0.929143	0.93257	0.921792	0.934672	0.922633	0.937223	0.935992	0.941179	0.944618	0.950786	0.943385	0.945641	0.934639	0.940456	0.937621	0.936648	0.906311	0.925058	0.929281	0.935041	0.909902	0.92365	0.927907	0.923518	0.902638	0.928893	0.92629	0.931134	0.93185	0.911258	0.941628	0.929845	0.931159	0.923324	0.915206	0.945877	0.94602	0.954318	0.960237	0.9343	0.924769	0.948873	0.962134	0.952658	0.956304
	2310	0.932467	0.932467	0.932467	0.919671	0.923378	0.91447	0.934703	0.927814	0.940919	0.939202	0.940421	0.940628	0.948427	0.94443	0.94692	0.928755	0.930404	0.924036	0.924372	0.917796	0.912602	0.920893	0.937356	0.900092	0.911702	0.932543	0.92115	0.910686	0.928309	0.924796	0.932534	0.933145	0.928951	0.944456	0.922052	0.934401	0.93935	0.91675	0.943788	0.946089	0.953008	0.968169	0.940659	0.928336	0.939096	0.962278	0.952517	0.951362
	2315	0.925048	0.925048	0.925048	0.903448	0.882687	0.869266	0.879528	0.876622	0.888435	0.888583	0.901129	0.90582	0.909573	0.898738	0.898185	0.893173	0.901213	0.89828	0.90249	0.835333	0.890816	0.882547	0.879886	0.866164	0.880801	0.872017	0.87825	0.837144	0.87558	0.877004	0.878438	0.882214	0.84039	0.891177	0.891111	0.878662	0.858807	0.860971	0.894804	0.898085	0.902875	0.904081	0.871799	0.865511	0.91327	0.916089	0.905361	0.916035
	2320	0.943428	0.943428	0.943428	0.926647	0.913236	0.902507	0.916145	0.913788	0.925316	0.92469	0.932911	0.936384	0.940847	0.934095	0.934362	0.923884	0.929472	0.925349	0.927684	0.883898	0.916524	0.912965	0.918686	0.896538	0.910335	0.912089	0.912369	0.883116	0.91371	0.911534	0.915779	0.918554	0.890225	0.928057	0.919835	0.916961	0.905124	0.899279	0.929881	0.9325	0.938379	0.943814	0.91409	0.905711	0.939185	0.948102	0.94007	0.945547
	2325	0.947893	0.947893	0.947893	0.933504	0.938732	0.928736	0.946967	0.939775	0.952995	0.951922	0.953675	0.953456	0.960547	0.955398	0.957428	0.941643	0.944009	0.9371	0.936807	0.923516	0.925766	0.937058	0.948829	0.917784	0.928626	0.946421	0.936663	0.925822	0.943412	0.942114	0.947332	0.948746	0.939338	0.957035	0.93736	0.947716	0.950118	0.932099	0.95627	0.957137	0.964494	0.975627	0.953804	0.942357	0.953477	0.974148	0.9641	0.961781
	2330	0.938999	0.938999	0.938999	0.921985	0.915189	0.904509	0.920178	0.91401	0.925612	0.924113	0.928037	0.93357	0.938619	0.933217	0.934382	0.920399	0.927387	0.923005	0.923427	0.890397	0.911662	0.914154	0.920487	0.89425	0.907311	0.914013	0.911911	0.886506	0.913609	0.911947	0.916943	0.919137	0.897416	0.92896	0.916464	0.91742	0.910778	0.901248	0.930966	0.933517	0.941901	0.947975	0.918906	0.909035	0.938979	0.95095	0.940703	0.944194
	2335	0.950721	0.950721	0.950721	0.936726	0.94458	0.936605	0.951945	0.940662	0.954199	0.951238	0.953783	0.95434	0.961275	0.955657	0.960527	0.94417	0.948751	0.94331	0.941679	0.923828	0.93341	0.942701	0.950368	0.923157	0.933987	0.945468	0.938586	0.926361	0.944989	0.943789	0.949355	0.949418	0.936991	0.958575	0.940001	0.948737	0.948824	0.9349	0.958945	0.958031	0.967463	0.974325	0.954255	0.943825	0.959116	0.976077	0.964961	0.963431
	2340	0.942981	0.942981	0.942981	0.926593	0.919954	0.910024	0.921104	0.918263	0.928914	0.927098	0.934878	0.938848	0.943897	0.936584	0.937887	0.928112	0.933392	0.929183	0.931663	0.88804	0.921254	0.918924	0.922499	0.901916	0.914397	0.918275	0.91774	0.889056	0.917782	0.9161	0.920714	0.922045	0.895418	0.933514	0.925661	0.924434	0.909178	0.905761	0.93715	0.939125	0.946746	0.947704	0.919118	0.912166	0.945498	0.952574	0.9459	0.952305
	2345	0.936767	0.936767	0.936767	0.924927	0.932142	0.924019	0.946324	0.935829	0.950954	0.949501	0.947653	0.947168	0.954814	0.95201	0.955844	0.933894	0.936164	0.929496	0.927	0.928492	0.915823	0.929854	0.947003	0.909214	0.920987	0.942039	0.929545	0.925188	0.940058	0.937051	0.943961	0.945394	0.94524	0.953929	0.927974	0.943391	0.954965	0.928609	0.951832	0.951767	0.96075	0.977676	0.95549	0.940975	0.945481	0.97204	0.959262	0.953635
	2350	0.935273	0.935273	0.935273	0.926746	0.940201	0.936607	0.954603	0.945625	0.959644	0.957079	0.953072	0.952486	0.960119	0.958926	0.965461	0.941617	0.943105	0.93717	0.931994	0.935624	0.92357	0.939869	0.954871	0.920801	0.931295	0.950999	0.93921	0.940647	0.951916	0.947741	0.953895	0.956006	0.960879	0.964092	0.936229	0.955072	0.966591	0.943009	0.961295	0.959662	0.969367	0.982537	0.967674	0.954472	0.951185	0.976097	0.964662	0.95778
	2355	0.918317	0.918317	0.918317	0.914276	0.935062	0.928364	0.960237	0.937583	0.959307	0.956605	0.94667	0.939906	0.950729	0.951064	0.957134	0.929395	0.928808	0.920291	0.914134	0.957362	0.904905	0.93111	0.960896	0.9105	0.921343	0.953009	0.930822	0.950256	0.952581	0.948306	0.957214	0.957466	0.974774	0.960022	0.920973	0.949111	0.982437	0.939353	0.95172	0.94751	0.956772	0.983869	0.974155	0.953564	0.931921	0.972364	0.955305	0.936636
	2360	0.953381	0.953381	0.953381	0.943095	0.946064	0.940852	0.960943	0.952425	0.965925	0.963444	0.961478	0.960225	0.966294	0.964488	0.96912	0.949005	0.951257	0.943795	0.94165	0.939353	0.93515	0.944819	0.960895	0.926129	0.939352	0.954093	0.946115	0.940732	0.955507	0.953177	0.959101	0.96123	0.95518	0.967195	0.944219	0.958648	0.965085	0.944482	0.963757	0.961305	0.971415	0.980962	0.965828	0.95195	0.958564	0.979349	0.969626	0.961191
	2365	0.935283	0.935283	0.935283	0.919048	0.9134	0.90258	0.917645	0.913672	0.924404	0.9218	0.927948	0.930472	0.935304	0.928428	0.929745	0.917688	0.922476	0.915512	0.918822	0.889653	0.909393	0.91023	0.918267	0.890986	0.902776	0.913644	0.9104	0.885999	0.909031	0.908466	0.914791	0.914021	0.893248	0.926785	0.914226	0.918429	0.908117	0.898929	0.930311	0.932523	0.941605	0.945069	0.915667	0.906414	0.936654	0.947388	0.942422	0.945584
	2370	0.941416	0.941416	0.941416	0.926084	0.918646	0.910044	0.922957	0.914779	0.927173	0.92551	0.931647	0.935603	0.940079	0.933725	0.936322	0.924078	0.930832	0.928404	0.927191	0.888857	0.918292	0.915644	0.920987	0.896254	0.912242	0.910152	0.910565	0.884736	0.913912	0.911834	0.917266	0.918506	0.893238	0.928552	0.918371	0.917131	0.907307	0.9012	0.930595	0.930841	0.939996	0.943937	0.916353	0.906313	0.939081	0.94848	0.93874	0.941944
	2375	0.944192	0.944192	0.944192	0.934083	0.93512	0.927974	0.94882	0.942696	0.955078	0.9539	0.953225	0.953223	0.959714	0.958214	0.959847	0.941197	0.94247	0.935947	0.934146	0.930968	0.925472	0.932646	0.951243	0.913541	0.926622	0.943072	0.933766	0.927001	0.94372	0.938641	0.945752	0.948137	0.943226	0.956495	0.932227	0.94676	0.952945	0.931421	0.953927	0.954516	0.962492	0.975678	0.954196	0.939707	0.94907	0.969402	0.960899	0.956405
	2380	0.950928	0.950928	0.950928	0.938961	0.93896	0.929818	0.948528	0.936315	0.950678	0.949477	0.951027	0.951786	0.958231	0.95387	0.95604	0.940956	0.944934	0.940001	0.938196	0.922119	0.929542	0.93547	0.947807	0.915731	0.929765	0.937316	0.931867	0.918809	0.940491	0.938229	0.943627	0.945636	0.930692	0.952473	0.934009	0.941571	0.943225	0.927335	0.952009	0.951843	0.95959	0.969762	0.94877	0.934911	0.953131	0.96981	0.959268	0.956803
	2385	0.948834	0.948834	0.948834	0.939537	0.942602	0.935659	0.955467	0.948398	0.959648	0.957873	0.95772	0.956869	0.96318	0.961574	0.962605	0.946322	0.947365	0.940677	0.939129	0.936574	0.931963	0.9382	0.956548	0.918456	0.932165	0.948157	0.939208	0.931796	0.947609	0.942616	0.950197	0.951296	0.944891	0.960313	0.936877	0.952098	0.954678	0.93588	0.95853	0.958443	0.967534	0.976443	0.956626	0.942744	0.953462	0.97111	0.965147	0.960415
	2390	0.937175	0.937175	0.937175	0.92774	0.933021	0.925007	0.950059	0.937116	0.954517	0.953679	0.949075	0.948622	0.956831	0.954829	0.958938	0.935529	0.937432	0.931287	0.927417	0.934225	0.915994	0.930819	0.951726	0.911244	0.924116	0.942981	0.930177	0.929762	0.945634	0.941671	0.948074	0.951397	0.952775	0.956934	0.927571	0.943862	0.961963	0.931845	0.951323	0.950472	0.958096	0.97937	0.960757	0.943892	0.943313	0.973097	0.956386	0.947709
	2395	0.93705	0.93705	0.93705	0.926108	0.929898	0.920268	0.94523	0.930919	0.949701	0.947919	0.945657	0.943064	0.951257	0.947878	0.951182	0.930227	0.932722	0.925762	0.923423	0.928218	0.912655	0.926832	0.946502	0.907837	0.919129	0.939547	0.92695	0.923808	0.939079	0.936116	0.943032	0.944357	0.941497	0.95077	0.924927	0.939933	0.953658	0.925368	0.948545	0.947475	0.956822	0.975088	0.953812	0.937564	0.9433	0.970941	0.956239	0.948771
	2400	0.940885	0.940885	0.940885	0.93026	0.939103	0.930883	0.954862	0.940774	0.95765	0.955877	0.952182	0.95038	0.958034	0.955586	0.959381	0.938458	0.940826	0.934458	0.930171	0.938759	0.920481	0.936496	0.955335	0.915633	0.927812	0.948389	0.935332	0.935171	0.947626	0.944764	0.951648	0.95287	0.953199	0.958771	0.932191	0.948651	0.963054	0.935765	0.9559	0.954377	0.964175	0.980846	0.962432	0.946426	0.947596	0.975236	0.962231	0.953084
	2405	0.922643	0.922643	0.922643	0.914943	0.929572	0.920391	0.948939	0.930041	0.950336	0.947019	0.941508	0.93624	0.946802	0.944268	0.949321	0.924224	0.924909	0.916103	0.912606	0.939604	0.902236	0.923441	0.949086	0.902012	0.911815	0.942104	0.921946	0.930874	0.938235	0.935108	0.944601	0.943274	0.953623	0.951097	0.91484	0.939079	0.963829	0.925656	0.946013	0.944901	0.953857	0.978379	0.959374	0.94107	0.933088	0.969417	0.953191	0.942132
	2410	0.905684	0.905684	0.905684	0.902528	0.935301	0.930983	0.957911	0.938979	0.956297	0.951666	0.943713	0.936139	0.946287	0.947578	0.953144	0.928428	0.926909	0.918727	0.912104	0.957704	0.905258	0.93111	0.958276	0.907627	0.918005	0.956305	0.930824	0.951993	0.947892	0.941251	0.952291	0.949378	0.971724	0.956605	0.919334	0.951537	0.97552	0.937793	0.953368	0.94825	0.962313	0.979903	0.968099	0.951081	0.927642	0.9642	0.955554	0.939165
	2415	0.935032	0.935032	0.935032	0.92948	0.93985	0.933561	0.959811	0.946197	0.96413	0.963039	0.956531	0.953173	0.961069	0.961841	0.965486	0.942787	0.942542	0.935895	0.931186	0.950108	0.922099	0.939234	0.963896	0.92207	0.933503	0.956793	0.941902	0.949741	0.959594	0.953179	0.959446	0.963134	0.96864	0.965737	0.935583	0.956635	0.976192	0.944912	0.961192	0.958078	0.966824	0.986591	0.974019	0.956431	0.946793	0.9772	0.964635	0.951746
	2420	0.914914	0.914914	0.914914	0.90965	0.933849	0.927277	0.958018	0.938631	0.957479	0.954678	0.945511	0.939118	0.948551	0.949704	0.953703	0.928331	0.928184	0.919751	0.91238	0.955875	0.90342	0.929968	0.958868	0.906431	0.919225	0.954857	0.930836	0.948575	0.948381	0.942675	0.952829	0.951567	0.970527	0.956318	0.920003	0.948709	0.976021	0.935987	0.951334	0.946455	0.960488	0.981781	0.968696	0.949314	0.928572	0.967469	0.955604	0.937284
	2425	0.952172	0.952172	0.952172	0.943282	0.950358	0.943147	0.964994	0.956175	0.970317	0.968228	0.966674	0.963295	0.97056	0.969074	0.970819	0.953477	0.953488	0.945725	0.943971	0.949847	0.936489	0.947612	0.967365	0.928907	0.940819	0.9613	0.949548	0.948122	0.96044	0.95602	0.963024	0.964483	0.961342	0.970682	0.945634	0.963059	0.970248	0.947716	0.967448	0.966292	0.975077	0.986523	0.970289	0.955848	0.958832	0.981092	0.973467	0.965306
	2430	0.954714	0.954714	0.954714	0.938422	0.930143	0.922429	0.93443	0.934503	0.94278	0.940641	0.945983	0.949623	0.953074	0.947969	0.950112	0.937763	0.942926	0.936034	0.938507	0.901621	0.931607	0.931099	0.935421	0.914165	0.926261	0.931108	0.932465	0.907111	0.931575	0.930856	0.934328	0.937223	0.912159	0.945998	0.935628	0.938017	0.924999	0.921134	0.947298	0.947874	0.95704	0.955361	0.933675	0.92573	0.954905	0.961183	0.955747	0.957244
	2435	0.949941	0.949941	0.949941	0.94121	0.955611	0.95061	0.970757	0.961353	0.974868	0.972912	0.968841	0.965728	0.972516	0.972405	0.975682	0.956243	0.95608	0.948575	0.944184	0.954386	0.93787	0.953673	0.9718	0.934008	0.945647	0.966252	0.954273	0.958688	0.967114	0.963142	0.968975	0.971329	0.972739	0.975618	0.948888	0.969142	0.978726	0.956533	0.971779	0.968722	0.978966	0.989318	0.979089	0.964366	0.960234	0.983879	0.975422	0.963979
	2440	0.947399	0.947399	0.947399	0.93298	0.937588	0.927825	0.949247	0.938443	0.953116	0.951532	0.950354	0.950529	0.956736	0.953276	0.955575	0.937224	0.941601	0.935136	0.932125	0.927656	0.921763	0.935608	0.949353	0.914083	0.926389	0.944189	0.934505	0.925674	0.9418	0.939788	0.945613	0.947212	0.939951	0.953825	0.931741	0.94349	0.950452	0.929739	0.952303	0.951814	0.962433	0.974298	0.953134	0.939556	0.949261	0.972501	0.96007	0.953908
	2445	0.918486	0.918486	0.918486	0.913968	0.941863	0.937467	0.965086	0.948175	0.96635	0.963536	0.953507	0.948479	0.957721	0.959654	0.96525	0.938562	0.937652	0.930025	0.921834	0.962891	0.912965	0.940027	0.966799	0.917408	0.929221	0.96264	0.939888	0.960253	0.959691	0.953411	0.962358	0.962744	0.983846	0.966718	0.929223	0.958623	0.986155	0.948552	0.95998	0.955327	0.96718	0.988852	0.979359	0.961277	0.935528	0.9743	0.961728	0.94354
	2450	0.938942	0.938942	0.938942	0.928086	0.931495	0.924465	0.949492	0.940161	0.955873	0.954191	0.951182	0.948667	0.955979	0.954342	0.957725	0.935443	0.936711	0.929156	0.926484	0.934384	0.917387	0.929852	0.950671	0.90874	0.922484	0.943187	0.930826	0.929195	0.942709	0.939347	0.946393	0.949153	0.949729	0.95522	0.927606	0.944822	0.958841	0.929962	0.949941	0.948844	0.95832	0.97552	0.955828	0.939785	0.941646	0.969392	0.956392	0.947175
	2455	0.913863	0.913863	0.913863	0.909903	0.939701	0.936214	0.962897	0.946887	0.964292	0.961338	0.950959	0.945657	0.954979	0.957047	0.963345	0.935862	0.934117	0.926212	0.917876	0.960971	0.9098	0.937067	0.964251	0.914458	0.925825	0.960418	0.937217	0.959134	0.957203	0.950873	0.960061	0.960201	0.983365	0.96494	0.926319	0.957534	0.984996	0.946879	0.958166	0.953008	0.965623	0.986627	0.978	0.959956	0.93282	0.971683	0.959412	0.94079
	2460	0.938343	0.938343	0.938343	0.924226	0.927513	0.920385	0.937132	0.931805	0.945696	0.942892	0.943584	0.946772	0.952345	0.949158	0.953825	0.934002	0.938773	0.933142	0.931871	0.913785	0.920616	0.929466	0.939275	0.909754	0.921494	0.935395	0.928478	0.915815	0.935204	0.932058	0.93735	0.939962	0.931055	0.948709	0.92925	0.938186	0.939911	0.923828	0.948185	0.948569	0.95751	0.968134	0.944199	0.934007	0.946082	0.966549	0.95559	0.953978
	2465	0.93284	0.93284	0.93284	0.924664	0.945052	0.93992	0.960809	0.950017	0.964726	0.961987	0.957586	0.953679	0.961368	0.96077	0.965341	0.943591	0.943503	0.935259	0.930647	0.946559	0.92246	0.943088	0.961848	0.922438	0.933091	0.960233	0.943678	0.951445	0.956351	0.952432	0.959616	0.959564	0.968451	0.966695	0.937359	0.960449	0.973493	0.947302	0.964385	0.961599	0.972464	0.986081	0.973223	0.958943	0.948357	0.977381	0.969298	0.958237
	2470	0.917733	0.917733	0.917733	0.909351	0.930542	0.924029	0.94938	0.934461	0.951138	0.946638	0.941247	0.936438	0.945353	0.944648	0.949695	0.925033	0.92644	0.917309	0.912687	0.939589	0.904084	0.927456	0.949236	0.904499	0.914385	0.948292	0.927894	0.936958	0.939507	0.935351	0.945023	0.942665	0.955977	0.951813	0.918733	0.94451	0.962687	0.929968	0.949934	0.947368	0.960959	0.97711	0.959573	0.944177	0.933535	0.966736	0.956639	0.94505
	2475	0.931194	0.931194	0.931194	0.924489	0.945941	0.941911	0.961539	0.952283	0.963925	0.961397	0.957008	0.952159	0.959087	0.95958	0.962231	0.944212	0.94277	0.934439	0.930307	0.949853	0.924442	0.942602	0.962488	0.920143	0.932296	0.95945	0.943337	0.952304	0.954416	0.950081	0.957638	0.957428	0.965893	0.963907	0.936275	0.960695	0.969637	0.94622	0.962261	0.95927	0.970613	0.979613	0.968888	0.95444	0.944175	0.969445	0.966419	0.954234
	2480	0.90997	0.90997	0.90997	0.90262	0.926081	0.91922	0.94716	0.931599	0.948967	0.946218	0.938557	0.93295	0.942392	0.942284	0.946676	0.921257	0.920321	0.911692	0.905612	0.943109	0.896281	0.921787	0.948303	0.897974	0.908553	0.945322	0.922402	0.937278	0.937758	0.93299	0.94281	0.941516	0.960588	0.949143	0.912957	0.941601	0.965769	0.927657	0.945384	0.942743	0.955339	0.976816	0.960386	0.942266	0.924961	0.962763	0.951271	0.936656
	2485	0.925706	0.925706	0.925706	0.918906	0.941125	0.93833	0.959897	0.951452	0.964691	0.961452	0.95544	0.951045	0.958927	0.960264	0.965304	0.94122	0.939852	0.931353	0.925879	0.95037	0.919018	0.939607	0.961018	0.917563	0.928846	0.95874	0.940736	0.952738	0.954726	0.94953	0.9577	0.958256	0.97287	0.965442	0.932338	0.95933	0.975272	0.946204	0.960532	0.957823	0.968929	0.98315	0.971533	0.956956	0.941192	0.97162	0.964011	0.951333
	2490	0.91833	0.91833	0.91833	0.912016	0.933282	0.927655	0.95643	0.94071	0.957454	0.956024	0.945866	0.940875	0.950857	0.951946	0.957354	0.928546	0.927426	0.918574	0.91153	0.949895	0.90266	0.930492	0.957082	0.908593	0.918502	0.95217	0.930673	0.948835	0.950326	0.946127	0.953682	0.955893	0.976002	0.959847	0.919145	0.949	0.980618	0.939779	0.951098	0.9487	0.957807	0.983056	0.973601	0.954331	0.931523	0.970415	0.953881	0.937544
	2495	0.900738	0.900738	0.900738	0.897166	0.929249	0.926168	0.954665	0.938112	0.956681	0.952903	0.941651	0.934096	0.944112	0.947017	0.954174	0.924026	0.92198	0.912043	0.904491	0.953987	0.896643	0.928382	0.95651	0.907391	0.916137	0.956003	0.930551	0.957023	0.951377	0.945219	0.954111	0.954096	0.981639	0.958164	0.915795	0.950858	0.983043	0.941613	0.950472	0.945097	0.957238	0.980324	0.974896	0.956859	0.922962	0.965024	0.951687	0.931538
	2500	0.935276	0.935276	0.935276	0.928835	0.950108	0.945318	0.969867	0.957321	0.972256	0.97027	0.963041	0.959634	0.967753	0.96962	0.973716	0.949967	0.949369	0.941133	0.936051	0.961598	0.927319	0.949541	0.972484	0.928868	0.940153	0.968798	0.950887	0.963693	0.967362	0.962208	0.96919	0.971079	0.983028	0.974652	0.942129	0.967132	0.987123	0.956427	0.969136	0.966269	0.974994	0.993048	0.983726	0.967655	0.95017	0.982199	0.972564	0.958115
	2505	0.911694	0.911694	0.911694	0.905822	0.934791	0.930631	0.959535	0.942448	0.96181	0.958538	0.9484	0.942479	0.951793	0.953503	0.96039	0.931731	0.931126	0.922521	0.914747	0.957526	0.905483	0.934797	0.961349	0.912219	0.923454	0.958334	0.934748	0.957263	0.955	0.949723	0.958397	0.958697	0.982049	0.962064	0.923035	0.953264	0.984537	0.944734	0.95387	0.948822	0.960171	0.984344	0.975914	0.958058	0.928112	0.970109	0.955629	0.935892
	2510	0.933234	0.933234	0.933234	0.925266	0.945907	0.941202	0.960359	0.950322	0.963383	0.961584	0.957662	0.954403	0.961536	0.961062	0.96467	0.945017	0.94446	0.937698	0.931739	0.945405	0.924906	0.942925	0.960721	0.920573	0.933017	0.956733	0.941158	0.948642	0.954252	0.949862	0.956932	0.957583	0.965079	0.964339	0.936538	0.958579	0.968918	0.94517	0.962566	0.959784	0.970986	0.982911	0.96961	0.954633	0.946807	0.973289	0.966442	0.956152
	2515	0.913712	0.913712	0.913712	0.902365	0.924484	0.915759	0.940592	0.923704	0.940953	0.936893	0.933267	0.928813	0.936508	0.933411	0.938195	0.916878	0.919253	0.91064	0.90585	0.928692	0.897956	0.92019	0.939174	0.894587	0.906096	0.937527	0.917911	0.924282	0.927	0.925223	0.93464	0.931044	0.939474	0.939661	0.911792	0.933785	0.947903	0.917706	0.940574	0.936466	0.952827	0.9666	0.946429	0.930431	0.925951	0.958231	0.948912	0.936481
	2520	0.938795	0.938795	0.938795	0.931194	0.95107	0.946984	0.966645	0.956775	0.970781	0.967687	0.96446	0.959354	0.965583	0.965008	0.968685	0.951286	0.950532	0.942435	0.938688	0.954244	0.932683	0.94901	0.968127	0.927953	0.940641	0.963982	0.949285	0.95729	0.960664	0.956713	0.964339	0.963403	0.969232	0.969488	0.943985	0.965758	0.97405	0.952618	0.967311	0.963424	0.97423	0.98423	0.973091	0.959114	0.94943	0.975569	0.971426	0.958134
	2525	0.914638	0.914638	0.914638	0.909813	0.932394	0.928611	0.957199	0.942791	0.958466	0.956223	0.946079	0.938262	0.947635	0.949543	0.954783	0.926895	0.924125	0.914302	0.907027	0.952369	0.901452	0.928363	0.956669	0.906218	0.916647	0.952166	0.930281	0.951172	0.948516	0.944114	0.952669	0.953595	0.975841	0.958106	0.917633	0.950812	0.979808	0.939382	0.950131	0.946144	0.958066	0.97903	0.971559	0.952035	0.92829	0.965479	0.953062	0.934327
	2530	0.94469	0.94469	0.94469	0.935269	0.952675	0.945426	0.968766	0.955277	0.970242	0.96826	0.963664	0.959902	0.967008	0.966075	0.968442	0.94964	0.950238	0.94239	0.937571	0.955493	0.929908	0.948676	0.969022	0.926187	0.939054	0.963607	0.948132	0.954202	0.960391	0.957086	0.964513	0.96453	0.968453	0.969425	0.942048	0.962991	0.97548	0.949708	0.966541	0.963081	0.975162	0.987614	0.974538	0.958318	0.952932	0.980434	0.97182	0.958473
	2535	0.940479	0.940479	0.940479	0.931033	0.944736	0.937964	0.963081	0.94976	0.966945	0.96428	0.959609	0.955504	0.963826	0.962818	0.967064	0.944353	0.94501	0.936766	0.933002	0.950623	0.924599	0.942931	0.964292	0.922257	0.933401	0.958506	0.943056	0.949416	0.957378	0.953829	0.961047	0.962439	0.967502	0.967246	0.937185	0.958446	0.975637	0.945454	0.962498	0.959678	0.970171	0.98713	0.972736	0.956382	0.950361	0.98037	0.96755	0.955178
	2540	0.938813	0.938813	0.938813	0.932561	0.947462	0.941802	0.967348	0.95356	0.971219	0.969877	0.962173	0.959232	0.966593	0.967411	0.971099	0.94846	0.948663	0.942781	0.935399	0.959267	0.926559	0.945938	0.970363	0.926799	0.939601	0.962318	0.946823	0.95733	0.965055	0.958299	0.965624	0.968075	0.976441	0.970637	0.939007	0.960806	0.981814	0.95201	0.963087	0.959452	0.969102	0.988328	0.977626	0.960514	0.946535	0.978482	0.965123	0.949515
	2545	0.91379	0.91379	0.91379	0.909185	0.926004	0.920703	0.951384	0.93491	0.953047	0.950207	0.941392	0.933784	0.944357	0.94546	0.951084	0.921848	0.920245	0.910201	0.905139	0.947187	0.897374	0.92177	0.951861	0.900955	0.910947	0.946829	0.924172	0.941652	0.942845	0.938238	0.947878	0.948079	0.967459	0.953743	0.913131	0.943982	0.974934	0.931044	0.946089	0.943376	0.953577	0.978766	0.96593	0.946215	0.927145	0.965873	0.951343	0.93546
	2550	0.945504	0.945504	0.945504	0.938269	0.947767	0.942384	0.966318	0.954023	0.97065	0.967121	0.96207	0.959433	0.967231	0.966921	0.972051	0.949212	0.950411	0.943035	0.939617	0.954999	0.931781	0.946117	0.968207	0.927746	0.938929	0.961284	0.947918	0.951651	0.961782	0.9569	0.964866	0.965942	0.968629	0.971432	0.94209	0.962014	0.977404	0.949417	0.965941	0.963418	0.97298	0.988375	0.973845	0.958776	0.95493	0.982242	0.970514	0.959028
	2555	0.913747	0.913747	0.913747	0.909729	0.933819	0.929117	0.959643	0.941998	0.960289	0.956743	0.946827	0.939769	0.950586	0.952286	0.958217	0.929416	0.927539	0.91841	0.912118	0.95982	0.904117	0.929847	0.960645	0.907927	0.918119	0.955554	0.931189	0.952332	0.9511	0.945297	0.955782	0.955285	0.977929	0.960783	0.919427	0.951796	0.983393	0.93974	0.952605	0.948817	0.960052	0.984267	0.972882	0.953758	0.929974	0.969659	0.955389	0.937555
	2560	0.944457	0.944457	0.944457	0.932514	0.940014	0.933709	0.954642	0.945705	0.959957	0.956896	0.95433	0.9558	0.962836	0.96122	0.965879	0.943689	0.94734	0.942119	0.938349	0.939402	0.928538	0.939973	0.955854	0.918586	0.930903	0.949633	0.938776	0.93369	0.94904	0.944314	0.9519	0.953871	0.95221	0.961591	0.935962	0.950216	0.960275	0.93719	0.957025	0.956629	0.966511	0.979987	0.95849	0.945981	0.950873	0.97514	0.961857	0.955848
	2565	0.932651	0.932651	0.932651	0.926371	0.946445	0.937511	0.964934	0.945193	0.96323	0.959818	0.953685	0.949043	0.958761	0.95724	0.960759	0.939236	0.939696	0.931242	0.927529	0.960265	0.918578	0.939533	0.965168	0.916889	0.927663	0.958972	0.938911	0.948325	0.953074	0.949188	0.959077	0.956886	0.965762	0.96368	0.931008	0.955575	0.974806	0.940668	0.960836	0.957992	0.969868	0.987309	0.971224	0.953588	0.94612	0.977977	0.966886	0.953682
	2570	0.950396	0.950396	0.950396	0.941475	0.948186	0.943489	0.963458	0.95387	0.966971	0.964266	0.962419	0.960121	0.967398	0.966615	0.970424	0.950608	0.952079	0.945421	0.942529	0.944169	0.936312	0.946881	0.963305	0.927745	0.939946	0.956872	0.94755	0.94443	0.957912	0.953928	0.960288	0.962594	0.958797	0.968805	0.944707	0.961123	0.967763	0.946369	0.966189	0.964381	0.974332	0.983128	0.968186	0.954554	0.960056	0.97949	0.971112	0.964192
	2575	0.93685	0.93685	0.93685	0.931464	0.94253	0.939105	0.962436	0.953726	0.966328	0.963962	0.958382	0.955206	0.963194	0.965123	0.968972	0.945554	0.944681	0.937044	0.932936	0.952087	0.92655	0.940973	0.964492	0.921961	0.93357	0.958885	0.944209	0.950666	0.958485	0.952116	0.959969	0.962405	0.969679	0.968341	0.937079	0.960697	0.976056	0.946662	0.963212	0.961288	0.970904	0.985114	0.972126	0.956532	0.949532	0.975155	0.966964	0.956305
	2580	0.944241	0.944241	0.944241	0.937573	0.949237	0.945034	0.968726	0.958489	0.972216	0.969829	0.96388	0.961409	0.96912	0.970202	0.974454	0.951242	0.951227	0.943789	0.939271	0.957586	0.932024	0.9474	0.970259	0.92783	0.940089	0.963503	0.949392	0.955472	0.963997	0.958612	0.966328	0.968363	0.974429	0.973595	0.942609	0.964732	0.981219	0.952407	0.967143	0.964815	0.974266	0.989318	0.977002	0.961383	0.95402	0.980962	0.97082	0.958662
	2585	0.94606	0.94606	0.94606	0.933163	0.941512	0.934923	0.957719	0.947928	0.962959	0.96028	0.956178	0.956284	0.963105	0.961714	0.966945	0.943343	0.946792	0.939482	0.936194	0.94129	0.926123	0.942571	0.959077	0.922315	0.933308	0.954303	0.942801	0.941713	0.953805	0.951367	0.957568	0.959778	0.96013	0.965123	0.937762	0.953886	0.969035	0.943467	0.959136	0.958142	0.966706	0.982784	0.966318	0.95302	0.951455	0.97914	0.964846	0.955187
	2590	0.955764	0.955764	0.955764	0.946396	0.963945	0.956862	0.971928	0.957698	0.972045	0.968048	0.969303	0.96615	0.97357	0.968516	0.972821	0.959038	0.961028	0.954439	0.95216	0.948401	0.945783	0.957802	0.969958	0.938393	0.949748	0.96528	0.95467	0.950368	0.962768	0.960513	0.96787	0.96474	0.95756	0.974405	0.953118	0.967935	0.96728	0.95351	0.974691	0.971483	0.982282	0.986346	0.972151	0.961248	0.967554	0.986007	0.979292	0.973426
	2595	0.963978	0.963978	0.963978	0.95321	0.952175	0.945589	0.961004	0.956412	0.967319	0.965737	0.967586	0.966991	0.972813	0.969386	0.971601	0.95718	0.958729	0.951255	0.951535	0.933368	0.945003	0.950058	0.962356	0.934429	0.946239	0.955701	0.951563	0.939692	0.95877	0.956449	0.961029	0.963413	0.948632	0.970509	0.951605	0.962082	0.959857	0.947788	0.968051	0.967805	0.974199	0.979673	0.964925	0.953534	0.967655	0.980808	0.974245	0.97087
	2600	0.948428	0.948428	0.948428	0.941108	0.954586	0.951629	0.974683	0.963821	0.978516	0.975495	0.96924	0.965832	0.972972	0.974466	0.980232	0.956343	0.956957	0.948604	0.944386	0.961304	0.93846	0.955966	0.976151	0.937424	0.948965	0.970703	0.958044	0.966262	0.972971	0.969052	0.974911	0.977982	0.982664	0.980013	0.950326	0.972064	0.988959	0.962067	0.972799	0.96881	0.977966	0.991607	0.984978	0.97014	0.958917	0.986112	0.975441	0.960771
	2605	0.932822	0.932822	0.932822	0.91863	0.926942	0.917155	0.936816	0.925298	0.940528	0.938135	0.938529	0.937756	0.943803	0.938537	0.941102	0.925723	0.929699	0.923328	0.92089	0.915437	0.909994	0.923782	0.936797	0.901695	0.914283	0.932521	0.921839	0.913532	0.927182	0.9261	0.933296	0.931307	0.925449	0.940712	0.921589	0.932655	0.936781	0.918214	0.941643	0.941077	0.951816	0.962514	0.939439	0.926904	0.936281	0.959293	0.951197	0.9453
	2610	0.936335	0.936335	0.936335	0.93062	0.946767	0.943567	0.970135	0.957493	0.973013	0.970276	0.962067	0.956643	0.964752	0.966944	0.972111	0.946728	0.946085	0.937413	0.931624	0.961872	0.925605	0.946493	0.971365	0.926259	0.938341	0.965826	0.948927	0.962501	0.965718	0.960796	0.968082	0.970552	0.982618	0.972974	0.938725	0.964965	0.987793	0.954319	0.964843	0.960723	0.971156	0.988201	0.980932	0.963919	0.946611	0.978553	0.967268	0.950402
	2615	0.922477	0.922477	0.922477	0.920233	0.942996	0.941031	0.969297	0.95438	0.970296	0.968182	0.957096	0.950149	0.959248	0.962859	0.968396	0.941103	0.93821	0.929608	0.921704	0.96635	0.916781	0.940952	0.970536	0.920333	0.932754	0.963587	0.942938	0.965855	0.964641	0.958378	0.966434	0.969029	0.989178	0.970149	0.930657	0.96235	0.991891	0.953097	0.959676	0.95415	0.964618	0.985243	0.982393	0.96299	0.9356	0.971825	0.959443	0.938589
	2620	0.928475	0.928475	0.928475	0.924257	0.941688	0.937519	0.96441	0.9509	0.967538	0.965088	0.957038	0.951221	0.960331	0.962311	0.967413	0.941085	0.939638	0.930455	0.925626	0.956834	0.918073	0.940551	0.966617	0.921571	0.931868	0.962187	0.943412	0.958367	0.961594	0.956019	0.963352	0.965624	0.980093	0.969315	0.932947	0.960814	0.985304	0.949519	0.962487	0.959395	0.968245	0.988813	0.980103	0.962586	0.943472	0.977497	0.965763	0.95068
	2625	0.910171	0.910171	0.910171	0.907814	0.943087	0.940195	0.968451	0.948119	0.967364	0.96306	0.950858	0.94284	0.952723	0.955555	0.962972	0.934962	0.932882	0.923152	0.914972	0.968567	0.908709	0.940397	0.969173	0.919367	0.928841	0.965208	0.940611	0.970063	0.963037	0.95781	0.966785	0.965806	0.991104	0.967466	0.925537	0.960296	0.99303	0.95344	0.957788	0.950913	0.962315	0.983951	0.983818	0.965472	0.929625	0.97095	0.957713	0.934008
	2630	0.946238	0.946238	0.946238	0.936392	0.946483	0.942332	0.962633	0.954544	0.968777	0.966034	0.963099	0.961821	0.968638	0.9676	0.972685	0.950306	0.951783	0.945558	0.9411	0.946229	0.9334	0.945813	0.963107	0.924694	0.938292	0.955986	0.944868	0.944935	0.957128	0.952688	0.959891	0.96195	0.9642	0.969093	0.94163	0.95934	0.970173	0.946964	0.963375	0.961768	0.971107	0.984735	0.968288	0.954633	0.95314	0.978516	0.967288	0.958639
	2635	0.925618	0.925618	0.925618	0.922653	0.947274	0.944859	0.969065	0.955466	0.970884	0.967796	0.959239	0.952712	0.961602	0.963605	0.968878	0.944229	0.94176	0.933502	0.926206	0.962317	0.920606	0.943368	0.96935	0.922296	0.934174	0.964438	0.944479	0.962612	0.962598	0.956505	0.965321	0.965492	0.983516	0.97089	0.934387	0.964641	0.985994	0.952772	0.964468	0.959864	0.971596	0.987702	0.980706	0.963435	0.942115	0.97496	0.965962	0.949353
	2640	0.924746	0.924746	0.924746	0.922652	0.947095	0.945092	0.969048	0.956075	0.970721	0.968059	0.959362	0.953847	0.962634	0.965356	0.97026	0.945804	0.943137	0.935625	0.928259	0.963235	0.922226	0.943447	0.970093	0.922747	0.935377	0.964796	0.945007	0.96266	0.963777	0.956566	0.965443	0.966202	0.983983	0.971501	0.935552	0.965292	0.986003	0.953178	0.965158	0.960502	0.971926	0.987942	0.980685	0.963564	0.942296	0.974285	0.965823	0.949653
	2645	0.913159	0.913159	0.913159	0.906962	0.938149	0.933076	0.959657	0.940702	0.959298	0.954069	0.945589	0.938635	0.947483	0.947735	0.953963	0.929345	0.929363	0.920334	0.912622	0.955847	0.906652	0.934015	0.959089	0.909832	0.920716	0.956736	0.933224	0.953126	0.948637	0.944414	0.955111	0.951206	0.970435	0.95741	0.922269	0.952348	0.974824	0.939997	0.953708	0.947428	0.963693	0.979435	0.96881	0.95141	0.930481	0.967416	0.957984	0.938812
	2650	0.923686	0.923686	0.923686	0.919816	0.954527	0.95098	0.973702	0.956256	0.973175	0.969361	0.961081	0.954338	0.96309	0.963768	0.969567	0.94714	0.944976	0.93707	0.928957	0.96852	0.923363	0.949071	0.973123	0.926036	0.937435	0.968268	0.946522	0.968517	0.965141	0.959925	0.969239	0.967049	0.985719	0.972133	0.936493	0.966964	0.987348	0.95643	0.966763	0.960529	0.973718	0.988654	0.983147	0.966229	0.942175	0.976581	0.967653	0.948851
	2655	0.909187	0.909187	0.909187	0.90768	0.940194	0.938232	0.964393	0.947778	0.964279	0.960924	0.950579	0.943079	0.953005	0.955876	0.962022	0.935443	0.932189	0.923919	0.915208	0.962999	0.909374	0.936312	0.964889	0.914034	0.925597	0.960654	0.936304	0.962126	0.957538	0.950791	0.960649	0.959868	0.985202	0.964703	0.924603	0.95862	0.98617	0.947927	0.957541	0.95194	0.964098	0.983718	0.978349	0.959917	0.929894	0.967556	0.957872	0.938551
	2660	0.9049	0.9049	0.9049	0.898019	0.923074	0.917969	0.944223	0.931788	0.947427	0.943577	0.935883	0.93118	0.940538	0.941687	0.946738	0.91933	0.918628	0.909412	0.90342	0.939873	0.894185	0.919714	0.945103	0.895622	0.905845	0.94392	0.920526	0.935713	0.935391	0.9298	0.940109	0.938694	0.960187	0.947944	0.909734	0.940063	0.963411	0.926101	0.943313	0.941374	0.954061	0.974174	0.957559	0.941111	0.922237	0.959451	0.94903	0.935842
	2665	0.923245	0.923245	0.923245	0.920459	0.94508	0.943019	0.965279	0.9555	0.968934	0.96644	0.958856	0.95324	0.961067	0.963675	0.967687	0.944863	0.941713	0.933627	0.926531	0.958771	0.921175	0.941888	0.967072	0.921022	0.93325	0.962512	0.943378	0.960889	0.960768	0.953517	0.962047	0.962792	0.980172	0.968567	0.93347	0.96335	0.981154	0.951302	0.962827	0.95883	0.969884	0.984555	0.977015	0.960476	0.93955	0.970152	0.96405	0.948471
	2670	0.908719	0.908719	0.908719	0.906443	0.936143	0.934375	0.956959	0.944841	0.958255	0.954267	0.946413	0.939783	0.94892	0.951123	0.955982	0.93232	0.929304	0.920988	0.914029	0.953176	0.90861	0.931394	0.957476	0.908647	0.919985	0.955096	0.932541	0.951579	0.948372	0.94125	0.951793	0.949852	0.972039	0.958517	0.922001	0.954436	0.972999	0.940426	0.954322	0.950365	0.963209	0.977242	0.967296	0.951314	0.928845	0.961267	0.955847	0.940804
	2675	0.909615	0.909615	0.909615	0.90584	0.931331	0.928898	0.954217	0.940941	0.957045	0.955555	0.945204	0.941499	0.951063	0.953309	0.959694	0.930678	0.928968	0.922891	0.913198	0.948978	0.90415	0.930173	0.955541	0.908239	0.92013	0.95061	0.929451	0.948718	0.95095	0.943529	0.951415	0.954379	0.978093	0.959511	0.919586	0.949331	0.978295	0.940428	0.951045	0.947812	0.957905	0.981179	0.971747	0.954081	0.927461	0.965252	0.950354	0.935224
	2680	0.90945	0.90945	0.90945	0.907457	0.935097	0.932183	0.957715	0.943296	0.958459	0.955224	0.946552	0.938683	0.948298	0.950249	0.955036	0.930643	0.926937	0.9179	0.911439	0.955625	0.905904	0.929819	0.95825	0.90719	0.918552	0.954531	0.931514	0.952247	0.948803	0.942719	0.952777	0.951576	0.973664	0.958313	0.921179	0.954126	0.976146	0.939399	0.953998	0.949485	0.962442	0.97914	0.969969	0.95173	0.929121	0.963384	0.956834	0.939905
	2685	0.896964	0.896964	0.896964	0.89333	0.923254	0.919619	0.946553	0.932215	0.948891	0.945387	0.93397	0.929433	0.940253	0.943222	0.950845	0.9179	0.916456	0.906482	0.900175	0.944696	0.889792	0.921791	0.948975	0.901655	0.907855	0.950117	0.924457	0.947361	0.944688	0.938162	0.946956	0.947552	0.975891	0.954429	0.909338	0.944407	0.977572	0.934893	0.946813	0.944517	0.954074	0.979928	0.970768	0.954091	0.922357	0.964536	0.949245	0.934042
	2690	0.896793	0.896793	0.896793	0.896612	0.932146	0.927927	0.953385	0.93411	0.950383	0.946168	0.936463	0.9293	0.9391	0.940427	0.945564	0.922373	0.919855	0.911133	0.904151	0.954832	0.897896	0.925	0.953608	0.901459	0.912166	0.951666	0.925029	0.949228	0.942476	0.93605	0.947543	0.943442	0.967406	0.950512	0.913242	0.947029	0.970153	0.932888	0.947754	0.941722	0.956754	0.972639	0.963529	0.945454	0.919879	0.955907	0.949795	0.931
	2695	0.896401	0.896401	0.896401	0.896623	0.932824	0.931609	0.956557	0.939915	0.955433	0.950898	0.939916	0.93173	0.941571	0.945087	0.951776	0.92505	0.921877	0.912313	0.903998	0.95575	0.899853	0.928942	0.957055	0.907312	0.916904	0.956421	0.930406	0.958476	0.94996	0.943022	0.953155	0.951154	0.978546	0.956647	0.916154	0.952982	0.978907	0.94122	0.951749	0.945111	0.959534	0.97554	0.972066	0.954328	0.922155	0.959003	0.951896	0.932087
	2700	0.926074	0.926074	0.926074	0.919026	0.941922	0.938463	0.962102	0.949468	0.96536	0.9627	0.954441	0.951624	0.960083	0.960778	0.967709	0.940462	0.940443	0.933268	0.925912	0.953249	0.917427	0.941116	0.962978	0.919389	0.930431	0.958908	0.940402	0.954563	0.957735	0.952982	0.960694	0.96206	0.978693	0.967662	0.932312	0.958457	0.981891	0.948822	0.960839	0.957528	0.967987	0.987634	0.976754	0.96072	0.941611	0.976301	0.962762	0.948301
	2705	0.905742	0.905742	0.905742	0.904281	0.934823	0.933038	0.958931	0.94407	0.960855	0.957364	0.947141	0.940141	0.949759	0.952821	0.959199	0.931833	0.928773	0.92044	0.912308	0.957956	0.905984	0.932246	0.960534	0.910592	0.921679	0.957284	0.933382	0.957829	0.953974	0.946695	0.9562	0.956267	0.981413	0.961306	0.921786	0.955422	0.982029	0.943824	0.954839	0.949453	0.961821	0.981533	0.974569	0.956692	0.927345	0.965107	0.955313	0.936926
	2710	0.899141	0.899141	0.899141	0.899397	0.931497	0.930291	0.957107	0.940434	0.957028	0.952933	0.94163	0.933002	0.942993	0.946641	0.953537	0.925823	0.922226	0.912877	0.904839	0.957116	0.900556	0.928294	0.958211	0.907661	0.917456	0.955907	0.930792	0.95833	0.95148	0.944374	0.954093	0.95345	0.980246	0.957943	0.917044	0.953454	0.981577	0.941545	0.95202	0.945401	0.959069	0.977331	0.973547	0.954939	0.923221	0.960976	0.952085	0.93181
	2715	0.914567	0.914567	0.914567	0.910014	0.939748	0.935714	0.962123	0.945801	0.96303	0.959756	0.949307	0.943761	0.953258	0.955023	0.961356	0.933579	0.932309	0.923629	0.915635	0.958153	0.908068	0.937121	0.963028	0.915214	0.924644	0.960482	0.937439	0.959139	0.95655	0.950886	0.959584	0.959576	0.982359	0.964523	0.924987	0.956928	0.984563	0.947076	0.958055	0.953404	0.965828	0.98629	0.978645	0.960854	0.934191	0.972615	0.959573	0.941538
	2720	0.909707	0.909707	0.909707	0.906228	0.943921	0.941909	0.96505	0.949334	0.965995	0.961674	0.95159	0.946003	0.955155	0.957376	0.964857	0.938157	0.936268	0.92798	0.919252	0.962517	0.912434	0.941709	0.965924	0.91922	0.929073	0.964406	0.940569	0.965797	0.960238	0.954159	0.963413	0.961928	0.986866	0.967284	0.928743	0.961539	0.986411	0.952287	0.96116	0.955253	0.968126	0.985775	0.980692	0.964629	0.93347	0.971324	0.961334	0.942331
	2725	0.904791	0.904791	0.904791	0.901231	0.933737	0.931887	0.959464	0.942762	0.96133	0.956809	0.945832	0.938326	0.947893	0.950619	0.958845	0.928843	0.927132	0.917517	0.909745	0.95877	0.902579	0.93313	0.960478	0.911387	0.921253	0.958985	0.934452	0.960771	0.954542	0.949203	0.958554	0.957614	0.984798	0.961879	0.921164	0.955194	0.986267	0.946113	0.953932	0.948129	0.96025	0.98224	0.976984	0.959685	0.925879	0.967489	0.955636	0.934788
	2730	0.898523	0.898523	0.898523	0.895579	0.935162	0.931701	0.95788	0.939671	0.957785	0.952662	0.943213	0.934664	0.944738	0.946522	0.952274	0.92763	0.924842	0.915779	0.908457	0.960124	0.901363	0.930846	0.958632	0.906797	0.916949	0.956395	0.929605	0.95732	0.949033	0.94244	0.953521	0.950099	0.977104	0.956216	0.916212	0.951473	0.977525	0.94062	0.950065	0.944118	0.957725	0.976016	0.969232	0.952206	0.920265	0.959622	0.950496	0.9301
	2735	0.902644	0.902644	0.902644	0.899929	0.932799	0.930916	0.958195	0.942345	0.959232	0.954814	0.944571	0.93699	0.946625	0.949714	0.956419	0.928644	0.926289	0.916964	0.909474	0.959444	0.902942	0.931242	0.959544	0.908356	0.919103	0.957995	0.932776	0.958183	0.951576	0.94516	0.955445	0.953978	0.980891	0.959286	0.920083	0.954252	0.982069	0.942735	0.953042	0.947457	0.960627	0.980184	0.972879	0.955485	0.924263	0.963505	0.95466	0.93473
	2740	0.901924	0.901924	0.901924	0.899615	0.936969	0.934708	0.961443	0.943136	0.961504	0.956588	0.946025	0.937757	0.947775	0.950541	0.9577	0.930363	0.927794	0.918553	0.910379	0.962173	0.904298	0.934107	0.962515	0.911881	0.921716	0.960485	0.93431	0.962887	0.955119	0.948658	0.959011	0.956709	0.9839	0.961564	0.920962	0.95644	0.984958	0.946218	0.955135	0.948409	0.961989	0.981442	0.976655	0.959001	0.925633	0.965764	0.955728	0.934723
	2745	0.898411	0.898411	0.898411	0.89597	0.924585	0.922774	0.953098	0.936151	0.954831	0.951681	0.93889	0.931554	0.941985	0.945754	0.953858	0.92141	0.91911	0.909877	0.901641	0.953611	0.893989	0.925046	0.955107	0.905144	0.914457	0.952174	0.927431	0.955591	0.951064	0.944605	0.953014	0.954857	0.983785	0.957067	0.912543	0.947704	0.985566	0.940667	0.946166	0.940881	0.950959	0.977573	0.974293	0.955353	0.918466	0.961818	0.94561	0.924229
	2750	0.909075	0.909075	0.909075	0.906421	0.938112	0.935453	0.962303	0.944845	0.963561	0.959124	0.949332	0.941868	0.951539	0.953725	0.960687	0.933783	0.931697	0.923128	0.915348	0.961882	0.908864	0.935745	0.963617	0.913812	0.92458	0.960392	0.936172	0.960626	0.956146	0.949807	0.959798	0.958445	0.982126	0.963259	0.925125	0.957672	0.984356	0.946104	0.957604	0.951357	0.964858	0.984295	0.976635	0.958756	0.93069	0.969248	0.959029	0.939532
	2755	0.903174	0.903174	0.903174	0.901177	0.938754	0.937553	0.964024	0.946429	0.964253	0.960093	0.94797	0.940259	0.950068	0.953493	0.961145	0.932579	0.929632	0.920749	0.911438	0.964568	0.905407	0.936492	0.964884	0.914915	0.924971	0.961916	0.936781	0.967048	0.959346	0.952895	0.962327	0.961452	0.990131	0.964779	0.922631	0.958617	0.989767	0.950943	0.955723	0.948827	0.961253	0.981739	0.980709	0.962858	0.925649	0.966393	0.954531	0.931864
	2760	0.919197	0.919197	0.919197	0.916729	0.945262	0.941961	0.96408	0.95108	0.96519	0.963523	0.956173	0.950476	0.959365	0.961054	0.963881	0.943062	0.939421	0.933153	0.924649	0.958254	0.917743	0.938746	0.964478	0.914819	0.929224	0.957274	0.936232	0.95474	0.955614	0.948304	0.957655	0.957658	0.976016	0.96402	0.928617	0.957945	0.976093	0.945362	0.958483	0.955006	0.965725	0.981972	0.972277	0.954666	0.934371	0.966092	0.959441	0.945037
	2765	0.895283	0.895283	0.895283	0.893749	0.934711	0.934351	0.960185	0.943119	0.960552	0.956047	0.943597	0.935176	0.945292	0.949104	0.957089	0.927797	0.924106	0.91482	0.905247	0.961345	0.899421	0.931876	0.960763	0.910318	0.919881	0.958204	0.931966	0.965109	0.955463	0.948757	0.958583	0.957128	0.989061	0.961098	0.916466	0.95481	0.98736	0.948271	0.950597	0.943814	0.955447	0.976618	0.977412	0.960033	0.918585	0.96058	0.948566	0.925344
	2770	0.902643	0.902643	0.902643	0.899205	0.933934	0.930869	0.958908	0.940418	0.96022	0.954969	0.944674	0.936204	0.946585	0.948477	0.956227	0.927171	0.925061	0.915285	0.907949	0.959484	0.900439	0.93065	0.959776	0.908978	0.918231	0.957732	0.931403	0.958573	0.951987	0.946127	0.957068	0.954035	0.981781	0.960183	0.917813	0.953143	0.984068	0.943516	0.952278	0.946615	0.958858	0.981599	0.974644	0.957129	0.924091	0.966626	0.954115	0.933633
	2775	0.915467	0.915467	0.915467	0.912512	0.944207	0.941554	0.966234	0.950381	0.967809	0.96435	0.955317	0.948883	0.958141	0.95963	0.965727	0.941313	0.938314	0.930923	0.922826	0.965453	0.916122	0.940267	0.967595	0.917324	0.929724	0.962078	0.939401	0.961889	0.959212	0.952779	0.962874	0.961539	0.983676	0.967093	0.930948	0.961627	0.98472	0.949824	0.961232	0.955695	0.968037	0.986757	0.978219	0.960443	0.934593	0.971351	0.962335	0.94368
	2780	0.899266	0.899266	0.899266	0.897416	0.932176	0.929981	0.958559	0.939559	0.959266	0.955008	0.944056	0.935142	0.945442	0.948394	0.95587	0.927152	0.924408	0.9152	0.907016	0.959336	0.900206	0.930658	0.959973	0.909439	0.919647	0.957608	0.931576	0.960746	0.953906	0.947492	0.957172	0.956054	0.983897	0.959576	0.918634	0.953628	0.985345	0.944006	0.952334	0.945553	0.958068	0.980566	0.976285	0.957738	0.922556	0.96449	0.952993	0.931337
	2785	0.896992	0.896992	0.896992	0.89715	0.933124	0.932103	0.959842	0.942311	0.960224	0.957242	0.94448	0.937409	0.947959	0.952811	0.95967	0.930122	0.926377	0.918367	0.908951	0.96266	0.901637	0.931739	0.962411	0.910948	0.921755	0.958101	0.932294	0.963907	0.958244	0.949797	0.958851	0.960132	0.989702	0.961904	0.918405	0.954239	0.988468	0.946936	0.951493	0.945361	0.955404	0.979759	0.978675	0.959965	0.920396	0.962209	0.94934	0.927476
	2790	0.922635	0.922635	0.922635	0.918606	0.951618	0.946418	0.973234	0.951505	0.970213	0.966899	0.957615	0.950986	0.960828	0.961684	0.967336	0.943048	0.941936	0.934007	0.925628	0.969081	0.91889	0.946559	0.972667	0.923032	0.93462	0.966237	0.943126	0.96613	0.963821	0.958964	0.968169	0.966713	0.985751	0.970052	0.932229	0.96234	0.989286	0.953198	0.963517	0.957808	0.969499	0.989633	0.983539	0.964713	0.939544	0.977204	0.964944	0.945629
	2795	0.911523	0.911523	0.911523	0.90809	0.940831	0.937494	0.962833	0.947302	0.964703	0.960412	0.950681	0.946109	0.95592	0.958185	0.964501	0.937286	0.936013	0.928318	0.920457	0.962005	0.910917	0.938064	0.964617	0.91565	0.926303	0.962084	0.937849	0.959149	0.957457	0.949915	0.960298	0.958855	0.983241	0.965995	0.926093	0.957761	0.983778	0.947626	0.959057	0.955235	0.966588	0.987222	0.977022	0.961033	0.932868	0.97152	0.960153	0.943814
	2800	0.903687	0.903687	0.903687	0.903256	0.936276	0.932748	0.959405	0.942105	0.959052	0.956465	0.946419	0.938346	0.948744	0.951272	0.955412	0.930937	0.92622	0.918454	0.909962	0.959515	0.903151	0.928972	0.960501	0.906251	0.91839	0.954683	0.929068	0.954714	0.951047	0.943055	0.953678	0.952439	0.978176	0.958629	0.918045	0.953058	0.978983	0.940178	0.952701	0.947582	0.95986	0.980345	0.972508	0.952904	0.924464	0.962493	0.953579	0.935205
	2805	0.889705	0.889705	0.889705	0.890414	0.928032	0.927592	0.955237	0.937687	0.955375	0.951921	0.939467	0.930977	0.942106	0.946375	0.95347	0.923573	0.918739	0.910649	0.900958	0.958656	0.894125	0.923674	0.956446	0.90246	0.913545	0.951862	0.924463	0.956971	0.950082	0.941331	0.952206	0.951391	0.984663	0.956436	0.910858	0.949342	0.983475	0.940517	0.946161	0.939941	0.951139	0.975446	0.972617	0.953628	0.91385	0.956481	0.943954	0.922321
	2810	0.911333	0.911333	0.911333	0.908181	0.939134	0.934483	0.960545	0.944416	0.961933	0.959411	0.950066	0.945178	0.955285	0.957126	0.961799	0.935968	0.93344	0.926625	0.91836	0.959708	0.908539	0.934169	0.962657	0.911534	0.923054	0.957614	0.933209	0.954543	0.954557	0.94657	0.956759	0.956273	0.979521	0.962856	0.923317	0.954446	0.980828	0.943233	0.956231	0.952699	0.963364	0.986273	0.974516	0.956688	0.930874	0.96959	0.957482	0.941635
	2815	0.901113	0.901113	0.901113	0.899948	0.936519	0.935349	0.958622	0.943285	0.958796	0.954889	0.944385	0.93891	0.949048	0.952165	0.959612	0.931246	0.928648	0.920741	0.911956	0.956689	0.904831	0.933631	0.959415	0.911996	0.921498	0.958046	0.93336	0.958863	0.954168	0.94668	0.956391	0.955396	0.983013	0.962063	0.920977	0.955444	0.982228	0.94569	0.955645	0.950924	0.962451	0.981789	0.976053	0.959792	0.92772	0.965248	0.95531	0.938444
	2820	0.911338	0.911338	0.911338	0.909994	0.946394	0.942444	0.96496	0.945293	0.962035	0.958675	0.950504	0.945404	0.955361	0.956	0.961215	0.938711	0.93685	0.931282	0.921711	0.961054	0.914225	0.939105	0.964026	0.915033	0.927719	0.958694	0.935136	0.955248	0.954586	0.946947	0.957739	0.954773	0.976147	0.963018	0.926672	0.956713	0.976851	0.944763	0.959771	0.954864	0.968006	0.984464	0.974014	0.956901	0.934357	0.968606	0.96021	0.945455
	2825	0.912337	0.912337	0.912337	0.910767	0.948035	0.945782	0.968647	0.949786	0.966759	0.962866	0.953541	0.947605	0.95748	0.959083	0.965792	0.94083	0.938979	0.932572	0.92255	0.964908	0.915778	0.942936	0.967782	0.919936	0.931675	0.963297	0.939593	0.963309	0.960404	0.95318	0.963504	0.961039	0.985075	0.967775	0.929029	0.960735	0.984974	0.95166	0.961685	0.956376	0.968407	0.986401	0.979906	0.963225	0.934606	0.971101	0.961103	0.944055
	2830	0.900695	0.900695	0.900695	0.900291	0.933424	0.931847	0.959145	0.941895	0.959945	0.956417	0.94438	0.937609	0.948434	0.952036	0.959496	0.929273	0.926165	0.91784	0.909323	0.959758	0.901242	0.930816	0.960787	0.910651	0.920475	0.956985	0.931775	0.959967	0.95591	0.948218	0.957819	0.957936	0.986929	0.9624	0.9181	0.953597	0.987249	0.945808	0.952323	0.947521	0.956914	0.981619	0.977861	0.95991	0.92368	0.965036	0.951398	0.931818
	2835	0.910106	0.910106	0.910106	0.909222	0.945795	0.943962	0.968595	0.950666	0.96734	0.963671	0.953046	0.946487	0.956541	0.959209	0.965551	0.939459	0.936496	0.929165	0.919473	0.96735	0.91315	0.9405	0.968503	0.917952	0.929775	0.963529	0.939035	0.965307	0.961059	0.953502	0.963968	0.96224	0.988231	0.967981	0.927289	0.961334	0.987967	0.951865	0.960339	0.954476	0.966737	0.985635	0.980972	0.963201	0.932057	0.969593	0.959265	0.939981
	2840	0.902662	0.902662	0.902662	0.903026	0.934974	0.93249	0.958703	0.941307	0.958761	0.955954	0.945125	0.937951	0.948294	0.951126	0.957072	0.93023	0.926371	0.918622	0.910003	0.95781	0.902735	0.929624	0.959989	0.909125	0.920152	0.955395	0.930499	0.956338	0.953249	0.945412	0.955377	0.954618	0.980944	0.960357	0.919159	0.953651	0.98201	0.942745	0.953783	0.948593	0.959692	0.981584	0.975387	0.956523	0.925772	0.964437	0.95401	0.935702
	2845	0.909412	0.909412	0.909412	0.906712	0.933664	0.929987	0.957716	0.942102	0.96012	0.95747	0.946855	0.942505	0.953002	0.955686	0.96157	0.932613	0.930548	0.923854	0.915598	0.957953	0.905353	0.930912	0.960477	0.90947	0.920565	0.954815	0.930898	0.952456	0.953817	0.945354	0.955168	0.95632	0.980823	0.961904	0.919957	0.951168	0.982321	0.941636	0.952635	0.949714	0.958824	0.98489	0.973664	0.955765	0.927733	0.9682	0.953035	0.937072
	2850	0.897129	0.897129	0.897129	0.896903	0.926692	0.923813	0.952064	0.935757	0.953089	0.950503	0.939016	0.931958	0.942513	0.94668	0.952165	0.92331	0.919907	0.911426	0.903439	0.95248	0.894686	0.923651	0.954745	0.903667	0.913447	0.951487	0.925653	0.95229	0.949048	0.940755	0.950039	0.950754	0.978624	0.955289	0.91141	0.946709	0.979635	0.937523	0.946959	0.943468	0.952048	0.977753	0.971389	0.952979	0.918583	0.959826	0.947829	0.930198
	2855	0.90564	0.90564	0.90564	0.904024	0.937828	0.934571	0.960657	0.942909	0.961699	0.957468	0.94719	0.940503	0.950718	0.952954	0.959838	0.932494	0.930233	0.92182	0.914131	0.959891	0.905405	0.934309	0.962351	0.913711	0.923249	0.959896	0.934702	0.95964	0.95608	0.948898	0.958985	0.957091	0.982915	0.963217	0.921788	0.955277	0.984013	0.946157	0.956005	0.951529	0.961737	0.984279	0.977264	0.9604	0.92814	0.968668	0.95708	0.939127
	2860	0.905235	0.905235	0.905235	0.905384	0.937862	0.935411	0.960967	0.943008	0.959963	0.95716	0.946156	0.938452	0.948617	0.951107	0.957378	0.930912	0.926973	0.91871	0.910024	0.958619	0.904018	0.931884	0.961384	0.911481	0.921706	0.956819	0.932406	0.959105	0.954618	0.948012	0.957566	0.95646	0.982158	0.961629	0.920583	0.955458	0.983811	0.945219	0.955061	0.949656	0.96061	0.981617	0.977453	0.958468	0.927647	0.965717	0.955638	0.93653
	2865	0.893572	0.893572	0.893572	0.893905	0.926416	0.924619	0.95216	0.935787	0.952825	0.949939	0.938355	0.929993	0.94113	0.945068	0.9512	0.921695	0.917188	0.908304	0.899969	0.952832	0.892322	0.921779	0.953688	0.90149	0.91121	0.95037	0.923658	0.95266	0.947558	0.939627	0.949667	0.949375	0.979947	0.954982	0.909777	0.947305	0.980489	0.937423	0.946182	0.942039	0.951488	0.976476	0.971485	0.952672	0.916869	0.958256	0.946664	0.928152
	2870	0.897838	0.897838	0.897838	0.89875	0.93324	0.931494	0.95825	0.939744	0.958331	0.954673	0.94314	0.934526	0.945408	0.948554	0.95566	0.92733	0.923204	0.914534	0.906141	0.958258	0.899227	0.928628	0.959419	0.909145	0.918698	0.955461	0.929698	0.959262	0.953826	0.946309	0.956181	0.955081	0.983936	0.960033	0.916222	0.952863	0.984694	0.943996	0.951573	0.946062	0.956012	0.979408	0.976594	0.958107	0.921983	0.962793	0.951063	0.931091
	2875	0.897932	0.897932	0.897932	0.899498	0.931748	0.930656	0.958158	0.940943	0.958061	0.953896	0.942272	0.933144	0.944339	0.948168	0.954861	0.925718	0.921227	0.912005	0.904143	0.959614	0.89785	0.925874	0.95866	0.905867	0.915642	0.954248	0.927986	0.956948	0.951138	0.943173	0.954262	0.952612	0.982854	0.959043	0.913148	0.951527	0.98392	0.941639	0.949244	0.944798	0.954372	0.977634	0.973546	0.955359	0.919887	0.960282	0.94928	0.929957
	2880	0.905843	0.905843	0.905843	0.905707	0.933913	0.929945	0.957447	0.940356	0.958096	0.955288	0.944732	0.937753	0.94903	0.951938	0.956905	0.929376	0.925614	0.917526	0.910149	0.957384	0.901705	0.927942	0.959603	0.907907	0.917329	0.954177	0.928952	0.953302	0.952253	0.943944	0.954075	0.954055	0.979077	0.96005	0.916316	0.950939	0.981385	0.940137	0.95195	0.949111	0.957613	0.982628	0.973987	0.955148	0.926596	0.965903	0.95316	0.937246
	2885	0.89897	0.89897	0.89897	0.899715	0.926944	0.92358	0.954177	0.936417	0.954421	0.951869	0.939746	0.931348	0.942599	0.947185	0.952033	0.92283	0.918872	0.909848	0.902274	0.955897	0.894165	0.922804	0.956804	0.903573	0.913004	0.951707	0.925446	0.953408	0.950303	0.941658	0.95119	0.952334	0.980047	0.955892	0.909586	0.946319	0.982284	0.93741	0.945786	0.942475	0.950202	0.977653	0.97241	0.952785	0.918038	0.960009	0.946384	0.927791
	2890	0.898618	0.898618	0.898618	0.897799	0.934067	0.931628	0.957404	0.93957	0.95788	0.953585	0.942496	0.935501	0.946799	0.949686	0.957113	0.927685	0.924708	0.915971	0.908168	0.957127	0.899365	0.930262	0.958956	0.910266	0.918026	0.956623	0.930387	0.958487	0.953635	0.946165	0.956116	0.954732	0.983802	0.960999	0.916315	0.95241	0.984477	0.944281	0.952483	0.948507	0.957469	0.98179	0.976704	0.959962	0.924282	0.965732	0.952575	0.934923
	2895	0.903013	0.903013	0.903013	0.902863	0.934538	0.931471	0.958793	0.941316	0.958755	0.955698	0.944656	0.936687	0.947743	0.950711	0.956365	0.92837	0.924214	0.915342	0.907622	0.958532	0.89999	0.928641	0.959843	0.908089	0.917631	0.955499	0.929929	0.956709	0.952729	0.94548	0.955531	0.954694	0.982177	0.960508	0.916662	0.952829	0.983788	0.942557	0.952225	0.948401	0.957718	0.981623	0.975911	0.957161	0.925071	0.964992	0.953587	0.935462
	2900	0.901221	0.901221	0.901221	0.899908	0.938741	0.936822	0.961606	0.943763	0.961193	0.957327	0.946047	0.93877	0.94916	0.951898	0.959206	0.931301	0.927916	0.919228	0.91034	0.960195	0.903193	0.934282	0.962167	0.913193	0.922409	0.959176	0.933564	0.963165	0.956536	0.950053	0.959737	0.957939	0.986724	0.963252	0.920152	0.95626	0.986549	0.948653	0.95482	0.949404	0.959693	0.981566	0.979273	0.961909	0.925489	0.965949	0.954419	0.934389
	2905	0.908935	0.908935	0.908935	0.907199	0.935101	0.932272	0.958956	0.944773	0.960272	0.956937	0.946318	0.940504	0.95118	0.954855	0.960593	0.931296	0.928584	0.9195	0.912765	0.958062	0.90461	0.932063	0.960747	0.91104	0.919932	0.958079	0.93382	0.956677	0.954447	0.947191	0.956676	0.957292	0.982667	0.963096	0.919944	0.954266	0.984053	0.943916	0.95451	0.952404	0.960859	0.984041	0.976006	0.958826	0.929778	0.968019	0.956425	0.940881
	2910	0.889135	0.889135	0.889135	0.89024	0.922489	0.920883	0.948974	0.932802	0.94942	0.945678	0.933521	0.924582	0.935743	0.940668	0.947065	0.916485	0.9122	0.901893	0.894603	0.950178	0.8877	0.918758	0.950802	0.899584	0.907171	0.949293	0.922142	0.952387	0.94529	0.937374	0.947115	0.946851	0.97803	0.952024	0.905149	0.944625	0.978983	0.935163	0.943297	0.939496	0.948523	0.973125	0.969762	0.951626	0.913963	0.955391	0.944399	0.92578
	2915	0.895339	0.895339	0.895339	0.89696	0.933268	0.931868	0.95878	0.941107	0.95704	0.953679	0.941609	0.932203	0.943538	0.947806	0.953581	0.925591	0.920263	0.910722	0.902348	0.959851	0.896628	0.926699	0.959173	0.906402	0.915773	0.955159	0.928078	0.959978	0.952329	0.944657	0.955123	0.953676	0.984713	0.95886	0.912312	0.951961	0.984704	0.943252	0.948815	0.944174	0.953155	0.976032	0.975361	0.956566	0.918364	0.958475	0.948143	0.927791
	2920	0.916505	0.916505	0.916505	0.915733	0.941544	0.936418	0.964062	0.945834	0.963447	0.960403	0.950581	0.944202	0.955025	0.956988	0.961514	0.935896	0.933088	0.924734	0.918208	0.962713	0.910494	0.934969	0.965442	0.914074	0.924316	0.959611	0.93595	0.956389	0.956607	0.949447	0.95957	0.959002	0.979209	0.96481	0.924645	0.956768	0.983226	0.943926	0.958709	0.955276	0.965689	0.987211	0.977308	0.958179	0.936076	0.972409	0.961281	0.945368
	2925	0.881675	0.881675	0.881675	0.881834	0.918566	0.917068	0.945542	0.927866	0.946692	0.942111	0.929882	0.920072	0.931783	0.935752	0.943787	0.911796	0.907332	0.896811	0.88956	0.948452	0.881788	0.91479	0.947343	0.8956	0.902495	0.946516	0.917688	0.950569	0.941841	0.934416	0.944911	0.943211	0.977683	0.949291	0.901075	0.941726	0.978384	0.932875	0.939893	0.935117	0.944695	0.971339	0.967996	0.950019	0.90855	0.953655	0.940523	0.920347
	2930	0.90542	0.90542	0.90542	0.906177	0.937805	0.935929	0.961024	0.946781	0.961461	0.958345	0.947909	0.93988	0.949769	0.953689	0.957954	0.933105	0.927991	0.919337	0.911184	0.960744	0.906409	0.931082	0.96223	0.909461	0.920822	0.956945	0.932315	0.958688	0.953819	0.945693	0.956007	0.955352	0.980912	0.961144	0.919193	0.955792	0.98069	0.943785	0.953702	0.949265	0.960059	0.978569	0.973622	0.955079	0.925389	0.961207	0.953995	0.935926
	2935	0.894897	0.894897	0.894897	0.89348	0.924506	0.921571	0.9483	0.932439	0.949732	0.945812	0.935552	0.927918	0.938418	0.941066	0.948255	0.918771	0.915556	0.905629	0.899246	0.947583	0.891621	0.920536	0.949984	0.900602	0.908404	0.948929	0.922719	0.94851	0.943377	0.936932	0.946952	0.945456	0.973137	0.952333	0.909073	0.945023	0.975585	0.934009	0.945773	0.941946	0.951936	0.975976	0.967885	0.950369	0.918658	0.95974	0.948389	0.931306
	2940	0.896111	0.896111	0.896111	0.894416	0.92663	0.923608	0.950998	0.934768	0.952377	0.948732	0.937959	0.930215	0.940794	0.943631	0.950598	0.920975	0.917516	0.907773	0.900996	0.951628	0.893173	0.922891	0.952918	0.902596	0.910566	0.951619	0.925151	0.952033	0.946426	0.939833	0.949718	0.948676	0.97713	0.95475	0.911347	0.947674	0.979169	0.936861	0.947722	0.943499	0.95386	0.9782	0.970869	0.952946	0.919985	0.96167	0.949785	0.931598
	2945	0.903877	0.903877	0.903877	0.90248	0.93497	0.933151	0.95878	0.943594	0.959358	0.955565	0.944442	0.938237	0.948407	0.951681	0.958738	0.92969	0.926788	0.917899	0.910066	0.95796	0.903124	0.931593	0.959882	0.910494	0.919704	0.957921	0.933061	0.958396	0.953655	0.946736	0.956608	0.955812	0.983269	0.962053	0.919634	0.954956	0.983985	0.944836	0.954552	0.950287	0.96122	0.982304	0.976251	0.958984	0.927375	0.966086	0.955342	0.937496
	2950	0.919196	0.919196	0.919196	0.91575	0.948144	0.943603	0.96593	0.947861	0.965973	0.961873	0.953332	0.949086	0.958498	0.95846	0.965334	0.940798	0.939976	0.933178	0.924912	0.960507	0.916943	0.942534	0.966252	0.920652	0.930498	0.962101	0.939876	0.958731	0.958565	0.952483	0.962443	0.95981	0.978943	0.967465	0.930838	0.959823	0.981381	0.949268	0.963316	0.958908	0.970934	0.989281	0.978518	0.962159	0.940555	0.976471	0.965212	0.950192
	2955	0.897242	0.897242	0.897242	0.896237	0.927451	0.924977	0.95297	0.936864	0.954413	0.950814	0.938935	0.931619	0.942695	0.946663	0.953605	0.922509	0.919193	0.909543	0.902582	0.953782	0.894172	0.925029	0.95534	0.90547	0.912853	0.95333	0.927439	0.955313	0.950378	0.943245	0.952392	0.952886	0.982193	0.957652	0.911914	0.948844	0.983445	0.940369	0.948194	0.945104	0.952932	0.9792	0.974234	0.956586	0.920629	0.962743	0.949372	0.931441
	2960	0.88251	0.88251	0.88251	0.882969	0.914855	0.912953	0.944389	0.925192	0.944879	0.940762	0.927368	0.917011	0.928578	0.933221	0.941071	0.90821	0.903981	0.893415	0.886029	0.948042	0.879072	0.91185	0.946455	0.893393	0.900266	0.943438	0.915372	0.949079	0.940687	0.93349	0.943281	0.943107	0.97633	0.946595	0.897659	0.938147	0.978849	0.930375	0.93594	0.931021	0.939813	0.968873	0.96658	0.947069	0.905587	0.951676	0.936742	0.914926
	2965	0.890018	0.890018	0.890018	0.890604	0.924087	0.920719	0.950333	0.930924	0.951148	0.94688	0.93487	0.925985	0.938016	0.941874	0.948608	0.918146	0.914284	0.904595	0.897972	0.953855	0.888792	0.920217	0.953441	0.901828	0.908561	0.950298	0.922414	0.953258	0.94777	0.939607	0.949647	0.948984	0.979318	0.953662	0.905953	0.944254	0.981304	0.936234	0.943712	0.940177	0.947246	0.975899	0.971339	0.953227	0.914432	0.958979	0.944457	0.925647
	2970	0.874078	0.874078	0.874078	0.875576	0.913611	0.913161	0.944026	0.923611	0.943473	0.938942	0.924704	0.913187	0.925123	0.930704	0.939255	0.906464	0.9018	0.890626	0.882943	0.948942	0.87705	0.91271	0.946402	0.894849	0.901169	0.944705	0.915864	0.954908	0.94305	0.936084	0.945008	0.945215	0.98053	0.946015	0.896637	0.938715	0.981103	0.933353	0.93411	0.927672	0.935897	0.963832	0.968216	0.949108	0.900441	0.946826	0.93234	0.907741
	2975	0.893721	0.893721	0.893721	0.895608	0.930778	0.928105	0.954141	0.936179	0.951566	0.948312	0.937059	0.927417	0.938877	0.941828	0.946958	0.920908	0.915044	0.905199	0.89759	0.953987	0.892752	0.921623	0.953964	0.901086	0.909776	0.950264	0.923414	0.952784	0.945387	0.938506	0.949215	0.946785	0.975638	0.953655	0.909137	0.948622	0.977165	0.936476	0.946964	0.942293	0.95321	0.973203	0.970224	0.950853	0.918707	0.956168	0.948026	0.929217
	2980	0.871868	0.871868	0.871868	0.876013	0.911113	0.910885	0.939726	0.920338	0.938102	0.93379	0.921407	0.908372	0.921271	0.925908	0.93264	0.902269	0.895987	0.885519	0.877196	0.942402	0.872659	0.90423	0.939855	0.885672	0.893476	0.936976	0.90724	0.943102	0.932823	0.924702	0.936158	0.933811	0.969401	0.939816	0.890412	0.933587	0.970686	0.923491	0.930169	0.925205	0.934699	0.959738	0.95908	0.939422	0.898123	0.940591	0.930207	0.909929
	2985	0.876481	0.876481	0.876481	0.87969	0.910299	0.909041	0.938589	0.919934	0.938791	0.935725	0.923121	0.912611	0.925163	0.929565	0.936745	0.904794	0.89933	0.889835	0.881896	0.940923	0.874711	0.905269	0.940504	0.887683	0.895519	0.936809	0.908402	0.941328	0.935323	0.926849	0.937091	0.936974	0.970483	0.942026	0.893183	0.933296	0.972475	0.92398	0.932124	0.92799	0.935797	0.965088	0.961679	0.94166	0.902038	0.946117	0.932412	0.913514
	2990	0.882858	0.882858	0.882858	0.884692	0.912277	0.910328	0.942917	0.923802	0.942165	0.938264	0.925041	0.913769	0.925847	0.931193	0.938151	0.905105	0.900741	0.889044	0.882543	0.945446	0.876528	0.908451	0.944264	0.890782	0.897595	0.941298	0.912973	0.945994	0.938184	0.930971	0.940996	0.940875	0.973098	0.944333	0.893715	0.934943	0.976832	0.92685	0.932893	0.929045	0.93661	0.966017	0.964251	0.944038	0.904111	0.948911	0.93459	0.913764
	2995	0.880094	0.880094	0.880094	0.882006	0.917859	0.915815	0.945135	0.925021	0.94503	0.939806	0.927693	0.917435	0.930003	0.934007	0.941801	0.910422	0.906343	0.896001	0.889297	0.948739	0.88125	0.91396	0.947331	0.895857	0.901948	0.946126	0.916887	0.94959	0.941583	0.933426	0.944238	0.942138	0.975536	0.948205	0.899784	0.94019	0.977482	0.931295	0.939445	0.935129	0.94376	0.970831	0.967165	0.94934	0.908557	0.953087	0.940125	0.921073
	3000	0.886124	0.886124	0.886124	0.886882	0.91807	0.915082	0.946327	0.926795	0.947018	0.942553	0.930049	0.920505	0.932133	0.9366	0.943732	0.912472	0.908857	0.898503	0.892263	0.950661	0.884079	0.915643	0.949598	0.897639	0.904262	0.947227	0.919364	0.95064	0.943828	0.936153	0.945948	0.945582	0.97605	0.949259	0.902172	0.940842	0.979052	0.932282	0.940052	0.935882	0.94381	0.972233	0.968054	0.949465	0.910381	0.955155	0.941522	0.921534
	3005	0.891207	0.891207	0.891207	0.892511	0.925813	0.923341	0.953503	0.933767	0.953782	0.949076	0.936738	0.9272	0.939058	0.94359	0.950578	0.920246	0.916458	0.906565	0.899816	0.958193	0.892065	0.922898	0.956525	0.904357	0.911654	0.953179	0.925373	0.957387	0.950735	0.942411	0.952557	0.952052	0.982079	0.955447	0.90823	0.946739	0.983988	0.938714	0.945068	0.940606	0.948483	0.975698	0.972784	0.95456	0.914878	0.958832	0.945129	0.924825
	3010	0.887381	0.887381	0.887381	0.889793	0.921808	0.919281	0.95011	0.929456	0.94991	0.945319	0.932714	0.922274	0.934537	0.939123	0.945899	0.91549	0.911286	0.901247	0.894432	0.954181	0.886889	0.917782	0.952822	0.900124	0.907308	0.948527	0.920469	0.953251	0.946885	0.938318	0.94858	0.947958	0.978544	0.9515	0.902623	0.942063	0.980914	0.934575	0.940403	0.936194	0.943183	0.971662	0.96958	0.95076	0.9102	0.954709	0.940342	0.920078
	3015	0.910488	0.910488	0.910488	0.908478	0.940457	0.938036	0.965565	0.948326	0.966343	0.961636	0.949904	0.943043	0.952984	0.956465	0.963807	0.934859	0.932841	0.923263	0.915861	0.965928	0.909231	0.938561	0.967295	0.917822	0.926825	0.964349	0.939944	0.966585	0.9613	0.954966	0.964371	0.963841	0.98921	0.967447	0.924911	0.959693	0.990581	0.951407	0.958359	0.953295	0.963881	0.985496	0.981896	0.964397	0.93115	0.971324	0.959138	0.938788
	3020	0.899834	0.899834	0.899834	0.899466	0.932471	0.929237	0.958246	0.939465	0.95844	0.954288	0.942821	0.933886	0.945262	0.9488	0.95496	0.92608	0.922386	0.912706	0.905616	0.960124	0.898089	0.928026	0.960342	0.908008	0.916294	0.956733	0.929688	0.958918	0.953248	0.945661	0.955869	0.954909	0.983344	0.959724	0.914243	0.951761	0.98527	0.942307	0.95093	0.946538	0.955961	0.981053	0.976124	0.957494	0.922279	0.96462	0.951729	0.932393
	3025	0.901152	0.901152	0.901152	0.900698	0.930525	0.927118	0.956428	0.938375	0.956957	0.953139	0.941724	0.9329	0.944218	0.947584	0.953675	0.924396	0.920632	0.91077	0.903916	0.957395	0.896595	0.925615	0.958277	0.905809	0.914152	0.954252	0.927827	0.955574	0.951003	0.943696	0.953796	0.953219	0.980723	0.958284	0.912634	0.949859	0.98346	0.939706	0.949409	0.945398	0.954887	0.980189	0.974387	0.955285	0.922348	0.964135	0.95098	0.932221
	3030	0.897268	0.897268	0.897268	0.898868	0.926852	0.923994	0.955082	0.936069	0.95446	0.952168	0.939678	0.929829	0.940629	0.945723	0.950435	0.92235	0.917928	0.908411	0.900536	0.956691	0.893987	0.923327	0.957536	0.904167	0.914478	0.952117	0.926137	0.956642	0.951534	0.943753	0.952482	0.953954	0.980926	0.954965	0.910319	0.947184	0.983108	0.938477	0.945329	0.940554	0.948722	0.974932	0.973368	0.952752	0.916063	0.957636	0.946085	0.924994
	3035	0.898958	0.898958	0.898958	0.898839	0.9305	0.927818	0.957175	0.938724	0.958013	0.953816	0.942361	0.932769	0.94425	0.947796	0.954289	0.924816	0.920731	0.910939	0.903894	0.95926	0.896716	0.926086	0.958982	0.906237	0.914872	0.954697	0.928017	0.957589	0.951983	0.944564	0.954867	0.954069	0.982872	0.958735	0.912887	0.950628	0.984907	0.941093	0.949034	0.944607	0.953747	0.979386	0.974801	0.955921	0.920512	0.963025	0.949973	0.930219
	3040	0.893092	0.893092	0.893092	0.892104	0.919106	0.914434	0.945969	0.928509	0.947495	0.94432	0.93321	0.924135	0.935274	0.93943	0.944268	0.914924	0.911318	0.900857	0.895043	0.947729	0.886564	0.916166	0.949481	0.896572	0.90465	0.946526	0.919416	0.946842	0.942544	0.935003	0.944199	0.945053	0.971902	0.948619	0.9033	0.939986	0.975159	0.929486	0.94045	0.937352	0.945507	0.973492	0.96601	0.946613	0.91309	0.956416	0.943447	0.925429
	3045	0.906851	0.906851	0.906851	0.905668	0.938192	0.934408	0.961195	0.944184	0.960914	0.957247	0.946818	0.939177	0.949839	0.952597	0.957917	0.931192	0.92734	0.917734	0.910984	0.961145	0.904214	0.932144	0.962415	0.910779	0.919754	0.959033	0.933477	0.959112	0.954248	0.947653	0.957831	0.95637	0.981685	0.962373	0.920121	0.956048	0.98371	0.944218	0.955768	0.951681	0.962397	0.983517	0.976942	0.958486	0.929484	0.967841	0.958074	0.940123
	3050	0.900615	0.900615	0.900615	0.900521	0.931666	0.928171	0.956772	0.938804	0.956314	0.952271	0.941321	0.932373	0.943916	0.947124	0.952763	0.924305	0.920135	0.910008	0.903582	0.957943	0.896794	0.925371	0.957999	0.904805	0.913101	0.954523	0.927691	0.954867	0.949504	0.942392	0.95317	0.951546	0.979216	0.957929	0.912913	0.950748	0.981958	0.938986	0.950289	0.946582	0.956608	0.980132	0.973484	0.954529	0.923419	0.963685	0.952711	0.934727
	3055	0.911308	0.911308	0.911308	0.910301	0.941007	0.937908	0.965209	0.947782	0.964589	0.960606	0.949577	0.942024	0.952735	0.955886	0.961811	0.9341	0.930921	0.921423	0.914342	0.964983	0.90802	0.935844	0.966094	0.914878	0.92389	0.962039	0.937116	0.962815	0.958338	0.951733	0.961864	0.960803	0.985805	0.965991	0.922884	0.958519	0.988146	0.948165	0.957769	0.953745	0.963885	0.985413	0.980046	0.961697	0.932004	0.970436	0.959355	0.940883
	3060	0.909375	0.909375	0.909375	0.908678	0.940903	0.93809	0.965248	0.947632	0.963717	0.960389	0.948677	0.940454	0.951124	0.954342	0.960065	0.932587	0.928492	0.918775	0.911042	0.964492	0.905948	0.934668	0.965484	0.9138	0.922785	0.960884	0.935907	0.963763	0.957944	0.951684	0.961415	0.960672	0.986756	0.965159	0.921218	0.95837	0.988678	0.94848	0.956435	0.951577	0.962265	0.983212	0.980669	0.961363	0.930105	0.968324	0.956913	0.936812
	3065	0.90483	0.90483	0.90483	0.905636	0.936018	0.933553	0.961083	0.944306	0.959333	0.955985	0.944761	0.935638	0.946609	0.950035	0.954858	0.927956	0.923075	0.913374	0.905716	0.960704	0.900762	0.927753	0.960703	0.906365	0.916628	0.956043	0.930112	0.956538	0.951081	0.943831	0.954955	0.953096	0.980823	0.9601	0.915415	0.953752	0.982681	0.941551	0.952069	0.947972	0.959137	0.979466	0.974319	0.954875	0.924894	0.962557	0.953491	0.934891
	3070	0.897675	0.897675	0.897675	0.896743	0.927363	0.92339	0.953301	0.936091	0.953785	0.949859	0.93891	0.929387	0.940792	0.944536	0.949649	0.920815	0.916394	0.905707	0.899809	0.955686	0.892653	0.921716	0.955319	0.901302	0.909081	0.952084	0.924495	0.952857	0.946757	0.939535	0.950155	0.949008	0.977392	0.954696	0.908311	0.947002	0.980132	0.935913	0.946038	0.942859	0.951753	0.977375	0.970518	0.951502	0.918465	0.960531	0.948714	0.930316
	3075	0.893313	0.893313	0.893313	0.892695	0.917346	0.913461	0.943812	0.928698	0.945538	0.942767	0.93184	0.922453	0.932918	0.937465	0.942101	0.912828	0.908571	0.897326	0.8918	0.944232	0.885283	0.91352	0.946649	0.894267	0.902288	0.943779	0.917459	0.944765	0.939767	0.932787	0.941873	0.942796	0.969054	0.946472	0.90077	0.938248	0.972171	0.927655	0.937687	0.935004	0.942631	0.969552	0.963245	0.943645	0.911182	0.952941	0.941308	0.923356
	3080	0.8926	0.8926	0.8926	0.889963	0.921945	0.917385	0.945188	0.929349	0.946274	0.941888	0.932028	0.925114	0.936764	0.939244	0.945453	0.915323	0.912403	0.902142	0.896781	0.945621	0.887127	0.916919	0.947207	0.896396	0.902778	0.94725	0.919201	0.943471	0.939254	0.932085	0.943275	0.940788	0.970072	0.950257	0.904009	0.9411	0.972696	0.929961	0.943123	0.941552	0.950274	0.976352	0.96489	0.947937	0.917076	0.959303	0.946532	0.932021
	3085	0.888597	0.888597	0.888597	0.887908	0.919152	0.916049	0.947048	0.929559	0.947405	0.942562	0.930876	0.921209	0.932893	0.937339	0.943716	0.91221	0.908498	0.897091	0.891573	0.950811	0.884104	0.915178	0.949064	0.895299	0.901896	0.94743	0.918809	0.94888	0.941038	0.933801	0.944742	0.943233	0.974628	0.949087	0.900469	0.9406	0.977598	0.930973	0.939133	0.936213	0.944383	0.971819	0.96564	0.947567	0.91044	0.954607	0.941785	0.922837
	3090	0.878576	0.878576	0.878576	0.878099	0.905646	0.902709	0.931901	0.917048	0.934204	0.930292	0.920456	0.910039	0.921103	0.925075	0.93055	0.901051	0.89678	0.885721	0.879905	0.932151	0.872897	0.901845	0.934076	0.882449	0.890071	0.932747	0.90496	0.933147	0.926687	0.919469	0.92979	0.928631	0.958256	0.935079	0.888678	0.926995	0.960923	0.916521	0.926673	0.924553	0.931925	0.959051	0.950971	0.933039	0.898443	0.941084	0.930417	0.914056
	3095	0.883933	0.883933	0.883933	0.882311	0.911893	0.908633	0.939358	0.922997	0.9411	0.937488	0.926251	0.91627	0.927811	0.931684	0.937802	0.906009	0.901731	0.890881	0.884481	0.941171	0.876704	0.907661	0.941354	0.887678	0.894883	0.939265	0.910761	0.940565	0.933844	0.92668	0.937147	0.936429	0.968421	0.942522	0.894173	0.93371	0.971118	0.923834	0.932851	0.930032	0.938379	0.967709	0.960008	0.940949	0.904553	0.949871	0.935765	0.917469
	3100	0.903046	0.903046	0.903046	0.898967	0.930616	0.926522	0.954287	0.939335	0.955836	0.951666	0.941558	0.934489	0.945045	0.948087	0.954007	0.924502	0.922038	0.911256	0.905681	0.954119	0.89713	0.927737	0.956202	0.905863	0.913179	0.956039	0.929782	0.954385	0.948815	0.94303	0.952759	0.951744	0.978842	0.958131	0.914367	0.950356	0.9809	0.939812	0.950597	0.948226	0.957475	0.981352	0.972746	0.955859	0.924639	0.9658	0.954348	0.937644
	3105	0.911781	0.911781	0.911781	0.909385	0.9389	0.934255	0.961581	0.945528	0.961038	0.957755	0.947507	0.939645	0.950293	0.952738	0.957348	0.930458	0.926616	0.916182	0.91017	0.960222	0.903771	0.931693	0.962098	0.910217	0.918343	0.958831	0.933573	0.957515	0.953007	0.947255	0.957384	0.95599	0.980503	0.962549	0.918904	0.955354	0.983521	0.943563	0.955072	0.952295	0.962102	0.9838	0.976519	0.957817	0.930927	0.96905	0.958283	0.941088
	3110	0.89971	0.89971	0.89971	0.89599	0.927005	0.921959	0.949671	0.933306	0.950543	0.945844	0.936903	0.930027	0.941227	0.943315	0.94917	0.920141	0.917971	0.907608	0.902592	0.94955	0.893284	0.922199	0.951202	0.90042	0.907591	0.950958	0.923823	0.946144	0.942177	0.935922	0.947159	0.944235	0.970498	0.953238	0.910097	0.945134	0.973978	0.932702	0.947432	0.945617	0.955425	0.979681	0.966758	0.949841	0.922916	0.963808	0.952699	0.938173
	3115	0.901386	0.901386	0.901386	0.901272	0.933525	0.930799	0.957796	0.942214	0.957513	0.954289	0.942959	0.935116	0.945898	0.949738	0.95486	0.926946	0.922223	0.912688	0.905392	0.958886	0.899074	0.927051	0.958981	0.905966	0.914955	0.955614	0.929412	0.956522	0.950994	0.943393	0.95385	0.952946	0.9812	0.959317	0.914685	0.95273	0.982183	0.94117	0.951426	0.947729	0.95805	0.979947	0.97421	0.955499	0.923938	0.962745	0.952834	0.934739
	3120	0.896604	0.896604	0.896604	0.897282	0.928073	0.925179	0.954934	0.937263	0.954497	0.950713	0.938701	0.929555	0.940979	0.945455	0.951038	0.921326	0.917004	0.906576	0.900005	0.957961	0.893393	0.922844	0.956856	0.902944	0.911097	0.953769	0.926241	0.955611	0.949233	0.941549	0.952113	0.95131	0.980724	0.956331	0.909667	0.948736	0.982882	0.938264	0.947212	0.943524	0.952598	0.977797	0.972967	0.953695	0.918834	0.960532	0.949026	0.929828
	3125	0.887755	0.887755	0.887755	0.887659	0.919148	0.915122	0.945144	0.927581	0.944073	0.939303	0.928343	0.918533	0.930508	0.934183	0.938947	0.909664	0.905471	0.894153	0.888257	0.948185	0.881472	0.910961	0.945992	0.889794	0.897384	0.944612	0.914855	0.94225	0.935032	0.927231	0.939932	0.936232	0.967187	0.945407	0.897527	0.938263	0.970323	0.92503	0.938034	0.935233	0.946409	0.97022	0.960756	0.941836	0.910431	0.952225	0.942076	0.92489
	3130	0.886094	0.886094	0.886094	0.883695	0.914242	0.911185	0.942342	0.926816	0.944639	0.939039	0.927647	0.918441	0.930447	0.934737	0.941833	0.908144	0.904817	0.892576	0.888026	0.946341	0.879228	0.910947	0.944396	0.890516	0.896458	0.944098	0.915224	0.943793	0.936386	0.929642	0.941083	0.939169	0.972136	0.946714	0.89622	0.936842	0.974671	0.927211	0.935366	0.933835	0.941237	0.970064	0.961966	0.944823	0.907546	0.9532	0.939398	0.921693
	3135	0.896464	0.896464	0.896464	0.895371	0.922605	0.918486	0.94957	0.933097	0.950449	0.946086	0.93534	0.925664	0.937303	0.941213	0.946361	0.916003	0.912064	0.900469	0.895765	0.952437	0.888512	0.917269	0.951481	0.897121	0.90415	0.949138	0.921369	0.948155	0.942356	0.935271	0.946344	0.945058	0.973611	0.951597	0.904009	0.943144	0.977435	0.931492	0.94236	0.940287	0.948581	0.975224	0.966618	0.947912	0.916182	0.95854	0.946271	0.928869
	3140	0.895153	0.895153	0.895153	0.89309	0.923579	0.920169	0.949834	0.934931	0.950811	0.946373	0.935487	0.926836	0.938478	0.942452	0.948022	0.916765	0.9127	0.901168	0.896027	0.952994	0.888457	0.918003	0.951269	0.896491	0.903629	0.949775	0.9216	0.948693	0.941994	0.935104	0.946597	0.944875	0.975609	0.952663	0.904577	0.944447	0.978087	0.932687	0.94303	0.941137	0.950041	0.975848	0.967002	0.948992	0.916378	0.958696	0.946823	0.929611
	3145	0.886262	0.886262	0.886262	0.88291	0.914574	0.910341	0.939579	0.9235	0.94233	0.93701	0.926994	0.917892	0.929313	0.932698	0.939475	0.907864	0.905371	0.893288	0.889031	0.939533	0.879502	0.91288	0.942273	0.893734	0.897911	0.943457	0.915716	0.943422	0.936224	0.930247	0.939782	0.938337	0.968283	0.945031	0.897473	0.935883	0.971309	0.927517	0.936569	0.935267	0.941516	0.969952	0.962103	0.946149	0.909598	0.954362	0.940894	0.924903
	3150	0.896657	0.896657	0.896657	0.896268	0.925016	0.922242	0.952992	0.936582	0.953422	0.948897	0.937176	0.92773	0.939148	0.94388	0.949883	0.918562	0.914734	0.902991	0.897708	0.956599	0.891178	0.920892	0.954689	0.900563	0.908033	0.952897	0.925309	0.953736	0.9467	0.939723	0.950507	0.949605	0.979114	0.954873	0.907443	0.946929	0.981956	0.935902	0.944966	0.941934	0.950978	0.976406	0.970576	0.951934	0.917672	0.959853	0.948295	0.929217
	3155	0.902111	0.902111	0.902111	0.901175	0.932311	0.929486	0.957975	0.942604	0.958318	0.954388	0.942883	0.934931	0.946089	0.950282	0.95582	0.925871	0.921705	0.911181	0.90499	0.960693	0.89811	0.927022	0.959374	0.905894	0.913943	0.956788	0.930146	0.957375	0.951377	0.94418	0.954898	0.954041	0.983065	0.960214	0.913973	0.952589	0.984584	0.941604	0.950627	0.947791	0.95699	0.980775	0.974613	0.956391	0.923773	0.964105	0.952916	0.934656
	3160	0.892465	0.892465	0.892465	0.891788	0.923321	0.920901	0.951164	0.935611	0.951352	0.947368	0.93485	0.92559	0.937175	0.942388	0.94834	0.916129	0.91165	0.899669	0.893794	0.954774	0.887212	0.918932	0.95277	0.898484	0.905283	0.951626	0.923296	0.953976	0.945603	0.938658	0.949066	0.948636	0.980693	0.953782	0.904477	0.945799	0.982397	0.935698	0.943056	0.940053	0.948909	0.974855	0.970962	0.952153	0.914902	0.957789	0.945535	0.925899
	3165	0.881756	0.881756	0.881756	0.88262	0.91508	0.913747	0.944637	0.928198	0.945059	0.940999	0.92791	0.916692	0.928612	0.934238	0.94056	0.90778	0.902419	0.89051	0.883665	0.948768	0.877951	0.910301	0.946219	0.890614	0.897852	0.944359	0.914858	0.949077	0.939189	0.931511	0.94227	0.941629	0.976789	0.946575	0.895458	0.938839	0.97783	0.929422	0.935086	0.93117	0.940128	0.967479	0.96535	0.945733	0.904196	0.949155	0.936388	0.915415
	3170	0.907628	0.907628	0.907628	0.906105	0.935911	0.931801	0.96088	0.944177	0.960944	0.956757	0.94563	0.938161	0.949288	0.953054	0.958497	0.929191	0.925936	0.915105	0.909712	0.962969	0.902483	0.931034	0.962848	0.910053	0.917763	0.959945	0.933617	0.959551	0.954755	0.94798	0.958338	0.957592	0.983388	0.962809	0.91749	0.954456	0.98613	0.943526	0.953716	0.950827	0.959884	0.983936	0.977136	0.958751	0.92836	0.968744	0.956747	0.938719
	3175	0.908293	0.908293	0.908293	0.909406	0.935122	0.933623	0.963684	0.946801	0.963113	0.960178	0.947436	0.938441	0.9491	0.954301	0.96	0.93065	0.926272	0.916216	0.908748	0.965371	0.904849	0.931574	0.965018	0.91152	0.921874	0.958623	0.934413	0.963609	0.958623	0.95156	0.960653	0.962582	0.987811	0.963463	0.918776	0.955646	0.989981	0.946141	0.951938	0.946923	0.956297	0.979533	0.978885	0.958293	0.925429	0.964172	0.952244	0.930508
	3180	0.901155	0.901155	0.901155	0.901229	0.927575	0.926304	0.955562	0.942334	0.95555	0.953153	0.940439	0.931323	0.942054	0.947717	0.952838	0.921872	0.916373	0.904819	0.898005	0.956431	0.894394	0.922617	0.956181	0.901916	0.910841	0.952196	0.926862	0.956351	0.949413	0.94297	0.952215	0.954008	0.98268	0.957104	0.9097	0.949894	0.984182	0.939098	0.94564	0.942052	0.951394	0.974566	0.973202	0.952745	0.919636	0.958238	0.947286	0.926906
	3185	0.897602	0.897602	0.897602	0.899252	0.929141	0.928558	0.958621	0.943743	0.957086	0.953727	0.940253	0.930728	0.942063	0.948689	0.95378	0.922884	0.91743	0.90612	0.899013	0.962757	0.895175	0.924189	0.959404	0.903369	0.912475	0.955441	0.928482	0.960379	0.951864	0.944134	0.954519	0.955267	0.98656	0.95854	0.909401	0.951142	0.987162	0.941487	0.945777	0.942134	0.950853	0.974108	0.974137	0.954465	0.916881	0.956456	0.946021	0.924723
	3190	0.877672	0.877672	0.877672	0.87734	0.90932	0.906392	0.938189	0.921909	0.937855	0.932348	0.920618	0.909332	0.922156	0.927366	0.932781	0.899857	0.895197	0.882097	0.877386	0.943421	0.87063	0.902821	0.939265	0.8823	0.887555	0.939466	0.908097	0.939301	0.929081	0.921384	0.934089	0.931016	0.966582	0.939763	0.887005	0.931578	0.969458	0.920035	0.929342	0.9278	0.936493	0.963752	0.956262	0.938034	0.900518	0.945175	0.933302	0.915588
	3195	0.881375	0.881375	0.881375	0.881423	0.911787	0.910053	0.941811	0.926012	0.942147	0.937574	0.925305	0.913882	0.926261	0.931814	0.937504	0.904455	0.899235	0.887035	0.881012	0.946744	0.875086	0.906163	0.942828	0.885714	0.892722	0.940908	0.910954	0.943348	0.933771	0.926136	0.938092	0.936504	0.971729	0.943272	0.891566	0.935185	0.973958	0.924501	0.931651	0.929181	0.937777	0.965462	0.960025	0.940754	0.902392	0.946739	0.934501	0.915181
	3200	0.905551	0.905551	0.905551	0.903024	0.933181	0.931525	0.959009	0.946869	0.960951	0.95674	0.94528	0.93825	0.94886	0.953518	0.959385	0.92844	0.924866	0.914087	0.90743	0.960117	0.901078	0.929438	0.960171	0.907187	0.916186	0.957768	0.932044	0.958327	0.952577	0.945658	0.956191	0.956028	0.985346	0.962341	0.915274	0.953675	0.985273	0.943929	0.950618	0.948296	0.957297	0.980123	0.974448	0.957056	0.923928	0.963871	0.952191	0.934192
	3205	0.872299	0.872299	0.872299	0.869848	0.905635	0.902845	0.933995	0.915846	0.934356	0.928567	0.917378	0.905471	0.917841	0.921422	0.92908	0.895844	0.892084	0.87902	0.873302	0.93593	0.866662	0.901458	0.934759	0.881205	0.886571	0.936134	0.90475	0.938084	0.926613	0.920683	0.932497	0.928659	0.964597	0.936376	0.885368	0.928245	0.967292	0.919117	0.926469	0.922724	0.932603	0.960716	0.955289	0.936835	0.896056	0.943541	0.929668	0.909692
	3210	0.870858	0.870858	0.870858	0.868758	0.901039	0.898593	0.930202	0.912823	0.93195	0.925831	0.915071	0.903203	0.91541	0.919327	0.927403	0.893434	0.890164	0.877227	0.871986	0.931648	0.865078	0.898867	0.931402	0.879499	0.884708	0.933096	0.902739	0.934543	0.924302	0.91816	0.929425	0.926521	0.961158	0.933774	0.883664	0.925323	0.964356	0.915874	0.924268	0.92094	0.930267	0.95876	0.952178	0.934393	0.894803	0.941743	0.928119	0.909323
	3215	0.868568	0.868568	0.868568	0.867232	0.896281	0.895589	0.927126	0.911461	0.929751	0.924426	0.912934	0.900925	0.91263	0.917638	0.926247	0.890846	0.887199	0.874425	0.868343	0.928458	0.862761	0.895665	0.928376	0.876943	0.882958	0.929096	0.899893	0.933266	0.922897	0.916933	0.927277	0.926258	0.961032	0.931341	0.881244	0.922794	0.963941	0.914239	0.92033	0.916582	0.925284	0.954489	0.950196	0.93184	0.890884	0.93736	0.923535	0.90372
	3220	0.865579	0.865579	0.865579	0.866059	0.894372	0.893415	0.925456	0.908711	0.927372	0.922174	0.910721	0.898371	0.910649	0.915833	0.923634	0.889002	0.884965	0.872887	0.866663	0.927233	0.860632	0.892372	0.926899	0.874276	0.88069	0.926353	0.896544	0.929694	0.920622	0.913205	0.924093	0.92299	0.958175	0.928887	0.87771	0.919696	0.961113	0.910823	0.917927	0.914654	0.922526	0.952716	0.947422	0.928926	0.887836	0.934388	0.92025	0.901587
	3225	0.861409	0.861409	0.861409	0.861354	0.892014	0.89069	0.921404	0.905142	0.923165	0.918138	0.907308	0.894505	0.906022	0.91092	0.917599	0.885671	0.881382	0.869405	0.86272	0.922595	0.856818	0.889396	0.92239	0.870617	0.877323	0.922304	0.892748	0.92637	0.915694	0.908888	0.91956	0.917545	0.952213	0.923396	0.873879	0.915524	0.95455	0.907321	0.913118	0.910101	0.917676	0.945946	0.941583	0.923936	0.882361	0.927627	0.916166	0.897312
	3230	0.872442	0.872442	0.872442	0.872959	0.901685	0.900977	0.932587	0.91648	0.934122	0.930065	0.917954	0.9057	0.917212	0.922892	0.929937	0.896464	0.891724	0.879599	0.872983	0.934357	0.867582	0.899695	0.93403	0.881207	0.888483	0.932519	0.903902	0.938306	0.928471	0.921623	0.93146	0.931459	0.965747	0.935162	0.885019	0.926836	0.967967	0.918939	0.923445	0.919754	0.927029	0.956471	0.954467	0.935265	0.892918	0.938424	0.925423	0.904809
	3235	0.876519	0.876519	0.876519	0.8752	0.907237	0.905066	0.936264	0.919032	0.937375	0.932831	0.921092	0.909897	0.921651	0.926335	0.933682	0.900419	0.896449	0.884122	0.878065	0.938018	0.871177	0.904917	0.938027	0.885471	0.891796	0.937784	0.90832	0.941739	0.931879	0.92584	0.935953	0.934749	0.968578	0.939459	0.889858	0.930953	0.971115	0.922825	0.9289	0.925471	0.933165	0.962714	0.959013	0.940232	0.898869	0.945466	0.932122	0.91211
	3240	0.902375	0.902375	0.902375	0.899311	0.928434	0.924636	0.954424	0.93772	0.954896	0.949747	0.938922	0.931689	0.942713	0.94607	0.953105	0.921745	0.919927	0.908525	0.903788	0.955994	0.895719	0.925746	0.955953	0.90451	0.911551	0.955441	0.928955	0.953415	0.94788	0.942287	0.952844	0.951205	0.978272	0.957527	0.912594	0.948943	0.982052	0.938209	0.949083	0.946513	0.955882	0.980564	0.97192	0.954685	0.923913	0.965624	0.953527	0.936007
	3245	0.898807	0.898807	0.898807	0.898953	0.926325	0.923229	0.954171	0.937575	0.953198	0.949415	0.937517	0.927919	0.939384	0.944229	0.949145	0.918974	0.914572	0.902975	0.897328	0.956927	0.891841	0.920403	0.955398	0.899936	0.908024	0.952142	0.924661	0.953037	0.946303	0.939347	0.950235	0.949451	0.978194	0.95467	0.906918	0.946864	0.981519	0.935552	0.94474	0.941904	0.950725	0.975714	0.970362	0.950603	0.91802	0.958867	0.947812	0.928832
	3250	0.895264	0.895264	0.895264	0.896665	0.918618	0.919178	0.949202	0.937368	0.951209	0.949361	0.936305	0.926064	0.936134	0.942747	0.947953	0.916789	0.910512	0.899966	0.891947	0.950357	0.889553	0.915209	0.950245	0.895619	0.906511	0.943855	0.920031	0.950619	0.944395	0.936986	0.945742	0.949211	0.978269	0.950735	0.903944	0.943753	0.979111	0.933605	0.938095	0.933736	0.942735	0.966768	0.966499	0.945236	0.910736	0.949243	0.938323	0.916798
	3255	0.893274	0.893274	0.893274	0.893061	0.92244	0.919498	0.950836	0.934885	0.950821	0.947226	0.935215	0.925714	0.937399	0.942714	0.947523	0.916517	0.911725	0.900217	0.894427	0.955224	0.887808	0.9172	0.952808	0.896279	0.904638	0.949734	0.921228	0.951271	0.944153	0.93667	0.947608	0.947246	0.978063	0.952243	0.903498	0.944046	0.980315	0.933122	0.941374	0.938675	0.946912	0.9738	0.968238	0.948595	0.91316	0.955841	0.944163	0.924904
	3260	0.888858	0.888858	0.888858	0.887793	0.917768	0.914025	0.944924	0.928779	0.945746	0.941588	0.93031	0.920973	0.932707	0.937249	0.942568	0.911264	0.907102	0.895279	0.89031	0.948586	0.882599	0.912927	0.947322	0.892459	0.899396	0.946091	0.917135	0.945914	0.938871	0.931717	0.942665	0.941516	0.972282	0.947844	0.899587	0.939748	0.975118	0.928276	0.93876	0.936453	0.944861	0.972211	0.964403	0.945556	0.911032	0.954594	0.942702	0.924911
	3265	0.887554	0.887554	0.887554	0.886689	0.917761	0.91519	0.946604	0.930192	0.947234	0.942589	0.930282	0.920349	0.932185	0.937244	0.943827	0.910769	0.906511	0.894141	0.888985	0.951276	0.882247	0.914072	0.948641	0.894134	0.900245	0.94758	0.91866	0.950169	0.941153	0.934455	0.945169	0.944293	0.976891	0.949459	0.899685	0.941278	0.979593	0.931363	0.938603	0.935602	0.943883	0.971612	0.966927	0.948213	0.910088	0.954568	0.941595	0.921729
	3270	0.893693	0.893693	0.893693	0.892674	0.921562	0.920282	0.950236	0.936233	0.950792	0.946551	0.9345	0.925192	0.936086	0.941577	0.947852	0.91551	0.911486	0.89923	0.893139	0.951525	0.888195	0.918156	0.951127	0.897121	0.905388	0.949459	0.922272	0.951991	0.943544	0.937137	0.94754	0.947185	0.978377	0.952338	0.903836	0.94453	0.980042	0.934625	0.941226	0.938001	0.947198	0.971774	0.968097	0.949289	0.913237	0.954897	0.943811	0.924067
	3275	0.880887	0.880887	0.880887	0.881953	0.908993	0.908618	0.939496	0.923834	0.939855	0.935781	0.92378	0.911928	0.922754	0.928523	0.935297	0.903274	0.898881	0.886671	0.880101	0.940471	0.876196	0.906623	0.940228	0.887648	0.895927	0.938788	0.911276	0.943598	0.933842	0.927436	0.937331	0.937055	0.968861	0.94056	0.892556	0.933347	0.971382	0.924345	0.929775	0.925684	0.93408	0.959992	0.958422	0.939335	0.899907	0.942584	0.932029	0.911239
	3280	0.87592	0.87592	0.87592	0.874371	0.902853	0.903397	0.934065	0.920689	0.938015	0.933829	0.921527	0.910492	0.921272	0.92712	0.935198	0.90003	0.896312	0.884359	0.876918	0.933789	0.870778	0.904223	0.935201	0.88474	0.893027	0.935415	0.908617	0.940979	0.931871	0.92569	0.934421	0.93575	0.970451	0.939027	0.890348	0.93065	0.970647	0.92335	0.926802	0.922836	0.931462	0.959017	0.957621	0.939424	0.896628	0.941673	0.928611	0.907856
	3285	0.877794	0.877794	0.877794	0.875985	0.905042	0.902192	0.933224	0.91771	0.93555	0.930908	0.920132	0.909291	0.920748	0.925217	0.931936	0.898993	0.895171	0.882513	0.87748	0.934731	0.87069	0.902545	0.935385	0.883321	0.889076	0.9356	0.906628	0.937374	0.928634	0.92229	0.932531	0.931505	0.963417	0.937204	0.888349	0.928885	0.96669	0.919015	0.927747	0.924984	0.933145	0.961945	0.955275	0.936891	0.899628	0.944931	0.931898	0.91359
	3290	0.870181	0.870181	0.870181	0.869349	0.897669	0.896049	0.928804	0.913144	0.93148	0.926241	0.914339	0.902811	0.915138	0.92074	0.928199	0.892446	0.888392	0.875579	0.870281	0.932578	0.863471	0.896018	0.931006	0.877303	0.882739	0.93084	0.901018	0.933901	0.924618	0.917412	0.928207	0.927665	0.962885	0.933246	0.881284	0.923828	0.9658	0.914638	0.921562	0.919032	0.92667	0.957568	0.951714	0.933202	0.892625	0.939668	0.925073	0.906213
	3295	0.890656	0.890656	0.890656	0.888928	0.915933	0.914811	0.9418	0.93132	0.943404	0.938624	0.928561	0.919062	0.929802	0.934555	0.940128	0.909328	0.904709	0.892197	0.886727	0.940438	0.882906	0.910117	0.941377	0.888455	0.89589	0.940291	0.914039	0.940125	0.932007	0.925869	0.937168	0.93544	0.965196	0.944212	0.89648	0.93745	0.967227	0.924752	0.934881	0.933264	0.943186	0.964009	0.956689	0.939193	0.90985	0.947455	0.939353	0.923338
	3300	0.879253	0.879253	0.879253	0.878679	0.909252	0.909131	0.939385	0.924902	0.941318	0.936574	0.924209	0.912949	0.924459	0.930043	0.937675	0.903337	0.898868	0.886532	0.879722	0.941212	0.874512	0.907042	0.940224	0.887202	0.89433	0.939916	0.91143	0.944554	0.934339	0.927704	0.938169	0.937514	0.972736	0.942732	0.892281	0.934633	0.97371	0.926005	0.930735	0.927244	0.936061	0.963031	0.960526	0.942003	0.900753	0.945445	0.933002	0.912692
	3305	0.902134	0.902134	0.902134	0.901133	0.927705	0.925935	0.954717	0.941508	0.956337	0.952607	0.941338	0.932653	0.943328	0.947808	0.953187	0.922748	0.918346	0.907583	0.900785	0.957305	0.895821	0.922153	0.955754	0.900494	0.910221	0.951446	0.925443	0.952073	0.946501	0.939221	0.950291	0.949977	0.978713	0.956335	0.90972	0.948631	0.980332	0.93668	0.945951	0.942757	0.953242	0.976333	0.969299	0.95017	0.919688	0.959394	0.948197	0.929817
	3310	0.882946	0.882946	0.882946	0.878542	0.910212	0.908093	0.937898	0.924213	0.942216	0.936577	0.92569	0.916177	0.927447	0.931043	0.938944	0.90468	0.90159	0.889574	0.883605	0.938468	0.875397	0.907944	0.938998	0.886654	0.893465	0.939028	0.911001	0.93964	0.931769	0.925504	0.93652	0.934711	0.968935	0.942838	0.892856	0.933148	0.969966	0.924394	0.931154	0.928678	0.937886	0.965753	0.957823	0.94098	0.902859	0.949301	0.934389	0.916002
	3315	0.874404	0.874404	0.874404	0.869829	0.903324	0.899641	0.930862	0.913952	0.933456	0.926766	0.916679	0.90636	0.918344	0.921199	0.929486	0.89572	0.893512	0.880463	0.875924	0.932281	0.867192	0.901093	0.932324	0.880237	0.885705	0.934426	0.904103	0.933142	0.924185	0.918528	0.930394	0.926403	0.960065	0.935015	0.885151	0.925091	0.962901	0.916104	0.924711	0.922148	0.931294	0.960293	0.951137	0.934355	0.895945	0.94429	0.929534	0.911303
	3320	0.890218	0.890218	0.890218	0.886389	0.921509	0.91914	0.948724	0.933636	0.951287	0.945668	0.934249	0.925507	0.936671	0.940699	0.947867	0.915331	0.912341	0.900836	0.89425	0.951784	0.886561	0.91873	0.950299	0.896332	0.904144	0.949315	0.920797	0.950627	0.942165	0.935304	0.946531	0.944706	0.977777	0.951562	0.902798	0.942814	0.9781	0.933762	0.940328	0.936669	0.947228	0.972843	0.966236	0.949069	0.910891	0.956227	0.942241	0.922468
	3325	0.906998	0.906998	0.906998	0.901441	0.935943	0.932466	0.959274	0.943513	0.962702	0.958411	0.948238	0.943462	0.953483	0.955898	0.962368	0.934073	0.932716	0.925402	0.916418	0.959999	0.906689	0.93461	0.961619	0.910834	0.92238	0.956113	0.931916	0.956447	0.954766	0.946961	0.956923	0.957006	0.982024	0.961627	0.919891	0.951365	0.981212	0.94384	0.950795	0.946244	0.957299	0.98091	0.972251	0.955608	0.924138	0.965846	0.950245	0.931456
	3330	0.884941	0.884941	0.884941	0.881876	0.914001	0.913085	0.942784	0.929078	0.945693	0.940153	0.928478	0.919154	0.930689	0.935331	0.943214	0.908677	0.905483	0.893722	0.887317	0.94401	0.879811	0.912475	0.943533	0.891215	0.898241	0.943376	0.915632	0.945398	0.936905	0.930209	0.941007	0.939949	0.974926	0.947117	0.896669	0.937576	0.975436	0.929568	0.934584	0.932154	0.940762	0.967616	0.962098	0.945531	0.905722	0.950588	0.93642	0.917701
	3335	0.880008	0.880008	0.880008	0.876304	0.908762	0.905588	0.937831	0.920107	0.940391	0.934651	0.923353	0.913001	0.9252	0.928501	0.936421	0.902205	0.899705	0.887845	0.881916	0.940232	0.872367	0.906727	0.939144	0.886101	0.892782	0.939459	0.909858	0.939572	0.931942	0.925401	0.936814	0.934304	0.968901	0.941553	0.891171	0.930935	0.971186	0.922945	0.929791	0.926913	0.935882	0.965965	0.958301	0.940802	0.900721	0.949295	0.932908	0.913567
	3340	0.881764	0.881764	0.881764	0.878935	0.912176	0.912018	0.942123	0.927756	0.946263	0.939854	0.928239	0.918719	0.929969	0.93491	0.943755	0.908828	0.906318	0.894806	0.88841	0.945855	0.880579	0.913361	0.943811	0.892212	0.89975	0.94451	0.916835	0.947227	0.938089	0.931095	0.941789	0.940867	0.975708	0.946803	0.898758	0.938426	0.975779	0.92995	0.935194	0.931407	0.941378	0.967391	0.961827	0.945874	0.904795	0.950222	0.936897	0.916986
	3345	0.889614	0.889614	0.889614	0.883846	0.911946	0.907987	0.935353	0.923919	0.940277	0.934439	0.925	0.920043	0.931051	0.934012	0.941575	0.907388	0.906608	0.895036	0.891021	0.934752	0.880103	0.910519	0.937642	0.889258	0.894259	0.940203	0.913656	0.934173	0.930772	0.924425	0.935243	0.933652	0.962423	0.943945	0.897122	0.93309	0.964897	0.922196	0.935341	0.935462	0.94411	0.970416	0.955826	0.941359	0.91256	0.955257	0.94115	0.928616
	3350	0.897612	0.897612	0.897612	0.893543	0.920933	0.919254	0.94718	0.936527	0.950976	0.945889	0.935028	0.928378	0.938857	0.943336	0.950937	0.917052	0.914594	0.902609	0.897708	0.947802	0.890817	0.919966	0.948851	0.898617	0.905003	0.949232	0.923683	0.948537	0.942359	0.936346	0.946341	0.946577	0.975709	0.953329	0.906276	0.944311	0.977445	0.933878	0.94274	0.940915	0.950144	0.974302	0.965947	0.94986	0.918084	0.95904	0.946078	0.929469
	3355	0.890667	0.890667	0.890667	0.885525	0.915918	0.912989	0.940156	0.929489	0.945423	0.939699	0.93002	0.923713	0.934734	0.93812	0.945205	0.911938	0.909365	0.897927	0.893133	0.94115	0.884224	0.913079	0.942313	0.890941	0.897306	0.942586	0.915681	0.939359	0.934354	0.927489	0.938774	0.937376	0.967716	0.94726	0.89962	0.937751	0.968642	0.926205	0.937538	0.936472	0.946017	0.971187	0.958583	0.943004	0.912602	0.955115	0.941624	0.927121
	3360	0.892497	0.892497	0.892497	0.887466	0.916725	0.913975	0.941084	0.929873	0.946266	0.940701	0.930798	0.924783	0.935656	0.938938	0.946892	0.912792	0.910914	0.899439	0.894765	0.940905	0.885513	0.915509	0.943324	0.894442	0.900007	0.944758	0.918521	0.941816	0.937083	0.930756	0.94117	0.940308	0.970049	0.949325	0.902455	0.939585	0.971659	0.928945	0.940118	0.938953	0.948028	0.97376	0.962022	0.946725	0.915748	0.95835	0.944295	0.929825
	3365	0.891651	0.891651	0.891651	0.887832	0.917463	0.915774	0.944648	0.93231	0.948734	0.942659	0.931599	0.923552	0.934476	0.938703	0.947057	0.912322	0.909887	0.897375	0.89268	0.946842	0.885451	0.916564	0.94635	0.895827	0.901259	0.947921	0.921013	0.947745	0.93988	0.93383	0.944509	0.943398	0.974856	0.950764	0.902607	0.942075	0.976715	0.931891	0.940219	0.937909	0.94763	0.972672	0.964647	0.948685	0.914089	0.957296	0.943968	0.926331
	3370	0.887123	0.887123	0.887123	0.884574	0.912718	0.912996	0.941432	0.931343	0.944967	0.939545	0.927874	0.919479	0.929715	0.935688	0.943264	0.908754	0.905774	0.893299	0.887484	0.943283	0.882069	0.912574	0.942369	0.89124	0.898311	0.9441	0.917939	0.945335	0.93618	0.92969	0.94003	0.939928	0.972274	0.946263	0.898908	0.939045	0.972812	0.928477	0.935554	0.932984	0.943515	0.965805	0.959997	0.943871	0.908421	0.94911	0.939039	0.920728
	3375	0.883229	0.883229	0.883229	0.881025	0.908452	0.908714	0.937081	0.92518	0.941176	0.935433	0.924738	0.914792	0.925153	0.929861	0.938139	0.903972	0.901119	0.888992	0.883014	0.937797	0.877197	0.907731	0.937265	0.887026	0.894369	0.938808	0.912669	0.939733	0.930858	0.924821	0.935594	0.934156	0.966518	0.941436	0.895452	0.934584	0.96817	0.923597	0.931878	0.928871	0.93969	0.962915	0.95561	0.939437	0.904682	0.946439	0.936377	0.918233
	3380	0.895076	0.895076	0.895076	0.887841	0.914034	0.911903	0.934057	0.927355	0.939457	0.933571	0.926075	0.922913	0.932609	0.934353	0.942373	0.910611	0.909686	0.899269	0.894796	0.929353	0.88639	0.911455	0.934021	0.88805	0.894741	0.935828	0.913196	0.92768	0.925594	0.920633	0.931706	0.929463	0.95463	0.942612	0.90106	0.934183	0.956477	0.920274	0.93632	0.936589	0.94763	0.966284	0.949169	0.936227	0.916889	0.952298	0.942541	0.932611
	3385	0.869902	0.869902	0.869902	0.867221	0.898045	0.897938	0.929049	0.915872	0.933528	0.928174	0.915984	0.905158	0.916829	0.922174	0.930734	0.893696	0.88983	0.877408	0.870943	0.933154	0.863821	0.897501	0.93061	0.876905	0.88334	0.930841	0.901951	0.934465	0.924342	0.917466	0.928126	0.927866	0.965721	0.934319	0.882833	0.925461	0.966414	0.916467	0.92204	0.918855	0.92845	0.957674	0.95178	0.934282	0.892071	0.939585	0.924589	0.904899
	3390	0.873151	0.873151	0.873151	0.868294	0.902119	0.899931	0.930229	0.915555	0.934406	0.927875	0.917521	0.907049	0.918613	0.922285	0.930709	0.895953	0.893361	0.880633	0.875206	0.931657	0.866957	0.901166	0.931588	0.87986	0.885482	0.934021	0.90439	0.934396	0.924344	0.918468	0.929724	0.927001	0.962148	0.935192	0.886059	0.926782	0.96389	0.917055	0.925452	0.92243	0.932857	0.960403	0.951559	0.935177	0.896312	0.943713	0.929828	0.911495
	3395	0.883325	0.883325	0.883325	0.878367	0.909168	0.907248	0.936377	0.924722	0.940702	0.935662	0.924887	0.91699	0.92787	0.932038	0.939677	0.905017	0.902229	0.890279	0.884217	0.937872	0.875983	0.907518	0.937934	0.88506	0.892571	0.938507	0.910548	0.937739	0.930445	0.924041	0.93497	0.933924	0.967302	0.941945	0.893177	0.932475	0.968032	0.922314	0.931061	0.928675	0.939024	0.965772	0.956179	0.939376	0.903589	0.948739	0.934891	0.917372
	3400	0.879446	0.879446	0.879446	0.873562	0.907323	0.90373	0.93377	0.916745	0.937273	0.930697	0.9208	0.912297	0.924117	0.926164	0.935185	0.900935	0.900115	0.88872	0.882879	0.933393	0.871943	0.906346	0.934921	0.884838	0.891122	0.937058	0.907993	0.934138	0.927777	0.921855	0.93341	0.929758	0.962848	0.939143	0.891273	0.928346	0.96528	0.919753	0.929715	0.927086	0.93738	0.966029	0.954519	0.938723	0.902149	0.950277	0.934129	0.91721
	3405	0.884356	0.884356	0.884356	0.881439	0.913036	0.913487	0.943422	0.929244	0.947748	0.943617	0.930721	0.922706	0.93359	0.938472	0.947117	0.9123	0.909319	0.900311	0.890738	0.945911	0.882518	0.913736	0.944947	0.892052	0.90296	0.941209	0.914936	0.946171	0.940497	0.932613	0.942645	0.943906	0.97858	0.947738	0.899119	0.936636	0.977081	0.93107	0.932566	0.927982	0.937427	0.966062	0.962388	0.944466	0.902021	0.948366	0.931147	0.909519
	3410	0.877493	0.877493	0.877493	0.872814	0.904644	0.902516	0.933514	0.917211	0.93728	0.930837	0.919779	0.911301	0.922997	0.926438	0.93576	0.899909	0.899125	0.887801	0.881623	0.934739	0.871004	0.9055	0.935008	0.884458	0.89131	0.93697	0.908361	0.935645	0.928912	0.922494	0.933653	0.931348	0.965866	0.939274	0.890675	0.928316	0.967734	0.920638	0.928359	0.925735	0.935249	0.964564	0.95495	0.939161	0.899791	0.948015	0.931987	0.914138
	3415	0.882234	0.882234	0.882234	0.877671	0.910938	0.908486	0.939371	0.922971	0.942895	0.936439	0.925698	0.916586	0.928591	0.931888	0.940541	0.905804	0.904089	0.89275	0.88668	0.941743	0.876777	0.910051	0.940905	0.888531	0.895488	0.941304	0.912066	0.940742	0.933541	0.926771	0.93852	0.935903	0.970235	0.943938	0.894394	0.933093	0.972017	0.925014	0.932248	0.929516	0.938824	0.968114	0.958601	0.942412	0.903329	0.951439	0.935088	0.916843
	3420	0.882386	0.882386	0.882386	0.877098	0.907616	0.904166	0.934964	0.917496	0.937812	0.931365	0.921076	0.913265	0.924844	0.927404	0.936355	0.902008	0.902168	0.891031	0.885256	0.934584	0.874106	0.907986	0.936277	0.886994	0.893777	0.938353	0.910182	0.934809	0.929626	0.923704	0.934885	0.931857	0.96334	0.940173	0.893108	0.928657	0.966506	0.920909	0.930443	0.928264	0.937613	0.966391	0.955194	0.939599	0.90364	0.950878	0.934968	0.918341
	3425	0.8649	0.8649	0.8649	0.862469	0.898224	0.897435	0.927836	0.912032	0.93166	0.925647	0.913946	0.90353	0.915177	0.920321	0.928063	0.893338	0.890568	0.879925	0.871741	0.932554	0.863198	0.897392	0.929743	0.876118	0.883761	0.930469	0.899948	0.933212	0.923124	0.91488	0.926605	0.92468	0.962081	0.931251	0.882074	0.922889	0.961923	0.914232	0.920248	0.91624	0.927166	0.955204	0.947782	0.931066	0.888309	0.936253	0.922381	0.902711
	3430	0.867189	0.867189	0.867189	0.863302	0.893819	0.891492	0.921032	0.907341	0.925228	0.918684	0.908939	0.898721	0.910144	0.913548	0.922097	0.887278	0.884798	0.87151	0.867086	0.921144	0.859038	0.891838	0.92227	0.871612	0.876626	0.925335	0.895805	0.923868	0.914784	0.908989	0.920637	0.917127	0.951468	0.926852	0.877005	0.917488	0.954091	0.9076	0.917229	0.915439	0.924415	0.952748	0.942459	0.92645	0.889249	0.936203	0.922874	0.906426
	3435	0.882737	0.882737	0.882737	0.876965	0.905994	0.902275	0.929694	0.917431	0.934817	0.92853	0.920362	0.912865	0.923326	0.925572	0.932948	0.90131	0.899935	0.888319	0.88386	0.928215	0.874687	0.904015	0.931417	0.88224	0.888665	0.933281	0.906264	0.928244	0.922975	0.916979	0.928373	0.925209	0.953877	0.935653	0.890481	0.9264	0.956362	0.915158	0.927939	0.926814	0.936494	0.961667	0.94721	0.932337	0.902768	0.946099	0.933935	0.919996
	3440	0.88582	0.88582	0.88582	0.883534	0.915219	0.91449	0.940137	0.927754	0.945493	0.939971	0.930135	0.921095	0.93165	0.934659	0.943368	0.911305	0.907441	0.896768	0.890349	0.939411	0.884027	0.912922	0.941578	0.893039	0.899947	0.941169	0.915296	0.943073	0.936086	0.92946	0.939876	0.93839	0.969319	0.946362	0.900853	0.939054	0.969748	0.928551	0.937454	0.933788	0.943944	0.967834	0.960302	0.94396	0.909695	0.951793	0.939833	0.922579
	3445	0.884153	0.884153	0.884153	0.881137	0.913125	0.912699	0.94035	0.928632	0.945052	0.939164	0.928322	0.919107	0.92983	0.934287	0.94261	0.908726	0.905124	0.893198	0.887164	0.941403	0.881165	0.911791	0.941692	0.89076	0.897373	0.942339	0.915325	0.944392	0.935394	0.928758	0.939367	0.93835	0.971424	0.945758	0.898153	0.938544	0.971674	0.927918	0.935815	0.93229	0.943211	0.967036	0.960219	0.943775	0.907496	0.950523	0.938467	0.920102
	3450	0.882073	0.882073	0.882073	0.876808	0.910551	0.90785	0.935484	0.922411	0.940583	0.933657	0.923899	0.915938	0.92701	0.929666	0.938281	0.904686	0.902406	0.890432	0.885621	0.936413	0.87745	0.908842	0.937278	0.887619	0.892613	0.93965	0.912041	0.937701	0.929978	0.923829	0.93512	0.932328	0.964153	0.942249	0.89584	0.934701	0.965587	0.922935	0.934559	0.931543	0.94355	0.967365	0.956091	0.940565	0.908107	0.951938	0.938761	0.922277
	3455	0.887204	0.887204	0.887204	0.883115	0.914248	0.912623	0.939963	0.927328	0.944781	0.938052	0.928052	0.920309	0.930759	0.934235	0.942973	0.909678	0.907799	0.896131	0.890908	0.939904	0.883774	0.913903	0.94156	0.893062	0.899007	0.943319	0.91715	0.942411	0.935169	0.928823	0.939401	0.937712	0.967673	0.945999	0.90091	0.938641	0.96919	0.927331	0.938248	0.934792	0.946732	0.969149	0.959419	0.944049	0.912021	0.953974	0.941832	0.924998
	3460	0.889933	0.889933	0.889933	0.886397	0.916189	0.915527	0.942655	0.931293	0.947658	0.9417	0.932077	0.923169	0.933881	0.937404	0.944851	0.913039	0.909417	0.898392	0.891667	0.941883	0.885991	0.912491	0.943099	0.890173	0.89981	0.939743	0.913621	0.940733	0.934523	0.927804	0.939707	0.937615	0.968341	0.946366	0.898598	0.937304	0.968609	0.927232	0.934199	0.931201	0.941286	0.965001	0.956625	0.939524	0.907041	0.948784	0.936431	0.91876
	3465	0.886631	0.886631	0.886631	0.883038	0.911093	0.908981	0.935931	0.925322	0.940931	0.936081	0.926387	0.918349	0.928461	0.932254	0.939334	0.907267	0.904093	0.892286	0.887072	0.933903	0.880081	0.909476	0.937741	0.889054	0.895524	0.939008	0.913258	0.937965	0.931739	0.925476	0.935164	0.934642	0.963977	0.94257	0.896961	0.93489	0.965167	0.923594	0.934607	0.932493	0.942247	0.966023	0.956766	0.940378	0.908748	0.949959	0.938918	0.923291
	3470	0.888409	0.888409	0.888409	0.885784	0.914818	0.912918	0.940103	0.928353	0.944021	0.939794	0.92928	0.920821	0.931054	0.934936	0.942126	0.910069	0.906179	0.894467	0.888736	0.938806	0.882138	0.912091	0.941649	0.891988	0.898799	0.942035	0.915952	0.942657	0.935826	0.929748	0.939401	0.938863	0.969101	0.945996	0.899666	0.938398	0.970245	0.927709	0.937325	0.93464	0.944043	0.968635	0.961543	0.944217	0.910567	0.95241	0.941103	0.923988
	3475	0.893242	0.893242	0.893242	0.8887	0.920959	0.918078	0.946267	0.933594	0.94937	0.945236	0.934058	0.927898	0.938601	0.942891	0.949389	0.916785	0.914116	0.90333	0.896923	0.946433	0.887899	0.91954	0.948444	0.897396	0.904825	0.948639	0.921965	0.948056	0.942405	0.935685	0.945294	0.945569	0.976164	0.952125	0.905768	0.943325	0.976418	0.933473	0.942835	0.940484	0.950309	0.975558	0.96726	0.950258	0.916259	0.958878	0.94578	0.928805
	3480	0.868213	0.868213	0.868213	0.866256	0.901427	0.903294	0.930747	0.919807	0.935882	0.930605	0.918348	0.908784	0.920377	0.925915	0.934747	0.898426	0.893706	0.882961	0.874524	0.933903	0.86794	0.900006	0.931604	0.879099	0.886598	0.931097	0.902656	0.936661	0.926706	0.918778	0.929933	0.929553	0.968874	0.936953	0.885461	0.928306	0.966878	0.920176	0.923268	0.919682	0.929538	0.956248	0.951998	0.935401	0.892372	0.937402	0.922976	0.903527
	3485	0.893772	0.893772	0.893772	0.88954	0.914074	0.911203	0.93644	0.927127	0.942585	0.939016	0.929998	0.925055	0.935189	0.937833	0.943967	0.913047	0.910292	0.901178	0.894211	0.932211	0.88507	0.909949	0.938177	0.888177	0.898001	0.935101	0.9109	0.930612	0.931188	0.923445	0.933914	0.933946	0.960426	0.943771	0.898507	0.93256	0.960744	0.921322	0.934183	0.933188	0.942564	0.967623	0.953735	0.936759	0.911147	0.951308	0.937519	0.924797
	3490	0.891903	0.891903	0.891903	0.887819	0.915172	0.913221	0.940113	0.92949	0.945605	0.941234	0.931269	0.925312	0.936145	0.939564	0.946555	0.913679	0.910992	0.90131	0.89419	0.93836	0.885087	0.912329	0.941769	0.890104	0.899701	0.939306	0.913625	0.936551	0.934765	0.92696	0.937907	0.937645	0.967637	0.946867	0.899535	0.935575	0.96744	0.92539	0.935726	0.934254	0.943618	0.969901	0.957949	0.941032	0.91038	0.952895	0.938389	0.923815
	3495	0.894018	0.894018	0.894018	0.889628	0.916278	0.91388	0.941308	0.929931	0.946231	0.94161	0.931621	0.925763	0.936427	0.939599	0.946873	0.913917	0.911787	0.901659	0.895057	0.9389	0.885894	0.913526	0.942683	0.891637	0.9008	0.940592	0.915063	0.937436	0.935529	0.928349	0.939237	0.938537	0.967724	0.947708	0.900396	0.936151	0.96856	0.9264	0.936692	0.935203	0.944415	0.970821	0.958995	0.94221	0.911939	0.954609	0.93983	0.924941
	3500	0.892489	0.892489	0.892489	0.887251	0.913157	0.908365	0.936258	0.924327	0.943099	0.940369	0.93146	0.924935	0.934937	0.937202	0.942523	0.912768	0.909675	0.900499	0.894108	0.934257	0.883523	0.910712	0.939781	0.889877	0.898974	0.936527	0.911555	0.93428	0.933777	0.926572	0.935611	0.936782	0.962668	0.943281	0.899188	0.93263	0.963943	0.922737	0.934027	0.93233	0.940077	0.969067	0.956314	0.938577	0.909202	0.952729	0.937178	0.92222
	3505	0.898038	0.898038	0.898038	0.891267	0.924181	0.918147	0.944485	0.931946	0.948592	0.944882	0.935894	0.933026	0.943491	0.945864	0.950424	0.921327	0.919892	0.911407	0.904954	0.944044	0.892242	0.920773	0.947916	0.896943	0.905666	0.946753	0.920401	0.94004	0.939872	0.93164	0.942148	0.94154	0.967641	0.950843	0.907524	0.940316	0.967595	0.929177	0.94351	0.942609	0.952593	0.977912	0.961806	0.945952	0.919295	0.961135	0.946969	0.934168
	3510	0.874406	0.874406	0.874406	0.871157	0.899231	0.898017	0.927539	0.916238	0.933343	0.92863	0.917592	0.908966	0.919576	0.924525	0.932407	0.89687	0.894081	0.882183	0.876284	0.927915	0.867777	0.899979	0.929987	0.879989	0.886615	0.931635	0.904187	0.932443	0.925377	0.918327	0.927916	0.928453	0.96234	0.934988	0.886107	0.925348	0.962936	0.91655	0.924209	0.922056	0.930539	0.959402	0.951178	0.934634	0.895897	0.941808	0.927421	0.910212
	3515	0.8891	0.8891	0.8891	0.885212	0.911784	0.909009	0.936694	0.925715	0.942674	0.939256	0.928662	0.921625	0.931437	0.935126	0.941893	0.909463	0.906249	0.895457	0.889082	0.934732	0.880964	0.910269	0.93952	0.890032	0.897807	0.93834	0.913036	0.938561	0.934637	0.927994	0.936768	0.938079	0.966761	0.943956	0.897685	0.93429	0.96739	0.924899	0.933995	0.931549	0.940268	0.967546	0.958977	0.941218	0.908098	0.95158	0.937068	0.920283
	3520	0.888444	0.888444	0.888444	0.883627	0.913145	0.908679	0.935925	0.922351	0.939543	0.936259	0.926094	0.919747	0.92952	0.932284	0.938822	0.907717	0.905333	0.894534	0.888595	0.931577	0.8795	0.911427	0.938347	0.891199	0.897449	0.93931	0.914088	0.937917	0.933427	0.927968	0.936013	0.936352	0.963608	0.942852	0.899658	0.935103	0.96571	0.9247	0.937348	0.934668	0.944613	0.970142	0.960734	0.94311	0.912571	0.954824	0.942239	0.926412
	3525	0.879277	0.879277	0.879277	0.877883	0.903227	0.902427	0.933362	0.920418	0.937094	0.934944	0.922022	0.912997	0.923754	0.929382	0.936353	0.901216	0.896896	0.885925	0.878399	0.9339	0.871047	0.902831	0.935642	0.883376	0.892111	0.934134	0.907689	0.937977	0.932032	0.925263	0.933635	0.936445	0.969835	0.93966	0.891411	0.930502	0.97067	0.921883	0.928116	0.924811	0.933101	0.96299	0.959059	0.939033	0.899853	0.94486	0.930395	0.910698
	3530	0.890545	0.890545	0.890545	0.88801	0.914572	0.911758	0.941322	0.927408	0.945867	0.943013	0.931604	0.923554	0.934021	0.937823	0.944218	0.912056	0.908487	0.898445	0.891193	0.940097	0.883087	0.912875	0.944144	0.892981	0.901898	0.941396	0.915776	0.942761	0.93929	0.932103	0.940778	0.942613	0.972054	0.947239	0.900958	0.937742	0.972888	0.928611	0.937193	0.93383	0.942755	0.971064	0.96413	0.944759	0.910063	0.954251	0.939034	0.920856
	3535	0.902918	0.902918	0.902918	0.899598	0.923361	0.920721	0.946542	0.936089	0.950677	0.948209	0.938377	0.932379	0.94161	0.944796	0.950072	0.920879	0.917714	0.908398	0.900879	0.941912	0.893587	0.919182	0.947692	0.897428	0.908197	0.943844	0.920686	0.941974	0.940726	0.93401	0.943356	0.944152	0.969302	0.95109	0.9076	0.941638	0.970009	0.931282	0.941607	0.939737	0.948701	0.972475	0.962731	0.944804	0.91755	0.956531	0.944765	0.929405
	3540	0.910091	0.910091	0.910091	0.902631	0.930188	0.92492	0.949685	0.938855	0.955803	0.953047	0.944626	0.942134	0.951164	0.952719	0.958027	0.930063	0.928943	0.921261	0.914334	0.947118	0.902854	0.928687	0.95326	0.905506	0.915543	0.950731	0.927875	0.945274	0.947031	0.940325	0.949188	0.950274	0.971666	0.957068	0.917947	0.946856	0.97214	0.936339	0.949567	0.948077	0.957496	0.981756	0.966728	0.950737	0.927246	0.966979	0.95302	0.939651
	3545	0.889813	0.889813	0.889813	0.8858	0.911989	0.909251	0.936117	0.925099	0.942035	0.938627	0.928557	0.922029	0.931357	0.934367	0.941464	0.909665	0.906931	0.896532	0.890301	0.934113	0.881841	0.910612	0.938533	0.889992	0.898245	0.937955	0.913345	0.937088	0.93332	0.927324	0.936236	0.936856	0.96463	0.943278	0.899565	0.934514	0.965766	0.924391	0.934644	0.932168	0.94126	0.967536	0.957502	0.940347	0.90912	0.951632	0.938597	0.922146
	3550	0.874081	0.874081	0.874081	0.872476	0.89566	0.896756	0.92507	0.916014	0.931142	0.928428	0.915392	0.906148	0.915947	0.921631	0.930183	0.893502	0.888712	0.876719	0.869227	0.92244	0.86469	0.89567	0.926278	0.877463	0.88467	0.925196	0.901109	0.931607	0.924446	0.9187	0.926098	0.929741	0.962712	0.933056	0.884012	0.924483	0.963005	0.916159	0.920605	0.916759	0.925989	0.953012	0.951699	0.932467	0.894334	0.937109	0.922434	0.902437
	3555	0.885011	0.885011	0.885011	0.883659	0.907641	0.907541	0.935263	0.925379	0.940117	0.937588	0.925449	0.917201	0.926653	0.931951	0.938856	0.905463	0.901087	0.890213	0.882402	0.933231	0.877128	0.905943	0.93654	0.886328	0.895376	0.93446	0.910244	0.938162	0.932584	0.925924	0.934256	0.936828	0.967099	0.940988	0.894345	0.932788	0.967343	0.923231	0.929984	0.92635	0.936189	0.961205	0.957174	0.938209	0.903619	0.944579	0.931974	0.912976
	3560	0.881427	0.881427	0.881427	0.878333	0.901979	0.899845	0.927252	0.917318	0.933718	0.930546	0.919684	0.913108	0.922683	0.926996	0.934211	0.900388	0.897576	0.886552	0.880549	0.923979	0.872279	0.902017	0.930004	0.883196	0.889977	0.929902	0.905734	0.930499	0.926971	0.920614	0.928263	0.930858	0.959228	0.936103	0.89007	0.92638	0.960351	0.917266	0.926689	0.924747	0.932611	0.960113	0.952131	0.934922	0.902133	0.944404	0.930048	0.914306
	3565	0.890581	0.890581	0.890581	0.889205	0.908744	0.90821	0.936846	0.926557	0.94187	0.939868	0.928525	0.920065	0.929475	0.934517	0.940855	0.908655	0.904369	0.894061	0.886655	0.934073	0.881336	0.9074	0.938384	0.887963	0.898334	0.933605	0.910846	0.937169	0.933978	0.927432	0.935393	0.938908	0.965897	0.941734	0.896187	0.932311	0.967316	0.923298	0.929652	0.926576	0.934368	0.960999	0.956317	0.936974	0.904541	0.944878	0.93159	0.913101
	3570	0.885894	0.885894	0.885894	0.884063	0.905045	0.904078	0.932993	0.922857	0.938474	0.936181	0.924761	0.916079	0.925867	0.930947	0.937321	0.90403	0.899761	0.888802	0.881845	0.930611	0.875674	0.903706	0.934804	0.884513	0.89347	0.931811	0.907869	0.934671	0.930685	0.924018	0.93212	0.935257	0.964134	0.939055	0.892044	0.929548	0.965389	0.920326	0.927382	0.924792	0.9327	0.960214	0.95481	0.935776	0.902076	0.94381	0.929981	0.912092
	3575	0.884589	0.884589	0.884589	0.883367	0.906702	0.906525	0.936617	0.924872	0.941397	0.93863	0.926032	0.916731	0.926999	0.932434	0.93984	0.90501	0.900748	0.889671	0.882179	0.936444	0.876162	0.905973	0.938333	0.887004	0.895792	0.935659	0.910591	0.940193	0.934584	0.927753	0.936259	0.939089	0.970689	0.94227	0.893811	0.932748	0.971721	0.924402	0.929457	0.925806	0.934415	0.962657	0.959284	0.939948	0.902295	0.945898	0.930894	0.910852
	3580	0.885648	0.885648	0.885648	0.88238	0.904447	0.901538	0.931773	0.91996	0.937171	0.934548	0.923485	0.915308	0.925488	0.929687	0.935857	0.902439	0.899152	0.887958	0.881694	0.929947	0.873454	0.903097	0.934108	0.883586	0.891864	0.932166	0.906863	0.93269	0.929326	0.923005	0.931456	0.933703	0.962443	0.938221	0.890843	0.927632	0.964592	0.918616	0.926982	0.924943	0.932584	0.962166	0.954287	0.935468	0.90203	0.946038	0.930563	0.913298
	3585	0.878245	0.878245	0.878245	0.87445	0.900824	0.900067	0.931192	0.91855	0.934865	0.930848	0.918384	0.908916	0.918845	0.924221	0.932161	0.896525	0.893965	0.881166	0.874233	0.929453	0.868391	0.902094	0.931881	0.881859	0.889689	0.93264	0.906554	0.936714	0.927843	0.92314	0.931454	0.932899	0.965176	0.93593	0.887919	0.927243	0.966823	0.919726	0.924029	0.920013	0.93001	0.956713	0.954199	0.935754	0.896769	0.941244	0.927244	0.906103
	3590	0.871593	0.871593	0.871593	0.870744	0.890459	0.889856	0.922075	0.908932	0.92564	0.923339	0.910262	0.900522	0.910735	0.916859	0.924264	0.888304	0.884752	0.872783	0.865582	0.919906	0.85998	0.8911	0.923521	0.873239	0.881739	0.921445	0.896416	0.926525	0.920815	0.915	0.922356	0.926166	0.956621	0.927297	0.878843	0.917384	0.95945	0.909569	0.915073	0.911138	0.919527	0.949133	0.947213	0.926732	0.889171	0.933035	0.917844	0.89738
	3595	0.91998	0.91998	0.91998	0.909571	0.922397	0.915691	0.942171	0.930661	0.946118	0.942951	0.93731	0.937231	0.945374	0.94598	0.951317	0.923961	0.927056	0.919291	0.914859	0.93526	0.904663	0.923353	0.944207	0.898764	0.910712	0.939067	0.920915	0.927276	0.935202	0.931096	0.939568	0.941515	0.950399	0.946818	0.913497	0.933948	0.956927	0.922245	0.939913	0.939966	0.948626	0.971368	0.950411	0.934928	0.92699	0.961257	0.94686	0.937111
	3600	0.905797	0.905797	0.905797	0.904096	0.926597	0.926272	0.956341	0.943377	0.957256	0.954368	0.941573	0.93465	0.944873	0.950598	0.957478	0.924169	0.921511	0.910869	0.903397	0.956155	0.898619	0.926084	0.957162	0.904706	0.915351	0.95293	0.929052	0.955806	0.951453	0.945273	0.95418	0.957051	0.984134	0.95889	0.912847	0.948936	0.986032	0.940608	0.94546	0.941813	0.95085	0.975636	0.972701	0.953378	0.920365	0.96018	0.946251	0.925947
	3605	0.899518	0.899518	0.899518	0.897264	0.91821	0.918169	0.948152	0.935317	0.950506	0.947992	0.93522	0.927761	0.937171	0.942212	0.950011	0.916359	0.913677	0.903182	0.8951	0.945965	0.890599	0.918384	0.94871	0.897765	0.908892	0.944546	0.921774	0.948438	0.944058	0.93894	0.94703	0.950118	0.977008	0.951507	0.907184	0.942429	0.979332	0.934034	0.93922	0.934408	0.944607	0.969471	0.966898	0.946912	0.91416	0.954566	0.940748	0.919419
	3610	0.901113	0.901113	0.901113	0.89731	0.923045	0.920831	0.949365	0.936001	0.951432	0.948401	0.936416	0.931096	0.941122	0.945337	0.952677	0.919164	0.917808	0.907325	0.899862	0.946608	0.892092	0.92234	0.950732	0.900866	0.910312	0.949099	0.92428	0.949041	0.945834	0.94007	0.948824	0.950398	0.977641	0.954398	0.90872	0.943426	0.979239	0.93561	0.943036	0.93998	0.94931	0.975531	0.969375	0.951123	0.918405	0.960636	0.945421	0.927261
	3615	0.92349	0.92349	0.92349	0.917755	0.93757	0.934026	0.959544	0.948723	0.963074	0.960309	0.951297	0.947596	0.956812	0.959079	0.964706	0.936172	0.935052	0.926165	0.919832	0.953709	0.912606	0.935918	0.960626	0.913135	0.923769	0.956029	0.936201	0.951898	0.953915	0.948905	0.957057	0.959476	0.977423	0.964448	0.925391	0.954542	0.980008	0.943425	0.955601	0.954107	0.963268	0.984127	0.973173	0.955926	0.936873	0.97163	0.959042	0.945078
	3620	0.899939	0.899939	0.899939	0.896289	0.914825	0.913292	0.940024	0.930267	0.944035	0.942453	0.931356	0.925694	0.934342	0.93822	0.944768	0.912849	0.910247	0.899935	0.89236	0.933439	0.886478	0.912866	0.940393	0.891944	0.902756	0.93673	0.915559	0.93699	0.935723	0.931077	0.938621	0.941601	0.965099	0.945369	0.902812	0.935863	0.967285	0.925976	0.935167	0.932298	0.941961	0.965727	0.959254	0.940071	0.913802	0.951856	0.939301	0.922074
	3625	0.893434	0.893434	0.893434	0.891102	0.91565	0.914943	0.945217	0.93295	0.947982	0.945878	0.932884	0.924649	0.934152	0.939903	0.946477	0.913337	0.909431	0.898264	0.890507	0.94453	0.885186	0.915062	0.946653	0.894564	0.904728	0.942906	0.918596	0.948469	0.942209	0.93663	0.944472	0.947649	0.976972	0.948741	0.901981	0.939693	0.978002	0.932454	0.935508	0.93142	0.939751	0.966668	0.965653	0.94574	0.908341	0.950733	0.936988	0.915134
	3630	0.897333	0.897333	0.897333	0.894668	0.919891	0.919047	0.94664	0.934952	0.948997	0.946191	0.934242	0.927906	0.937526	0.942359	0.949795	0.916507	0.913712	0.902973	0.895603	0.943818	0.889634	0.918755	0.947502	0.898053	0.906989	0.945223	0.921354	0.947758	0.94287	0.937177	0.945605	0.947572	0.975523	0.951425	0.905841	0.942096	0.977136	0.933744	0.94033	0.937026	0.946153	0.971171	0.966735	0.948513	0.915488	0.955862	0.942586	0.923915
	3635	0.906798	0.906798	0.906798	0.903797	0.926606	0.925269	0.953681	0.940508	0.957044	0.954024	0.942309	0.935957	0.945598	0.949623	0.957359	0.925062	0.922903	0.913357	0.906025	0.951477	0.89969	0.927211	0.955546	0.907166	0.916496	0.95149	0.929256	0.954075	0.951359	0.945541	0.953374	0.956372	0.981498	0.958672	0.915141	0.948775	0.983585	0.941214	0.947217	0.943675	0.951904	0.977649	0.972782	0.95458	0.922821	0.963257	0.948104	0.929237
	3640	0.925503	0.925503	0.925503	0.915869	0.937166	0.930342	0.956525	0.941168	0.959967	0.957407	0.948936	0.948076	0.956544	0.955919	0.962994	0.934918	0.936797	0.929551	0.922907	0.949289	0.912023	0.937192	0.958461	0.914206	0.924588	0.953642	0.934729	0.947105	0.952348	0.948812	0.956062	0.957905	0.971683	0.961983	0.927111	0.950204	0.976496	0.941199	0.955128	0.952418	0.962589	0.986551	0.971923	0.954885	0.938532	0.976737	0.959231	0.944671
	3645	0.920761	0.920761	0.920761	0.910576	0.929923	0.922944	0.950836	0.935562	0.953508	0.950995	0.941983	0.939723	0.94889	0.948457	0.955843	0.925394	0.926998	0.917641	0.912403	0.942747	0.901914	0.929847	0.951895	0.907495	0.915772	0.94889	0.929172	0.94258	0.945813	0.94406	0.950931	0.952804	0.96869	0.956976	0.919313	0.944978	0.975109	0.93606	0.949394	0.947731	0.956628	0.982485	0.969229	0.951683	0.933904	0.97328	0.955081	0.940383
	3650	0.934803	0.934803	0.934803	0.918046	0.935578	0.927941	0.944826	0.936433	0.950394	0.94479	0.943471	0.94698	0.954145	0.950405	0.957538	0.933689	0.939812	0.932507	0.930026	0.927122	0.918805	0.936444	0.944867	0.912083	0.920023	0.943866	0.931146	0.92643	0.937602	0.936333	0.944023	0.942946	0.943445	0.953733	0.926699	0.941485	0.950259	0.930421	0.950318	0.951671	0.961177	0.974161	0.950691	0.941687	0.945121	0.971845	0.957469	0.953894
	3655	0.941001	0.941001	0.941001	0.927511	0.943502	0.938197	0.955972	0.946143	0.961582	0.958269	0.954551	0.957745	0.964656	0.962275	0.97002	0.945319	0.950203	0.945062	0.939458	0.937221	0.928574	0.946468	0.956696	0.92444	0.935242	0.952162	0.941362	0.940781	0.953827	0.951031	0.956625	0.959115	0.960761	0.965321	0.938674	0.952556	0.96599	0.944626	0.959651	0.958519	0.967339	0.982772	0.966023	0.95466	0.951595	0.979226	0.962913	0.955541
	3660	0.929267	0.929267	0.929267	0.918329	0.937602	0.932724	0.953769	0.943653	0.960341	0.956658	0.950731	0.951652	0.959361	0.958483	0.966595	0.93908	0.941945	0.935468	0.929864	0.9425	0.919313	0.940252	0.956192	0.918338	0.927838	0.953267	0.937671	0.944455	0.952333	0.948219	0.955028	0.957261	0.967099	0.963424	0.931855	0.951922	0.971098	0.942516	0.957476	0.955807	0.965347	0.984741	0.968056	0.954966	0.943606	0.976796	0.960755	0.950703
	3665	0.935008	0.935008	0.935008	0.919725	0.932253	0.924829	0.940042	0.92904	0.94656	0.941756	0.942007	0.945217	0.952336	0.946633	0.95458	0.932629	0.93928	0.93481	0.930944	0.916938	0.919321	0.933116	0.939671	0.911249	0.921204	0.934781	0.925743	0.917407	0.934682	0.932666	0.939241	0.939211	0.934305	0.949303	0.926123	0.935683	0.942325	0.925522	0.946727	0.946831	0.95587	0.969312	0.945444	0.936052	0.944031	0.968879	0.951977	0.950019
	3670	0.940411	0.940411	0.940411	0.924224	0.935048	0.92999	0.943514	0.935744	0.951475	0.94577	0.944777	0.951208	0.95709	0.952612	0.962779	0.938524	0.946698	0.942099	0.938803	0.920253	0.927063	0.939977	0.943957	0.919894	0.929287	0.940682	0.934716	0.924368	0.942346	0.940728	0.946506	0.947386	0.94039	0.956131	0.935198	0.942342	0.948292	0.934165	0.951731	0.950949	0.960388	0.970879	0.950066	0.943114	0.95065	0.973197	0.956301	0.952707
	3675	0.945381	0.945381	0.945381	0.929785	0.93969	0.93406	0.949079	0.940418	0.95622	0.951603	0.95053	0.955215	0.961213	0.957138	0.966039	0.942788	0.949719	0.944616	0.941519	0.925201	0.930592	0.943871	0.949641	0.924277	0.933828	0.945535	0.939361	0.930596	0.948045	0.946576	0.951552	0.953375	0.94607	0.96064	0.939308	0.947718	0.954541	0.93912	0.956667	0.955643	0.964471	0.97579	0.956911	0.948258	0.95503	0.977686	0.961439	0.956953
	3680	0.936579	0.936579	0.936579	0.920315	0.925916	0.920741	0.934168	0.92887	0.943856	0.938887	0.939832	0.944535	0.949786	0.945074	0.954246	0.931483	0.938606	0.933348	0.931617	0.908632	0.92128	0.931099	0.935099	0.911717	0.921367	0.93281	0.92794	0.914699	0.933285	0.932085	0.93706	0.938826	0.929324	0.947985	0.929943	0.936734	0.938437	0.924827	0.946913	0.946186	0.956263	0.965033	0.941938	0.934401	0.946807	0.966958	0.953137	0.951467
	3685	0.923344	0.923344	0.923344	0.903545	0.90685	0.901552	0.912731	0.907439	0.921782	0.915353	0.919082	0.927752	0.933365	0.927637	0.938244	0.914853	0.925755	0.922565	0.921747	0.885161	0.909753	0.915635	0.91314	0.895468	0.904408	0.910608	0.908783	0.887804	0.911972	0.91072	0.915766	0.917785	0.901785	0.927923	0.913318	0.913155	0.912634	0.902769	0.926308	0.927235	0.936256	0.943752	0.915603	0.911863	0.932916	0.949158	0.932041	0.935723
	3690	0.931973	0.931973	0.931973	0.913686	0.921523	0.916963	0.932599	0.926619	0.942818	0.937086	0.934954	0.940377	0.94616	0.941687	0.953403	0.92552	0.933814	0.927535	0.924822	0.909496	0.913848	0.929337	0.933359	0.909729	0.917436	0.93134	0.925344	0.917137	0.933008	0.933242	0.937782	0.940383	0.936098	0.947444	0.923791	0.9327	0.944344	0.926181	0.940581	0.939812	0.94864	0.962307	0.943273	0.935765	0.939468	0.965443	0.944786	0.939193
	3695	0.929555	0.929555	0.929555	0.912021	0.920826	0.916	0.930203	0.924161	0.939376	0.933577	0.932516	0.93875	0.945285	0.940613	0.951678	0.924654	0.932859	0.92785	0.924921	0.907319	0.913567	0.926847	0.930835	0.906972	0.914453	0.928428	0.921767	0.911796	0.929401	0.928023	0.933699	0.935587	0.930954	0.945028	0.92111	0.929835	0.939282	0.921994	0.939316	0.939533	0.948309	0.961288	0.938929	0.932088	0.939235	0.963265	0.942909	0.940643
	3700	0.928165	0.928165	0.928165	0.912787	0.923713	0.918524	0.934537	0.928699	0.945501	0.940178	0.939066	0.944209	0.95127	0.947869	0.957446	0.9309	0.93702	0.932237	0.929545	0.91675	0.917288	0.929665	0.937525	0.909476	0.917942	0.934289	0.925282	0.918586	0.9359	0.932073	0.938133	0.941103	0.938972	0.949918	0.925105	0.935835	0.945336	0.925479	0.945096	0.945062	0.953924	0.969232	0.945331	0.936921	0.941397	0.96753	0.948693	0.946104
	3705	0.929601	0.929601	0.929601	0.91634	0.931198	0.928042	0.944313	0.938468	0.953544	0.94797	0.943733	0.948435	0.956009	0.954432	0.965158	0.935697	0.941052	0.935131	0.931231	0.928055	0.920253	0.937146	0.946737	0.91762	0.924601	0.944735	0.933955	0.933442	0.946396	0.942493	0.948605	0.951598	0.955573	0.959536	0.929568	0.94515	0.960318	0.937643	0.951781	0.951541	0.959613	0.975691	0.957985	0.949372	0.944846	0.972931	0.953778	0.948308
	3710	0.918084	0.918084	0.918084	0.906161	0.926128	0.922772	0.945659	0.936046	0.953198	0.948213	0.939898	0.941458	0.949953	0.949861	0.96111	0.927381	0.931156	0.923071	0.917911	0.936819	0.906982	0.932246	0.948134	0.911081	0.917835	0.947348	0.930747	0.941156	0.946383	0.943556	0.950075	0.95302	0.968089	0.958356	0.922277	0.944847	0.972044	0.938169	0.948922	0.947343	0.956285	0.979165	0.965086	0.952513	0.934863	0.971987	0.951683	0.939499
	3715	0.943223	0.943223	0.943223	0.928014	0.938314	0.93191	0.947474	0.940032	0.956773	0.952814	0.950789	0.956737	0.962635	0.959497	0.967476	0.944282	0.950731	0.945954	0.942877	0.926192	0.930171	0.943657	0.950923	0.924804	0.934305	0.945997	0.939096	0.932402	0.9508	0.947925	0.952223	0.955782	0.948836	0.961161	0.938492	0.946744	0.9555	0.939887	0.955348	0.954935	0.961428	0.976309	0.957937	0.94902	0.951942	0.977108	0.959079	0.954115
	3720	0.922575	0.922575	0.922575	0.907038	0.924048	0.917515	0.940106	0.928025	0.947093	0.942611	0.935895	0.939921	0.947663	0.945247	0.956144	0.924656	0.931142	0.924069	0.919631	0.927455	0.906016	0.930753	0.942652	0.909525	0.916345	0.941081	0.927062	0.931165	0.940952	0.939892	0.945339	0.948042	0.955522	0.952585	0.921335	0.937164	0.962226	0.931942	0.944501	0.943455	0.951585	0.975259	0.957976	0.946149	0.935403	0.971888	0.94908	0.938417
	3725	0.925428	0.925428	0.925428	0.908576	0.918957	0.913776	0.933831	0.927695	0.943751	0.939072	0.934612	0.938681	0.945965	0.943745	0.954394	0.923035	0.929195	0.921316	0.919145	0.916887	0.906793	0.927137	0.936488	0.907515	0.913234	0.93649	0.925776	0.924199	0.936337	0.935584	0.940148	0.944178	0.947681	0.950231	0.920902	0.93568	0.955193	0.928289	0.942797	0.943175	0.950576	0.970365	0.951848	0.94203	0.937917	0.968978	0.948022	0.941192
	3730	0.924451	0.924451	0.924451	0.909227	0.921123	0.91704	0.938962	0.928916	0.948248	0.942747	0.937052	0.938654	0.945624	0.942997	0.955538	0.923785	0.929985	0.921832	0.918471	0.923323	0.907973	0.929701	0.940707	0.910198	0.917501	0.939106	0.927901	0.93083	0.940171	0.940301	0.945076	0.948188	0.953455	0.95212	0.922846	0.938457	0.961125	0.932287	0.943889	0.941261	0.950415	0.970671	0.955947	0.944622	0.93543	0.969575	0.948036	0.936209
	3735	0.912129	0.912129	0.912129	0.899995	0.922257	0.916986	0.944758	0.931042	0.951292	0.94665	0.937063	0.936083	0.945054	0.945096	0.955612	0.921526	0.924751	0.915456	0.910407	0.939793	0.898576	0.928149	0.947838	0.906555	0.913212	0.946805	0.927143	0.942732	0.944845	0.942738	0.949246	0.951865	0.970124	0.954874	0.916379	0.94135	0.974887	0.935683	0.94463	0.94227	0.95082	0.978501	0.966025	0.951147	0.927299	0.970141	0.948292	0.932211
	3740	0.932276	0.932276	0.932276	0.916996	0.930028	0.92512	0.944049	0.934392	0.950269	0.944837	0.939518	0.944079	0.951193	0.948786	0.959896	0.930274	0.9375	0.930335	0.926498	0.926269	0.916001	0.936418	0.944922	0.915818	0.92262	0.942895	0.932606	0.93191	0.94348	0.942828	0.948037	0.950601	0.952237	0.955863	0.926794	0.940803	0.959571	0.935245	0.947726	0.946992	0.955389	0.972224	0.9567	0.946814	0.942718	0.972266	0.95182	0.943428
	3745	0.915791	0.915791	0.915791	0.90221	0.923109	0.917754	0.942648	0.928517	0.948514	0.94293	0.934238	0.936326	0.944945	0.943568	0.955734	0.921677	0.927714	0.919436	0.914325	0.934106	0.901711	0.930339	0.944614	0.908439	0.914658	0.94439	0.927389	0.937216	0.942441	0.941245	0.947576	0.949493	0.963037	0.953505	0.918598	0.938631	0.968752	0.93359	0.944455	0.942422	0.95194	0.976563	0.961879	0.949167	0.931535	0.97124	0.948658	0.935059
	3750	0.920947	0.920947	0.920947	0.912605	0.931432	0.925379	0.952435	0.938659	0.958363	0.954285	0.946001	0.943576	0.95367	0.953842	0.961549	0.931078	0.931877	0.923412	0.91908	0.949079	0.908718	0.9322	0.955937	0.911603	0.918824	0.951164	0.931405	0.945752	0.950636	0.945916	0.953893	0.956423	0.971212	0.960647	0.921915	0.947722	0.976658	0.93822	0.951096	0.949699	0.957395	0.983677	0.968891	0.952679	0.935468	0.974148	0.954345	0.941003
	3755	0.913343	0.913343	0.913343	0.903848	0.926721	0.924588	0.951308	0.939179	0.956132	0.95171	0.94012	0.93905	0.947802	0.950116	0.961108	0.926015	0.928458	0.919072	0.912528	0.947137	0.904164	0.933756	0.953523	0.912224	0.919499	0.952531	0.933739	0.952527	0.952196	0.949394	0.955429	0.959578	0.979452	0.960242	0.920929	0.947948	0.982118	0.943185	0.948077	0.944586	0.954065	0.977982	0.971733	0.956566	0.92935	0.969113	0.949308	0.930902
	3760	0.931562	0.931562	0.931562	0.917469	0.933675	0.929568	0.950573	0.942434	0.958231	0.953729	0.94701	0.949693	0.956955	0.956421	0.966489	0.935689	0.94063	0.932535	0.928353	0.936978	0.917782	0.940651	0.952894	0.919644	0.927115	0.951349	0.938498	0.943957	0.952044	0.950387	0.955401	0.959284	0.966746	0.962872	0.930679	0.948952	0.971467	0.943584	0.95291	0.951898	0.959289	0.979199	0.966468	0.955228	0.942604	0.975831	0.956172	0.944908
	3765	0.941089	0.941089	0.941089	0.925553	0.936682	0.932543	0.951738	0.948184	0.961776	0.956195	0.952659	0.95591	0.961883	0.960857	0.969415	0.941781	0.947076	0.938463	0.936302	0.937698	0.926267	0.942875	0.954087	0.921354	0.930091	0.952198	0.942052	0.940442	0.950512	0.948481	0.95508	0.957061	0.959254	0.963934	0.935675	0.951381	0.965192	0.942742	0.955431	0.95558	0.964154	0.978524	0.960935	0.951683	0.948463	0.975893	0.961521	0.952844
	3770	0.903215	0.903215	0.903215	0.899496	0.924121	0.924366	0.952382	0.939243	0.955897	0.951873	0.938531	0.933291	0.943279	0.947344	0.957828	0.922403	0.920889	0.911193	0.903603	0.951835	0.898739	0.927299	0.954213	0.907705	0.915358	0.950535	0.929178	0.956001	0.952119	0.947031	0.954309	0.958423	0.984545	0.959028	0.91445	0.948512	0.986068	0.942687	0.945176	0.940192	0.949622	0.974459	0.973198	0.955333	0.92155	0.962127	0.943422	0.922228
	3775	0.915527	0.915527	0.915527	0.908631	0.930578	0.928105	0.954808	0.942093	0.959604	0.955734	0.944381	0.942238	0.951539	0.95383	0.963415	0.930075	0.930741	0.922152	0.915367	0.951569	0.907353	0.934046	0.957399	0.913452	0.921626	0.953635	0.934134	0.953637	0.954679	0.95018	0.957218	0.960976	0.981075	0.962902	0.922289	0.950727	0.983617	0.944575	0.950901	0.947684	0.956286	0.981193	0.973889	0.957392	0.931289	0.970663	0.951391	0.933902
	3780	0.929844	0.929844	0.929844	0.92005	0.93302	0.930215	0.953784	0.94444	0.960424	0.95589	0.947872	0.94822	0.956159	0.957155	0.967149	0.935367	0.938665	0.92986	0.926061	0.943215	0.917613	0.939146	0.956334	0.920006	0.927688	0.95403	0.940156	0.948325	0.955106	0.952158	0.957852	0.962021	0.971626	0.965061	0.93112	0.95262	0.977202	0.94508	0.955563	0.953669	0.961723	0.981781	0.970877	0.957528	0.943459	0.976335	0.958763	0.946044
	3785	0.908415	0.908415	0.908415	0.903588	0.929169	0.928792	0.955724	0.941688	0.958605	0.953615	0.940583	0.937231	0.946805	0.950422	0.961604	0.926667	0.927246	0.917719	0.910455	0.954128	0.904638	0.933832	0.957692	0.914016	0.921062	0.955637	0.935012	0.959054	0.956027	0.951382	0.958547	0.961844	0.985168	0.962589	0.920229	0.951653	0.987105	0.946531	0.95002	0.945067	0.955156	0.97797	0.975777	0.959526	0.927763	0.967357	0.948924	0.928632
	3790	0.920552	0.920552	0.920552	0.91235	0.935393	0.931789	0.95713	0.943446	0.961291	0.956733	0.94644	0.945419	0.95475	0.95577	0.965659	0.933287	0.935149	0.926736	0.920419	0.952324	0.911577	0.938075	0.959195	0.916775	0.924295	0.955639	0.936494	0.953417	0.955593	0.951698	0.959119	0.961572	0.979076	0.964767	0.925456	0.951924	0.982594	0.945602	0.953784	0.950963	0.959946	0.983791	0.97422	0.958852	0.936294	0.974931	0.955233	0.939241
	3795	0.919336	0.919336	0.919336	0.912577	0.936335	0.93468	0.959794	0.947131	0.963581	0.958856	0.947435	0.94545	0.954529	0.956776	0.967021	0.934138	0.935162	0.926381	0.91928	0.956061	0.912794	0.939349	0.961349	0.91814	0.926042	0.957696	0.938688	0.958389	0.958197	0.954007	0.961412	0.964327	0.983678	0.966407	0.926117	0.954717	0.985946	0.94877	0.9541	0.950296	0.960093	0.981869	0.976078	0.960457	0.934877	0.972594	0.954171	0.936061
	3800	0.922565	0.922565	0.922565	0.913937	0.933953	0.930565	0.95538	0.942857	0.959978	0.955443	0.945872	0.944896	0.954269	0.95476	0.964544	0.932361	0.93423	0.926016	0.919851	0.949509	0.911457	0.935865	0.956624	0.914181	0.922255	0.95208	0.934009	0.948618	0.952137	0.948578	0.956378	0.958758	0.974937	0.96289	0.924055	0.949644	0.979067	0.942495	0.951427	0.949258	0.958145	0.981272	0.9701	0.954881	0.935896	0.972913	0.953217	0.938393
	3805	0.916502	0.916502	0.916502	0.910612	0.932653	0.930067	0.956285	0.943601	0.961341	0.957158	0.946005	0.943387	0.95267	0.955055	0.964399	0.932004	0.931994	0.923281	0.916897	0.953966	0.910037	0.935044	0.95944	0.914963	0.9227	0.954583	0.934968	0.955454	0.95625	0.95114	0.958418	0.962139	0.981052	0.963796	0.922868	0.951996	0.983615	0.945226	0.951803	0.94823	0.956841	0.981199	0.974169	0.957455	0.932083	0.970954	0.951851	0.934213
	3810	0.908302	0.908302	0.908302	0.902656	0.930457	0.929814	0.956433	0.941923	0.958603	0.953421	0.940218	0.936754	0.94609	0.949375	0.960914	0.925974	0.926612	0.916471	0.909307	0.954508	0.903946	0.934569	0.957907	0.914352	0.920666	0.956418	0.935459	0.960572	0.955842	0.952195	0.959286	0.961888	0.985561	0.962602	0.920144	0.952268	0.98782	0.947438	0.950287	0.944858	0.955535	0.977809	0.976603	0.960426	0.927918	0.968023	0.949646	0.928293
	3815	0.89494	0.89494	0.89494	0.889806	0.916986	0.916123	0.945761	0.930783	0.949819	0.945433	0.932316	0.926988	0.937231	0.940778	0.952099	0.915233	0.91453	0.904479	0.897555	0.945936	0.889708	0.92176	0.948247	0.902687	0.909141	0.946934	0.923976	0.951574	0.946978	0.942441	0.949681	0.952758	0.981198	0.954016	0.909141	0.943006	0.983637	0.938109	0.941294	0.936487	0.945351	0.973732	0.970783	0.953543	0.916524	0.960878	0.941128	0.919907
	3820	0.903747	0.903747	0.903747	0.89885	0.926105	0.924846	0.953908	0.938049	0.957436	0.953153	0.940424	0.934655	0.944338	0.947339	0.957849	0.92356	0.922651	0.913031	0.905617	0.953848	0.89887	0.929159	0.956021	0.90927	0.917324	0.952784	0.930519	0.957572	0.953197	0.948859	0.95639	0.958877	0.984788	0.959636	0.916838	0.949673	0.987227	0.944034	0.947376	0.941703	0.951502	0.97777	0.975081	0.95723	0.922425	0.965594	0.947199	0.924937
	3825	0.902964	0.902964	0.902964	0.897514	0.923655	0.922214	0.950743	0.935923	0.955349	0.950649	0.938736	0.932936	0.942647	0.945199	0.956001	0.92151	0.920646	0.910535	0.903967	0.949024	0.897052	0.926679	0.952856	0.907295	0.914639	0.949933	0.928001	0.95393	0.950129	0.946143	0.95364	0.955841	0.981203	0.957766	0.914451	0.947343	0.984106	0.941513	0.945745	0.940694	0.949871	0.976382	0.972603	0.955306	0.921815	0.964765	0.946162	0.925282
	3830	0.892509	0.892509	0.892509	0.888118	0.918637	0.918284	0.947667	0.932146	0.950457	0.946406	0.932493	0.925653	0.935458	0.939389	0.949952	0.914449	0.912713	0.902352	0.89411	0.947239	0.887765	0.921649	0.948992	0.902089	0.909308	0.947356	0.923912	0.954513	0.947127	0.942807	0.950045	0.952404	0.98308	0.953377	0.907627	0.943898	0.984215	0.93978	0.940413	0.934662	0.944393	0.970986	0.971731	0.953688	0.913222	0.957572	0.939604	0.916052
	3835	0.931986	0.931986	0.931986	0.924037	0.943586	0.940232	0.961949	0.94979	0.96465	0.960648	0.954966	0.953563	0.962142	0.961956	0.969413	0.942809	0.944244	0.93844	0.931749	0.951995	0.924835	0.942262	0.96159	0.919036	0.930532	0.955278	0.939017	0.947082	0.954294	0.948711	0.9576	0.958626	0.969687	0.966183	0.932185	0.955226	0.974002	0.944074	0.959119	0.95689	0.967679	0.984479	0.968691	0.954375	0.944695	0.975194	0.960919	0.950713
	3840	0.932455	0.932455	0.932455	0.921822	0.944996	0.938414	0.960993	0.946633	0.96504	0.959489	0.95235	0.953119	0.961209	0.959084	0.967828	0.940477	0.944108	0.936424	0.931174	0.954143	0.921075	0.943651	0.96191	0.920079	0.929106	0.958237	0.940343	0.948759	0.953864	0.950805	0.960165	0.958646	0.969246	0.966063	0.932822	0.954497	0.974482	0.944393	0.959442	0.95671	0.968814	0.987359	0.969938	0.956207	0.945425	0.980736	0.963951	0.950646
	3845	0.914873	0.914873	0.914873	0.906943	0.933723	0.93126	0.954006	0.942061	0.96227	0.957165	0.94819	0.94616	0.954935	0.955195	0.965737	0.93472	0.93547	0.928509	0.920984	0.949715	0.911419	0.936386	0.957031	0.915222	0.92395	0.95219	0.933052	0.951932	0.954146	0.948732	0.95663	0.958458	0.977791	0.962838	0.923862	0.950185	0.978604	0.944604	0.951145	0.94763	0.956264	0.980816	0.970307	0.956333	0.930157	0.970719	0.950997	0.935047
	3850	0.924343	0.924343	0.924343	0.918292	0.945845	0.943318	0.966492	0.952289	0.971445	0.964986	0.955946	0.952354	0.961094	0.961214	0.971029	0.942491	0.94303	0.935141	0.928093	0.964118	0.921575	0.944558	0.967634	0.922679	0.932061	0.962702	0.942708	0.960897	0.960733	0.955369	0.965556	0.964233	0.982201	0.970313	0.932446	0.96067	0.984552	0.951593	0.960739	0.955629	0.968239	0.986521	0.976115	0.961464	0.939725	0.976935	0.961169	0.94353
	3855	0.91824	0.91824	0.91824	0.907234	0.933863	0.928173	0.95384	0.937511	0.95954	0.953991	0.946769	0.944674	0.953445	0.951845	0.961868	0.931635	0.934867	0.927295	0.921187	0.948515	0.909488	0.936144	0.955555	0.91265	0.922024	0.952456	0.932225	0.946317	0.949367	0.945896	0.954461	0.954015	0.970946	0.959914	0.923545	0.947324	0.974993	0.939897	0.951659	0.948355	0.958628	0.983687	0.967734	0.953675	0.932431	0.97458	0.95499	0.940105
	3860	0.903544	0.903544	0.903544	0.897276	0.928001	0.924213	0.94968	0.936873	0.956353	0.952381	0.942431	0.938074	0.947864	0.948901	0.956858	0.926088	0.924206	0.916272	0.908836	0.94862	0.898003	0.925965	0.952712	0.90491	0.913249	0.948909	0.925309	0.947944	0.947305	0.94053	0.949911	0.950198	0.976689	0.957344	0.913373	0.945939	0.977051	0.938544	0.946362	0.943562	0.95211	0.979391	0.968377	0.952597	0.9214	0.965121	0.946704	0.930243
	3865	0.914043	0.914043	0.914043	0.906488	0.933192	0.926659	0.952921	0.938097	0.959239	0.955611	0.947226	0.943407	0.952455	0.952097	0.958708	0.931263	0.930824	0.923266	0.916799	0.95043	0.904927	0.931038	0.956435	0.90952	0.918879	0.952169	0.92997	0.947406	0.949691	0.94375	0.952691	0.952681	0.972264	0.958939	0.920118	0.947993	0.975014	0.938767	0.951046	0.948196	0.957567	0.983587	0.968917	0.952792	0.928879	0.971039	0.953822	0.938371
	3870	0.899211	0.899211	0.899211	0.894853	0.924831	0.921392	0.949785	0.934411	0.954793	0.950922	0.939869	0.93283	0.942622	0.944836	0.952729	0.921702	0.919283	0.910081	0.902903	0.949969	0.893456	0.923631	0.952645	0.903853	0.911931	0.949326	0.924905	0.951352	0.947689	0.941342	0.950109	0.950673	0.978202	0.955081	0.910619	0.945136	0.979821	0.938096	0.944375	0.940218	0.948941	0.9768	0.969852	0.952728	0.917359	0.962206	0.945148	0.92551
	3875	0.90063	0.90063	0.90063	0.892119	0.922433	0.916439	0.945757	0.930218	0.952441	0.948197	0.938245	0.933366	0.943113	0.944111	0.951966	0.920678	0.920161	0.911023	0.905194	0.947036	0.892659	0.923278	0.950382	0.90232	0.909715	0.947776	0.923024	0.94677	0.945123	0.93968	0.948283	0.948885	0.973903	0.953089	0.909737	0.941023	0.976297	0.935021	0.941942	0.938963	0.946331	0.977377	0.966194	0.950064	0.916692	0.964155	0.94385	0.925454
	3880	0.906381	0.906381	0.906381	0.90202	0.930163	0.92691	0.955712	0.940857	0.961358	0.957948	0.946632	0.939399	0.948639	0.951275	0.958626	0.928712	0.925962	0.916788	0.909529	0.956786	0.901799	0.929961	0.959329	0.909779	0.919298	0.953812	0.930774	0.958017	0.954791	0.948529	0.956444	0.958825	0.983377	0.959935	0.916641	0.950016	0.984181	0.943631	0.947219	0.942156	0.950531	0.977757	0.973491	0.955412	0.920147	0.964272	0.946606	0.924819
	3885	0.937002	0.937002	0.937002	0.928457	0.948673	0.944161	0.967948	0.954766	0.973804	0.969046	0.961679	0.959166	0.967387	0.966868	0.974557	0.948144	0.949435	0.942153	0.936238	0.961256	0.927864	0.948243	0.969722	0.927099	0.937532	0.96316	0.946514	0.958356	0.963792	0.958978	0.967428	0.968242	0.979162	0.972876	0.93825	0.961632	0.98344	0.952954	0.9631	0.959475	0.969721	0.988874	0.97681	0.962128	0.946857	0.981668	0.964643	0.949219
	3890	0.914607	0.914607	0.914607	0.910288	0.934445	0.931051	0.96132	0.945543	0.965745	0.961371	0.950415	0.944149	0.953955	0.956669	0.964062	0.933883	0.932259	0.923421	0.916978	0.964992	0.909629	0.93415	0.96472	0.913083	0.923389	0.957923	0.935019	0.959101	0.957771	0.951215	0.960747	0.962437	0.984176	0.964154	0.92211	0.953629	0.98715	0.945132	0.95145	0.946761	0.956159	0.982278	0.974294	0.956089	0.927014	0.96916	0.951729	0.930938
	3895	0.914022	0.914022	0.914022	0.904065	0.924738	0.91859	0.94708	0.932538	0.952792	0.948676	0.940045	0.935846	0.945704	0.944956	0.953197	0.92134	0.92214	0.912533	0.907304	0.942289	0.896321	0.92361	0.948416	0.901677	0.90974	0.944897	0.923247	0.939006	0.941333	0.938181	0.947142	0.947281	0.966973	0.953765	0.912644	0.940808	0.9728	0.931677	0.943763	0.941892	0.951331	0.979056	0.963943	0.947093	0.926356	0.969011	0.948841	0.933499
	3900	0.907816	0.907816	0.907816	0.899306	0.92431	0.918059	0.947078	0.931552	0.952857	0.949147	0.939699	0.934908	0.944815	0.944739	0.952352	0.921443	0.920765	0.911872	0.90591	0.9459	0.89461	0.922232	0.949857	0.901004	0.909293	0.945017	0.921791	0.942124	0.942858	0.938336	0.947533	0.947722	0.96982	0.953222	0.910867	0.940969	0.974462	0.932764	0.942554	0.939746	0.948398	0.977968	0.964707	0.947259	0.921479	0.966065	0.945762	0.928426
	3905	0.901932	0.901932	0.901932	0.896798	0.926163	0.922113	0.949864	0.933989	0.955501	0.951314	0.940807	0.934374	0.944463	0.945508	0.953871	0.922883	0.920724	0.91205	0.904894	0.950422	0.895478	0.923721	0.952843	0.903853	0.911948	0.948207	0.923919	0.949383	0.947182	0.94111	0.950608	0.950541	0.976179	0.95561	0.911828	0.945125	0.97876	0.93734	0.9448	0.940312	0.949704	0.977784	0.968732	0.951243	0.919689	0.964352	0.945519	0.926311
	3910	0.886574	0.886574	0.886574	0.880823	0.908226	0.903937	0.934983	0.919609	0.940746	0.936235	0.925364	0.916516	0.927105	0.929208	0.937449	0.903455	0.901059	0.88964	0.884044	0.93644	0.874758	0.906582	0.937724	0.88706	0.893088	0.935979	0.909337	0.937236	0.931702	0.92648	0.936068	0.935781	0.965173	0.940843	0.893135	0.930083	0.969174	0.922204	0.929123	0.925634	0.934365	0.965584	0.956783	0.938942	0.903613	0.9516	0.932448	0.912612
	3915	0.901038	0.901038	0.901038	0.893689	0.921351	0.916234	0.946484	0.929704	0.951805	0.947398	0.936971	0.930824	0.941346	0.942202	0.950803	0.918119	0.917387	0.908102	0.901783	0.947477	0.890538	0.920956	0.949458	0.900535	0.907835	0.946143	0.921355	0.945497	0.943614	0.938468	0.947823	0.947877	0.973623	0.952531	0.908136	0.940361	0.977851	0.933553	0.940813	0.93736	0.945902	0.9766	0.965889	0.948928	0.91706	0.963726	0.94289	0.923927
	3920	0.922404	0.922404	0.922404	0.913892	0.940319	0.933878	0.959533	0.943592	0.962805	0.958186	0.949816	0.948321	0.958206	0.957643	0.965121	0.936253	0.937915	0.930507	0.924354	0.956089	0.912526	0.938517	0.96131	0.915858	0.924202	0.958093	0.936437	0.95018	0.953811	0.948366	0.958136	0.957284	0.975216	0.96508	0.926659	0.952985	0.979349	0.943395	0.957688	0.955711	0.966294	0.989717	0.973202	0.958097	0.939578	0.978679	0.960748	0.947465
	3925	0.921415	0.921415	0.921415	0.911357	0.933858	0.927118	0.954182	0.937902	0.957867	0.953687	0.945892	0.94402	0.953384	0.952071	0.960113	0.930551	0.9328	0.925361	0.919415	0.949782	0.907721	0.933142	0.95532	0.909797	0.919127	0.95167	0.93116	0.943073	0.947363	0.943553	0.952839	0.952388	0.968777	0.959361	0.923034	0.947389	0.974666	0.937167	0.9524	0.950186	0.961134	0.98568	0.967556	0.951753	0.9358	0.975393	0.957257	0.943492
	3930	0.909734	0.909734	0.909734	0.903471	0.929282	0.924695	0.954612	0.938624	0.958625	0.95436	0.943797	0.938617	0.948777	0.950469	0.958389	0.926506	0.92597	0.916835	0.910669	0.955879	0.900397	0.928811	0.957281	0.907483	0.916017	0.954021	0.929986	0.951834	0.950556	0.945052	0.95465	0.954955	0.979067	0.959653	0.917087	0.948568	0.983102	0.939939	0.949129	0.945865	0.955284	0.983019	0.971697	0.954632	0.925905	0.9696	0.951753	0.933454
	3935	0.92823	0.92823	0.92823	0.911729	0.922728	0.913598	0.936869	0.927877	0.943651	0.939493	0.93607	0.937501	0.945745	0.941871	0.947811	0.920737	0.925156	0.916413	0.913979	0.923035	0.901112	0.920512	0.936295	0.89529	0.904873	0.932022	0.917068	0.914674	0.926256	0.925487	0.934337	0.933766	0.939394	0.944383	0.911161	0.92896	0.947309	0.917694	0.935802	0.938448	0.946599	0.967941	0.94296	0.930182	0.930456	0.963717	0.945067	0.938342
	3940	0.929691	0.929691	0.929691	0.917048	0.940811	0.932544	0.956216	0.940144	0.960149	0.953998	0.948454	0.949632	0.958033	0.954879	0.963011	0.936383	0.941487	0.934296	0.929655	0.94931	0.916744	0.939797	0.956698	0.914812	0.924382	0.953886	0.935545	0.940028	0.947221	0.944091	0.954167	0.951312	0.961085	0.96075	0.928938	0.948336	0.967002	0.937379	0.955718	0.953974	0.966587	0.985645	0.963436	0.950687	0.9429	0.979021	0.962029	0.950921
	3945	0.921781	0.921781	0.921781	0.908156	0.929173	0.920745	0.945323	0.93019	0.950534	0.943722	0.939137	0.939474	0.947985	0.944221	0.953102	0.924852	0.930259	0.922171	0.918693	0.938657	0.906117	0.928391	0.945654	0.90317	0.912122	0.944074	0.9251	0.928251	0.935037	0.932576	0.943282	0.93984	0.950121	0.950728	0.918422	0.938385	0.957527	0.92561	0.946261	0.944815	0.958132	0.97805	0.952577	0.940047	0.934353	0.971472	0.954025	0.943943
	3950	0.923662	0.923662	0.923662	0.913593	0.938082	0.930965	0.957262	0.942199	0.962009	0.956502	0.9489	0.946258	0.955519	0.954351	0.961667	0.933359	0.935461	0.926777	0.921692	0.95413	0.91028	0.936236	0.958879	0.913093	0.921206	0.95708	0.935496	0.94762	0.950046	0.945756	0.955983	0.953939	0.970475	0.962232	0.925046	0.95127	0.975686	0.940189	0.955518	0.953404	0.965412	0.987134	0.969068	0.954446	0.93819	0.977377	0.960723	0.946803
	3955	0.929959	0.929959	0.929959	0.916794	0.935345	0.926727	0.951799	0.938054	0.957489	0.95218	0.946029	0.947296	0.955958	0.953547	0.961468	0.933156	0.937652	0.929347	0.926068	0.943628	0.913175	0.93592	0.954256	0.913399	0.921169	0.950824	0.933143	0.938479	0.946814	0.943953	0.952405	0.952257	0.96099	0.959591	0.924902	0.945059	0.967976	0.935997	0.951731	0.951114	0.960274	0.983218	0.963133	0.949903	0.940277	0.977584	0.957389	0.946503
	3960	0.911056	0.911056	0.911056	0.8911	0.908103	0.896067	0.91509	0.901422	0.921296	0.914745	0.914556	0.921321	0.927863	0.919733	0.9282	0.903982	0.91394	0.908266	0.905631	0.900094	0.889113	0.90669	0.914185	0.879252	0.889712	0.91214	0.898332	0.886825	0.902425	0.902164	0.912451	0.907427	0.90585	0.921638	0.898342	0.906411	0.915072	0.893824	0.919904	0.920394	0.93395	0.9509	0.91576	0.906772	0.917359	0.949825	0.930517	0.926758
	3965	0.916558	0.916558	0.916558	0.904155	0.922069	0.913475	0.942585	0.92521	0.947213	0.941042	0.934316	0.933468	0.942499	0.939651	0.948627	0.918027	0.923184	0.91393	0.910386	0.937536	0.897056	0.921395	0.943535	0.897745	0.907548	0.940032	0.919356	0.926937	0.933152	0.93086	0.94165	0.938693	0.951448	0.947011	0.910702	0.932075	0.960356	0.922254	0.938224	0.936202	0.94752	0.973653	0.951537	0.936832	0.92443	0.966697	0.94584	0.931681
	3970	0.911911	0.911911	0.911911	0.900512	0.924245	0.917541	0.945897	0.928768	0.95188	0.944917	0.937723	0.933058	0.943107	0.940376	0.950559	0.918595	0.921372	0.911322	0.907095	0.943065	0.895435	0.922859	0.946374	0.900384	0.907844	0.944371	0.921814	0.936164	0.937282	0.934864	0.946045	0.942343	0.960904	0.951016	0.911705	0.938426	0.968714	0.928421	0.941566	0.938213	0.950477	0.976134	0.957921	0.94343	0.924681	0.968412	0.947479	0.93117
	3975	0.913538	0.913538	0.913538	0.903088	0.925423	0.918711	0.947876	0.931721	0.954307	0.948433	0.940568	0.935712	0.945554	0.943881	0.95311	0.921417	0.923225	0.913161	0.908889	0.945345	0.897479	0.924808	0.94951	0.902997	0.910664	0.947129	0.924816	0.940187	0.941553	0.938467	0.948467	0.946802	0.965418	0.953731	0.913975	0.941468	0.972412	0.931443	0.944271	0.940978	0.952383	0.97879	0.962252	0.946762	0.926399	0.970011	0.949511	0.932869
	3980	0.915191	0.915191	0.915191	0.901273	0.919244	0.911472	0.93853	0.923788	0.945879	0.939922	0.934084	0.933134	0.941993	0.9385	0.948496	0.916766	0.921471	0.912409	0.908872	0.931585	0.895001	0.919744	0.939355	0.896305	0.905214	0.937163	0.917707	0.924288	0.930853	0.929335	0.939183	0.937046	0.95054	0.946179	0.910845	0.931859	0.958577	0.92132	0.938268	0.936577	0.947936	0.973912	0.950962	0.937114	0.925431	0.967402	0.946294	0.933526
	3985	0.907033	0.907033	0.907033	0.888893	0.896023	0.885408	0.904601	0.894351	0.911876	0.905912	0.905537	0.912122	0.918777	0.911347	0.919241	0.894155	0.903498	0.897123	0.895165	0.88791	0.880637	0.893979	0.903076	0.867939	0.879304	0.900061	0.888117	0.873428	0.891578	0.890983	0.901429	0.897744	0.894053	0.912238	0.888795	0.896589	0.904377	0.881779	0.90939	0.91042	0.924627	0.939757	0.90433	0.894103	0.910521	0.939113	0.92027	0.917519
	3990	0.905393	0.905393	0.905393	0.886638	0.894458	0.882505	0.903116	0.892483	0.910379	0.905609	0.90488	0.91226	0.918547	0.911323	0.918091	0.893209	0.902434	0.896233	0.894205	0.887045	0.877647	0.892204	0.902125	0.865215	0.877753	0.898468	0.885957	0.871343	0.890347	0.889777	0.899608	0.89677	0.893773	0.910486	0.886593	0.89398	0.903404	0.879787	0.907215	0.908781	0.921712	0.939838	0.903716	0.892683	0.907212	0.938128	0.918657	0.91544
	3995	0.922242	0.922242	0.922242	0.908044	0.930001	0.920395	0.942885	0.929524	0.949486	0.943023	0.939578	0.940491	0.948588	0.943945	0.951332	0.925619	0.930608	0.922047	0.919118	0.935023	0.905777	0.927039	0.943441	0.901287	0.910823	0.942004	0.923077	0.924797	0.932353	0.929991	0.940959	0.936718	0.944501	0.948441	0.917935	0.936759	0.951336	0.922475	0.944735	0.943209	0.957482	0.975349	0.948596	0.936204	0.933955	0.969538	0.953217	0.943474
	4000	0.916672	0.916672	0.916672	0.903208	0.923942	0.914856	0.939546	0.922769	0.942228	0.936969	0.932214	0.935656	0.944378	0.940567	0.94894	0.920802	0.927224	0.921125	0.916503	0.9316	0.901385	0.922748	0.939587	0.896675	0.907943	0.936278	0.917351	0.917996	0.928841	0.925683	0.936424	0.933404	0.943125	0.94478	0.913313	0.930011	0.950553	0.9183	0.940466	0.939741	0.95199	0.974455	0.946711	0.933558	0.929347	0.966556	0.947872	0.939602
	4005	0.912275	0.912275	0.912275	0.899853	0.918951	0.910073	0.934514	0.918414	0.939	0.934125	0.928901	0.931292	0.940387	0.93605	0.944819	0.915499	0.920707	0.914251	0.909442	0.924704	0.894304	0.915979	0.934447	0.891646	0.902308	0.929873	0.911069	0.913193	0.924697	0.921461	0.931887	0.929313	0.940794	0.941415	0.906832	0.925545	0.94811	0.914497	0.935579	0.934922	0.946155	0.970997	0.944539	0.930489	0.924586	0.963319	0.942221	0.933809
	4010	0.912046	0.912046	0.912046	0.89891	0.916627	0.907066	0.929382	0.913683	0.934742	0.929905	0.926089	0.930071	0.938592	0.933157	0.941788	0.914412	0.920547	0.915172	0.910616	0.916976	0.894521	0.914135	0.929398	0.889751	0.900921	0.924087	0.907595	0.905618	0.92016	0.917152	0.926881	0.924569	0.93186	0.936991	0.905868	0.920762	0.939096	0.90964	0.932528	0.932387	0.9431	0.966563	0.938085	0.925092	0.923811	0.960237	0.939517	0.933304
	4015	0.904777	0.904777	0.904777	0.899465	0.924519	0.922534	0.951956	0.934842	0.955899	0.949011	0.938338	0.933099	0.943969	0.945429	0.957032	0.922204	0.923538	0.913739	0.908205	0.951119	0.898962	0.927404	0.953276	0.907939	0.915571	0.951546	0.928849	0.949876	0.948683	0.943815	0.953723	0.953039	0.977555	0.95857	0.915501	0.946402	0.98218	0.939281	0.947125	0.942821	0.953084	0.978502	0.969696	0.954362	0.924701	0.967168	0.948274	0.929979
	4020	0.917796	0.917796	0.917796	0.906368	0.936118	0.928611	0.950758	0.930866	0.952099	0.946897	0.941823	0.943587	0.952835	0.949139	0.957984	0.931591	0.936989	0.93325	0.925058	0.941515	0.911059	0.934718	0.950098	0.908904	0.920584	0.944649	0.925573	0.932362	0.941586	0.936706	0.946769	0.94402	0.956502	0.954007	0.921248	0.939513	0.960719	0.931643	0.948825	0.946513	0.95814	0.979947	0.958048	0.945094	0.933649	0.971026	0.951601	0.942183
	4025	0.912154	0.912154	0.912154	0.898091	0.91874	0.910319	0.932144	0.916457	0.936557	0.931846	0.928447	0.932784	0.941312	0.936535	0.945397	0.918271	0.924703	0.920829	0.914733	0.920227	0.89958	0.918599	0.932142	0.892459	0.904688	0.92609	0.909782	0.908967	0.923131	0.919392	0.928765	0.927601	0.935391	0.938828	0.90853	0.922673	0.941238	0.912595	0.934098	0.933552	0.944547	0.967149	0.939209	0.926734	0.924066	0.959724	0.939037	0.933207
	4030	0.906779	0.906779	0.906779	0.899714	0.924536	0.919674	0.950008	0.932776	0.953594	0.947777	0.937727	0.932588	0.943334	0.944206	0.953411	0.919904	0.921141	0.910925	0.905382	0.948199	0.894839	0.924112	0.95143	0.903454	0.911102	0.948908	0.924579	0.945047	0.944583	0.939553	0.949896	0.948641	0.972147	0.954956	0.910104	0.941406	0.97771	0.934172	0.943175	0.939926	0.949872	0.977752	0.966022	0.949927	0.922011	0.966484	0.945882	0.928276
	4035	0.921908	0.921908	0.921908	0.912495	0.933951	0.924973	0.952114	0.930812	0.951209	0.947727	0.941309	0.940363	0.950402	0.947823	0.95432	0.927668	0.931608	0.925566	0.918903	0.945529	0.906868	0.930368	0.951868	0.905715	0.917093	0.944422	0.924316	0.93247	0.941346	0.937129	0.946573	0.945701	0.957125	0.952966	0.917068	0.938205	0.964453	0.928626	0.946791	0.945088	0.955477	0.980051	0.960244	0.94358	0.933118	0.970944	0.950994	0.940188
	4040	0.918907	0.918907	0.918907	0.905754	0.924974	0.916523	0.941614	0.92535	0.946183	0.941434	0.935694	0.937593	0.946524	0.942789	0.951697	0.92237	0.927742	0.921455	0.915909	0.932111	0.901658	0.92435	0.941974	0.899878	0.910475	0.937049	0.919056	0.922893	0.933551	0.930538	0.939886	0.938799	0.949425	0.948042	0.913829	0.932137	0.956352	0.922818	0.940878	0.939696	0.950607	0.975196	0.951711	0.937631	0.929561	0.968222	0.946508	0.936525
	4045	0.911235	0.911235	0.911235	0.897744	0.914528	0.906852	0.929755	0.912896	0.935486	0.930237	0.924881	0.92785	0.936586	0.931519	0.943507	0.912644	0.919093	0.913071	0.908416	0.91601	0.895207	0.917185	0.93022	0.895373	0.903597	0.92535	0.910891	0.913102	0.925609	0.924381	0.931406	0.931983	0.9391	0.939781	0.908215	0.923542	0.946979	0.915671	0.933943	0.932028	0.942082	0.966603	0.94499	0.931394	0.925896	0.963027	0.938731	0.929825
	4050	0.908964	0.908964	0.908964	0.89917	0.921475	0.914389	0.942785	0.926578	0.94792	0.9428	0.934588	0.932084	0.941986	0.940741	0.949974	0.91798	0.920058	0.910459	0.906126	0.937252	0.894263	0.920705	0.94485	0.899729	0.907376	0.941184	0.919299	0.93421	0.93806	0.934465	0.943621	0.943022	0.960916	0.950109	0.908404	0.935513	0.967389	0.92748	0.940319	0.937841	0.94709	0.975353	0.959697	0.943669	0.923154	0.966364	0.944421	0.929735
	4055	0.907899	0.907899	0.907899	0.900805	0.923344	0.919503	0.949713	0.933781	0.954702	0.949135	0.93922	0.933024	0.94336	0.944366	0.95434	0.921015	0.921355	0.910776	0.905863	0.946905	0.897602	0.925599	0.951725	0.906293	0.913268	0.94862	0.926637	0.948088	0.947044	0.943019	0.951414	0.952464	0.974022	0.956047	0.912916	0.943936	0.979595	0.936816	0.944371	0.940142	0.94968	0.976323	0.968066	0.951438	0.923662	0.966212	0.945866	0.927103
	4060	0.917906	0.917906	0.917906	0.90591	0.920039	0.913212	0.940175	0.926875	0.945256	0.941451	0.934579	0.93467	0.943821	0.942041	0.950636	0.919407	0.922901	0.914846	0.910129	0.929621	0.8983	0.921022	0.940766	0.898198	0.907927	0.935152	0.917927	0.924911	0.933894	0.931484	0.939247	0.941003	0.953306	0.947769	0.910181	0.931654	0.96039	0.923416	0.937745	0.937427	0.945472	0.971944	0.953363	0.938036	0.926193	0.964434	0.942979	0.931918
	4065	0.917623	0.917623	0.917623	0.903552	0.91601	0.907716	0.933333	0.921536	0.941291	0.937433	0.931569	0.932227	0.940798	0.937505	0.946063	0.915286	0.919127	0.910095	0.907024	0.921803	0.894002	0.91642	0.934686	0.893809	0.902641	0.930472	0.914061	0.918039	0.928064	0.927221	0.934617	0.935934	0.945333	0.943381	0.908504	0.928151	0.953072	0.917887	0.935189	0.934977	0.943849	0.969832	0.948532	0.933307	0.92615	0.964509	0.942835	0.932434
	4070	0.906754	0.906754	0.906754	0.89266	0.907988	0.898976	0.921733	0.911106	0.928302	0.925424	0.920348	0.923388	0.932392	0.928752	0.936176	0.906174	0.909966	0.902688	0.898394	0.908014	0.88355	0.905809	0.92246	0.881975	0.890648	0.918938	0.901619	0.902727	0.915116	0.912761	0.920737	0.921471	0.932596	0.93288	0.896889	0.916496	0.938851	0.905545	0.926674	0.928614	0.937152	0.962994	0.937499	0.92313	0.918578	0.955476	0.934338	0.929059
	4075	0.911583	0.911583	0.911583	0.901886	0.91906	0.912502	0.939366	0.927437	0.946204	0.942983	0.935178	0.933075	0.942749	0.942222	0.949765	0.918393	0.919128	0.910139	0.905483	0.931991	0.894177	0.91838	0.941799	0.896978	0.905114	0.937531	0.917456	0.929941	0.935957	0.932019	0.93987	0.942065	0.958657	0.948731	0.908121	0.934562	0.963936	0.924744	0.939518	0.93895	0.946968	0.974737	0.957824	0.941015	0.924517	0.964637	0.944342	0.932566
	4080	0.908683	0.908683	0.908683	0.900707	0.923802	0.918808	0.947094	0.933021	0.952359	0.948758	0.938536	0.935054	0.945175	0.946099	0.95484	0.921593	0.921653	0.912139	0.906509	0.943057	0.895718	0.924505	0.949769	0.904057	0.911112	0.946669	0.92459	0.944149	0.945472	0.941221	0.948934	0.951055	0.973155	0.955639	0.912258	0.942307	0.977321	0.935224	0.944619	0.942503	0.950249	0.979366	0.968455	0.951533	0.924875	0.968043	0.947281	0.931282
	4085	0.924565	0.924565	0.924565	0.910977	0.919225	0.912191	0.932924	0.92644	0.942801	0.939475	0.935967	0.936951	0.944951	0.941812	0.949485	0.92164	0.924005	0.915608	0.913846	0.916253	0.903171	0.919533	0.935046	0.899577	0.906975	0.930627	0.91823	0.917786	0.930819	0.928963	0.934903	0.938119	0.941457	0.94628	0.914294	0.932664	0.94932	0.920544	0.939793	0.940319	0.948149	0.968609	0.948014	0.934581	0.934574	0.965176	0.94606	0.939908
	4090	0.904979	0.904979	0.904979	0.896031	0.9154	0.910024	0.936643	0.92622	0.945244	0.942122	0.933395	0.930459	0.940007	0.940445	0.948756	0.916088	0.915496	0.906003	0.90137	0.931115	0.890967	0.916398	0.940513	0.896362	0.903003	0.936644	0.91618	0.933425	0.936869	0.932521	0.939363	0.94309	0.962155	0.947777	0.905655	0.934393	0.966107	0.925775	0.937316	0.935882	0.9431	0.972266	0.9588	0.942035	0.919899	0.961635	0.940423	0.926648
	4095	0.910615	0.910615	0.910615	0.899305	0.915907	0.908414	0.934883	0.922319	0.94298	0.939367	0.931847	0.931325	0.940986	0.939583	0.94823	0.916467	0.918456	0.909949	0.906232	0.927247	0.89333	0.917932	0.938783	0.897594	0.903909	0.934582	0.915991	0.92713	0.93473	0.9316	0.938165	0.941401	0.955199	0.946633	0.907904	0.931327	0.961334	0.923199	0.937431	0.937263	0.943516	0.973137	0.955632	0.940013	0.924268	0.965055	0.94213	0.931048
	4100	0.910631	0.910631	0.910631	0.901459	0.921707	0.915943	0.942098	0.930281	0.948664	0.946104	0.937326	0.933988	0.943483	0.943389	0.950913	0.919851	0.919338	0.910026	0.904615	0.933801	0.894189	0.921043	0.944379	0.900409	0.907794	0.939813	0.919928	0.936691	0.939971	0.936676	0.943295	0.946256	0.965074	0.951184	0.909358	0.937852	0.969142	0.930466	0.940642	0.93966	0.946003	0.974422	0.962691	0.945756	0.923377	0.964309	0.943991	0.930058
	4105	0.912373	0.912373	0.912373	0.904157	0.921412	0.915126	0.943178	0.93178	0.949204	0.947278	0.938158	0.93386	0.943702	0.944617	0.950391	0.91956	0.917995	0.907924	0.903096	0.936763	0.893363	0.919201	0.945538	0.898409	0.90619	0.940184	0.919621	0.936594	0.939954	0.936117	0.943158	0.946646	0.965171	0.951031	0.907915	0.937873	0.969722	0.928844	0.93986	0.939533	0.94572	0.974491	0.9626	0.944179	0.923352	0.963658	0.944351	0.930225
	4110	0.903876	0.903876	0.903876	0.897695	0.917285	0.91155	0.941018	0.926858	0.945611	0.943147	0.93383	0.929002	0.939888	0.941199	0.947398	0.915791	0.914594	0.905488	0.899685	0.938228	0.88924	0.915016	0.943636	0.894402	0.903165	0.937224	0.914484	0.933406	0.937208	0.931203	0.939552	0.942315	0.963984	0.947683	0.901814	0.932931	0.968132	0.924783	0.935826	0.934979	0.941357	0.972008	0.959533	0.941136	0.916674	0.958911	0.937863	0.924134
	4115	0.904883	0.904883	0.904883	0.895565	0.906246	0.899085	0.929473	0.914176	0.934815	0.932008	0.924447	0.920874	0.931008	0.929584	0.937461	0.90539	0.906863	0.897809	0.893588	0.92036	0.882433	0.905656	0.930752	0.885148	0.894492	0.924943	0.905444	0.91582	0.923828	0.920888	0.928645	0.930944	0.9461	0.9372	0.897565	0.922421	0.954819	0.911699	0.928834	0.927534	0.936224	0.966009	0.947731	0.929016	0.915596	0.956412	0.934452	0.922257
	4120	0.9072	0.9072	0.9072	0.892019	0.895679	0.884926	0.906213	0.895906	0.91327	0.910203	0.909363	0.912286	0.920507	0.914496	0.920555	0.895975	0.900836	0.894518	0.893044	0.886895	0.880318	0.892742	0.906841	0.870855	0.880075	0.899663	0.887886	0.878499	0.897741	0.896063	0.903214	0.904541	0.902779	0.916491	0.887047	0.900187	0.913352	0.886588	0.913153	0.915722	0.92347	0.944902	0.915052	0.901475	0.912581	0.941896	0.92105	0.920599
	4125	0.908288	0.908288	0.908288	0.891539	0.894885	0.883834	0.898375	0.889148	0.904378	0.900264	0.904342	0.909269	0.91634	0.908009	0.913643	0.893939	0.901282	0.896057	0.895851	0.872948	0.882404	0.890208	0.896769	0.867707	0.877888	0.89195	0.883802	0.863098	0.886616	0.885595	0.893646	0.891363	0.88083	0.908122	0.88738	0.893696	0.892758	0.876864	0.910429	0.913664	0.923567	0.935777	0.900441	0.891204	0.915529	0.936369	0.921362	0.927189
	4130	0.909846	0.909846	0.909846	0.892389	0.892466	0.881901	0.90195	0.891824	0.911057	0.905366	0.907859	0.911328	0.919608	0.912489	0.92062	0.89506	0.902656	0.895522	0.897811	0.879802	0.883615	0.893428	0.902757	0.873389	0.880721	0.898849	0.889753	0.873394	0.895532	0.894857	0.902149	0.902133	0.893929	0.915395	0.890998	0.899181	0.907705	0.884189	0.913921	0.91682	0.924406	0.943432	0.909875	0.900085	0.918239	0.944869	0.924515	0.927186
	4135	0.906861	0.906861	0.906861	0.89155	0.894014	0.882592	0.905419	0.892137	0.91283	0.908352	0.908535	0.911875	0.920898	0.914495	0.921782	0.895273	0.902258	0.895883	0.895745	0.887224	0.879961	0.892755	0.906428	0.871692	0.880667	0.901312	0.88865	0.876514	0.898097	0.895922	0.904279	0.903994	0.900381	0.916655	0.889208	0.899226	0.9133	0.884396	0.914476	0.916814	0.925507	0.948583	0.9146	0.901985	0.915642	0.946627	0.925057	0.925569
	4140	0.91681	0.91681	0.91681	0.910456	0.929744	0.923417	0.951514	0.935099	0.956358	0.952205	0.944016	0.941494	0.952641	0.952271	0.95941	0.92938	0.930174	0.923182	0.917472	0.948694	0.905068	0.927379	0.953898	0.906481	0.916333	0.947046	0.925773	0.938914	0.946856	0.939984	0.950149	0.950749	0.967636	0.95804	0.917365	0.943117	0.972832	0.933038	0.947991	0.946581	0.955304	0.98278	0.965183	0.948215	0.931545	0.971256	0.950542	0.938204
	4145	0.893732	0.893732	0.893732	0.888711	0.900444	0.891545	0.922468	0.90555	0.926166	0.923318	0.917117	0.911343	0.922736	0.921931	0.927024	0.898424	0.897743	0.888472	0.885974	0.920109	0.874919	0.895997	0.925656	0.87669	0.884401	0.921011	0.897604	0.90921	0.915795	0.910353	0.920221	0.920335	0.935815	0.928742	0.889442	0.916672	0.945729	0.90099	0.924881	0.924954	0.933018	0.962819	0.940037	0.920878	0.909968	0.94946	0.932882	0.923937
	4150	0.9081	0.9081	0.9081	0.903392	0.913902	0.90441	0.936255	0.918735	0.939012	0.937319	0.93086	0.924774	0.935932	0.935441	0.938482	0.912572	0.911173	0.902345	0.899275	0.935259	0.888846	0.908344	0.939444	0.887528	0.897991	0.931518	0.909242	0.920724	0.928398	0.923046	0.9325	0.933812	0.946401	0.939613	0.90172	0.927763	0.955688	0.912015	0.934145	0.93399	0.94147	0.970227	0.949624	0.929044	0.919254	0.957137	0.941664	0.930965
	4155	0.894281	0.894281	0.894281	0.890623	0.89754	0.887527	0.918885	0.903212	0.921831	0.921102	0.915477	0.90977	0.921608	0.921117	0.922738	0.896516	0.894193	0.885618	0.882967	0.916489	0.87137	0.888819	0.92166	0.868724	0.879113	0.913313	0.890459	0.899197	0.909717	0.903002	0.913374	0.914406	0.927873	0.923535	0.88344	0.910279	0.937661	0.892732	0.918392	0.920283	0.926798	0.957229	0.932711	0.911858	0.905713	0.94266	0.927066	0.920231
	4160	0.903862	0.903862	0.903862	0.893036	0.902439	0.892835	0.920895	0.908708	0.929207	0.926003	0.921621	0.919597	0.929774	0.927754	0.933471	0.904224	0.905808	0.89707	0.89575	0.913237	0.881974	0.901329	0.925055	0.881407	0.888825	0.921568	0.901917	0.906378	0.91765	0.91328	0.921707	0.92336	0.933568	0.932272	0.895944	0.918103	0.942774	0.903774	0.92723	0.928557	0.935796	0.964701	0.938757	0.922408	0.916919	0.955251	0.935473	0.929171
	4165	0.911921	0.911921	0.911921	0.902819	0.907579	0.89652	0.926125	0.90826	0.930412	0.928024	0.924506	0.919971	0.931093	0.927958	0.932825	0.906229	0.907565	0.898459	0.898283	0.914234	0.886296	0.904281	0.928669	0.886603	0.893844	0.921208	0.903803	0.907571	0.921271	0.918289	0.925439	0.927587	0.931319	0.933644	0.89832	0.9186	0.944363	0.905364	0.928241	0.929119	0.933924	0.963484	0.941824	0.923491	0.921722	0.957677	0.936451	0.929611
	4170	0.928512	0.928512	0.928512	0.91804	0.92077	0.910135	0.931594	0.920011	0.935884	0.934943	0.934947	0.934708	0.943791	0.940085	0.941948	0.922275	0.923928	0.918015	0.916961	0.914143	0.905881	0.915462	0.933414	0.895871	0.906019	0.924522	0.912654	0.905802	0.925289	0.921161	0.927966	0.930541	0.924873	0.939251	0.912242	0.926143	0.936001	0.910365	0.937202	0.939782	0.945126	0.964539	0.938992	0.923715	0.935795	0.959884	0.944931	0.94454
	4175	0.930807	0.930807	0.930807	0.923474	0.930382	0.921688	0.946615	0.930759	0.95014	0.947683	0.944639	0.941833	0.952182	0.950013	0.954458	0.930935	0.931984	0.924927	0.923357	0.932253	0.913307	0.926907	0.948935	0.909445	0.918498	0.939492	0.92517	0.927605	0.942963	0.938012	0.945065	0.947789	0.947616	0.953364	0.92118	0.939573	0.958539	0.927012	0.947584	0.947477	0.952627	0.975701	0.957338	0.940783	0.941154	0.970674	0.952395	0.946042
	4180	0.919276	0.919276	0.919276	0.902894	0.904133	0.891406	0.909195	0.897939	0.914928	0.911339	0.915255	0.920036	0.928014	0.920485	0.924294	0.905074	0.912433	0.907196	0.908326	0.884736	0.892343	0.90019	0.909165	0.879027	0.889337	0.903613	0.894955	0.87414	0.899947	0.897653	0.905651	0.904302	0.891641	0.918922	0.898034	0.902998	0.904802	0.887087	0.919419	0.923412	0.930638	0.946508	0.911229	0.901431	0.924898	0.947143	0.930432	0.935566
	4185	0.901843	0.901843	0.901843	0.89831	0.918121	0.91097	0.944244	0.925866	0.946344	0.943809	0.934146	0.925637	0.938007	0.939833	0.944532	0.914012	0.911254	0.900312	0.896529	0.944109	0.886374	0.913762	0.947266	0.894545	0.90218	0.942184	0.916036	0.938583	0.939442	0.933609	0.942948	0.944211	0.966826	0.948453	0.902254	0.935979	0.973428	0.925212	0.938081	0.936845	0.94265	0.975176	0.963666	0.943099	0.916835	0.960967	0.942258	0.926479
	4190	0.873048	0.873048	0.873048	0.874382	0.907074	0.906126	0.938081	0.921293	0.940068	0.936071	0.923399	0.91242	0.925343	0.931181	0.937907	0.90384	0.898182	0.887696	0.88025	0.944157	0.872884	0.903743	0.940627	0.884125	0.892535	0.937275	0.907018	0.942168	0.934593	0.925241	0.936301	0.936867	0.973021	0.941375	0.889868	0.932147	0.973438	0.922357	0.928762	0.924526	0.933266	0.963535	0.959294	0.939415	0.897204	0.943647	0.928612	0.908343
	4195	0.906944	0.906944	0.906944	0.897885	0.915369	0.906203	0.93284	0.91765	0.938772	0.936524	0.930843	0.927941	0.938876	0.936542	0.942309	0.914482	0.914689	0.907073	0.903183	0.924594	0.889437	0.912617	0.936096	0.892359	0.899956	0.930708	0.909882	0.920718	0.929615	0.925135	0.932979	0.934574	0.948554	0.942124	0.903841	0.927794	0.955433	0.916883	0.935723	0.936296	0.941929	0.972373	0.951845	0.934703	0.921588	0.961529	0.940753	0.932262
	4200	0.908445	0.908445	0.908445	0.901771	0.919832	0.911827	0.942056	0.926036	0.94461	0.942776	0.934479	0.929401	0.941467	0.941674	0.946239	0.916507	0.914988	0.905771	0.901476	0.937929	0.889996	0.915179	0.944309	0.894367	0.902079	0.93839	0.914904	0.931277	0.936173	0.931014	0.93987	0.94181	0.960779	0.948035	0.90438	0.934275	0.967774	0.923068	0.938757	0.939024	0.945113	0.975829	0.959935	0.940593	0.922464	0.962916	0.94287	0.931039
	4205	0.917271	0.917271	0.917271	0.910321	0.92484	0.918488	0.944471	0.931386	0.948847	0.947545	0.939787	0.937124	0.947708	0.946761	0.952205	0.924094	0.923055	0.916395	0.910066	0.936359	0.900111	0.920424	0.945748	0.899343	0.90945	0.937014	0.91832	0.929831	0.93873	0.933344	0.941517	0.944657	0.959289	0.951184	0.911895	0.937404	0.964753	0.926375	0.941839	0.941293	0.949013	0.975232	0.958873	0.940247	0.928285	0.963966	0.943827	0.93293
	4210	0.901416	0.901416	0.901416	0.898389	0.917935	0.91419	0.944866	0.929424	0.948152	0.946117	0.935266	0.927407	0.939234	0.941719	0.948075	0.915888	0.912464	0.903152	0.896683	0.94371	0.888748	0.914768	0.946943	0.895575	0.904209	0.939912	0.916015	0.94057	0.941096	0.934858	0.943623	0.946665	0.971305	0.950012	0.903402	0.937502	0.975842	0.92865	0.937153	0.934966	0.941316	0.972319	0.964085	0.943704	0.915543	0.957778	0.937993	0.921057
	4215	0.907072	0.907072	0.907072	0.903016	0.921227	0.916898	0.945722	0.932226	0.949573	0.948019	0.938405	0.932222	0.94366	0.94539	0.950611	0.920342	0.917306	0.909388	0.90236	0.942875	0.893522	0.916955	0.947626	0.896623	0.906505	0.940065	0.917081	0.937225	0.940582	0.933641	0.942939	0.945655	0.968452	0.951253	0.906387	0.938259	0.9724	0.928447	0.939366	0.938428	0.944938	0.974424	0.962134	0.942568	0.919234	0.95929	0.940233	0.926248
	4220	0.905356	0.905356	0.905356	0.903597	0.920943	0.917704	0.947099	0.93449	0.950908	0.950729	0.940372	0.931798	0.942672	0.945769	0.949597	0.920722	0.915223	0.906858	0.899216	0.945534	0.893172	0.915817	0.948982	0.89592	0.907159	0.940239	0.917617	0.941316	0.942477	0.935266	0.943787	0.947938	0.971163	0.950842	0.906774	0.940705	0.973981	0.929572	0.938987	0.936644	0.94385	0.97178	0.963758	0.941997	0.916895	0.95551	0.939568	0.922691
	4225	0.884762	0.884762	0.884762	0.884367	0.906629	0.904131	0.934133	0.919306	0.936781	0.935737	0.923941	0.913991	0.924923	0.928734	0.934497	0.903115	0.897966	0.888193	0.880161	0.931593	0.873835	0.902357	0.935985	0.884591	0.893315	0.930974	0.905399	0.934403	0.931142	0.924106	0.932445	0.934948	0.964048	0.938502	0.890933	0.928635	0.966977	0.919875	0.927882	0.924445	0.931996	0.962113	0.957254	0.935921	0.901719	0.944911	0.928714	0.910307
	4230	0.899058	0.899058	0.899058	0.894078	0.910009	0.905195	0.932341	0.919276	0.937755	0.936294	0.927956	0.922458	0.933317	0.933352	0.939755	0.909662	0.907284	0.900165	0.893111	0.926617	0.883336	0.905732	0.934184	0.88621	0.895636	0.927334	0.905341	0.922287	0.927566	0.921287	0.930405	0.93236	0.953553	0.939762	0.897406	0.92663	0.95873	0.915954	0.930417	0.929583	0.936715	0.966728	0.950551	0.931583	0.911982	0.952208	0.932912	0.921098
	4235	0.912093	0.912093	0.912093	0.906153	0.921887	0.916205	0.94162	0.928289	0.945852	0.944095	0.936704	0.93275	0.942893	0.941789	0.947524	0.920302	0.91888	0.912461	0.905281	0.934265	0.896053	0.91583	0.942483	0.894717	0.905587	0.934329	0.913969	0.926842	0.933785	0.928065	0.937806	0.938502	0.955273	0.946913	0.907742	0.934259	0.9609	0.922575	0.938694	0.937721	0.94629	0.972235	0.954336	0.935855	0.922447	0.959312	0.941648	0.93051
	4240	0.896319	0.896319	0.896319	0.895202	0.924198	0.922823	0.951691	0.935451	0.951655	0.949182	0.937352	0.927725	0.938927	0.942172	0.948642	0.918218	0.913468	0.904449	0.89496	0.951486	0.889899	0.917893	0.951326	0.896646	0.907278	0.945833	0.919025	0.948567	0.943077	0.936049	0.946957	0.946445	0.977379	0.952155	0.905329	0.94362	0.979414	0.933734	0.941203	0.93627	0.947519	0.97291	0.967532	0.946911	0.913418	0.955403	0.940774	0.920533
	4245	0.902662	0.902662	0.902662	0.899846	0.918779	0.915076	0.942438	0.928134	0.945873	0.944517	0.935427	0.927965	0.938687	0.939484	0.945082	0.916444	0.912982	0.905728	0.897212	0.93786	0.889599	0.912431	0.943055	0.892379	0.903528	0.935869	0.912607	0.932741	0.935275	0.928198	0.938331	0.939052	0.962358	0.946267	0.903619	0.935257	0.966486	0.923923	0.93703	0.934395	0.943901	0.970955	0.957865	0.937762	0.91556	0.955117	0.938399	0.923774
	4250	0.899744	0.899744	0.899744	0.899014	0.92208	0.919606	0.947038	0.932719	0.949741	0.94799	0.938279	0.928576	0.939641	0.941857	0.947129	0.91889	0.913749	0.905318	0.897172	0.944225	0.891229	0.91571	0.947838	0.896093	0.906519	0.941467	0.916863	0.941951	0.940509	0.933106	0.943065	0.943776	0.97012	0.949909	0.905389	0.940815	0.972675	0.929773	0.940142	0.937061	0.945597	0.971793	0.963344	0.943238	0.915015	0.954796	0.940593	0.92422
	4255	0.898709	0.898709	0.898709	0.899659	0.928501	0.925671	0.95499	0.934586	0.953385	0.950229	0.939026	0.929482	0.941385	0.943785	0.949619	0.921193	0.917405	0.909278	0.899959	0.955917	0.893957	0.920373	0.954997	0.900045	0.911287	0.948291	0.920669	0.948722	0.945621	0.937191	0.949502	0.947175	0.975246	0.953539	0.908036	0.944177	0.978488	0.93387	0.94357	0.93837	0.949746	0.975376	0.967874	0.947014	0.916263	0.958183	0.943235	0.923815
	4260	0.902057	0.902057	0.902057	0.90061	0.928327	0.925596	0.955127	0.936635	0.953643	0.950831	0.939749	0.93068	0.942003	0.94465	0.950959	0.921732	0.918646	0.909209	0.900959	0.953442	0.89505	0.923372	0.955082	0.902592	0.91296	0.951044	0.924455	0.951268	0.947069	0.94087	0.951314	0.95037	0.977712	0.95547	0.91111	0.946772	0.981413	0.936791	0.946453	0.941631	0.952612	0.977247	0.971207	0.950928	0.919981	0.961048	0.946927	0.927672
	4265	0.909832	0.909832	0.909832	0.909003	0.932181	0.929705	0.956403	0.939029	0.956792	0.954128	0.944469	0.936982	0.947234	0.948412	0.955374	0.928031	0.925234	0.917655	0.909132	0.953059	0.903467	0.926411	0.956189	0.906081	0.918203	0.949789	0.926555	0.948289	0.948251	0.941933	0.952531	0.951435	0.973375	0.957343	0.917985	0.948904	0.977582	0.93713	0.949818	0.944678	0.956412	0.978869	0.96941	0.949557	0.926265	0.964018	0.951223	0.933609
	4270	0.899362	0.899362	0.899362	0.900166	0.923294	0.922457	0.95076	0.93491	0.952175	0.950262	0.938668	0.929582	0.940842	0.944103	0.950996	0.920221	0.915661	0.9073	0.89814	0.949057	0.893097	0.918479	0.951217	0.899399	0.910426	0.944481	0.919997	0.94738	0.945591	0.938002	0.947774	0.94928	0.976603	0.953367	0.90819	0.943733	0.97905	0.933857	0.942153	0.937373	0.947249	0.973375	0.968381	0.947377	0.916645	0.956812	0.941374	0.92244
	4275	0.872908	0.872908	0.872908	0.873935	0.904858	0.905073	0.937594	0.920496	0.93877	0.935775	0.921735	0.909144	0.921254	0.92711	0.934714	0.899846	0.894019	0.882633	0.87415	0.941931	0.869563	0.902357	0.939082	0.883506	0.89193	0.93511	0.90584	0.944345	0.934276	0.926657	0.936349	0.937992	0.974837	0.939441	0.887055	0.930248	0.975592	0.923533	0.924511	0.918737	0.927433	0.958334	0.959933	0.938612	0.892273	0.939935	0.92261	0.898287
	4280	0.913233	0.913233	0.913233	0.912063	0.936151	0.934529	0.962273	0.946946	0.963048	0.960647	0.948948	0.94232	0.952829	0.95624	0.962986	0.933085	0.930162	0.921676	0.913261	0.960239	0.907641	0.933644	0.963138	0.913314	0.923929	0.957627	0.934918	0.959181	0.957862	0.95113	0.959883	0.962102	0.98594	0.964979	0.922481	0.955671	0.988127	0.946235	0.954472	0.949978	0.960226	0.983161	0.97859	0.959089	0.9306	0.968457	0.954035	0.935203
	4285	0.878683	0.878683	0.878683	0.880519	0.909586	0.909892	0.942361	0.925145	0.941928	0.937914	0.924084	0.91122	0.923682	0.92991	0.937543	0.902791	0.897473	0.884818	0.877903	0.945992	0.874403	0.906969	0.943156	0.888738	0.8956	0.940613	0.911721	0.948579	0.937782	0.930792	0.940722	0.941603	0.976776	0.943648	0.89112	0.934923	0.979035	0.927365	0.929435	0.924554	0.932811	0.961217	0.963392	0.94303	0.89901	0.944001	0.928753	0.905648
	4290	0.893131	0.893131	0.893131	0.892916	0.918562	0.917481	0.948385	0.93263	0.949796	0.945923	0.933812	0.923266	0.935156	0.939938	0.947307	0.913796	0.909937	0.898286	0.891884	0.949368	0.886508	0.916653	0.949715	0.89772	0.905228	0.947314	0.920384	0.9508	0.944326	0.937611	0.947233	0.948336	0.978824	0.951733	0.902653	0.942036	0.981612	0.933283	0.93932	0.935701	0.943898	0.971504	0.968545	0.949211	0.912176	0.955391	0.9401	0.920395
	4295	0.902992	0.902992	0.902992	0.901253	0.92383	0.92092	0.951202	0.933548	0.95313	0.947816	0.938291	0.928008	0.938982	0.941289	0.948525	0.918564	0.916852	0.9062	0.90035	0.950787	0.894365	0.920797	0.952017	0.900957	0.909992	0.948994	0.923334	0.947166	0.943348	0.937117	0.948335	0.946371	0.970927	0.952199	0.908561	0.943035	0.976147	0.932158	0.942964	0.939141	0.949407	0.974151	0.964573	0.946466	0.918029	0.959756	0.946103	0.928169
	4300	0.918912	0.918912	0.918912	0.915099	0.932569	0.930298	0.957508	0.947262	0.963333	0.961464	0.951516	0.945446	0.955413	0.958188	0.963659	0.933831	0.93054	0.922267	0.91473	0.954479	0.907982	0.930116	0.958991	0.908503	0.920421	0.951065	0.930965	0.950438	0.953244	0.946378	0.954744	0.958973	0.979701	0.962336	0.919834	0.950936	0.981037	0.940583	0.949048	0.946771	0.955241	0.979599	0.970922	0.952044	0.928692	0.965926	0.949721	0.933304
	4305	0.902948	0.902948	0.902948	0.901125	0.922517	0.918446	0.951048	0.933565	0.952896	0.950956	0.938981	0.929989	0.941377	0.944829	0.950312	0.919065	0.915699	0.905979	0.89889	0.951723	0.891014	0.919443	0.953401	0.900091	0.909598	0.947291	0.922017	0.948641	0.94718	0.940288	0.949156	0.951691	0.977624	0.953612	0.90685	0.942017	0.981533	0.933738	0.940961	0.937788	0.945073	0.975714	0.969737	0.948771	0.916189	0.960229	0.942046	0.922489
	4310	0.904642	0.904642	0.904642	0.901549	0.91884	0.915321	0.947645	0.932702	0.950594	0.94847	0.937023	0.928736	0.94	0.943205	0.94939	0.916455	0.913503	0.903333	0.897066	0.947209	0.889585	0.916517	0.949296	0.896883	0.905963	0.943788	0.919779	0.943412	0.942883	0.936873	0.94578	0.948721	0.97395	0.951783	0.905279	0.939826	0.978805	0.930386	0.938939	0.936694	0.94417	0.974279	0.966045	0.945633	0.916926	0.959499	0.941059	0.922998
	4315	0.904644	0.904644	0.904644	0.901715	0.925883	0.922854	0.952091	0.937883	0.955808	0.952954	0.941628	0.933658	0.944814	0.947985	0.954398	0.922268	0.919267	0.909185	0.902158	0.95058	0.894084	0.923361	0.953983	0.903509	0.911897	0.950189	0.925391	0.95074	0.94891	0.942056	0.950957	0.952965	0.980236	0.957172	0.909546	0.945286	0.981934	0.937508	0.944156	0.941893	0.949207	0.977753	0.971477	0.952821	0.919638	0.962936	0.944956	0.927338
	4320	0.91681	0.91681	0.91681	0.913356	0.934984	0.930125	0.960638	0.944399	0.962776	0.96015	0.95004	0.942574	0.953339	0.955639	0.960553	0.9321	0.929423	0.920322	0.914105	0.960427	0.90588	0.931387	0.96259	0.910433	0.920596	0.956415	0.932859	0.954488	0.954596	0.948267	0.957659	0.959027	0.980953	0.962821	0.920016	0.952335	0.985054	0.942098	0.952208	0.949775	0.95769	0.984372	0.974814	0.9555	0.929487	0.969893	0.954427	0.937015
	4325	0.911379	0.911379	0.911379	0.907831	0.92574	0.921073	0.950753	0.93605	0.95299	0.951509	0.941488	0.934915	0.945525	0.947605	0.952686	0.923251	0.92075	0.911923	0.905169	0.947618	0.897338	0.921979	0.95244	0.901455	0.911696	0.947033	0.923765	0.943395	0.945138	0.938967	0.947943	0.950078	0.971678	0.954712	0.912296	0.943848	0.976359	0.932593	0.945547	0.943398	0.952167	0.97911	0.967662	0.947425	0.924643	0.96418	0.948187	0.932695
	4330	0.902754	0.902754	0.902754	0.89982	0.917926	0.913538	0.947883	0.928154	0.949565	0.945715	0.934676	0.924966	0.936493	0.938671	0.946008	0.913357	0.912196	0.901185	0.895953	0.947316	0.88757	0.916528	0.949056	0.897538	0.906515	0.944826	0.920061	0.943193	0.941973	0.936984	0.946469	0.947037	0.971387	0.95015	0.904984	0.938255	0.978164	0.929335	0.938554	0.935245	0.943388	0.973706	0.965514	0.945585	0.915604	0.96044	0.942065	0.922665
	4335	0.901743	0.901743	0.901743	0.901607	0.922817	0.919259	0.95348	0.935199	0.954423	0.952555	0.940021	0.929811	0.941526	0.946113	0.950924	0.920152	0.915804	0.905643	0.899045	0.956779	0.892393	0.92001	0.956161	0.900964	0.911057	0.949122	0.923584	0.952382	0.94983	0.942507	0.95129	0.954606	0.980545	0.954621	0.907854	0.944192	0.984376	0.935169	0.941474	0.937516	0.944776	0.974795	0.971338	0.949362	0.915528	0.958734	0.941791	0.920451
	4340	0.885673	0.885673	0.885673	0.886413	0.904939	0.903809	0.938763	0.920107	0.939797	0.935715	0.924045	0.91123	0.922723	0.927806	0.935111	0.902173	0.899148	0.887499	0.881441	0.940066	0.877225	0.905188	0.939971	0.887076	0.896758	0.935751	0.909705	0.939593	0.933736	0.927617	0.936987	0.938579	0.965896	0.939076	0.892914	0.929823	0.971477	0.920582	0.927108	0.922248	0.930679	0.959427	0.956147	0.935411	0.899996	0.943617	0.929154	0.907647
	4345	0.891232	0.891232	0.891232	0.891136	0.91466	0.911961	0.946502	0.928008	0.946756	0.94378	0.930849	0.918824	0.930744	0.935716	0.941652	0.908981	0.904813	0.892812	0.886481	0.949015	0.880729	0.912059	0.948122	0.893445	0.901615	0.944163	0.91667	0.948362	0.941818	0.935304	0.944566	0.946164	0.976158	0.947334	0.897585	0.937203	0.980229	0.929218	0.933953	0.930025	0.93756	0.967822	0.966195	0.944977	0.906304	0.951729	0.935275	0.913172
	4350	0.894065	0.894065	0.894065	0.893642	0.915603	0.913118	0.947534	0.929748	0.948003	0.945163	0.932174	0.921144	0.932874	0.937932	0.944161	0.910942	0.907196	0.895432	0.889198	0.949764	0.883415	0.913837	0.949303	0.895018	0.903521	0.945069	0.918387	0.948845	0.943243	0.936895	0.945889	0.94817	0.977226	0.949033	0.899956	0.93856	0.981436	0.930535	0.935493	0.931723	0.93911	0.969341	0.967161	0.946044	0.908698	0.953466	0.936737	0.915015
	4355	0.890644	0.890644	0.890644	0.891158	0.914069	0.91346	0.947725	0.931269	0.948117	0.945852	0.930958	0.919587	0.930555	0.937146	0.943702	0.909935	0.905165	0.893084	0.885922	0.950923	0.882644	0.913946	0.949415	0.895573	0.904216	0.944624	0.919582	0.95351	0.945448	0.939335	0.946695	0.951335	0.981123	0.94868	0.899716	0.939959	0.983657	0.933027	0.933678	0.92805	0.936508	0.964097	0.968439	0.94662	0.905707	0.948746	0.932603	0.907178
	4360	0.92062	0.92062	0.92062	0.9156	0.935742	0.930587	0.960187	0.944758	0.961941	0.959111	0.949116	0.943046	0.953338	0.955298	0.961008	0.931674	0.930483	0.920495	0.914864	0.957474	0.90727	0.933384	0.961833	0.912128	0.921283	0.957711	0.934893	0.954205	0.954435	0.9495	0.958218	0.959782	0.97933	0.963342	0.921817	0.952789	0.984318	0.942269	0.953909	0.951397	0.96056	0.985414	0.975452	0.956506	0.93363	0.972854	0.957108	0.940388
	4365	0.905541	0.905541	0.905541	0.902831	0.922169	0.918114	0.950448	0.933949	0.953169	0.950634	0.938708	0.93189	0.943087	0.94648	0.95321	0.920193	0.918202	0.90838	0.902431	0.950778	0.893668	0.921564	0.953384	0.902536	0.911047	0.948985	0.925023	0.948192	0.948376	0.941892	0.950181	0.95349	0.977657	0.955769	0.910791	0.944112	0.982274	0.934695	0.944773	0.941776	0.949991	0.979566	0.971468	0.95141	0.922372	0.965072	0.946654	0.928603
	4370	0.908172	0.908172	0.908172	0.904516	0.926657	0.922248	0.954212	0.936687	0.956525	0.954654	0.942657	0.934255	0.944621	0.947424	0.953651	0.92315	0.92022	0.910159	0.903705	0.953899	0.8967	0.925746	0.956783	0.906404	0.915264	0.950826	0.928019	0.954288	0.952004	0.947179	0.954149	0.957901	0.980607	0.957131	0.913867	0.947143	0.984687	0.939529	0.945245	0.940813	0.948525	0.977181	0.973961	0.953165	0.921583	0.964298	0.946142	0.924532
	4375	0.891027	0.891027	0.891027	0.892575	0.918406	0.91752	0.9499	0.932827	0.950354	0.948474	0.933884	0.923387	0.934765	0.94056	0.946688	0.914163	0.908825	0.898453	0.890039	0.95232	0.885203	0.915897	0.951445	0.897441	0.907082	0.945631	0.92028	0.953402	0.947416	0.940015	0.948179	0.951782	0.982839	0.951587	0.902459	0.942367	0.983798	0.935396	0.937303	0.932217	0.940263	0.968219	0.970913	0.949026	0.90854	0.951414	0.93556	0.911975
	4380	0.907784	0.907784	0.907784	0.902649	0.921816	0.915896	0.948761	0.931213	0.952704	0.950404	0.940077	0.931848	0.942406	0.944206	0.950341	0.919767	0.917681	0.907466	0.902478	0.948933	0.89354	0.921155	0.952108	0.90153	0.910303	0.946636	0.923269	0.946433	0.946196	0.941645	0.949334	0.952249	0.973043	0.952814	0.910632	0.941759	0.97881	0.932651	0.941885	0.938659	0.945674	0.976735	0.968035	0.947678	0.919855	0.964021	0.945333	0.925973
	4385	0.898634	0.898634	0.898634	0.896069	0.919388	0.916249	0.947646	0.93183	0.950541	0.948604	0.936674	0.927288	0.937629	0.94125	0.947736	0.916212	0.912515	0.902053	0.895023	0.947461	0.888513	0.918114	0.950113	0.899045	0.907786	0.945926	0.921103	0.949602	0.945416	0.939635	0.947432	0.950305	0.976876	0.951208	0.905897	0.941599	0.98009	0.933542	0.939688	0.935349	0.943552	0.972777	0.96891	0.948335	0.913636	0.957679	0.940871	0.919822
	4390	0.893189	0.893189	0.893189	0.89284	0.918948	0.916242	0.949446	0.930363	0.949766	0.947515	0.934662	0.922922	0.933927	0.938118	0.944344	0.913522	0.908726	0.897515	0.890346	0.951566	0.885308	0.915814	0.951038	0.897072	0.906518	0.94572	0.919291	0.952188	0.945279	0.939566	0.948218	0.949807	0.978262	0.94965	0.902863	0.941128	0.981813	0.933279	0.937185	0.931366	0.939942	0.968896	0.969101	0.947056	0.908675	0.953384	0.937704	0.913424
	4395	0.909975	0.909975	0.909975	0.899168	0.921885	0.912817	0.94033	0.925568	0.944587	0.941092	0.933591	0.929642	0.939931	0.938721	0.945203	0.915299	0.916128	0.904847	0.901945	0.932901	0.889569	0.919747	0.94262	0.898856	0.903479	0.942755	0.919613	0.934275	0.936014	0.933976	0.941767	0.94149	0.959469	0.948627	0.907199	0.935855	0.966037	0.926583	0.941494	0.941847	0.948454	0.977018	0.961408	0.945194	0.925197	0.96761	0.948529	0.936501
	4400	0.900328	0.900328	0.900328	0.898242	0.922361	0.919734	0.95055	0.934096	0.952524	0.949349	0.937784	0.927412	0.938128	0.941653	0.949039	0.91716	0.9138	0.901876	0.896107	0.949425	0.890788	0.921284	0.952046	0.902657	0.909929	0.94963	0.924801	0.953418	0.947484	0.942782	0.950671	0.952513	0.97854	0.95375	0.908503	0.945094	0.982553	0.936362	0.943017	0.938476	0.947104	0.973993	0.971672	0.951874	0.917687	0.960389	0.944972	0.923978
	4405	0.908256	0.908256	0.908256	0.906394	0.929358	0.925677	0.95449	0.938969	0.955294	0.952088	0.941425	0.933241	0.943797	0.946794	0.952921	0.922876	0.920457	0.909391	0.90346	0.951104	0.897218	0.925757	0.955282	0.906314	0.913944	0.953731	0.929128	0.951937	0.948921	0.942946	0.951995	0.95242	0.976291	0.957387	0.913213	0.948395	0.98043	0.937425	0.949358	0.946152	0.956425	0.979887	0.972742	0.953943	0.926431	0.96584	0.952293	0.935263
	4410	0.908892	0.908892	0.908892	0.905705	0.931506	0.927953	0.957273	0.941539	0.958102	0.953913	0.942825	0.935147	0.945797	0.949033	0.956122	0.924839	0.923242	0.91144	0.906038	0.955534	0.899451	0.92979	0.958458	0.909734	0.916514	0.958295	0.933052	0.95711	0.95246	0.94712	0.956157	0.956375	0.981094	0.960628	0.915859	0.95141	0.984991	0.941473	0.951627	0.948088	0.958547	0.981927	0.975905	0.957992	0.928003	0.968636	0.954297	0.936041
	4415	0.880954	0.880954	0.880954	0.880496	0.911243	0.910572	0.941537	0.925704	0.943773	0.93935	0.926199	0.914835	0.926115	0.931246	0.93997	0.905159	0.900908	0.888044	0.881953	0.944239	0.87665	0.910773	0.943381	0.892811	0.89826	0.94389	0.91605	0.950327	0.939798	0.933669	0.942478	0.943371	0.97703	0.945828	0.89609	0.93798	0.978956	0.929939	0.934183	0.928855	0.93852	0.96568	0.966019	0.94728	0.904367	0.949832	0.9347	0.912062
	4420	0.909714	0.909714	0.909714	0.905936	0.934052	0.930506	0.959292	0.94391	0.961746	0.958741	0.947761	0.939835	0.950198	0.953084	0.959349	0.929644	0.926586	0.915993	0.909131	0.957625	0.902378	0.931616	0.960955	0.910699	0.919911	0.957269	0.932833	0.959379	0.955631	0.950057	0.958542	0.959872	0.984494	0.962451	0.918061	0.953052	0.986352	0.944464	0.951412	0.946983	0.956701	0.98141	0.977525	0.9582	0.926462	0.967751	0.952443	0.932284
	4425	0.873154	0.873154	0.873154	0.873485	0.902592	0.903025	0.936207	0.919457	0.937923	0.934078	0.919421	0.906388	0.917991	0.924024	0.932671	0.896641	0.891525	0.878559	0.871438	0.939987	0.867724	0.902346	0.937429	0.884883	0.891184	0.935358	0.907841	0.945888	0.934237	0.928258	0.936634	0.938938	0.974527	0.938868	0.886809	0.930462	0.976303	0.92448	0.9239	0.917783	0.926658	0.955688	0.960386	0.939845	0.893268	0.939742	0.922501	0.896791
	4430	0.893732	0.893732	0.893732	0.889922	0.916055	0.914169	0.946421	0.930911	0.9499	0.946082	0.933336	0.923081	0.933826	0.937769	0.946057	0.911525	0.908286	0.896226	0.889842	0.94829	0.883895	0.916115	0.947978	0.896691	0.903832	0.945395	0.919961	0.950877	0.943376	0.938525	0.946952	0.948933	0.978886	0.950159	0.901983	0.940478	0.981922	0.933517	0.936235	0.931373	0.940519	0.969049	0.967519	0.948129	0.909723	0.955162	0.936973	0.91373
	4435	0.896267	0.896267	0.896267	0.893674	0.921204	0.919542	0.95139	0.934829	0.952791	0.948372	0.935347	0.924699	0.935877	0.940027	0.948325	0.914209	0.91092	0.89812	0.891993	0.952719	0.887199	0.919817	0.952028	0.900374	0.907034	0.94993	0.923883	0.955288	0.94666	0.941949	0.950917	0.951825	0.981794	0.953696	0.904675	0.944549	0.985193	0.936975	0.940251	0.935145	0.945056	0.971314	0.97131	0.951887	0.913829	0.957875	0.941081	0.917764
	4440	0.875904	0.875904	0.875904	0.871096	0.900994	0.898578	0.932953	0.916934	0.938421	0.932337	0.919817	0.908711	0.920504	0.924805	0.934397	0.896307	0.894163	0.880171	0.876037	0.938864	0.867376	0.903637	0.936188	0.884894	0.888951	0.938148	0.909087	0.94205	0.932021	0.926563	0.936041	0.936541	0.971327	0.939409	0.887535	0.928594	0.974257	0.922168	0.924892	0.920864	0.929254	0.961612	0.95778	0.940513	0.895957	0.94701	0.926654	0.903958
	4445	0.890668	0.890668	0.890668	0.887334	0.912509	0.910868	0.943496	0.930857	0.948341	0.944571	0.931718	0.922416	0.933267	0.938674	0.946042	0.910683	0.906979	0.89465	0.888966	0.947401	0.882273	0.913171	0.946452	0.893545	0.900829	0.943888	0.917738	0.948623	0.941872	0.935436	0.944086	0.947216	0.978228	0.94872	0.898229	0.937847	0.979914	0.930709	0.933154	0.929635	0.937279	0.967102	0.964455	0.945686	0.905954	0.951718	0.933529	0.911609
	4450	0.885617	0.885617	0.885617	0.883846	0.91031	0.909239	0.942362	0.928684	0.946728	0.942881	0.929376	0.919	0.930074	0.935999	0.943418	0.907971	0.903753	0.891288	0.885223	0.947284	0.879145	0.910845	0.945396	0.891843	0.899313	0.943076	0.91613	0.949219	0.94131	0.934275	0.94309	0.946046	0.978715	0.947018	0.895709	0.936686	0.979677	0.929842	0.931234	0.926998	0.934892	0.964723	0.964141	0.944811	0.902153	0.948613	0.93088	0.907748
	4455	0.865219	0.865219	0.865219	0.867485	0.891335	0.893862	0.925883	0.912703	0.930693	0.926576	0.911936	0.898078	0.909066	0.916212	0.925375	0.888447	0.882427	0.869351	0.862342	0.929368	0.86053	0.892059	0.927801	0.87639	0.88273	0.924739	0.898889	0.937169	0.926027	0.91917	0.927108	0.930876	0.966095	0.930241	0.877418	0.921691	0.96691	0.915725	0.913716	0.908027	0.915559	0.944513	0.950195	0.930185	0.883144	0.92859	0.912118	0.887142
	4460	0.885395	0.885395	0.885395	0.882028	0.910299	0.910688	0.941887	0.929362	0.947549	0.943145	0.929931	0.920072	0.930606	0.936012	0.945306	0.908897	0.905385	0.893042	0.886419	0.945777	0.880861	0.913141	0.944412	0.893456	0.901104	0.943277	0.917529	0.950717	0.941812	0.936183	0.944479	0.947427	0.979978	0.947876	0.89901	0.938504	0.980249	0.932022	0.932348	0.927015	0.93631	0.964144	0.964526	0.946104	0.903436	0.949269	0.931906	0.90793
	4465	0.940947	0.940947	0.940947	0.931745	0.950205	0.947091	0.968067	0.959576	0.973854	0.968992	0.962703	0.961455	0.970034	0.971027	0.978803	0.951116	0.952461	0.943201	0.939963	0.956389	0.932485	0.952402	0.970062	0.932881	0.940405	0.966629	0.952216	0.961612	0.967725	0.963484	0.969917	0.972973	0.980609	0.977039	0.942037	0.965673	0.985301	0.956971	0.966812	0.96466	0.972843	0.988464	0.979953	0.967767	0.954553	0.983993	0.968354	0.956131
	4470	0.9375	0.9375	0.9375	0.922339	0.941293	0.935994	0.958986	0.948034	0.965934	0.960241	0.954988	0.955137	0.962791	0.961507	0.970971	0.942266	0.947149	0.937939	0.935052	0.947072	0.924063	0.947328	0.960892	0.925713	0.933472	0.959173	0.945059	0.951572	0.957866	0.956874	0.962954	0.964626	0.970563	0.968056	0.93701	0.955454	0.977508	0.948762	0.958582	0.956235	0.965028	0.983701	0.970851	0.959901	0.947635	0.981469	0.963067	0.949701
	4475	0.953314	0.953314	0.953314	0.935372	0.941656	0.93537	0.951258	0.946657	0.960865	0.956452	0.958127	0.961776	0.96692	0.964717	0.969697	0.950107	0.956861	0.950984	0.950266	0.928723	0.937773	0.947427	0.954011	0.92733	0.939027	0.949494	0.944121	0.932977	0.951548	0.949392	0.954377	0.95688	0.9446	0.962158	0.943198	0.949268	0.952848	0.941013	0.955506	0.956574	0.961077	0.972439	0.952931	0.946465	0.953642	0.974825	0.961804	0.957951
	4480	0.936269	0.936269	0.936269	0.913349	0.896097	0.8881	0.889855	0.902736	0.90911	0.904769	0.91735	0.928461	0.926628	0.920426	0.923528	0.916797	0.926206	0.920395	0.928506	0.848711	0.919419	0.909423	0.897751	0.898057	0.904913	0.893608	0.907053	0.87028	0.900866	0.901827	0.899602	0.906113	0.863326	0.912409	0.913198	0.901465	0.8762	0.893414	0.912687	0.918714	0.915138	0.912723	0.888967	0.892311	0.927718	0.926113	0.922405	0.931908
	4485	0.935363	0.935363	0.935363	0.926582	0.945561	0.941097	0.964636	0.956008	0.971358	0.967133	0.962	0.960031	0.968019	0.969499	0.974962	0.950202	0.950391	0.941067	0.939249	0.960281	0.929654	0.947741	0.969653	0.926599	0.936766	0.965918	0.949105	0.958939	0.963732	0.958523	0.966737	0.967846	0.977445	0.972907	0.941137	0.963946	0.981657	0.952671	0.96566	0.964493	0.971413	0.990395	0.976691	0.963147	0.948535	0.98074	0.971111	0.958462
	4490	0.956107	0.956107	0.956107	0.945292	0.964193	0.959255	0.976612	0.970252	0.981904	0.978667	0.97483	0.977445	0.982638	0.983813	0.98743	0.968565	0.971187	0.964465	0.960696	0.962439	0.952078	0.967291	0.980286	0.945896	0.95769	0.975654	0.965187	0.967846	0.977186	0.972457	0.977654	0.980756	0.979029	0.983378	0.958737	0.974602	0.981998	0.966479	0.976915	0.975434	0.982387	0.992203	0.981967	0.971646	0.96468	0.987727	0.979824	0.969189
	4495	0.932736	0.932736	0.932736	0.926158	0.942558	0.939414	0.965013	0.953902	0.969937	0.965875	0.958597	0.955922	0.964043	0.966806	0.972871	0.945715	0.946983	0.9385	0.934034	0.95822	0.92586	0.946126	0.967644	0.924998	0.936738	0.964598	0.948049	0.958409	0.963506	0.958172	0.965329	0.968439	0.978736	0.97101	0.939223	0.962426	0.982706	0.950667	0.96403	0.960984	0.971201	0.987942	0.976789	0.961983	0.947137	0.978575	0.968124	0.954155
	4500	0.903229	0.903229	0.903229	0.903153	0.929924	0.930086	0.960701	0.943826	0.961255	0.957486	0.943822	0.936669	0.946471	0.953066	0.960635	0.92943	0.927527	0.918013	0.909872	0.963342	0.905325	0.934025	0.963323	0.913701	0.924976	0.958736	0.936395	0.966083	0.960857	0.954139	0.961242	0.965614	0.989484	0.96188	0.920697	0.953875	0.98989	0.947363	0.949205	0.942634	0.952465	0.974554	0.977448	0.958525	0.921447	0.960418	0.948045	0.924018
	4505	0.88602	0.88602	0.88602	0.88852	0.918803	0.921036	0.951593	0.935954	0.95285	0.949201	0.934074	0.924744	0.935087	0.942933	0.950912	0.917831	0.913425	0.90346	0.894452	0.956746	0.891198	0.92157	0.954147	0.902492	0.912898	0.949884	0.925547	0.961244	0.952493	0.94443	0.952081	0.956404	0.987534	0.953534	0.907558	0.946357	0.985648	0.940512	0.939073	0.932148	0.941451	0.965175	0.971515	0.951914	0.907183	0.948332	0.935951	0.910297
	4510	0.962481	0.962481	0.962481	0.95433	0.959678	0.95664	0.963425	0.963684	0.973974	0.970357	0.972558	0.977788	0.979102	0.976721	0.982104	0.97232	0.975662	0.971877	0.971465	0.936072	0.967448	0.968482	0.970074	0.956659	0.966134	0.963927	0.966843	0.955957	0.974019	0.969729	0.969478	0.975847	0.954692	0.977592	0.96791	0.971833	0.960579	0.96456	0.976369	0.974292	0.976949	0.975929	0.968125	0.965107	0.97122	0.979143	0.975777	0.97212
	4515	0.910841	0.910841	0.910841	0.909637	0.931216	0.930276	0.959408	0.945355	0.961862	0.957485	0.945314	0.939189	0.949413	0.9549	0.96247	0.931012	0.929796	0.919374	0.913951	0.958579	0.908749	0.934497	0.962923	0.916969	0.925426	0.959985	0.938849	0.962481	0.961251	0.953798	0.96109	0.965352	0.98583	0.96487	0.921505	0.954483	0.987796	0.9476	0.951956	0.947286	0.955695	0.977221	0.977309	0.960063	0.928454	0.965426	0.949767	0.930102
	4520	0.906552	0.906552	0.906552	0.907939	0.929399	0.929604	0.959834	0.946962	0.962059	0.958232	0.946038	0.938248	0.94772	0.955325	0.961226	0.931745	0.928434	0.9172	0.912255	0.962092	0.909676	0.932978	0.965117	0.917063	0.926299	0.959872	0.938993	0.967322	0.963195	0.954338	0.961499	0.96648	0.986931	0.9636	0.920485	0.955636	0.988921	0.948989	0.95017	0.94431	0.95182	0.97262	0.977114	0.958632	0.923703	0.958747	0.947375	0.924781
	4525	0.869207	0.869207	0.869207	0.869492	0.899255	0.89646	0.931258	0.911562	0.93334	0.930183	0.915482	0.905581	0.918194	0.923261	0.931223	0.894958	0.890463	0.879779	0.872699	0.937565	0.863554	0.897768	0.935002	0.880651	0.887037	0.931768	0.902532	0.937639	0.931437	0.923426	0.932573	0.934658	0.97022	0.936687	0.884277	0.925436	0.972563	0.918757	0.923424	0.918834	0.926339	0.961324	0.959069	0.937712	0.893392	0.943372	0.923299	0.900876
	4530	0.857529	0.857529	0.857529	0.857233	0.88765	0.886567	0.922155	0.903575	0.926827	0.922466	0.907454	0.895253	0.906714	0.912776	0.922215	0.885341	0.881037	0.868954	0.86244	0.930719	0.855778	0.891402	0.927166	0.875853	0.88107	0.926434	0.897919	0.937033	0.926431	0.919354	0.926972	0.930291	0.965876	0.92822	0.877587	0.919396	0.967399	0.914207	0.91434	0.907383	0.915885	0.948908	0.95185	0.931558	0.881726	0.932398	0.912835	0.886404
	4535	0.845043	0.845043	0.845043	0.846384	0.874812	0.874542	0.912464	0.89276	0.91576	0.910976	0.894646	0.88126	0.893505	0.900839	0.910593	0.871527	0.867082	0.854233	0.847717	0.923568	0.84226	0.878711	0.917326	0.864272	0.868499	0.916843	0.886983	0.928458	0.91623	0.908688	0.916956	0.92024	0.958275	0.917698	0.864501	0.90866	0.960888	0.903447	0.902886	0.895833	0.904639	0.938773	0.94298	0.921867	0.870062	0.92155	0.901583	0.874241
	4540	0.842817	0.842817	0.842817	0.842852	0.873444	0.872052	0.910898	0.889331	0.91419	0.909286	0.894158	0.881151	0.893526	0.900003	0.910038	0.871442	0.867887	0.855565	0.849427	0.920772	0.841653	0.878946	0.916187	0.863567	0.868779	0.916182	0.885763	0.926146	0.914996	0.907705	0.915692	0.918678	0.956187	0.916219	0.865022	0.906858	0.959178	0.901552	0.902842	0.895459	0.904164	0.940041	0.941843	0.921248	0.86885	0.922385	0.902181	0.875409
	4545	0.84009	0.84009	0.84009	0.842187	0.875127	0.876563	0.912795	0.891629	0.916058	0.91011	0.894485	0.879527	0.891262	0.898044	0.908984	0.871642	0.867346	0.855581	0.847405	0.921495	0.843464	0.880001	0.916209	0.864908	0.870692	0.915231	0.886155	0.929424	0.915373	0.907909	0.91598	0.918483	0.957055	0.915601	0.864739	0.908447	0.958241	0.903891	0.901575	0.892401	0.902814	0.933547	0.940064	0.919944	0.865613	0.916387	0.898182	0.869358
	4550	0.833268	0.833268	0.833268	0.835082	0.867065	0.868946	0.905198	0.885944	0.908309	0.90327	0.886414	0.872034	0.884121	0.891839	0.902706	0.862627	0.857982	0.845492	0.837166	0.913902	0.832591	0.871572	0.908316	0.857074	0.861364	0.909115	0.87926	0.923224	0.908581	0.901283	0.909209	0.912207	0.954276	0.910205	0.856128	0.902036	0.95497	0.898411	0.895141	0.887483	0.89678	0.929615	0.936742	0.916468	0.860068	0.911761	0.892383	0.864458
	4555	0.836664	0.836664	0.836664	0.838297	0.868008	0.869424	0.906426	0.886726	0.909823	0.904999	0.888819	0.874405	0.88646	0.893696	0.904568	0.864701	0.86014	0.84764	0.83985	0.914715	0.834912	0.872347	0.909671	0.85776	0.862994	0.909337	0.879805	0.922583	0.909299	0.902157	0.910298	0.913176	0.953661	0.911217	0.85818	0.902713	0.955505	0.898274	0.896543	0.888666	0.89809	0.931962	0.937365	0.91644	0.862244	0.9142	0.89466	0.866803
	4560	0.869183	0.869183	0.869183	0.869135	0.896334	0.894434	0.929155	0.909073	0.933956	0.928702	0.915745	0.904322	0.915007	0.919972	0.929262	0.896373	0.893501	0.882749	0.876734	0.935438	0.871094	0.901537	0.934812	0.886737	0.893306	0.931606	0.906067	0.941092	0.933797	0.926284	0.933514	0.936924	0.964245	0.933574	0.888535	0.92513	0.967363	0.919405	0.921792	0.913587	0.922938	0.952277	0.953723	0.934295	0.891402	0.937867	0.919359	0.893854
	4565	0.867159	0.867159	0.867159	0.869801	0.902292	0.903398	0.937478	0.917689	0.938549	0.932179	0.916805	0.904863	0.916433	0.923708	0.933843	0.898159	0.894722	0.882469	0.875948	0.946733	0.872562	0.906277	0.941008	0.890047	0.895686	0.940428	0.912565	0.9516	0.939007	0.931138	0.93989	0.941905	0.97587	0.939867	0.890776	0.932965	0.977194	0.926786	0.926868	0.91864	0.92946	0.955352	0.960991	0.941977	0.893769	0.939323	0.923801	0.896723
	4570	0.888414	0.888414	0.888414	0.887139	0.916209	0.914665	0.948765	0.928884	0.950428	0.944488	0.930783	0.920995	0.9321	0.937024	0.946849	0.912498	0.910704	0.898666	0.893499	0.955491	0.887939	0.919979	0.952363	0.902282	0.90878	0.951053	0.925047	0.957514	0.948968	0.943014	0.951578	0.953216	0.981392	0.951857	0.906277	0.943539	0.984878	0.936581	0.93953	0.932185	0.942843	0.969135	0.970153	0.951403	0.910616	0.955758	0.938709	0.913142
	4575	0.880555	0.880555	0.880555	0.882048	0.912033	0.911884	0.947515	0.926829	0.949335	0.943376	0.929756	0.91813	0.929827	0.936716	0.944579	0.912204	0.909161	0.899161	0.891817	0.958298	0.886378	0.915777	0.951663	0.896668	0.906992	0.947153	0.919706	0.955144	0.946877	0.937684	0.947606	0.949668	0.979731	0.947282	0.901795	0.939462	0.980915	0.931677	0.933947	0.926192	0.937091	0.963422	0.963897	0.944331	0.901084	0.946182	0.931679	0.905715
	4580	0.863467	0.863467	0.863467	0.865376	0.895815	0.897006	0.931709	0.910671	0.934595	0.928013	0.913348	0.901115	0.91255	0.918939	0.930488	0.894439	0.891873	0.880267	0.873656	0.939327	0.869399	0.902731	0.935825	0.887031	0.893813	0.934697	0.908213	0.946317	0.935646	0.928564	0.936241	0.939178	0.970775	0.935274	0.889045	0.927887	0.972673	0.922098	0.922533	0.913107	0.924176	0.951166	0.956707	0.93761	0.889733	0.936418	0.919839	0.892278
	4585	0.875043	0.875043	0.875043	0.876497	0.907027	0.907727	0.942106	0.921348	0.943774	0.936718	0.922254	0.911128	0.922289	0.928728	0.939583	0.904585	0.902633	0.89088	0.884756	0.950651	0.88064	0.912778	0.945841	0.895829	0.902959	0.944625	0.918231	0.954143	0.943605	0.936478	0.945119	0.946991	0.976949	0.944094	0.898637	0.936941	0.979278	0.930227	0.931595	0.922645	0.934392	0.959151	0.963103	0.944691	0.899762	0.944822	0.929638	0.902451
	4590	0.915243	0.915243	0.915243	0.908227	0.920912	0.914727	0.945391	0.931259	0.950705	0.946418	0.936826	0.934716	0.944368	0.945714	0.953651	0.920761	0.922964	0.912809	0.909993	0.942778	0.899167	0.923452	0.949075	0.903354	0.911319	0.947016	0.926892	0.937976	0.943465	0.938864	0.946712	0.949703	0.964826	0.953795	0.915011	0.940947	0.971483	0.929317	0.945707	0.944094	0.953625	0.979731	0.963767	0.9468	0.930025	0.96975	0.951183	0.937343
	4595	0.86816	0.86816	0.86816	0.8693	0.903056	0.903315	0.936296	0.913531	0.938297	0.930252	0.916623	0.906058	0.918087	0.92355	0.935721	0.90014	0.899446	0.888611	0.882295	0.942876	0.876299	0.909968	0.94054	0.894071	0.899484	0.940791	0.913475	0.949325	0.939787	0.932359	0.940892	0.94203	0.972436	0.940485	0.894994	0.932274	0.97484	0.926659	0.929728	0.921064	0.932099	0.958321	0.960437	0.943418	0.897805	0.944217	0.927003	0.902555
	4600	0.928371	0.928371	0.928371	0.920382	0.933235	0.926687	0.95893	0.941015	0.961886	0.957532	0.949444	0.944438	0.953458	0.954102	0.961228	0.932957	0.934535	0.924313	0.922202	0.955683	0.914527	0.935253	0.9621	0.916038	0.925802	0.956022	0.937832	0.95084	0.95526	0.952101	0.959657	0.961946	0.970425	0.962149	0.927914	0.951798	0.980443	0.940841	0.953536	0.948487	0.958729	0.98183	0.970875	0.952771	0.938141	0.975277	0.957579	0.938815
	4605	0.942375	0.942375	0.942375	0.933406	0.940232	0.934745	0.961182	0.948127	0.967136	0.964367	0.958366	0.955199	0.962294	0.961989	0.968285	0.943777	0.945588	0.937535	0.934295	0.948514	0.927005	0.943051	0.96413	0.925425	0.93707	0.956558	0.944827	0.950396	0.960729	0.95759	0.962661	0.967146	0.967956	0.967283	0.938998	0.957147	0.976759	0.947012	0.959797	0.955287	0.964517	0.982591	0.972411	0.956004	0.948502	0.978873	0.96297	0.947718
	4610	0.920304	0.920304	0.920304	0.914775	0.936415	0.932919	0.963213	0.945774	0.966806	0.96176	0.951492	0.944772	0.953752	0.955867	0.96436	0.934764	0.935116	0.925313	0.920029	0.962757	0.913463	0.939312	0.966166	0.920098	0.929354	0.962381	0.942029	0.962898	0.961468	0.956973	0.964821	0.966444	0.982963	0.966235	0.929413	0.95781	0.988654	0.94913	0.956552	0.950019	0.96154	0.983305	0.977799	0.960605	0.934651	0.974041	0.958156	0.936347
	4615	0.919831	0.919831	0.919831	0.916829	0.931099	0.927662	0.959925	0.943437	0.962307	0.95794	0.94833	0.937991	0.947737	0.950074	0.95609	0.928498	0.926063	0.914878	0.911065	0.95819	0.907829	0.929057	0.961437	0.911115	0.921265	0.955066	0.934992	0.954581	0.95358	0.948884	0.957761	0.959063	0.97457	0.960534	0.921698	0.953668	0.982742	0.941047	0.950751	0.944659	0.956281	0.975903	0.970901	0.951341	0.930592	0.966198	0.952836	0.931585
	4620	0.905147	0.905147	0.905147	0.901428	0.928176	0.926079	0.957492	0.939379	0.960527	0.95473	0.942477	0.93478	0.944529	0.947642	0.957552	0.924975	0.924192	0.913713	0.907475	0.960953	0.901628	0.930409	0.960106	0.910907	0.919218	0.956532	0.933075	0.960553	0.954907	0.949809	0.958761	0.959578	0.983582	0.960017	0.917895	0.951291	0.987744	0.943715	0.948397	0.941341	0.953091	0.977455	0.974052	0.956199	0.922465	0.965657	0.948794	0.92473
	4625	0.949886	0.949886	0.949886	0.932357	0.926393	0.918324	0.935782	0.931638	0.945651	0.94264	0.944962	0.94994	0.954956	0.951081	0.955856	0.936433	0.942899	0.936306	0.938839	0.908916	0.927101	0.930871	0.938708	0.91411	0.925441	0.932434	0.930975	0.911702	0.936722	0.935672	0.939269	0.943736	0.924039	0.949523	0.933589	0.936629	0.937029	0.924213	0.945548	0.946114	0.951985	0.962245	0.940202	0.931375	0.951051	0.967777	0.953037	0.951167
	4630	0.917245	0.917245	0.917245	0.911707	0.928068	0.924282	0.956057	0.938116	0.958728	0.953119	0.943103	0.936696	0.946329	0.947627	0.957503	0.92553	0.92655	0.915324	0.912068	0.953319	0.905851	0.930549	0.957869	0.9121	0.920409	0.954024	0.934239	0.952013	0.952164	0.949155	0.957217	0.958498	0.974026	0.959892	0.921823	0.95007	0.982637	0.93992	0.950368	0.944429	0.955942	0.978745	0.971395	0.953747	0.931755	0.970946	0.953774	0.933322
	4635	0.927478	0.927478	0.927478	0.920844	0.935844	0.930032	0.960543	0.942002	0.96242	0.956997	0.948893	0.944462	0.953564	0.95367	0.961962	0.933219	0.93556	0.92554	0.92272	0.95609	0.915147	0.93681	0.962199	0.916791	0.92671	0.957892	0.939249	0.950657	0.954504	0.951286	0.959911	0.96015	0.970435	0.96334	0.929457	0.953733	0.979848	0.941396	0.956922	0.951825	0.964136	0.984422	0.971837	0.954745	0.94102	0.977195	0.961945	0.944655
	4640	0.922381	0.922381	0.922381	0.914665	0.922008	0.914698	0.945397	0.926783	0.948216	0.944201	0.936511	0.932178	0.94161	0.940768	0.949157	0.920265	0.922633	0.912395	0.910883	0.9354	0.903214	0.92396	0.948176	0.907827	0.914948	0.941739	0.925929	0.935929	0.943597	0.941741	0.947554	0.950725	0.95561	0.951201	0.916746	0.938589	0.968015	0.929123	0.943386	0.939474	0.947563	0.972156	0.961605	0.943616	0.932634	0.968493	0.948118	0.932513
	4645	0.951462	0.951462	0.951462	0.939465	0.941298	0.934853	0.957324	0.945435	0.960258	0.956799	0.955661	0.955549	0.962167	0.959796	0.965416	0.943653	0.948478	0.941041	0.940208	0.938139	0.932795	0.942373	0.95706	0.922248	0.935227	0.949894	0.942013	0.933972	0.950297	0.948732	0.954834	0.956991	0.948525	0.962186	0.939872	0.951556	0.960544	0.937968	0.958404	0.956448	0.966046	0.97757	0.959628	0.946509	0.955632	0.97746	0.965056	0.957639
	4650	0.935986	0.935986	0.935986	0.926111	0.933838	0.927377	0.95626	0.941786	0.959303	0.95454	0.948206	0.945497	0.954009	0.953162	0.960595	0.932288	0.935548	0.92508	0.923884	0.946453	0.915855	0.934662	0.956842	0.914478	0.924098	0.952973	0.937687	0.941296	0.949011	0.947387	0.955308	0.956251	0.961515	0.96117	0.92939	0.950562	0.972659	0.937136	0.954917	0.952049	0.963547	0.981779	0.966034	0.950058	0.945311	0.977303	0.961851	0.94814
	4655	0.938227	0.938227	0.938227	0.929323	0.930932	0.924445	0.950561	0.941029	0.955983	0.952699	0.948864	0.944651	0.952849	0.952684	0.957436	0.93282	0.933418	0.922522	0.923557	0.935344	0.917551	0.930981	0.953057	0.914664	0.922729	0.948442	0.936267	0.937295	0.947792	0.945234	0.950945	0.954597	0.953713	0.958918	0.928561	0.949932	0.965665	0.934858	0.954044	0.952497	0.960678	0.976402	0.96264	0.947051	0.947489	0.973289	0.960554	0.950847
	4660	0.938839	0.938839	0.938839	0.923551	0.91351	0.906424	0.929412	0.921581	0.935473	0.929886	0.930905	0.93241	0.93876	0.935306	0.942075	0.918611	0.925825	0.916559	0.92037	0.907107	0.912672	0.917095	0.929508	0.899281	0.909684	0.924821	0.920208	0.902174	0.922569	0.922458	0.928906	0.93075	0.91545	0.938317	0.918417	0.926265	0.931913	0.910226	0.934579	0.934275	0.944168	0.953374	0.92972	0.919327	0.939687	0.957992	0.943993	0.940177
	4665	0.935212	0.935212	0.935212	0.922155	0.917575	0.910353	0.936186	0.925646	0.941864	0.936992	0.93515	0.933845	0.941578	0.938496	0.946043	0.919379	0.924361	0.914118	0.916284	0.917851	0.908465	0.919679	0.936762	0.902554	0.910948	0.932756	0.923552	0.914948	0.930344	0.929902	0.936456	0.938334	0.932208	0.945203	0.918855	0.933217	0.947696	0.918231	0.940458	0.939289	0.949287	0.96438	0.943932	0.930771	0.940426	0.96562	0.949112	0.9418
	4670	0.924621	0.924621	0.924621	0.91237	0.914851	0.905201	0.932511	0.919562	0.939514	0.936492	0.932853	0.929827	0.938163	0.933984	0.940135	0.914245	0.916358	0.906245	0.905846	0.917279	0.896692	0.911746	0.933753	0.892368	0.902264	0.926015	0.912062	0.912469	0.925358	0.924748	0.931755	0.933462	0.933861	0.939554	0.907795	0.926416	0.946277	0.912326	0.933039	0.931124	0.940669	0.963251	0.94311	0.925478	0.927548	0.960943	0.940657	0.929798
	4675	0.933964	0.933964	0.933964	0.924802	0.924474	0.918996	0.946663	0.935592	0.95111	0.947328	0.942367	0.938037	0.946073	0.945122	0.951862	0.924609	0.926471	0.915216	0.915099	0.930447	0.909735	0.924464	0.946819	0.906972	0.916781	0.941755	0.929537	0.930269	0.940238	0.939049	0.945656	0.948094	0.949604	0.953136	0.921971	0.94306	0.962234	0.928569	0.946799	0.944053	0.954638	0.970878	0.957101	0.940636	0.940149	0.96823	0.953794	0.941655
	4680	0.933685	0.933685	0.933685	0.923658	0.922167	0.915303	0.943762	0.930624	0.947669	0.943748	0.939544	0.936588	0.944728	0.942269	0.948913	0.92246	0.925385	0.915348	0.915028	0.928865	0.907965	0.920349	0.943247	0.901262	0.913238	0.935854	0.923643	0.921139	0.934047	0.93289	0.941057	0.941958	0.941477	0.948438	0.919024	0.936967	0.955344	0.921444	0.942093	0.939293	0.950923	0.96815	0.949644	0.932809	0.937125	0.96574	0.950033	0.938267
	4685	0.931211	0.931211	0.931211	0.91862	0.921184	0.910562	0.93539	0.92207	0.940112	0.937859	0.935286	0.935406	0.943178	0.938164	0.942781	0.919549	0.922957	0.914889	0.913632	0.91754	0.902327	0.915431	0.934884	0.894311	0.906486	0.92686	0.914578	0.907982	0.924868	0.923802	0.931686	0.93186	0.929089	0.941022	0.913517	0.928155	0.941506	0.912345	0.937438	0.936556	0.947404	0.966311	0.941715	0.92501	0.934883	0.963902	0.946506	0.938866
	4690	0.923744	0.923744	0.923744	0.912908	0.917784	0.908812	0.938432	0.923473	0.943852	0.940107	0.934971	0.931095	0.94038	0.937145	0.944096	0.915656	0.917302	0.906538	0.906149	0.927731	0.896733	0.914125	0.939071	0.894594	0.903814	0.932068	0.915929	0.919554	0.929778	0.929012	0.937411	0.937861	0.942725	0.944456	0.91034	0.931839	0.955682	0.917063	0.937389	0.935266	0.945493	0.969446	0.949808	0.931587	0.930326	0.965614	0.946174	0.933527
	4695	0.83493	0.83493	0.83493	0.831845	0.862018	0.859446	0.892075	0.875789	0.899359	0.894094	0.882661	0.869968	0.881867	0.885019	0.89537	0.857685	0.853525	0.840386	0.835342	0.895849	0.826675	0.861807	0.895704	0.84593	0.849232	0.896603	0.865884	0.902337	0.892594	0.887099	0.896615	0.896013	0.932754	0.900435	0.847495	0.889214	0.936206	0.88285	0.887199	0.882929	0.889729	0.926826	0.9215	0.903389	0.857165	0.911236	0.890131	0.869199
	4700	0.908847	0.908847	0.908847	0.895025	0.91145	0.900482	0.928433	0.912776	0.934327	0.930286	0.924235	0.925204	0.934886	0.931554	0.939191	0.908984	0.913547	0.90475	0.902164	0.919491	0.886165	0.911467	0.931776	0.889839	0.89667	0.929447	0.909147	0.914512	0.924251	0.921938	0.930052	0.930079	0.94124	0.938487	0.901862	0.922338	0.950334	0.912404	0.93253	0.932788	0.941152	0.970582	0.946517	0.931356	0.921431	0.963281	0.940199	0.931116
	4705	0.906255	0.906255	0.906255	0.892912	0.90837	0.899244	0.927032	0.913133	0.933552	0.928869	0.922641	0.923368	0.932981	0.930491	0.938918	0.90698	0.911691	0.902529	0.899781	0.919078	0.884538	0.909251	0.92975	0.887056	0.894608	0.928382	0.907799	0.913385	0.922053	0.919584	0.928506	0.92818	0.941399	0.937372	0.900132	0.921536	0.94995	0.910997	0.93067	0.930966	0.94002	0.968529	0.944124	0.929533	0.918852	0.960384	0.938505	0.929364
	4710	0.898623	0.898623	0.898623	0.890029	0.914228	0.907445	0.938821	0.9219	0.943703	0.939701	0.929613	0.924693	0.935659	0.93663	0.944993	0.910708	0.911277	0.900305	0.896087	0.936751	0.883242	0.91529	0.942425	0.895538	0.901195	0.941132	0.916223	0.937733	0.937759	0.933954	0.941971	0.943102	0.966595	0.94731	0.902417	0.933448	0.972482	0.926481	0.936792	0.93492	0.941862	0.974901	0.962984	0.945595	0.916156	0.963398	0.941497	0.925044
	4715	0.889084	0.889084	0.889084	0.869431	0.875639	0.860375	0.883835	0.870376	0.890633	0.886226	0.885536	0.89318	0.901359	0.893172	0.899505	0.873521	0.8827	0.87653	0.876287	0.869396	0.856716	0.872574	0.884993	0.847684	0.856475	0.881096	0.866498	0.851399	0.87265	0.871906	0.881507	0.879078	0.876818	0.893994	0.86668	0.874791	0.889166	0.860742	0.891845	0.895777	0.905487	0.930496	0.890367	0.878593	0.893782	0.928291	0.904285	0.904744
	4720	0.910158	0.910158	0.910158	0.895739	0.907406	0.896276	0.921751	0.907584	0.928011	0.924775	0.919669	0.922823	0.931784	0.927287	0.934379	0.905867	0.910832	0.904018	0.90054	0.910538	0.884863	0.905335	0.923817	0.882658	0.891496	0.918302	0.90125	0.900996	0.915255	0.913035	0.921404	0.921692	0.928361	0.93132	0.897615	0.914223	0.937532	0.90342	0.925372	0.926554	0.93509	0.962614	0.935273	0.920002	0.918699	0.95659	0.93343	0.926736
	4725	0.91733	0.91733	0.91733	0.896916	0.899599	0.888814	0.907266	0.89673	0.915786	0.911018	0.912344	0.919804	0.927007	0.919899	0.928954	0.90363	0.913492	0.907969	0.908701	0.882955	0.892083	0.904696	0.909172	0.88513	0.89235	0.905119	0.898614	0.882052	0.90574	0.906219	0.911138	0.912884	0.901428	0.922271	0.900914	0.904008	0.914753	0.894951	0.918781	0.921232	0.926853	0.946666	0.917163	0.909084	0.924113	0.950758	0.927566	0.928499
	4730	0.895147	0.895147	0.895147	0.879905	0.887204	0.875322	0.900296	0.889364	0.907194	0.904487	0.900915	0.90577	0.9144	0.909822	0.915408	0.887369	0.892732	0.885974	0.88358	0.888451	0.866481	0.883757	0.902157	0.859621	0.869924	0.897414	0.880264	0.874208	0.89137	0.888744	0.898151	0.897879	0.903598	0.910712	0.877783	0.89277	0.91287	0.879213	0.905792	0.909224	0.917577	0.944918	0.911334	0.896746	0.901211	0.937642	0.916354	0.913712
	4735	0.915036	0.915036	0.915036	0.901606	0.914716	0.905287	0.932826	0.918158	0.938203	0.933324	0.926997	0.928898	0.93888	0.936126	0.944932	0.912976	0.91803	0.909283	0.907224	0.925071	0.892618	0.915475	0.93526	0.893851	0.900261	0.932248	0.913622	0.917305	0.927815	0.925673	0.934391	0.934679	0.944208	0.942953	0.906575	0.926254	0.954287	0.915908	0.935355	0.936103	0.94442	0.972182	0.948151	0.933701	0.927315	0.966268	0.943238	0.934529
	4740	0.900798	0.900798	0.900798	0.883023	0.886562	0.874884	0.895341	0.886255	0.904358	0.900922	0.899884	0.907232	0.915075	0.908689	0.915859	0.889064	0.896489	0.89104	0.889857	0.876828	0.872327	0.886117	0.897308	0.864211	0.872771	0.892919	0.88141	0.867779	0.889954	0.888278	0.895742	0.896527	0.893889	0.909647	0.882466	0.891243	0.90464	0.878466	0.906592	0.91027	0.918132	0.941367	0.906718	0.895294	0.908375	0.939106	0.916637	0.917858
	4745	0.911945	0.911945	0.911945	0.893741	0.891848	0.880663	0.896684	0.888878	0.904297	0.901165	0.903388	0.911843	0.918151	0.910556	0.916695	0.894951	0.903612	0.899642	0.899036	0.874131	0.883437	0.890588	0.896917	0.868608	0.879249	0.89073	0.884971	0.862153	0.888751	0.887786	0.89464	0.895164	0.882197	0.908727	0.889751	0.892137	0.894725	0.877349	0.908411	0.91203	0.920791	0.93565	0.899897	0.890795	0.91597	0.937241	0.919201	0.923678
	4750	0.915063	0.915063	0.915063	0.905965	0.926723	0.917696	0.944464	0.92946	0.94724	0.945669	0.937951	0.936206	0.946534	0.945377	0.94994	0.922429	0.922573	0.915103	0.909115	0.937919	0.896412	0.921477	0.946486	0.899048	0.907712	0.940721	0.918839	0.931043	0.937918	0.932926	0.941583	0.942516	0.959037	0.950437	0.909673	0.936134	0.964592	0.92623	0.942705	0.943122	0.950571	0.978677	0.960317	0.942635	0.92735	0.966837	0.947081	0.936685
	4755	0.900025	0.900025	0.900025	0.883935	0.895426	0.883259	0.906498	0.894846	0.913723	0.910285	0.907603	0.911227	0.919772	0.913961	0.92065	0.893333	0.898386	0.890917	0.888923	0.892344	0.872186	0.891708	0.907848	0.868016	0.876366	0.904176	0.887047	0.882828	0.8977	0.896543	0.905392	0.903944	0.909661	0.917047	0.884317	0.899976	0.91922	0.887342	0.912836	0.915923	0.923626	0.950599	0.918698	0.905172	0.90763	0.944812	0.923946	0.920886
	4760	0.906144	0.906144	0.906144	0.893502	0.909651	0.900866	0.925828	0.914196	0.933352	0.929859	0.923775	0.924153	0.9338	0.930841	0.938467	0.907893	0.910294	0.901999	0.898205	0.915692	0.883721	0.907386	0.927983	0.88568	0.89279	0.924332	0.904921	0.911437	0.920767	0.917941	0.926419	0.926694	0.94075	0.936985	0.898073	0.920991	0.947711	0.91096	0.92919	0.930605	0.937809	0.966515	0.943467	0.928518	0.917988	0.958055	0.936251	0.928386
	4765	0.894145	0.894145	0.894145	0.886233	0.908231	0.901759	0.929637	0.91609	0.936981	0.932982	0.924721	0.922153	0.933027	0.932962	0.94138	0.908328	0.908415	0.899522	0.895436	0.926541	0.881376	0.907748	0.93382	0.887984	0.894782	0.930871	0.907476	0.924103	0.928681	0.923281	0.93236	0.933069	0.955031	0.94103	0.897246	0.925826	0.959718	0.917392	0.930833	0.930879	0.936224	0.96915	0.951729	0.935866	0.911689	0.956457	0.93545	0.923799
	4770	0.867191	0.867191	0.867191	0.865173	0.894694	0.894015	0.928404	0.9125	0.933091	0.927612	0.914175	0.90381	0.915607	0.921533	0.931387	0.893143	0.889733	0.877222	0.871984	0.934861	0.864232	0.898155	0.932204	0.880147	0.885759	0.931763	0.903512	0.938486	0.929084	0.922471	0.931494	0.933432	0.969046	0.935086	0.883955	0.92496	0.971032	0.918463	0.920832	0.916309	0.923794	0.956538	0.95448	0.936358	0.890301	0.93986	0.921956	0.899166
	4775	0.845656	0.845656	0.845656	0.84463	0.875609	0.876828	0.910456	0.894319	0.915758	0.91026	0.896343	0.885307	0.898162	0.90384	0.915967	0.874142	0.870172	0.85791	0.851883	0.916614	0.84348	0.879169	0.913489	0.862369	0.867196	0.914437	0.884811	0.922341	0.912202	0.905678	0.915305	0.916446	0.957613	0.920072	0.866792	0.909478	0.959271	0.903357	0.905789	0.901127	0.908562	0.944261	0.942126	0.923554	0.874267	0.926108	0.906772	0.884631
	4780	0.862876	0.862876	0.862876	0.860662	0.892147	0.890684	0.924744	0.909076	0.928712	0.923509	0.910215	0.901132	0.914174	0.920027	0.929037	0.890338	0.886805	0.874729	0.869425	0.933225	0.8596	0.893298	0.928566	0.874026	0.879975	0.928927	0.898332	0.932132	0.924373	0.916662	0.927438	0.928181	0.965722	0.932473	0.879126	0.920711	0.966946	0.913037	0.917774	0.914771	0.922119	0.956001	0.950619	0.932326	0.887808	0.937752	0.91919	0.898855
	4785	0.842506	0.842506	0.842506	0.842039	0.876051	0.876321	0.911549	0.894191	0.913224	0.908223	0.893782	0.88267	0.896862	0.903346	0.912579	0.872141	0.867211	0.855523	0.848011	0.92026	0.839404	0.874233	0.91303	0.854056	0.861513	0.911955	0.878833	0.916751	0.906916	0.898603	0.911025	0.910448	0.95463	0.916692	0.85967	0.905158	0.955227	0.897016	0.901102	0.897325	0.906212	0.941312	0.936764	0.916519	0.868498	0.92039	0.901665	0.880222
	4790	0.845013	0.845013	0.845013	0.842724	0.877948	0.877705	0.911579	0.895349	0.915215	0.909599	0.896474	0.886925	0.90094	0.906783	0.916302	0.87651	0.872373	0.861577	0.854431	0.919535	0.844377	0.87799	0.914128	0.857253	0.864706	0.913209	0.881134	0.916654	0.908668	0.900093	0.912247	0.91194	0.954078	0.918694	0.863778	0.906729	0.953834	0.898694	0.903742	0.900453	0.908908	0.943644	0.93657	0.917873	0.871877	0.92321	0.904202	0.884621
	4795	0.862457	0.862457	0.862457	0.863034	0.887855	0.88785	0.921313	0.90632	0.925082	0.922688	0.909489	0.896965	0.909478	0.914866	0.922603	0.885876	0.879152	0.868015	0.860439	0.926265	0.854818	0.884385	0.923197	0.866263	0.874956	0.918131	0.888991	0.925085	0.917848	0.91023	0.92068	0.922561	0.959724	0.925988	0.873102	0.915712	0.961823	0.906723	0.910965	0.906614	0.914322	0.948963	0.94542	0.923128	0.881131	0.929682	0.911348	0.889404
	4800	0.864184	0.864184	0.864184	0.865737	0.89319	0.892624	0.925828	0.909833	0.927662	0.924685	0.911101	0.899559	0.912971	0.918818	0.925971	0.889238	0.882924	0.871864	0.864484	0.931244	0.857265	0.888392	0.92748	0.87014	0.877661	0.923412	0.892979	0.928415	0.92142	0.912733	0.924022	0.924789	0.963518	0.930297	0.875078	0.918988	0.965422	0.910309	0.915539	0.912753	0.919508	0.953995	0.949626	0.928418	0.885701	0.933826	0.916092	0.89625
	4805	0.847184	0.847184	0.847184	0.849208	0.874354	0.875621	0.91051	0.895658	0.9134	0.91068	0.895953	0.882382	0.895493	0.902771	0.910915	0.871267	0.864341	0.851948	0.844369	0.915909	0.839086	0.872178	0.911934	0.854996	0.861841	0.90847	0.878262	0.917727	0.907879	0.899839	0.909771	0.9125	0.953943	0.915293	0.858283	0.904477	0.955729	0.896999	0.898936	0.895167	0.901973	0.937991	0.937643	0.915544	0.868047	0.917759	0.899131	0.876693
	4810	0.871336	0.871336	0.871336	0.872615	0.895208	0.895733	0.92947	0.914505	0.932932	0.931136	0.916439	0.904887	0.916909	0.922808	0.930068	0.893786	0.887142	0.877305	0.86798	0.933793	0.863271	0.892007	0.930884	0.873749	0.883669	0.923004	0.896472	0.931621	0.926109	0.917697	0.927179	0.93113	0.966923	0.93289	0.880201	0.922244	0.968197	0.914283	0.916637	0.911663	0.920397	0.95291	0.951849	0.928644	0.887958	0.934047	0.914818	0.891572
	4815	0.877745	0.877745	0.877745	0.878183	0.902378	0.901153	0.933267	0.917368	0.93578	0.93407	0.921183	0.911056	0.923201	0.928208	0.935167	0.900617	0.895338	0.885335	0.877602	0.935312	0.870571	0.900081	0.935676	0.882426	0.891089	0.930971	0.903779	0.936077	0.931813	0.924124	0.933155	0.936047	0.968626	0.938612	0.888981	0.928056	0.971143	0.919741	0.925848	0.921943	0.929156	0.96172	0.958091	0.936482	0.898134	0.943393	0.925715	0.905746
	4820	0.859288	0.859288	0.859288	0.860233	0.885603	0.885486	0.91834	0.902688	0.921096	0.918353	0.90505	0.892394	0.904997	0.910619	0.918717	0.881432	0.875689	0.863654	0.856593	0.920673	0.85048	0.883444	0.919936	0.866661	0.872987	0.918239	0.888996	0.924616	0.916217	0.909162	0.918632	0.920295	0.957798	0.92403	0.871191	0.914274	0.96058	0.905895	0.911262	0.90748	0.914944	0.94861	0.946183	0.924982	0.881951	0.92985	0.912602	0.892077
	4825	0.866169	0.866169	0.866169	0.867438	0.893556	0.892912	0.925561	0.908294	0.927877	0.924688	0.911576	0.899644	0.91189	0.917036	0.925461	0.889444	0.884374	0.872964	0.865822	0.92824	0.859846	0.891482	0.927687	0.874881	0.881719	0.925231	0.896285	0.931312	0.923717	0.91639	0.92601	0.927226	0.962251	0.930459	0.879487	0.920956	0.965544	0.912401	0.918737	0.913817	0.922314	0.954839	0.951992	0.930818	0.889321	0.936776	0.919544	0.898456
	4830	0.885597	0.885597	0.885597	0.883076	0.904029	0.900317	0.930325	0.917217	0.935009	0.934205	0.92311	0.915327	0.926207	0.929379	0.935125	0.902721	0.897937	0.888221	0.881143	0.929173	0.872894	0.899757	0.933103	0.880681	0.889946	0.928216	0.902698	0.928503	0.927994	0.921133	0.92986	0.93266	0.960008	0.937076	0.890667	0.926261	0.963014	0.915323	0.926672	0.92375	0.932287	0.963433	0.954082	0.9325	0.903055	0.946762	0.929522	0.912373
	4835	0.874942	0.874942	0.874942	0.87517	0.898813	0.89787	0.930738	0.915145	0.933989	0.932193	0.918543	0.907543	0.919415	0.924252	0.93167	0.896116	0.890137	0.879453	0.871503	0.933448	0.865722	0.895382	0.932528	0.877502	0.886347	0.926708	0.899626	0.933387	0.928125	0.920981	0.930164	0.933068	0.966797	0.935352	0.884091	0.924796	0.969173	0.916428	0.920964	0.916239	0.924524	0.957364	0.955112	0.932424	0.893231	0.939803	0.92092	0.898715
	4840	0.845432	0.845432	0.845432	0.846452	0.874468	0.875362	0.912787	0.894929	0.914244	0.910502	0.894727	0.881057	0.894184	0.901831	0.910842	0.8701	0.864541	0.851705	0.844397	0.921236	0.838999	0.874979	0.914922	0.857457	0.863396	0.913139	0.881654	0.923191	0.910648	0.903272	0.913182	0.915462	0.95811	0.916568	0.860376	0.906724	0.960717	0.900198	0.900859	0.895881	0.903802	0.940285	0.940939	0.918924	0.868164	0.920266	0.901046	0.876035
	4845	0.845894	0.845894	0.845894	0.848929	0.880972	0.882862	0.918506	0.900037	0.918833	0.915096	0.899081	0.886449	0.899935	0.907808	0.916604	0.877589	0.871363	0.860445	0.851491	0.928521	0.845932	0.87968	0.920503	0.861169	0.869627	0.917117	0.885096	0.926939	0.915541	0.906524	0.917712	0.919096	0.96273	0.921405	0.865848	0.911906	0.963099	0.904675	0.905802	0.900203	0.908872	0.943195	0.943924	0.921843	0.870816	0.921332	0.904063	0.87945
	4850	0.839471	0.839471	0.839471	0.840625	0.8743	0.875448	0.9112	0.89305	0.912247	0.908084	0.892331	0.879996	0.893781	0.901249	0.910599	0.869988	0.864456	0.852824	0.844429	0.920582	0.837246	0.873816	0.913256	0.85517	0.861952	0.912389	0.879331	0.920855	0.908881	0.900621	0.911714	0.912539	0.957767	0.915918	0.859132	0.905588	0.95824	0.898911	0.900411	0.895745	0.903977	0.939899	0.939296	0.918197	0.865886	0.918472	0.900056	0.876542
	4855	0.844567	0.844567	0.844567	0.845466	0.87587	0.876281	0.914149	0.894801	0.915165	0.910982	0.895565	0.882405	0.896267	0.903308	0.912379	0.871917	0.86659	0.85457	0.847122	0.924655	0.840029	0.875423	0.91634	0.856703	0.863904	0.914379	0.881514	0.922108	0.910603	0.902589	0.914025	0.914794	0.95857	0.917693	0.861772	0.907484	0.96092	0.899805	0.90244	0.897486	0.906128	0.943062	0.940844	0.918765	0.868762	0.921793	0.902746	0.878374
	4860	0.848547	0.848547	0.848547	0.8498	0.883125	0.884852	0.91901	0.903098	0.919399	0.916506	0.900166	0.886934	0.899595	0.907257	0.915152	0.876695	0.869551	0.857458	0.847802	0.925617	0.843948	0.87985	0.919542	0.860245	0.867861	0.916301	0.884869	0.927796	0.914172	0.906233	0.916563	0.918295	0.96274	0.920752	0.86341	0.911815	0.962201	0.905311	0.904266	0.898676	0.908428	0.940823	0.944089	0.921642	0.870132	0.9201	0.90251	0.876702
	4865	0.865463	0.865463	0.865463	0.867121	0.899962	0.900703	0.934392	0.916479	0.933473	0.930571	0.915034	0.901741	0.913924	0.920632	0.927811	0.892653	0.885834	0.874186	0.864873	0.940213	0.861655	0.895824	0.934617	0.876041	0.884653	0.929779	0.899932	0.941073	0.928303	0.921143	0.931255	0.932415	0.972286	0.933835	0.879878	0.925885	0.972803	0.919155	0.918382	0.9124	0.921716	0.951882	0.955797	0.933271	0.885061	0.93254	0.916875	0.890556
	4870	0.860017	0.860017	0.860017	0.862123	0.891119	0.892245	0.926915	0.910366	0.927239	0.924244	0.908876	0.895191	0.908101	0.915055	0.922325	0.884977	0.877704	0.865725	0.856896	0.934275	0.85352	0.885899	0.927088	0.866295	0.874949	0.92165	0.890918	0.931437	0.919895	0.911995	0.923361	0.924412	0.965692	0.927382	0.870978	0.918	0.966871	0.909881	0.91045	0.905469	0.914536	0.947038	0.948	0.924924	0.878422	0.926922	0.909884	0.884851
	4875	0.852428	0.852428	0.852428	0.850462	0.881947	0.882541	0.91711	0.902712	0.920894	0.917555	0.901816	0.890816	0.902824	0.909795	0.919014	0.878218	0.873182	0.860633	0.85264	0.924085	0.845429	0.883181	0.919375	0.864079	0.870144	0.919316	0.889134	0.928476	0.916701	0.909926	0.919037	0.92166	0.964337	0.923579	0.868124	0.913213	0.964321	0.907785	0.907219	0.902713	0.911316	0.946081	0.946632	0.926093	0.87524	0.927053	0.907573	0.882858
	4880	0.841598	0.841598	0.841598	0.841673	0.872281	0.873891	0.907998	0.893842	0.911278	0.908579	0.893225	0.880302	0.89313	0.900157	0.909119	0.868779	0.8622	0.849815	0.841491	0.913667	0.835556	0.872103	0.909687	0.85417	0.86051	0.908966	0.878034	0.91905	0.90714	0.899865	0.909135	0.911898	0.956469	0.914485	0.857328	0.904122	0.956128	0.898478	0.897687	0.893441	0.900631	0.936279	0.938024	0.916769	0.864368	0.915812	0.896418	0.87275
	4885	0.866665	0.866665	0.866665	0.866294	0.896403	0.897563	0.930904	0.91724	0.932976	0.93027	0.914176	0.903119	0.914585	0.922189	0.930039	0.892124	0.885927	0.873756	0.865157	0.936844	0.861215	0.895762	0.932461	0.876065	0.883418	0.928985	0.900909	0.940395	0.928655	0.921742	0.9303	0.93415	0.973419	0.934282	0.879813	0.925094	0.97288	0.91928	0.917201	0.912235	0.920755	0.951649	0.955537	0.934083	0.885915	0.933333	0.915935	0.890243
	4890	0.887625	0.887625	0.887625	0.886734	0.920617	0.921586	0.951284	0.937086	0.951962	0.948817	0.934134	0.924189	0.93471	0.940961	0.94825	0.91529	0.909481	0.898655	0.889357	0.955135	0.886531	0.918316	0.951836	0.896898	0.906177	0.946779	0.920818	0.957734	0.946544	0.940207	0.949148	0.951331	0.985726	0.951931	0.902437	0.944663	0.984454	0.938439	0.936484	0.930597	0.9403	0.965053	0.969435	0.949245	0.905552	0.94832	0.934418	0.908725
	4895	0.909024	0.909024	0.909024	0.905866	0.938946	0.938281	0.965376	0.952859	0.96624	0.963182	0.950614	0.944427	0.953825	0.959051	0.965053	0.935534	0.931705	0.922182	0.913489	0.967869	0.908652	0.936819	0.966528	0.913228	0.92454	0.961491	0.93732	0.967122	0.959963	0.953667	0.96303	0.96443	0.992385	0.966221	0.921662	0.958195	0.990963	0.951326	0.952114	0.947683	0.956845	0.978765	0.978224	0.960172	0.923731	0.963059	0.951291	0.928771
	4900	0.897807	0.897807	0.897807	0.895884	0.93171	0.932952	0.959269	0.947025	0.959987	0.955892	0.942531	0.935282	0.944946	0.950784	0.958659	0.926924	0.922764	0.912312	0.903627	0.961927	0.900057	0.930597	0.95985	0.908229	0.917464	0.957457	0.932481	0.965189	0.954665	0.948573	0.957902	0.958726	0.990458	0.961221	0.915292	0.954743	0.988746	0.947718	0.948044	0.942681	0.953184	0.973647	0.975526	0.958229	0.918131	0.957646	0.94682	0.923581
	4905	0.926164	0.926164	0.926164	0.917892	0.946923	0.940289	0.965419	0.947882	0.966641	0.962087	0.953167	0.951917	0.961243	0.961795	0.96928	0.941115	0.943542	0.934957	0.929264	0.960112	0.918407	0.947335	0.967539	0.92472	0.932294	0.965444	0.944471	0.96061	0.962267	0.958231	0.965983	0.966126	0.98142	0.969935	0.932623	0.95825	0.985008	0.951299	0.962503	0.960234	0.968907	0.991621	0.980828	0.965878	0.943923	0.98256	0.966424	0.951653
	4910	0.900812	0.900812	0.900812	0.895142	0.925263	0.920841	0.949883	0.93339	0.952427	0.948363	0.936999	0.932162	0.942681	0.94514	0.953699	0.920808	0.920158	0.909962	0.904055	0.947974	0.89402	0.926278	0.952881	0.906333	0.912691	0.951765	0.927131	0.95209	0.94923	0.944111	0.951981	0.953157	0.979239	0.956872	0.911501	0.945037	0.981803	0.939423	0.946208	0.94322	0.950566	0.979275	0.973118	0.956202	0.921626	0.966093	0.947783	0.929808
	4915	0.882054	0.882054	0.882054	0.87782	0.911433	0.907888	0.937592	0.921731	0.941717	0.937409	0.925063	0.91804	0.929115	0.9325	0.941514	0.906795	0.904357	0.892767	0.887489	0.937981	0.877282	0.912712	0.941553	0.894747	0.899064	0.942391	0.915685	0.94608	0.939687	0.934149	0.941773	0.94301	0.974687	0.946654	0.897716	0.935772	0.975864	0.930853	0.935172	0.931875	0.938138	0.969242	0.966354	0.94934	0.907064	0.954632	0.936033	0.916479
	4920	0.883739	0.883739	0.883739	0.881569	0.911456	0.909156	0.941138	0.923147	0.943062	0.938753	0.925151	0.916528	0.927958	0.93233	0.941845	0.906278	0.903637	0.891724	0.886169	0.942705	0.878549	0.913339	0.944319	0.896299	0.900883	0.943871	0.917602	0.949817	0.942276	0.93707	0.944552	0.946559	0.977682	0.947802	0.899195	0.937889	0.980783	0.932433	0.936072	0.931434	0.938737	0.969009	0.96901	0.950336	0.908336	0.954701	0.936598	0.914732
	4925	0.873383	0.873383	0.873383	0.872818	0.90454	0.902489	0.936909	0.91931	0.937978	0.933054	0.918721	0.908841	0.920695	0.927231	0.93543	0.899337	0.895854	0.882508	0.878082	0.94339	0.87088	0.906432	0.940902	0.888937	0.89326	0.941661	0.912686	0.948097	0.937419	0.930803	0.93929	0.941091	0.975506	0.941952	0.890378	0.93276	0.977775	0.926562	0.929039	0.92481	0.931595	0.962368	0.963261	0.944713	0.898172	0.945796	0.929567	0.906551
	4930	0.885024	0.885024	0.885024	0.88362	0.915662	0.913313	0.945104	0.927929	0.946577	0.942795	0.929064	0.921198	0.932013	0.937561	0.945396	0.911707	0.908754	0.897434	0.89118	0.948032	0.88333	0.917317	0.949001	0.898996	0.905526	0.947793	0.921028	0.953946	0.946268	0.939566	0.9472	0.94963	0.980711	0.950113	0.901908	0.940544	0.981887	0.935309	0.937987	0.933284	0.940432	0.969812	0.970205	0.951711	0.90792	0.95383	0.937624	0.915264
	4935	0.90037	0.90037	0.90037	0.899666	0.931858	0.931013	0.959958	0.944254	0.961431	0.958147	0.944563	0.936709	0.946705	0.952282	0.959137	0.928706	0.925018	0.915277	0.906909	0.962545	0.90152	0.932024	0.962835	0.912044	0.92162	0.958784	0.934187	0.966373	0.959424	0.952188	0.960116	0.962825	0.991305	0.962433	0.917067	0.95424	0.990222	0.948608	0.949439	0.943814	0.952405	0.976678	0.979048	0.960202	0.919299	0.961056	0.94716	0.923796
	4940	0.882416	0.882416	0.882416	0.880135	0.913511	0.911908	0.94231	0.925355	0.945074	0.941365	0.927555	0.920043	0.930869	0.93542	0.944692	0.910085	0.907231	0.896639	0.889509	0.944237	0.881192	0.915868	0.945857	0.897769	0.904325	0.945081	0.919048	0.951875	0.944724	0.938641	0.945972	0.948372	0.980604	0.949397	0.901947	0.939831	0.98099	0.935176	0.937423	0.932074	0.940003	0.969335	0.970078	0.951586	0.907522	0.953816	0.936209	0.913679
	4945	0.882116	0.882116	0.882116	0.880649	0.914446	0.912934	0.943431	0.92653	0.945406	0.941884	0.927825	0.920064	0.93094	0.936118	0.944744	0.910515	0.907315	0.896434	0.889366	0.945674	0.881377	0.916269	0.946954	0.898082	0.904736	0.946217	0.919755	0.953329	0.945518	0.939148	0.946495	0.94898	0.981612	0.949761	0.901733	0.940511	0.981697	0.935761	0.93771	0.932557	0.94009	0.969111	0.970749	0.952143	0.907143	0.953079	0.936452	0.91384
	4950	0.869387	0.869387	0.869387	0.869674	0.904585	0.906178	0.939345	0.92239	0.940873	0.936337	0.920605	0.910778	0.922208	0.929739	0.939291	0.902425	0.898482	0.88754	0.879293	0.9482	0.873566	0.908598	0.942611	0.889494	0.897062	0.941304	0.913182	0.952254	0.940462	0.932671	0.941249	0.944291	0.98193	0.943097	0.893159	0.934911	0.98111	0.92998	0.928191	0.92142	0.930879	0.959618	0.96372	0.944758	0.894107	0.941358	0.925089	0.898687
	4955	0.889112	0.889112	0.889112	0.890629	0.919445	0.919686	0.951032	0.935478	0.952277	0.948122	0.934272	0.925745	0.93717	0.944057	0.951548	0.917854	0.91428	0.90364	0.896853	0.956115	0.890763	0.921001	0.954281	0.902131	0.910729	0.952371	0.925983	0.957538	0.950707	0.942266	0.951152	0.953995	0.985641	0.955239	0.907604	0.946739	0.98579	0.938664	0.942938	0.938261	0.946803	0.972512	0.972369	0.953803	0.912518	0.954728	0.941338	0.920046
	4960	0.887544	0.887544	0.887544	0.889774	0.916716	0.917279	0.949129	0.932951	0.950869	0.947383	0.933259	0.924416	0.935672	0.942506	0.950103	0.916399	0.912449	0.902687	0.894837	0.953772	0.888966	0.918315	0.952297	0.899873	0.909756	0.94852	0.922942	0.955027	0.949383	0.940662	0.949221	0.952822	0.984069	0.953036	0.90603	0.944262	0.984228	0.936527	0.940344	0.935004	0.94368	0.970481	0.970816	0.951037	0.909951	0.952399	0.938473	0.916354
	4965	0.876604	0.876604	0.876604	0.877449	0.9093	0.909811	0.944271	0.924833	0.944888	0.939747	0.924856	0.912834	0.924242	0.930579	0.939863	0.905078	0.900925	0.889135	0.882102	0.952646	0.878035	0.910958	0.946723	0.892676	0.900356	0.943919	0.916119	0.954282	0.942356	0.9356	0.944892	0.946327	0.980678	0.945264	0.896426	0.938069	0.982654	0.931534	0.931457	0.923791	0.934077	0.961569	0.965373	0.945343	0.898618	0.944994	0.929409	0.901983
	4970	0.897636	0.897636	0.897636	0.896048	0.920135	0.916707	0.950505	0.930368	0.951981	0.945817	0.934002	0.926791	0.939412	0.943152	0.952178	0.917407	0.91704	0.906417	0.902419	0.955868	0.892705	0.921827	0.953949	0.903822	0.910076	0.951752	0.92571	0.950573	0.948502	0.941394	0.951664	0.952135	0.977979	0.955486	0.909483	0.94351	0.983743	0.934712	0.94405	0.940678	0.948751	0.978091	0.969855	0.952511	0.920006	0.96415	0.945894	0.927446
	4975	0.879037	0.879037	0.879037	0.880476	0.909298	0.908712	0.944021	0.92348	0.944041	0.937435	0.923201	0.91331	0.925919	0.93225	0.94195	0.905732	0.903704	0.891783	0.886781	0.95307	0.880109	0.91221	0.947284	0.894894	0.901108	0.946401	0.918296	0.951314	0.942937	0.935189	0.94543	0.946105	0.978148	0.947076	0.898136	0.937566	0.981884	0.929932	0.934156	0.928478	0.937825	0.965824	0.96515	0.946884	0.904378	0.949793	0.933888	0.910529
	4980	0.852571	0.852571	0.852571	0.854291	0.888878	0.888984	0.925785	0.902714	0.926464	0.91874	0.904128	0.891362	0.904679	0.911003	0.922731	0.884001	0.881448	0.868569	0.863324	0.936033	0.856594	0.893142	0.929308	0.87684	0.881381	0.930339	0.89921	0.938802	0.926046	0.918627	0.928879	0.928572	0.966374	0.929187	0.877747	0.920482	0.96987	0.913868	0.916495	0.908976	0.919078	0.950306	0.951711	0.933335	0.882429	0.933399	0.915998	0.890303
	4985	0.865762	0.865762	0.865762	0.868241	0.89922	0.899925	0.934774	0.914249	0.93607	0.931121	0.916347	0.904684	0.916748	0.923356	0.932849	0.896969	0.893234	0.882377	0.874827	0.942745	0.86818	0.901519	0.938144	0.883866	0.892695	0.935421	0.906532	0.944185	0.934524	0.926505	0.936099	0.937424	0.973763	0.937501	0.888338	0.928917	0.975157	0.922482	0.924527	0.917711	0.926561	0.957659	0.958943	0.938864	0.890088	0.938944	0.923456	0.898287
	4990	0.872026	0.872026	0.872026	0.874353	0.906052	0.906556	0.942236	0.92193	0.940478	0.935953	0.919446	0.908137	0.919631	0.927339	0.935652	0.900128	0.896143	0.884122	0.876342	0.951289	0.872083	0.906903	0.944012	0.888317	0.896601	0.941821	0.913359	0.951778	0.939559	0.932333	0.941778	0.943271	0.979188	0.941907	0.891808	0.93451	0.980668	0.928222	0.927827	0.920603	0.931159	0.958398	0.963726	0.942709	0.894804	0.940809	0.926703	0.898717
	4995	0.879961	0.879961	0.879961	0.876202	0.90221	0.899379	0.929766	0.916079	0.936376	0.93228	0.920874	0.912046	0.922506	0.925962	0.934739	0.899841	0.896435	0.884185	0.879402	0.929528	0.871087	0.902378	0.933245	0.884631	0.89041	0.93148	0.906094	0.935511	0.930167	0.925022	0.93288	0.934722	0.964047	0.938023	0.88968	0.927446	0.966808	0.920058	0.926051	0.9225	0.929453	0.960815	0.956043	0.937679	0.900011	0.946829	0.928984	0.909255
	5000	0.878954	0.878954	0.878954	0.875413	0.900828	0.899858	0.930814	0.918069	0.936149	0.932194	0.919939	0.91111	0.92168	0.926181	0.935486	0.898938	0.89551	0.88319	0.877383	0.930692	0.870368	0.90166	0.93302	0.8831	0.89008	0.930687	0.905294	0.936195	0.929728	0.924672	0.932924	0.935099	0.966481	0.937875	0.888101	0.926752	0.968995	0.920401	0.923464	0.919616	0.926864	0.957835	0.955127	0.936682	0.896918	0.943247	0.925379	0.904294
	5005	0.865434	0.865434	0.865434	0.863874	0.892635	0.894548	0.927533	0.914543	0.932113	0.927224	0.912645	0.902005	0.913825	0.920256	0.930809	0.890443	0.885518	0.873074	0.866154	0.934427	0.860839	0.893418	0.929119	0.873845	0.880761	0.926887	0.898742	0.935506	0.924748	0.918367	0.928576	0.930383	0.969811	0.93343	0.879596	0.92337	0.970684	0.916232	0.9165	0.91184	0.920649	0.952479	0.951456	0.932101	0.886185	0.934925	0.916891	0.892919
	5010	0.895886	0.895886	0.895886	0.893166	0.91576	0.914099	0.946425	0.93006	0.949657	0.945313	0.932464	0.923764	0.93451	0.938163	0.94756	0.912663	0.910118	0.898928	0.892629	0.947341	0.887373	0.916189	0.948189	0.898046	0.905635	0.943652	0.919808	0.948506	0.943881	0.938619	0.947218	0.949403	0.976451	0.950863	0.903742	0.940271	0.980808	0.933002	0.937422	0.931955	0.941701	0.969636	0.967126	0.947215	0.913042	0.956628	0.937696	0.91516
	5015	0.856708	0.856708	0.856708	0.857466	0.885987	0.885308	0.921082	0.903859	0.9232	0.919202	0.904414	0.89279	0.906084	0.912663	0.920775	0.88177	0.875797	0.86385	0.857023	0.931135	0.850118	0.882176	0.923495	0.863147	0.870232	0.919169	0.887596	0.925709	0.916425	0.908181	0.920061	0.920619	0.960677	0.92468	0.868645	0.913756	0.963235	0.904792	0.909002	0.905104	0.913205	0.949212	0.944852	0.922839	0.878366	0.929375	0.9108	0.887969
	5020	0.854806	0.854806	0.854806	0.856997	0.889832	0.89184	0.925391	0.909677	0.92548	0.920836	0.904868	0.891685	0.904727	0.912633	0.921166	0.882418	0.875874	0.863001	0.855056	0.933746	0.85172	0.886923	0.926279	0.868398	0.873677	0.92457	0.89308	0.934895	0.920387	0.912248	0.923466	0.923895	0.967703	0.927728	0.869733	0.918856	0.968054	0.912168	0.911395	0.907123	0.915502	0.946647	0.949189	0.928721	0.878003	0.926583	0.910385	0.886239
	5025	0.872754	0.872754	0.872754	0.870671	0.902847	0.903676	0.934758	0.922707	0.938729	0.935594	0.920868	0.911678	0.923362	0.929676	0.937846	0.900445	0.894606	0.883687	0.874956	0.940529	0.869091	0.901622	0.936621	0.880664	0.888799	0.93285	0.904999	0.941496	0.932453	0.924832	0.934447	0.937389	0.976001	0.940145	0.886428	0.92974	0.97423	0.923318	0.92283	0.918539	0.927374	0.957828	0.957765	0.937727	0.892474	0.939537	0.921112	0.89774
	5030	0.883903	0.883903	0.883903	0.881074	0.918888	0.919735	0.947756	0.934631	0.950325	0.947293	0.933284	0.925203	0.935283	0.940932	0.948798	0.915852	0.910653	0.901171	0.89105	0.951713	0.885987	0.918155	0.949397	0.895829	0.905766	0.945167	0.918969	0.955405	0.945211	0.93835	0.947261	0.949297	0.984622	0.95074	0.902714	0.942983	0.98151	0.937729	0.935834	0.929831	0.939742	0.965516	0.96763	0.948584	0.903618	0.947975	0.933111	0.908251
	5035	0.903064	0.903064	0.903064	0.896972	0.925985	0.922496	0.950456	0.935913	0.953019	0.949109	0.937406	0.932888	0.943545	0.946497	0.955046	0.921135	0.920554	0.909795	0.904006	0.947465	0.894225	0.927519	0.952507	0.907085	0.912879	0.952655	0.928886	0.952976	0.949687	0.945416	0.952891	0.954591	0.98125	0.958378	0.91271	0.946558	0.983146	0.941184	0.946898	0.945169	0.951681	0.979292	0.97425	0.957898	0.92381	0.966617	0.949072	0.931895
	5040	0.864811	0.864811	0.864811	0.86454	0.894736	0.89404	0.92954	0.910755	0.932241	0.925982	0.912303	0.900736	0.913849	0.919348	0.929874	0.891146	0.887519	0.874472	0.869916	0.937946	0.862638	0.896485	0.932933	0.879291	0.884284	0.932735	0.902722	0.938717	0.928757	0.921878	0.932397	0.932566	0.969143	0.935289	0.882902	0.925224	0.972699	0.917438	0.921296	0.916051	0.924608	0.957253	0.955313	0.936368	0.8906	0.940516	0.92239	0.899112
	5045	0.860311	0.860311	0.860311	0.85814	0.888412	0.88721	0.922687	0.904786	0.926747	0.920121	0.906846	0.895491	0.908308	0.91366	0.924051	0.884342	0.881675	0.869011	0.863888	0.930341	0.855178	0.890832	0.926108	0.872458	0.876494	0.927034	0.896374	0.931316	0.920915	0.913746	0.924369	0.924367	0.962823	0.9287	0.875874	0.918309	0.96635	0.910574	0.915852	0.911814	0.920617	0.954859	0.948689	0.930891	0.885105	0.93724	0.918101	0.89664
	5050	0.864877	0.864877	0.864877	0.862021	0.893333	0.890513	0.92549	0.906177	0.928583	0.922316	0.909592	0.898985	0.912163	0.916486	0.926261	0.887929	0.88562	0.873216	0.868499	0.93137	0.858217	0.894592	0.928838	0.876394	0.879957	0.930071	0.899474	0.932427	0.923655	0.916892	0.927378	0.926688	0.963545	0.931895	0.879748	0.920897	0.967605	0.913332	0.920161	0.916882	0.924903	0.959381	0.952318	0.934625	0.890758	0.942445	0.9231	0.903123
	5055	0.860677	0.860677	0.860677	0.859473	0.891851	0.890199	0.925193	0.906251	0.928283	0.922546	0.908891	0.89697	0.909925	0.915135	0.924779	0.886261	0.882773	0.869783	0.864512	0.931657	0.855478	0.892737	0.928281	0.875188	0.879379	0.929389	0.898515	0.934786	0.924185	0.917341	0.927443	0.927225	0.966161	0.931155	0.877619	0.920924	0.968874	0.914193	0.918183	0.914063	0.921801	0.956167	0.953229	0.934603	0.886622	0.938618	0.920024	0.897873
	5060	0.84983	0.84983	0.84983	0.848342	0.87946	0.878546	0.914077	0.89864	0.917136	0.912269	0.897436	0.885587	0.89855	0.90542	0.914185	0.872987	0.868531	0.854381	0.848958	0.920922	0.840835	0.879866	0.916503	0.861816	0.864662	0.918914	0.887228	0.924996	0.912357	0.905397	0.91524	0.916331	0.959292	0.920796	0.863399	0.910442	0.961196	0.903644	0.906367	0.903748	0.911074	0.946414	0.944033	0.924995	0.87538	0.927477	0.90865	0.886899
	5065	0.857948	0.857948	0.857948	0.859584	0.886024	0.88684	0.922384	0.907222	0.923324	0.919027	0.903632	0.890432	0.90329	0.911217	0.919231	0.879451	0.87386	0.859594	0.853708	0.928401	0.849285	0.884835	0.92348	0.867223	0.87194	0.923489	0.893206	0.931087	0.918478	0.911275	0.921278	0.922983	0.964077	0.926237	0.869185	0.91697	0.966403	0.90906	0.911109	0.907865	0.915564	0.947582	0.94854	0.927974	0.880562	0.928581	0.912499	0.88977
	5070	0.851963	0.851963	0.851963	0.853626	0.881901	0.882981	0.91822	0.903046	0.919458	0.914636	0.899377	0.886321	0.899758	0.907586	0.916212	0.875293	0.869793	0.855586	0.849852	0.924918	0.84456	0.880847	0.919415	0.86321	0.867223	0.920485	0.889166	0.927347	0.914493	0.90686	0.91744	0.918537	0.961726	0.923219	0.865197	0.913688	0.963706	0.905482	0.908356	0.905449	0.913204	0.945997	0.945613	0.925682	0.877248	0.92627	0.909712	0.88798
	5075	0.834402	0.834402	0.834402	0.839304	0.869875	0.872935	0.909539	0.890227	0.907396	0.902055	0.884707	0.869	0.883289	0.892052	0.901975	0.860174	0.853858	0.839286	0.832224	0.918093	0.830233	0.868082	0.909549	0.851775	0.855641	0.909264	0.876624	0.921502	0.904798	0.897336	0.908322	0.908801	0.954857	0.911071	0.851196	0.902607	0.957391	0.895855	0.894755	0.889296	0.898144	0.930543	0.936751	0.914987	0.861102	0.910909	0.894098	0.86812
	5080	0.838491	0.838491	0.838491	0.842532	0.872237	0.875254	0.91182	0.893701	0.911252	0.906366	0.889451	0.874738	0.888613	0.897258	0.906873	0.864947	0.8589	0.845356	0.83767	0.920681	0.833947	0.870761	0.912142	0.853624	0.859248	0.91125	0.878882	0.921957	0.907203	0.89911	0.910478	0.911054	0.957472	0.91421	0.855049	0.904923	0.959148	0.898193	0.897532	0.892625	0.901179	0.934986	0.938377	0.916894	0.863524	0.914276	0.897173	0.871984
	5085	0.831919	0.831919	0.831919	0.833735	0.865096	0.867707	0.903741	0.886352	0.905364	0.89914	0.883341	0.868695	0.8826	0.890561	0.901573	0.858219	0.853254	0.839082	0.832564	0.911848	0.827306	0.865992	0.904755	0.849288	0.852398	0.906179	0.873446	0.916281	0.900722	0.893239	0.904248	0.904378	0.951475	0.908525	0.848867	0.89849	0.953552	0.89276	0.892341	0.888176	0.895831	0.931326	0.932612	0.913414	0.858577	0.911533	0.892694	0.869031
	5090	0.844985	0.844985	0.844985	0.848039	0.877163	0.879914	0.916128	0.898729	0.916678	0.91123	0.895222	0.880812	0.894473	0.902857	0.912603	0.87123	0.865829	0.852299	0.845355	0.924806	0.841281	0.877335	0.917093	0.860238	0.865383	0.916699	0.885071	0.926733	0.912516	0.904519	0.915552	0.916421	0.960851	0.919273	0.861394	0.909881	0.962768	0.903272	0.902833	0.898267	0.906297	0.939541	0.941916	0.921685	0.86948	0.919574	0.902412	0.878065
	5095	0.841976	0.841976	0.841976	0.844868	0.871951	0.874561	0.911048	0.894147	0.911894	0.907141	0.891388	0.876655	0.890498	0.898607	0.908008	0.866077	0.860191	0.846751	0.839366	0.918635	0.835278	0.870716	0.911273	0.853146	0.858886	0.909488	0.877806	0.919258	0.906014	0.897943	0.90921	0.910302	0.955196	0.9138	0.854775	0.903467	0.957505	0.896443	0.896721	0.892556	0.900624	0.935492	0.936428	0.915171	0.864481	0.915127	0.896819	0.872961
	5100	0.840984	0.840984	0.840984	0.844143	0.870613	0.873244	0.910205	0.892853	0.91163	0.906246	0.890815	0.87562	0.889333	0.89766	0.907376	0.865764	0.860148	0.846546	0.839856	0.918212	0.835828	0.870752	0.911147	0.853984	0.859305	0.909509	0.878141	0.919728	0.906288	0.898164	0.909106	0.910395	0.954114	0.913087	0.854931	0.903153	0.95693	0.896128	0.896623	0.892157	0.899862	0.934618	0.935707	0.914987	0.864001	0.914605	0.896758	0.872848
	5105	0.828249	0.828249	0.828249	0.832	0.860256	0.863379	0.900392	0.88197	0.902441	0.896483	0.880873	0.864603	0.878544	0.886433	0.897158	0.854466	0.848946	0.835394	0.828075	0.908839	0.823881	0.86043	0.901157	0.844326	0.849171	0.900547	0.868036	0.911346	0.896729	0.888393	0.899721	0.900182	0.946512	0.903534	0.844572	0.893777	0.949137	0.886957	0.887158	0.88188	0.890524	0.926082	0.927265	0.906711	0.852926	0.905689	0.886974	0.862392
	5110	0.833117	0.833117	0.833117	0.836486	0.862242	0.865855	0.903399	0.885838	0.905145	0.899785	0.883534	0.867896	0.881302	0.889892	0.900957	0.857896	0.852441	0.83859	0.831696	0.91168	0.828546	0.864738	0.904494	0.849146	0.853823	0.903889	0.873158	0.916292	0.901561	0.894209	0.904159	0.906328	0.950897	0.907288	0.849676	0.89796	0.953876	0.89194	0.890715	0.885239	0.893234	0.928206	0.931908	0.910943	0.857529	0.908603	0.890326	0.864728
	5115	0.86989	0.86989	0.86989	0.873873	0.899585	0.901922	0.937875	0.91999	0.936815	0.932362	0.916262	0.903399	0.915961	0.924237	0.932618	0.895209	0.889946	0.877548	0.869953	0.945539	0.867589	0.898896	0.938483	0.880876	0.889599	0.934248	0.905823	0.944021	0.933062	0.924985	0.935347	0.937561	0.974939	0.937925	0.884296	0.929231	0.977152	0.921425	0.921892	0.915669	0.925573	0.95374	0.957868	0.936074	0.890412	0.93517	0.919916	0.893936
	5120	0.858984	0.858984	0.858984	0.859613	0.885737	0.887503	0.921836	0.903058	0.926432	0.919817	0.906888	0.892187	0.903976	0.908793	0.921109	0.883069	0.879382	0.866579	0.860635	0.926371	0.857322	0.889307	0.924005	0.873889	0.879735	0.921518	0.894405	0.93266	0.921126	0.915402	0.924528	0.92558	0.959981	0.925693	0.876114	0.917308	0.964618	0.910817	0.911658	0.903625	0.913427	0.944262	0.945894	0.926729	0.880531	0.929437	0.910902	0.884936
	5125	0.846294	0.846294	0.846294	0.845087	0.874942	0.874702	0.909354	0.892169	0.914199	0.909337	0.895321	0.88252	0.894406	0.899891	0.910841	0.871076	0.866973	0.8532	0.847386	0.912713	0.840587	0.877839	0.912427	0.862325	0.866582	0.912877	0.883712	0.922849	0.911368	0.90582	0.913728	0.915709	0.953944	0.916602	0.863188	0.906582	0.956731	0.901515	0.902498	0.896301	0.904407	0.939171	0.941044	0.921458	0.871018	0.9232	0.903082	0.878404
	5130	0.845821	0.845821	0.845821	0.846221	0.874107	0.873729	0.910993	0.891551	0.913675	0.908967	0.894281	0.879899	0.892653	0.899027	0.90902	0.869484	0.865068	0.850913	0.845385	0.915939	0.839426	0.876886	0.91402	0.861785	0.866047	0.913985	0.883901	0.924185	0.912089	0.906069	0.914174	0.916518	0.955001	0.916211	0.862126	0.906643	0.958968	0.900873	0.902344	0.896084	0.904157	0.939226	0.942178	0.921178	0.870498	0.922391	0.902777	0.877452
	5135	0.846029	0.846029	0.846029	0.845682	0.874643	0.874495	0.910658	0.892596	0.914252	0.909746	0.894971	0.881242	0.893708	0.900025	0.910018	0.87022	0.865623	0.851949	0.845787	0.915719	0.839486	0.877062	0.913546	0.861484	0.865689	0.913491	0.883628	0.923887	0.9118	0.905648	0.913834	0.916231	0.955705	0.916602	0.862136	0.90688	0.958664	0.901535	0.90228	0.896437	0.904406	0.939567	0.941932	0.921346	0.870514	0.922486	0.902417	0.877434
	5140	0.860261	0.860261	0.860261	0.861293	0.889803	0.889913	0.924148	0.904023	0.925872	0.919415	0.906332	0.891916	0.904103	0.909406	0.920336	0.883264	0.879857	0.865462	0.860647	0.926753	0.856409	0.891313	0.925903	0.876062	0.880425	0.925719	0.896947	0.934989	0.922625	0.917357	0.926442	0.926222	0.960353	0.927233	0.875971	0.918664	0.96545	0.912192	0.914769	0.907925	0.91687	0.947145	0.949814	0.930685	0.884151	0.932706	0.915995	0.891401
	5145	0.847076	0.847076	0.847076	0.847112	0.87627	0.877095	0.910757	0.895511	0.915021	0.910631	0.896507	0.883634	0.896076	0.90287	0.912243	0.872672	0.867825	0.854754	0.847787	0.914376	0.841074	0.877328	0.912962	0.860459	0.865755	0.912655	0.882716	0.921742	0.910702	0.90364	0.912593	0.91462	0.955085	0.917079	0.861395	0.906302	0.95624	0.900923	0.901751	0.897668	0.904394	0.939098	0.939713	0.920335	0.87001	0.920877	0.902198	0.879924
	5150	0.852568	0.852568	0.852568	0.852781	0.882004	0.883098	0.916977	0.901039	0.920931	0.916014	0.901898	0.88903	0.901343	0.907965	0.917916	0.878628	0.874001	0.860968	0.85433	0.921258	0.848347	0.883677	0.91927	0.866952	0.8724	0.918629	0.889211	0.928143	0.916772	0.909945	0.919017	0.920817	0.960291	0.922871	0.868427	0.912852	0.961968	0.907169	0.90794	0.903038	0.910424	0.943926	0.945	0.925693	0.876041	0.926167	0.907941	0.884776
	5155	0.899614	0.899614	0.899614	0.888629	0.913489	0.90351	0.931509	0.912931	0.938411	0.933599	0.926415	0.923797	0.934024	0.931032	0.939988	0.909718	0.911924	0.902942	0.8992	0.92553	0.883966	0.912854	0.936041	0.893902	0.899038	0.932912	0.91024	0.925715	0.930764	0.927223	0.935287	0.934487	0.950639	0.941043	0.900785	0.925798	0.958097	0.918872	0.933201	0.931021	0.938434	0.970698	0.953226	0.937761	0.916049	0.962597	0.938389	0.924912
	5160	0.842398	0.842398	0.842398	0.841834	0.867209	0.86752	0.903668	0.889104	0.909004	0.9051	0.890591	0.878699	0.891721	0.898598	0.908032	0.865749	0.86083	0.847949	0.841631	0.909969	0.833526	0.868537	0.906511	0.851251	0.856945	0.905535	0.875125	0.912527	0.903578	0.896036	0.90565	0.908538	0.950424	0.911792	0.854787	0.899581	0.952331	0.892834	0.895497	0.892345	0.898889	0.937229	0.933983	0.913358	0.865112	0.917705	0.896838	0.875252
	5165	0.877205	0.877205	0.877205	0.876018	0.904623	0.905226	0.938858	0.92298	0.940437	0.936214	0.921692	0.912699	0.924829	0.930891	0.940175	0.902042	0.898181	0.887204	0.87937	0.944943	0.872986	0.9044	0.940048	0.883827	0.892837	0.936448	0.908367	0.94234	0.934549	0.927492	0.938182	0.939545	0.976149	0.9427	0.890915	0.93194	0.977786	0.924468	0.92717	0.922381	0.932101	0.962711	0.960199	0.939896	0.897953	0.944721	0.927114	0.903951
	5170	0.849769	0.849769	0.849769	0.847348	0.882455	0.883323	0.913204	0.90085	0.919464	0.915542	0.901178	0.89106	0.902643	0.908227	0.91861	0.87899	0.873545	0.861576	0.853871	0.917037	0.846345	0.883403	0.916016	0.865734	0.870109	0.916611	0.887832	0.926519	0.915306	0.908963	0.917325	0.919429	0.961327	0.923167	0.868524	0.913033	0.959631	0.908693	0.907679	0.903707	0.910414	0.944219	0.945075	0.926793	0.875664	0.926499	0.907134	0.884881
	5175	0.913702	0.913702	0.913702	0.909363	0.940896	0.939417	0.964755	0.951789	0.966058	0.961622	0.949534	0.945509	0.955138	0.958974	0.967156	0.935814	0.934534	0.924564	0.917224	0.963366	0.911215	0.940728	0.965973	0.918735	0.926691	0.964388	0.9415	0.966336	0.961401	0.955922	0.964518	0.96561	0.990763	0.969206	0.925689	0.960061	0.990889	0.952951	0.957928	0.954037	0.964264	0.9846	0.981609	0.965416	0.933555	0.971754	0.957895	0.938705
	5180	0.894464	0.894464	0.894464	0.889466	0.918334	0.913628	0.942922	0.927407	0.94739	0.941937	0.931788	0.926181	0.937354	0.939478	0.948332	0.914677	0.913598	0.902465	0.898815	0.944002	0.887831	0.918459	0.946698	0.899175	0.904088	0.947412	0.921381	0.944711	0.941632	0.936045	0.945564	0.945005	0.971814	0.951673	0.906443	0.940945	0.975665	0.931479	0.94299	0.940831	0.948751	0.977535	0.966444	0.950434	0.918906	0.963561	0.947133	0.931267
	5185	0.880719	0.880719	0.880719	0.876883	0.909707	0.906018	0.936481	0.920509	0.941456	0.935628	0.924744	0.917588	0.929098	0.932491	0.941737	0.907098	0.904967	0.893291	0.889579	0.940727	0.878769	0.911003	0.941338	0.892143	0.896918	0.942218	0.914228	0.943094	0.937054	0.930657	0.940206	0.93993	0.970522	0.945113	0.897682	0.934849	0.973009	0.926512	0.934996	0.931834	0.939084	0.969923	0.961764	0.945598	0.906822	0.954408	0.937847	0.91967
	5190	0.85034	0.85034	0.85034	0.846298	0.880281	0.876949	0.913738	0.89524	0.917802	0.910227	0.897263	0.886127	0.899163	0.904684	0.914458	0.874529	0.872751	0.85833	0.855342	0.923153	0.845055	0.884408	0.918689	0.867009	0.867705	0.923034	0.890744	0.926836	0.914266	0.907616	0.917764	0.917207	0.955834	0.92101	0.866819	0.910248	0.959763	0.904236	0.907967	0.90492	0.911979	0.947658	0.942232	0.926244	0.87716	0.931133	0.911155	0.88979
	5195	0.838918	0.838918	0.838918	0.83571	0.872215	0.869964	0.906509	0.887316	0.909819	0.90167	0.887856	0.87737	0.890012	0.896506	0.906883	0.866547	0.865671	0.851939	0.847577	0.917278	0.837338	0.878023	0.911623	0.860821	0.861803	0.917226	0.884469	0.921905	0.907947	0.900501	0.910823	0.909864	0.950042	0.913188	0.859938	0.903136	0.953049	0.898064	0.900822	0.896793	0.905267	0.939447	0.935131	0.920108	0.868145	0.922098	0.903401	0.881197
	5200	0.871884	0.871884	0.871884	0.869667	0.901667	0.899128	0.932162	0.915678	0.935362	0.930181	0.917731	0.908781	0.920481	0.926031	0.934311	0.89856	0.895736	0.883593	0.878992	0.938197	0.869414	0.903961	0.936642	0.885415	0.89025	0.937954	0.908859	0.941493	0.932512	0.925575	0.934815	0.935563	0.969588	0.938751	0.889637	0.929431	0.971984	0.921974	0.92768	0.924508	0.931305	0.963134	0.958098	0.941025	0.897397	0.945637	0.930348	0.910276
	5205	0.856873	0.856873	0.856873	0.854779	0.885675	0.883532	0.918745	0.902154	0.921972	0.917076	0.903414	0.892354	0.904458	0.910764	0.919123	0.880979	0.877614	0.864054	0.859232	0.924017	0.850301	0.888201	0.922453	0.871033	0.874472	0.924642	0.89451	0.930511	0.919423	0.912911	0.921511	0.922979	0.960806	0.925383	0.871887	0.915135	0.963351	0.909624	0.912163	0.909089	0.915135	0.949575	0.947866	0.929977	0.881281	0.932062	0.914244	0.892635
	5210	0.865183	0.865183	0.865183	0.863005	0.896149	0.89357	0.929089	0.910827	0.931557	0.925795	0.912322	0.901523	0.913989	0.919889	0.928148	0.890951	0.88801	0.874965	0.870123	0.936589	0.861065	0.898097	0.932824	0.87995	0.884025	0.934348	0.903703	0.939234	0.928388	0.921324	0.931074	0.931425	0.968471	0.934258	0.881605	0.924206	0.970903	0.918047	0.92099	0.917407	0.924561	0.957694	0.954929	0.937274	0.889788	0.940359	0.922589	0.900454
	5215	0.84726	0.84726	0.84726	0.846254	0.882351	0.882314	0.917399	0.899294	0.919109	0.912279	0.897308	0.885721	0.899411	0.905741	0.916947	0.874763	0.871356	0.857074	0.851748	0.924956	0.843842	0.883914	0.9194	0.866061	0.868447	0.92288	0.890325	0.929611	0.915778	0.909058	0.919826	0.919035	0.962882	0.923935	0.866391	0.913233	0.964691	0.907444	0.909003	0.904876	0.913346	0.94734	0.946809	0.928958	0.876659	0.92948	0.910199	0.887193
	5220	0.848206	0.848206	0.848206	0.846806	0.87544	0.874626	0.910454	0.895185	0.915199	0.910864	0.896559	0.884213	0.896835	0.903738	0.912078	0.872298	0.867691	0.854705	0.848695	0.91753	0.840509	0.877447	0.914083	0.860427	0.864527	0.914742	0.884143	0.922147	0.911214	0.903764	0.912881	0.915291	0.956071	0.91761	0.861753	0.906622	0.957611	0.901171	0.902077	0.899276	0.904959	0.941643	0.939926	0.920907	0.870651	0.922769	0.903149	0.881237
	5225	0.845531	0.845531	0.845531	0.843974	0.876515	0.875299	0.911809	0.893862	0.915029	0.90969	0.895139	0.882655	0.895643	0.901792	0.911354	0.870979	0.866781	0.853387	0.847765	0.919858	0.839255	0.877912	0.914969	0.860731	0.864125	0.916485	0.884565	0.92368	0.911061	0.904231	0.914223	0.914644	0.957073	0.918125	0.862121	0.907763	0.959501	0.90208	0.903615	0.899776	0.906806	0.943499	0.941616	0.92263	0.871006	0.924814	0.905169	0.881984
	5230	0.842677	0.842677	0.842677	0.842971	0.872491	0.872479	0.909128	0.892063	0.911452	0.907792	0.891936	0.87875	0.891567	0.898965	0.907452	0.866981	0.861573	0.848618	0.841317	0.91701	0.834583	0.872717	0.911525	0.855729	0.860448	0.911514	0.880049	0.920836	0.908125	0.900868	0.910405	0.91235	0.95576	0.914275	0.857403	0.904183	0.95744	0.898728	0.898598	0.89475	0.901567	0.938289	0.939055	0.918125	0.865956	0.918486	0.899441	0.875321
	5235	0.844971	0.844971	0.844971	0.845384	0.873584	0.874837	0.910438	0.895329	0.912961	0.909387	0.892966	0.880116	0.892477	0.900443	0.909312	0.868165	0.862575	0.849022	0.841321	0.916984	0.836461	0.873996	0.912341	0.856945	0.861899	0.911566	0.881438	0.922591	0.909405	0.902517	0.911563	0.914333	0.957342	0.915642	0.858179	0.905631	0.958456	0.900607	0.898874	0.894558	0.902116	0.936842	0.940144	0.918858	0.867073	0.917886	0.899156	0.87423
	5240	0.862227	0.862227	0.862227	0.861728	0.892264	0.892696	0.926684	0.91077	0.929257	0.925714	0.910594	0.89924	0.910774	0.917671	0.926544	0.888411	0.883627	0.87129	0.863847	0.931597	0.857659	0.893887	0.929024	0.875796	0.882191	0.92807	0.899526	0.937936	0.926434	0.919982	0.92826	0.930989	0.969946	0.931709	0.879118	0.922728	0.970803	0.917331	0.917311	0.912328	0.920024	0.952568	0.954715	0.934494	0.885186	0.934276	0.917281	0.892764
	5245	0.855266	0.855266	0.855266	0.854959	0.885709	0.887058	0.92162	0.905706	0.923366	0.919251	0.903374	0.891271	0.903034	0.910423	0.920044	0.880264	0.87545	0.862293	0.854892	0.927309	0.850016	0.887284	0.92324	0.8694	0.874807	0.923101	0.893757	0.933951	0.920196	0.914191	0.922952	0.925123	0.966419	0.926162	0.871763	0.917471	0.967702	0.912396	0.911	0.905844	0.91397	0.946436	0.94981	0.929596	0.878478	0.928171	0.910884	0.88545
	5250	0.857767	0.857767	0.857767	0.857275	0.888198	0.88941	0.923876	0.907801	0.926024	0.921715	0.906242	0.894242	0.90612	0.913184	0.922849	0.883526	0.878754	0.865864	0.858624	0.929666	0.853338	0.8899	0.925647	0.871851	0.877671	0.925182	0.896065	0.935596	0.922552	0.916449	0.92539	0.927377	0.967996	0.928627	0.8749	0.919878	0.969241	0.914508	0.913581	0.908378	0.916546	0.948788	0.951525	0.931426	0.881182	0.930585	0.913433	0.888244
	5255	0.850596	0.850596	0.850596	0.851266	0.883578	0.885048	0.921575	0.904105	0.923685	0.918525	0.90256	0.890219	0.903039	0.910582	0.920423	0.87975	0.87489	0.862541	0.855113	0.931926	0.848869	0.884984	0.923827	0.866389	0.87288	0.922826	0.891585	0.932242	0.919254	0.911191	0.92191	0.92315	0.966977	0.925578	0.869883	0.916139	0.967789	0.909816	0.909573	0.904104	0.913259	0.94719	0.94759	0.927337	0.875153	0.926947	0.908599	0.882973
	5260	0.836381	0.836381	0.836381	0.837521	0.8662	0.868555	0.903017	0.888055	0.906363	0.902263	0.88647	0.873237	0.885455	0.893389	0.903744	0.861803	0.856538	0.842918	0.835742	0.907427	0.830774	0.868624	0.904965	0.852949	0.857037	0.905493	0.875734	0.917578	0.903952	0.897188	0.905436	0.908453	0.951926	0.909735	0.852858	0.899959	0.953075	0.895679	0.893957	0.889218	0.895993	0.931241	0.935119	0.915132	0.861228	0.912458	0.893496	0.869292
	5265	0.884653	0.884653	0.884653	0.881583	0.909771	0.908352	0.939476	0.923238	0.94248	0.940034	0.926857	0.917595	0.928287	0.932106	0.940602	0.90612	0.901804	0.89163	0.883164	0.940118	0.877003	0.908412	0.94089	0.888863	0.897447	0.935328	0.910026	0.943228	0.936768	0.931479	0.939668	0.942131	0.973538	0.943382	0.895546	0.933578	0.975823	0.927326	0.929927	0.92436	0.933299	0.964109	0.962629	0.941569	0.902619	0.948705	0.929962	0.906567
	5270	0.899824	0.899824	0.899824	0.896291	0.917417	0.914684	0.947553	0.931262	0.950312	0.946514	0.934182	0.926067	0.937358	0.940963	0.948662	0.914231	0.912114	0.902022	0.895371	0.949464	0.887732	0.916714	0.949139	0.89728	0.905157	0.944423	0.919921	0.945929	0.94302	0.936975	0.946526	0.948229	0.975979	0.951476	0.904018	0.939616	0.980645	0.932207	0.937824	0.93502	0.942886	0.972965	0.966011	0.946824	0.914447	0.958398	0.939472	0.919764
	5275	0.889089	0.889089	0.889089	0.887265	0.911886	0.908757	0.942562	0.925482	0.943119	0.939465	0.926338	0.918194	0.931055	0.93567	0.943197	0.906671	0.903642	0.892043	0.886582	0.946493	0.878541	0.909822	0.944593	0.890376	0.896366	0.942707	0.914547	0.942941	0.93838	0.931509	0.941693	0.943127	0.974582	0.947621	0.896858	0.936207	0.9793	0.926123	0.935689	0.932987	0.942045	0.972919	0.965629	0.945333	0.911423	0.956435	0.937972	0.919254
	5280	0.861089	0.861089	0.861089	0.861642	0.895102	0.895483	0.927619	0.911392	0.929795	0.925802	0.91138	0.898566	0.91104	0.91731	0.925895	0.889301	0.883072	0.870881	0.863448	0.933156	0.858696	0.893862	0.929921	0.876208	0.88094	0.928434	0.898501	0.938865	0.926293	0.918981	0.92821	0.929843	0.969314	0.932047	0.878124	0.923787	0.970004	0.917134	0.918243	0.913243	0.921267	0.952718	0.954554	0.93436	0.885869	0.93428	0.917104	0.893702
	5285	0.858403	0.858403	0.858403	0.85708	0.891188	0.892772	0.924862	0.911512	0.928676	0.924856	0.909734	0.899214	0.911447	0.917971	0.927287	0.887822	0.881868	0.870451	0.861815	0.93189	0.855377	0.890142	0.926365	0.870063	0.877286	0.92414	0.894484	0.933488	0.922352	0.914699	0.925066	0.926694	0.969594	0.930652	0.875081	0.920483	0.968131	0.914436	0.913502	0.90898	0.917752	0.950332	0.950312	0.930507	0.881099	0.930905	0.912212	0.888305
	5290	0.897027	0.897027	0.897027	0.893101	0.923754	0.919616	0.949501	0.934723	0.952047	0.948618	0.937048	0.931462	0.941795	0.946171	0.952362	0.920787	0.918735	0.908053	0.902503	0.950404	0.892132	0.924033	0.95322	0.903305	0.911041	0.952584	0.926627	0.952802	0.948565	0.942091	0.950349	0.951847	0.979752	0.955424	0.909888	0.945354	0.980844	0.937878	0.945307	0.942943	0.949895	0.977923	0.971755	0.954561	0.918106	0.961923	0.947661	0.929549
	5295	0.85018	0.85018	0.85018	0.850844	0.880211	0.880667	0.916698	0.899503	0.919205	0.913551	0.898535	0.885276	0.898283	0.9056	0.915147	0.874364	0.870107	0.856107	0.850501	0.924305	0.844213	0.881721	0.91898	0.865239	0.868649	0.920066	0.889244	0.928495	0.91544	0.908187	0.918097	0.919163	0.960757	0.921882	0.865361	0.911905	0.963281	0.906007	0.906716	0.902853	0.910015	0.944299	0.944785	0.925775	0.875042	0.92605	0.907698	0.884444
	5300	0.845161	0.845161	0.845161	0.847341	0.877845	0.88032	0.915087	0.899465	0.916532	0.911429	0.895344	0.881662	0.894642	0.903176	0.912257	0.871268	0.865777	0.852452	0.844618	0.922698	0.840387	0.877644	0.915968	0.860329	0.864723	0.916326	0.885187	0.926489	0.911915	0.903634	0.914165	0.915329	0.960046	0.918734	0.860908	0.909815	0.960842	0.90339	0.903056	0.898846	0.907696	0.939589	0.94172	0.921991	0.870315	0.919611	0.902989	0.879248
	5305	0.852652	0.852652	0.852652	0.85622	0.88379	0.886144	0.921655	0.904733	0.922312	0.917	0.90143	0.886987	0.9001	0.908352	0.917376	0.877674	0.871971	0.858578	0.85174	0.929882	0.848321	0.882715	0.922502	0.8658	0.871128	0.921002	0.890371	0.930862	0.917268	0.90909	0.920122	0.92087	0.963003	0.923774	0.866706	0.914702	0.965264	0.907604	0.907747	0.903417	0.911287	0.943254	0.945283	0.925057	0.875323	0.923751	0.907821	0.883817
	5310	0.855999	0.855999	0.855999	0.858344	0.88618	0.887644	0.922883	0.906203	0.923746	0.917907	0.902909	0.889453	0.902499	0.910407	0.919574	0.879865	0.875244	0.861329	0.855589	0.930582	0.851086	0.886281	0.924309	0.869467	0.873637	0.924796	0.894208	0.932676	0.91938	0.911751	0.92254	0.922939	0.963709	0.926346	0.870143	0.917118	0.966541	0.909948	0.911431	0.90777	0.915337	0.946809	0.947529	0.928566	0.880018	0.92813	0.91246	0.889796
	5315	0.852419	0.852419	0.852419	0.855608	0.884029	0.8858	0.921582	0.903941	0.922293	0.917021	0.901634	0.887157	0.900275	0.908271	0.917258	0.877796	0.872382	0.858855	0.852191	0.929098	0.848131	0.883421	0.922712	0.866549	0.871781	0.921446	0.89062	0.931312	0.91787	0.909841	0.920439	0.921341	0.963134	0.923788	0.866745	0.914367	0.965391	0.907846	0.907902	0.903425	0.910981	0.943687	0.945985	0.92583	0.875121	0.924464	0.90782	0.883687
	5320	0.873961	0.873961	0.873961	0.875639	0.905028	0.905766	0.939552	0.922688	0.938929	0.934579	0.919652	0.907891	0.920527	0.927591	0.935397	0.898437	0.893153	0.880961	0.873579	0.945583	0.869086	0.901977	0.939876	0.88257	0.889795	0.936663	0.907316	0.943995	0.933114	0.925468	0.936417	0.937031	0.975581	0.940696	0.886283	0.931484	0.977411	0.923591	0.92577	0.921687	0.930278	0.959983	0.96005	0.939595	0.895132	0.941184	0.925835	0.902823
	5325	0.841483	0.841483	0.841483	0.847414	0.871225	0.875855	0.911299	0.894342	0.912872	0.908697	0.892829	0.877474	0.890797	0.899281	0.909117	0.868853	0.861914	0.850408	0.841638	0.918334	0.839274	0.870432	0.911717	0.854315	0.862571	0.906362	0.877234	0.918973	0.907571	0.898563	0.909176	0.911722	0.954623	0.91349	0.857295	0.904249	0.956324	0.89696	0.89673	0.891106	0.898982	0.932411	0.935393	0.913267	0.863391	0.911365	0.894751	0.870251
	5330	0.882894	0.882894	0.882894	0.887913	0.911903	0.913153	0.946971	0.929939	0.94467	0.942287	0.9273	0.915648	0.928171	0.936072	0.941131	0.907618	0.901213	0.89131	0.881875	0.952664	0.878838	0.906148	0.946871	0.886266	0.898046	0.938434	0.910607	0.945518	0.938616	0.928774	0.940153	0.942181	0.977429	0.944691	0.892	0.935183	0.978683	0.926203	0.928973	0.924867	0.933191	0.961455	0.961552	0.938858	0.898742	0.940794	0.927354	0.904862
	5335	0.900313	0.900313	0.900313	0.897629	0.924625	0.921493	0.952632	0.935879	0.954941	0.949995	0.938343	0.93	0.941385	0.945229	0.95281	0.919832	0.917678	0.905807	0.900713	0.954201	0.893012	0.923137	0.954966	0.903498	0.910801	0.952342	0.926046	0.95363	0.948781	0.942927	0.952574	0.95286	0.980129	0.956602	0.908971	0.946068	0.983649	0.937533	0.944856	0.941279	0.949682	0.977215	0.971968	0.95359	0.91928	0.963247	0.946972	0.927455
	5340	0.84389	0.84389	0.84389	0.848168	0.871596	0.873586	0.91034	0.893534	0.91158	0.907331	0.892206	0.876229	0.889911	0.898145	0.905805	0.866493	0.859864	0.846295	0.839206	0.916231	0.836349	0.869285	0.910926	0.852856	0.859501	0.907265	0.876657	0.917294	0.90549	0.897049	0.907626	0.909703	0.951168	0.912059	0.853848	0.902258	0.953849	0.894348	0.895512	0.891207	0.898737	0.932216	0.93424	0.912095	0.864033	0.912323	0.895069	0.871735
	5345	0.853029	0.853029	0.853029	0.857188	0.881871	0.883087	0.918542	0.90179	0.919679	0.916019	0.901299	0.886861	0.900314	0.908062	0.915311	0.877377	0.870589	0.857957	0.850823	0.924688	0.846706	0.878321	0.919735	0.861333	0.868707	0.914991	0.884639	0.924013	0.913889	0.90511	0.915878	0.917705	0.95762	0.920566	0.863564	0.910423	0.96002	0.902251	0.904547	0.900594	0.907433	0.941291	0.941726	0.919661	0.873217	0.921157	0.904349	0.88186
	5350	0.869238	0.869238	0.869238	0.872949	0.899239	0.898829	0.93327	0.915213	0.931795	0.928289	0.913879	0.900109	0.913187	0.920122	0.926012	0.891327	0.884895	0.871854	0.864925	0.937041	0.861671	0.89316	0.933573	0.874997	0.882787	0.928692	0.898748	0.936056	0.926015	0.918175	0.928966	0.92962	0.96592	0.932798	0.87752	0.923697	0.968923	0.914613	0.918556	0.914321	0.922465	0.952306	0.953491	0.931019	0.88858	0.933693	0.918988	0.896456
	5355	0.897309	0.897309	0.897309	0.895654	0.925136	0.922086	0.952418	0.934333	0.952529	0.949017	0.937233	0.927457	0.938378	0.941751	0.948598	0.917655	0.914272	0.902735	0.896006	0.952696	0.889483	0.920946	0.953488	0.901027	0.909552	0.949762	0.92302	0.953032	0.946255	0.941024	0.950475	0.949898	0.978664	0.953597	0.906527	0.944611	0.982003	0.936474	0.942875	0.938316	0.947121	0.974252	0.971376	0.951872	0.91518	0.959279	0.94488	0.923889
	5360	0.872802	0.872802	0.872802	0.87149	0.900509	0.900717	0.932893	0.919056	0.936284	0.930342	0.917332	0.905926	0.918059	0.924157	0.933303	0.895598	0.891681	0.878015	0.873009	0.937553	0.867321	0.900923	0.934698	0.882381	0.886837	0.936021	0.907136	0.941012	0.929768	0.923488	0.933691	0.933954	0.970609	0.938656	0.885882	0.929788	0.972833	0.921288	0.92549	0.922244	0.930608	0.959285	0.95676	0.939165	0.896303	0.942464	0.927336	0.906772
	5365	0.864549	0.864549	0.864549	0.866245	0.894042	0.893751	0.927245	0.91198	0.927369	0.923887	0.909586	0.897286	0.910046	0.9174	0.923905	0.887245	0.881433	0.868098	0.861641	0.932029	0.856515	0.890224	0.928476	0.871758	0.877753	0.926584	0.896202	0.932925	0.922113	0.914486	0.924722	0.925922	0.964326	0.92987	0.873991	0.920289	0.966466	0.911869	0.915892	0.91303	0.92025	0.951443	0.950836	0.930289	0.885818	0.932233	0.917104	0.896244
	5370	0.876006	0.876006	0.876006	0.87472	0.906086	0.906322	0.940103	0.922492	0.940817	0.934843	0.920672	0.910337	0.922198	0.92851	0.938647	0.901125	0.898718	0.885723	0.879914	0.94538	0.874043	0.909212	0.942068	0.890316	0.896027	0.942597	0.914181	0.949548	0.937936	0.932178	0.941549	0.942318	0.97778	0.943817	0.893042	0.934651	0.980428	0.928728	0.930228	0.925049	0.93385	0.962613	0.963446	0.94544	0.89946	0.946432	0.9304	0.90665
	5375	0.847066	0.847066	0.847066	0.845812	0.874958	0.874975	0.909384	0.893622	0.914542	0.909646	0.896201	0.883471	0.895807	0.901894	0.911514	0.871822	0.867623	0.854663	0.848163	0.913825	0.840228	0.87639	0.911987	0.85895	0.864382	0.91196	0.881621	0.919348	0.908742	0.901842	0.911344	0.912542	0.952829	0.915889	0.861097	0.904965	0.95463	0.899	0.90125	0.897258	0.904416	0.940193	0.937827	0.918858	0.869489	0.921956	0.902856	0.880892
	5380	0.86402	0.86402	0.86402	0.861884	0.888255	0.887125	0.919228	0.903911	0.924655	0.920626	0.907689	0.896961	0.908755	0.912948	0.92251	0.884697	0.880391	0.86877	0.861891	0.921271	0.854228	0.886823	0.921422	0.869273	0.875237	0.918139	0.890376	0.924434	0.917463	0.911201	0.920626	0.921854	0.957277	0.925936	0.873143	0.914178	0.960208	0.907741	0.911505	0.907622	0.91498	0.949741	0.945495	0.925742	0.883726	0.933583	0.913084	0.892089
	5385	0.870052	0.870052	0.870052	0.867848	0.897942	0.897435	0.930902	0.914376	0.933617	0.928309	0.914155	0.903625	0.916173	0.921279	0.931555	0.892097	0.888348	0.875807	0.869708	0.936608	0.863034	0.898019	0.932602	0.879653	0.883756	0.931825	0.902897	0.938438	0.928083	0.922158	0.932233	0.932837	0.970726	0.936771	0.883005	0.92625	0.973831	0.919739	0.922086	0.918132	0.926376	0.959039	0.956651	0.937682	0.893603	0.94271	0.923004	0.900597
	5390	0.851164	0.851164	0.851164	0.854027	0.881564	0.881399	0.915437	0.898172	0.917486	0.913937	0.899693	0.884784	0.898023	0.904319	0.912185	0.875358	0.868232	0.854916	0.848723	0.919468	0.844589	0.878778	0.917545	0.863299	0.867658	0.914848	0.884951	0.925184	0.913898	0.906645	0.915601	0.917696	0.956361	0.919757	0.863865	0.910667	0.958932	0.903255	0.905713	0.901415	0.90771	0.9415	0.943894	0.92208	0.874777	0.923246	0.905664	0.883142
	5395	0.857495	0.857495	0.857495	0.858681	0.888201	0.888677	0.920665	0.905611	0.923499	0.91916	0.905505	0.891657	0.904591	0.910519	0.918937	0.881848	0.875126	0.861883	0.855494	0.924343	0.851685	0.885359	0.922134	0.868409	0.872576	0.920332	0.890818	0.929723	0.917824	0.910879	0.920581	0.921721	0.960649	0.925609	0.870229	0.916969	0.962481	0.909019	0.911596	0.907591	0.91515	0.946386	0.947243	0.926853	0.881514	0.92858	0.9118	0.890118
	5400	0.83851	0.83851	0.83851	0.839462	0.872913	0.877501	0.910401	0.89621	0.914899	0.910986	0.894259	0.882183	0.893913	0.901825	0.913598	0.87173	0.865745	0.854786	0.844924	0.918418	0.840182	0.87688	0.912414	0.859297	0.865948	0.91098	0.882414	0.926091	0.91224	0.904676	0.913085	0.916951	0.962545	0.917053	0.86257	0.908318	0.960589	0.904568	0.899715	0.893098	0.901687	0.935201	0.940487	0.920704	0.864158	0.915129	0.896321	0.869429
	5405	0.897475	0.897475	0.897475	0.891395	0.922267	0.919259	0.949433	0.933557	0.951887	0.947159	0.934782	0.929784	0.939857	0.943785	0.953092	0.918671	0.918913	0.907592	0.901957	0.949631	0.892203	0.926883	0.952524	0.906225	0.912691	0.954158	0.929324	0.95571	0.94992	0.945641	0.953046	0.954641	0.982162	0.956309	0.912055	0.945825	0.984203	0.940593	0.945418	0.941732	0.950038	0.977159	0.973458	0.957253	0.919251	0.963914	0.947544	0.927289
	5410	0.885756	0.885756	0.885756	0.883283	0.912838	0.910871	0.942438	0.928575	0.94708	0.942404	0.930187	0.921293	0.932126	0.937639	0.945062	0.911209	0.907776	0.895913	0.890884	0.946924	0.882881	0.914881	0.946455	0.89572	0.902027	0.946265	0.919716	0.950346	0.94267	0.935805	0.944283	0.946397	0.97761	0.948734	0.900974	0.940003	0.978584	0.93206	0.936896	0.933563	0.940933	0.969226	0.965725	0.948379	0.907839	0.952737	0.938334	0.917941
	5415	0.866007	0.866007	0.866007	0.86413	0.893782	0.892884	0.925081	0.910297	0.930763	0.926126	0.913354	0.902549	0.913576	0.919244	0.928233	0.892105	0.888152	0.875973	0.87041	0.928474	0.862447	0.896878	0.929132	0.879921	0.884931	0.928552	0.901499	0.936636	0.927257	0.920874	0.928512	0.931023	0.965623	0.932363	0.882074	0.922723	0.966936	0.917652	0.919041	0.915247	0.92066	0.953485	0.952704	0.935195	0.888229	0.936999	0.919995	0.898346
	5420	0.863861	0.863861	0.863861	0.864927	0.890595	0.891233	0.922716	0.909924	0.925999	0.922312	0.909119	0.897645	0.909136	0.915856	0.923799	0.887406	0.881982	0.869456	0.863488	0.925357	0.858293	0.890631	0.924826	0.873438	0.878919	0.924467	0.897231	0.931357	0.921425	0.914499	0.9231	0.925492	0.961511	0.928763	0.877467	0.920645	0.963384	0.912244	0.916549	0.913579	0.920251	0.950004	0.948892	0.930192	0.887189	0.931598	0.918273	0.898358
	5425	0.859298	0.859298	0.859298	0.856861	0.888446	0.887581	0.919619	0.904797	0.925942	0.921451	0.908504	0.897824	0.909155	0.914463	0.923957	0.886552	0.882433	0.870623	0.86455	0.923774	0.855458	0.891206	0.923693	0.874072	0.878742	0.92353	0.895553	0.931635	0.922	0.915462	0.923468	0.92562	0.962775	0.927905	0.876658	0.917862	0.96361	0.913067	0.914262	0.910564	0.91603	0.950793	0.948906	0.931488	0.882774	0.933606	0.915195	0.893618
	5430	0.862046	0.862046	0.862046	0.86214	0.891111	0.891321	0.925429	0.909881	0.927728	0.92355	0.908265	0.895709	0.907662	0.914578	0.923437	0.884928	0.879467	0.86574	0.859645	0.930866	0.855113	0.891112	0.927555	0.874125	0.878156	0.926717	0.897927	0.937015	0.924251	0.91812	0.926674	0.929057	0.967689	0.930138	0.875153	0.921095	0.969661	0.915267	0.914816	0.910445	0.9175	0.949744	0.952909	0.932814	0.884139	0.932836	0.915218	0.890809
	5435	0.853821	0.853821	0.853821	0.853538	0.886554	0.886628	0.920298	0.903417	0.924554	0.919599	0.905289	0.8931	0.90537	0.911661	0.921059	0.882578	0.877887	0.866105	0.858943	0.927723	0.851007	0.887654	0.923491	0.870379	0.875199	0.92341	0.893176	0.932053	0.920436	0.912585	0.922256	0.923273	0.964062	0.926188	0.872825	0.916922	0.964919	0.910962	0.912346	0.907791	0.915479	0.949613	0.948323	0.929799	0.879271	0.930792	0.912809	0.889779
	5440	0.858234	0.858234	0.858234	0.857084	0.889714	0.88935	0.921872	0.90598	0.926876	0.921683	0.90865	0.897942	0.909504	0.915535	0.924798	0.88775	0.884211	0.872847	0.866283	0.927839	0.857297	0.892575	0.925823	0.874836	0.880335	0.926505	0.897239	0.933169	0.92299	0.915243	0.924429	0.925574	0.963527	0.928627	0.878032	0.919389	0.964296	0.91329	0.916339	0.912226	0.919355	0.952317	0.948993	0.931946	0.883497	0.933644	0.917138	0.895906
	5445	0.869376	0.869376	0.869376	0.866069	0.898176	0.897291	0.927394	0.914058	0.933076	0.92885	0.916479	0.907433	0.918135	0.923272	0.932286	0.896285	0.892808	0.88142	0.875006	0.929435	0.866054	0.900886	0.930979	0.882359	0.88783	0.931764	0.904621	0.937751	0.928813	0.92249	0.930391	0.932383	0.967728	0.935665	0.886788	0.926569	0.968096	0.920572	0.924102	0.920542	0.927466	0.958679	0.955353	0.938512	0.893548	0.941433	0.925189	0.905084
	5450	0.848432	0.848432	0.848432	0.846938	0.877628	0.877545	0.907376	0.895757	0.912108	0.907712	0.894794	0.883468	0.895398	0.90153	0.910253	0.871487	0.866849	0.853251	0.847003	0.90784	0.840161	0.877482	0.909183	0.860537	0.862936	0.913085	0.883296	0.918664	0.907259	0.900668	0.909449	0.910492	0.95044	0.916224	0.861006	0.906245	0.950699	0.899758	0.903391	0.90157	0.908117	0.939903	0.937865	0.920878	0.873971	0.922326	0.90568	0.88758
	5455	0.847534	0.847534	0.847534	0.844955	0.879419	0.878657	0.910828	0.895321	0.915179	0.910003	0.896785	0.885367	0.897519	0.903285	0.912833	0.873613	0.870255	0.857475	0.850681	0.915258	0.841974	0.881257	0.913618	0.86344	0.866383	0.917973	0.886426	0.923512	0.911101	0.904224	0.913737	0.91377	0.954761	0.918484	0.865425	0.909172	0.955873	0.902685	0.906938	0.903297	0.912054	0.945353	0.941455	0.924223	0.875323	0.927082	0.90935	0.888917
	5460	0.856736	0.856736	0.856736	0.855691	0.88285	0.882645	0.913818	0.902032	0.918086	0.915479	0.901986	0.890778	0.90235	0.908639	0.91615	0.878372	0.872709	0.860133	0.852969	0.915584	0.846573	0.88153	0.915677	0.863676	0.868701	0.916516	0.887753	0.922537	0.9127	0.905957	0.914649	0.91692	0.955453	0.921212	0.868153	0.912144	0.956374	0.903983	0.908651	0.906058	0.913736	0.945727	0.943119	0.923518	0.879869	0.927103	0.911302	0.891669
	5465	0.862597	0.862597	0.862597	0.860802	0.891315	0.889659	0.922615	0.908889	0.92696	0.923697	0.909964	0.900061	0.912195	0.918598	0.925523	0.888329	0.883277	0.871449	0.86446	0.928086	0.85553	0.890115	0.925856	0.87131	0.877425	0.924715	0.894863	0.930203	0.922094	0.913967	0.923507	0.925621	0.963636	0.929235	0.874583	0.917771	0.963741	0.911202	0.914068	0.911506	0.918129	0.952282	0.949049	0.929851	0.884119	0.933565	0.915127	0.894567
	5470	0.872098	0.872098	0.872098	0.869913	0.903178	0.901382	0.931032	0.918399	0.934124	0.93092	0.917933	0.90885	0.920319	0.925854	0.932515	0.897281	0.892444	0.880463	0.873549	0.933765	0.865237	0.90051	0.933218	0.88105	0.88635	0.934861	0.905425	0.938128	0.928913	0.921625	0.9312	0.931756	0.96906	0.937767	0.885743	0.92876	0.968781	0.920525	0.926231	0.923869	0.932138	0.961559	0.95747	0.939311	0.896752	0.943083	0.928144	0.909237
	5475	0.880733	0.880733	0.880733	0.879314	0.913095	0.910595	0.942141	0.92686	0.943027	0.940366	0.926761	0.916738	0.928422	0.934032	0.939359	0.906436	0.901067	0.889319	0.88197	0.945958	0.87442	0.909238	0.943991	0.889101	0.896242	0.943095	0.913759	0.947667	0.938456	0.931057	0.940675	0.941417	0.977298	0.945417	0.893694	0.936663	0.977223	0.92888	0.932778	0.929395	0.937865	0.966478	0.96524	0.945399	0.902383	0.948048	0.933319	0.91181
	5480	0.871871	0.871871	0.871871	0.871754	0.908523	0.906624	0.939277	0.922175	0.939087	0.935668	0.921566	0.911322	0.924028	0.930469	0.936223	0.902385	0.897105	0.885975	0.878351	0.946613	0.870366	0.905648	0.941862	0.885487	0.892267	0.94095	0.909654	0.946299	0.936014	0.927115	0.937606	0.938154	0.976619	0.941927	0.888955	0.932883	0.976231	0.925461	0.928796	0.925148	0.933379	0.96347	0.961954	0.94248	0.89609	0.943273	0.927785	0.906063
	5485	0.8803	0.8803	0.8803	0.877621	0.905263	0.901743	0.932223	0.91791	0.935844	0.931668	0.920571	0.911425	0.92258	0.926313	0.932962	0.899668	0.896193	0.88407	0.878944	0.934752	0.869906	0.902014	0.934677	0.882796	0.888774	0.934669	0.90683	0.934177	0.927679	0.92146	0.931688	0.930633	0.962667	0.937969	0.889369	0.928776	0.96563	0.918728	0.928575	0.926828	0.9348	0.963998	0.955208	0.937469	0.901791	0.947113	0.933554	0.916493
	5490	0.842844	0.842844	0.842844	0.840518	0.871153	0.870944	0.904632	0.891226	0.910269	0.905577	0.891419	0.880123	0.892772	0.899531	0.908349	0.867419	0.862736	0.850032	0.843157	0.911593	0.834349	0.871249	0.907614	0.852963	0.857094	0.908297	0.876895	0.914649	0.903774	0.896096	0.90647	0.907509	0.95035	0.912523	0.85536	0.900858	0.950902	0.894874	0.896605	0.894479	0.901076	0.937738	0.933485	0.915093	0.865734	0.918617	0.89901	0.878491
	5495	0.840262	0.840262	0.840262	0.838172	0.871224	0.869218	0.902571	0.886354	0.906387	0.901072	0.888382	0.876817	0.890556	0.895753	0.90432	0.864767	0.860404	0.847612	0.841833	0.909	0.83181	0.868833	0.905204	0.850309	0.853549	0.907037	0.8736	0.90979	0.899308	0.891833	0.903569	0.901994	0.944371	0.909863	0.853443	0.898517	0.946566	0.890415	0.89687	0.895339	0.902103	0.939075	0.930865	0.912732	0.866409	0.919643	0.900849	0.882808
	5500	0.836557	0.836557	0.836557	0.835421	0.862926	0.862998	0.897572	0.881041	0.903451	0.898286	0.885682	0.872243	0.885224	0.890384	0.90129	0.860461	0.856205	0.843385	0.837632	0.902445	0.829324	0.864736	0.900408	0.848591	0.852943	0.900981	0.870056	0.907701	0.897617	0.891014	0.901054	0.90146	0.942165	0.905727	0.851327	0.894344	0.945429	0.887918	0.891647	0.88792	0.894318	0.932758	0.928052	0.909073	0.860571	0.91446	0.894168	0.873308
	5505	0.844367	0.844367	0.844367	0.843675	0.874156	0.873143	0.908668	0.891624	0.91178	0.907356	0.894004	0.881557	0.895149	0.901353	0.909426	0.869784	0.865268	0.85325	0.846152	0.916183	0.837266	0.87305	0.911196	0.85439	0.859906	0.911494	0.878144	0.915489	0.905414	0.896601	0.908167	0.908196	0.950717	0.913912	0.858249	0.902972	0.952964	0.894473	0.900612	0.897398	0.906037	0.942843	0.935546	0.915712	0.868849	0.921839	0.902487	0.882321
	5510	0.86938	0.86938	0.86938	0.869155	0.898217	0.898437	0.932063	0.917241	0.934907	0.930318	0.916616	0.905651	0.9186	0.924888	0.933002	0.894593	0.889324	0.877399	0.870614	0.94043	0.864007	0.895395	0.933797	0.875381	0.882843	0.930708	0.900312	0.935937	0.926801	0.918651	0.930716	0.930896	0.970192	0.936265	0.881489	0.925675	0.971726	0.916774	0.920363	0.917111	0.925414	0.958212	0.953385	0.933374	0.890339	0.938827	0.921619	0.900133
	5515	0.85238	0.85238	0.85238	0.850367	0.877792	0.876757	0.910972	0.897129	0.915902	0.9121	0.89913	0.887294	0.900479	0.90602	0.914005	0.874189	0.868621	0.855998	0.849717	0.917361	0.841617	0.874986	0.913154	0.855618	0.861492	0.911722	0.880185	0.915701	0.906953	0.899361	0.910736	0.911386	0.952102	0.917578	0.861574	0.906192	0.954292	0.896781	0.902637	0.900197	0.908204	0.944756	0.937165	0.916624	0.873615	0.925247	0.905637	0.885736
	5520	0.854182	0.854182	0.854182	0.854343	0.88031	0.880153	0.914122	0.900522	0.918105	0.91425	0.900982	0.888748	0.902002	0.908549	0.915674	0.876884	0.870919	0.858726	0.85188	0.921359	0.844961	0.87657	0.916186	0.85756	0.864342	0.913829	0.882348	0.917996	0.90932	0.900628	0.912653	0.91314	0.953713	0.919388	0.862983	0.908235	0.955442	0.898698	0.903895	0.901894	0.909245	0.944379	0.937719	0.917285	0.874204	0.92393	0.906397	0.886995
	5525	0.864207	0.864207	0.864207	0.862617	0.889858	0.888757	0.924491	0.908405	0.927504	0.922817	0.909051	0.897193	0.910113	0.916139	0.924728	0.885296	0.88052	0.867243	0.861881	0.932343	0.855122	0.888572	0.92686	0.869566	0.874858	0.924528	0.894059	0.930567	0.920359	0.913643	0.924478	0.925417	0.963655	0.928971	0.873728	0.918043	0.967331	0.909913	0.913377	0.91007	0.917524	0.952888	0.948598	0.928252	0.88435	0.935023	0.915825	0.893481
	5530	0.867782	0.867782	0.867782	0.866467	0.895452	0.89539	0.928739	0.912881	0.931158	0.925467	0.912299	0.901534	0.914863	0.920266	0.930018	0.890243	0.886245	0.873858	0.868009	0.936128	0.860936	0.893374	0.929985	0.873785	0.879067	0.928562	0.89791	0.932482	0.922859	0.915784	0.928081	0.927177	0.966061	0.933611	0.878889	0.922495	0.969619	0.913658	0.918711	0.915803	0.924132	0.957424	0.950716	0.932008	0.890292	0.939383	0.920926	0.900656
	5535	0.885831	0.885831	0.885831	0.884605	0.911473	0.909594	0.942217	0.925567	0.943918	0.940678	0.92779	0.916481	0.927945	0.932632	0.939867	0.906194	0.901397	0.889286	0.882958	0.944719	0.877599	0.909116	0.943882	0.890538	0.897816	0.940473	0.913199	0.946647	0.938544	0.932932	0.942026	0.94329	0.974996	0.945217	0.8954	0.935948	0.978104	0.92839	0.931925	0.927611	0.935183	0.965382	0.964388	0.943611	0.903845	0.949523	0.93313	0.910592
	5540	0.890688	0.890688	0.890688	0.886481	0.92186	0.919927	0.949084	0.934376	0.951037	0.947152	0.93462	0.925825	0.936394	0.940542	0.947874	0.914997	0.911207	0.899618	0.892377	0.95125	0.885323	0.919771	0.950207	0.898175	0.905372	0.949939	0.922632	0.954482	0.944533	0.939393	0.948835	0.948465	0.981878	0.952743	0.905168	0.945221	0.982267	0.937569	0.941217	0.937011	0.946854	0.972731	0.970445	0.952306	0.91215	0.9568	0.94298	0.921009
	5545	0.873881	0.873881	0.873881	0.871761	0.904307	0.905003	0.93622	0.92183	0.941147	0.936092	0.92212	0.912841	0.924103	0.929761	0.940406	0.902351	0.89883	0.887045	0.880473	0.94204	0.873197	0.907791	0.939447	0.889215	0.895098	0.939859	0.912602	0.947771	0.937793	0.931471	0.940109	0.942175	0.978512	0.943922	0.894038	0.93474	0.978592	0.92879	0.929764	0.924591	0.933154	0.963099	0.963056	0.945435	0.898805	0.946685	0.929392	0.906061
	5550	0.882755	0.882755	0.882755	0.880258	0.915337	0.915552	0.945843	0.929973	0.948685	0.942765	0.928892	0.921517	0.932186	0.938013	0.948708	0.912507	0.910919	0.899246	0.893032	0.951414	0.88582	0.920603	0.949416	0.90138	0.907365	0.95096	0.924411	0.958054	0.947848	0.941915	0.950217	0.95176	0.984521	0.95224	0.90537	0.943584	0.984616	0.938646	0.93933	0.933636	0.942585	0.969117	0.970277	0.954061	0.908433	0.954093	0.938519	0.914959
	5555	0.880435	0.880435	0.880435	0.878823	0.913551	0.913604	0.945136	0.928529	0.947199	0.941791	0.927537	0.919216	0.93025	0.936533	0.94633	0.910338	0.908051	0.896305	0.889947	0.95158	0.882666	0.917882	0.94857	0.898769	0.90513	0.949669	0.922343	0.956982	0.946489	0.940129	0.948626	0.950246	0.984269	0.950596	0.902732	0.942091	0.984403	0.936881	0.937472	0.931974	0.940561	0.968026	0.969655	0.952575	0.905812	0.951987	0.936722	0.91279
	5560	0.884776	0.884776	0.884776	0.881816	0.915152	0.914398	0.945501	0.929995	0.948587	0.943413	0.929568	0.922394	0.933223	0.938965	0.948558	0.912322	0.910635	0.899041	0.892793	0.950372	0.884297	0.919457	0.949071	0.899943	0.906267	0.95034	0.92353	0.955689	0.947014	0.94078	0.949078	0.950938	0.984073	0.952203	0.904182	0.942445	0.984146	0.937413	0.938971	0.934467	0.942609	0.970873	0.970378	0.953692	0.908758	0.955273	0.938891	0.91647
	5565	0.875093	0.875093	0.875093	0.874411	0.908568	0.909248	0.939427	0.925321	0.943465	0.93874	0.92477	0.915843	0.92699	0.933411	0.942691	0.90658	0.902488	0.891298	0.884304	0.944971	0.877385	0.911079	0.943081	0.892601	0.898899	0.942464	0.915138	0.951063	0.941173	0.933656	0.942193	0.944538	0.98066	0.946242	0.895878	0.937194	0.979404	0.932011	0.932055	0.927476	0.934525	0.963834	0.964896	0.947561	0.899767	0.946359	0.930387	0.907911
	5570	0.872594	0.872594	0.872594	0.873408	0.911173	0.913867	0.942861	0.928579	0.943816	0.939651	0.923765	0.913978	0.924727	0.932227	0.941164	0.906042	0.900801	0.889901	0.880272	0.948321	0.876806	0.911805	0.944339	0.892145	0.899621	0.942689	0.915554	0.955302	0.941901	0.934445	0.943124	0.945244	0.983873	0.945801	0.894665	0.938591	0.98074	0.934503	0.930312	0.9242	0.933334	0.958386	0.965431	0.946973	0.896139	0.940453	0.926644	0.900825
	5575	0.85845	0.85845	0.85845	0.858841	0.896145	0.896657	0.928877	0.910283	0.928932	0.921992	0.907217	0.895527	0.90846	0.914694	0.925667	0.886329	0.882822	0.868816	0.862974	0.934555	0.856798	0.896084	0.929861	0.878499	0.880835	0.933158	0.901996	0.940778	0.926007	0.919767	0.930324	0.928555	0.969624	0.933399	0.878641	0.924909	0.971598	0.918535	0.920851	0.916078	0.925455	0.954699	0.956114	0.93867	0.888959	0.937892	0.922313	0.899382
	5580	0.868024	0.868024	0.868024	0.869227	0.900133	0.900657	0.936596	0.916007	0.936353	0.930504	0.915232	0.90208	0.914	0.920619	0.930256	0.893629	0.88976	0.876789	0.870164	0.943301	0.866526	0.901775	0.937847	0.883888	0.890309	0.936136	0.907888	0.946435	0.933225	0.927082	0.936403	0.937299	0.973534	0.937074	0.8865	0.929954	0.976438	0.923239	0.923786	0.916603	0.927118	0.955179	0.959239	0.938825	0.891631	0.938735	0.92351	0.896343
	5585	0.856385	0.856385	0.856385	0.859069	0.88635	0.88765	0.924899	0.906291	0.92576	0.920602	0.904993	0.890988	0.903685	0.911293	0.920262	0.881191	0.876062	0.863181	0.856157	0.933046	0.852147	0.886458	0.926008	0.868738	0.875462	0.924085	0.894197	0.933065	0.920589	0.912663	0.92315	0.924471	0.964917	0.926427	0.872332	0.918432	0.967639	0.909854	0.912463	0.906584	0.91706	0.94807	0.948835	0.927361	0.880151	0.928626	0.912789	0.887406
	5590	0.861615	0.861615	0.861615	0.863614	0.889523	0.89051	0.92642	0.909999	0.928173	0.922809	0.908149	0.895324	0.907716	0.915249	0.924201	0.884981	0.88032	0.866715	0.861001	0.932948	0.856575	0.89002	0.927834	0.872276	0.878281	0.927193	0.897917	0.934248	0.922737	0.915177	0.925428	0.926794	0.965442	0.929722	0.87593	0.921264	0.968284	0.912109	0.916266	0.911582	0.921158	0.951584	0.950759	0.930436	0.885616	0.932876	0.917893	0.894664
	5595	0.863178	0.863178	0.863178	0.866553	0.900148	0.901583	0.936745	0.917203	0.93608	0.929782	0.914129	0.900758	0.913947	0.921667	0.930442	0.893526	0.88827	0.875979	0.868806	0.94792	0.864816	0.898534	0.938397	0.879921	0.886386	0.935753	0.904543	0.945113	0.931547	0.922588	0.934464	0.934045	0.974658	0.936715	0.881659	0.928456	0.975805	0.920959	0.921443	0.91574	0.9253	0.954539	0.956519	0.936657	0.887037	0.935213	0.91996	0.894576
	5600	0.855306	0.855306	0.855306	0.859505	0.889529	0.892387	0.928315	0.910399	0.928092	0.9223	0.906102	0.891859	0.905221	0.913812	0.922822	0.883542	0.877789	0.864887	0.857242	0.938595	0.854275	0.887928	0.928993	0.869636	0.876594	0.926209	0.894899	0.936358	0.922594	0.913531	0.925451	0.925853	0.968738	0.928618	0.871222	0.919623	0.969875	0.912107	0.911769	0.906337	0.915895	0.946363	0.949013	0.92825	0.87776	0.926263	0.910367	0.884878
	5605	0.855018	0.855018	0.855018	0.859054	0.888092	0.890252	0.92656	0.907632	0.925461	0.918795	0.903044	0.887994	0.901408	0.909494	0.918956	0.879572	0.874365	0.860021	0.853949	0.935672	0.851783	0.88625	0.926686	0.868844	0.873743	0.925435	0.8941	0.934824	0.919759	0.911904	0.923757	0.923152	0.964786	0.926451	0.869103	0.91815	0.967982	0.909975	0.911096	0.905758	0.915554	0.945075	0.947662	0.927307	0.878567	0.926499	0.911111	0.885949
	5610	0.853077	0.853077	0.853077	0.854885	0.881689	0.881898	0.918124	0.90049	0.920069	0.915529	0.90079	0.887264	0.900871	0.907817	0.916401	0.876869	0.871248	0.858319	0.85201	0.925288	0.846255	0.879986	0.920153	0.862735	0.868315	0.917247	0.886176	0.925088	0.914634	0.906629	0.917268	0.918709	0.95934	0.922021	0.86493	0.911303	0.962325	0.903537	0.906691	0.902783	0.910042	0.945518	0.944033	0.922616	0.875576	0.926148	0.907144	0.884691
	5615	0.833527	0.833527	0.833527	0.83496	0.864218	0.866517	0.900508	0.885855	0.904163	0.89886	0.884712	0.870875	0.884368	0.891895	0.900652	0.8603	0.854897	0.842884	0.83422	0.908312	0.828996	0.862665	0.901576	0.844702	0.851055	0.90067	0.868092	0.908032	0.896246	0.886961	0.89923	0.899256	0.943696	0.904834	0.846848	0.894043	0.94417	0.886618	0.888241	0.88459	0.89337	0.927092	0.924094	0.904651	0.85574	0.906234	0.887959	0.866771
	5620	0.856111	0.856111	0.856111	0.855154	0.882137	0.883686	0.917583	0.900727	0.921968	0.916817	0.903351	0.889451	0.900982	0.906381	0.917547	0.878681	0.874327	0.861626	0.854645	0.920382	0.850269	0.884318	0.91868	0.867293	0.873367	0.916103	0.888819	0.927302	0.915526	0.910238	0.919008	0.920572	0.957721	0.921623	0.870265	0.912674	0.961121	0.906907	0.907109	0.90074	0.90955	0.942221	0.943196	0.923429	0.87654	0.926212	0.907732	0.882646
	5625	0.837311	0.837311	0.837311	0.83651	0.866924	0.869334	0.902184	0.887347	0.908119	0.901516	0.888097	0.874433	0.886813	0.892968	0.904744	0.863279	0.858956	0.845959	0.839068	0.907639	0.833353	0.868574	0.903776	0.85135	0.85581	0.903828	0.873422	0.913341	0.900173	0.893274	0.904039	0.903832	0.946534	0.908467	0.852851	0.898208	0.948072	0.892528	0.892777	0.888163	0.8962	0.930874	0.928748	0.91103	0.860383	0.912949	0.893819	0.871249
	5630	0.844552	0.844552	0.844552	0.842922	0.874648	0.87563	0.909904	0.893038	0.914772	0.90823	0.894738	0.881716	0.894601	0.900711	0.912216	0.87094	0.867507	0.854346	0.848422	0.916306	0.840752	0.877934	0.912563	0.860573	0.864178	0.9137	0.8828	0.922117	0.909386	0.90271	0.912767	0.913122	0.954629	0.916506	0.861787	0.905988	0.957058	0.900493	0.901864	0.89742	0.904913	0.940549	0.938163	0.920679	0.86957	0.922888	0.903083	0.88066
	5635	0.86184	0.86184	0.86184	0.860212	0.885334	0.885713	0.91696	0.902287	0.923719	0.919685	0.906847	0.895364	0.906829	0.910927	0.921842	0.883602	0.879171	0.867327	0.860708	0.91737	0.854326	0.886963	0.919118	0.871096	0.876723	0.916836	0.891312	0.925684	0.918406	0.913113	0.92089	0.92355	0.957878	0.925629	0.875254	0.915221	0.960359	0.909285	0.911648	0.906629	0.914018	0.947072	0.946393	0.926742	0.884107	0.932081	0.912192	0.890212
	5640	0.847504	0.847504	0.847504	0.846882	0.879872	0.883218	0.91783	0.902005	0.920251	0.913783	0.898323	0.887821	0.900968	0.907946	0.920462	0.877199	0.873641	0.861404	0.854094	0.927415	0.847825	0.883103	0.918823	0.863603	0.870137	0.919464	0.889023	0.927393	0.914883	0.907713	0.919331	0.91953	0.964004	0.923955	0.869009	0.913769	0.964738	0.907199	0.907342	0.90183	0.912316	0.944165	0.943223	0.924719	0.874638	0.924814	0.906394	0.881949
	5645	0.87003	0.87003	0.87003	0.869042	0.901348	0.90157	0.933491	0.919646	0.937666	0.934473	0.920069	0.910331	0.921952	0.928322	0.936217	0.899732	0.894109	0.883399	0.8752	0.939932	0.867971	0.900797	0.936557	0.881066	0.889467	0.933358	0.904848	0.941546	0.932823	0.924828	0.934317	0.936806	0.975181	0.939273	0.886837	0.92938	0.973784	0.923032	0.923585	0.919223	0.926885	0.958938	0.95829	0.938317	0.891363	0.939799	0.922532	0.899455
	5650	0.89496	0.89496	0.89496	0.892326	0.923433	0.92236	0.952927	0.93574	0.95597	0.951368	0.937796	0.930163	0.940088	0.944603	0.95415	0.920895	0.918963	0.908699	0.90133	0.956296	0.894977	0.926876	0.956293	0.907842	0.915881	0.954046	0.92967	0.961135	0.954044	0.948112	0.955792	0.958181	0.986482	0.957428	0.913134	0.948764	0.987351	0.943482	0.945094	0.938334	0.948314	0.974245	0.975029	0.95672	0.915926	0.960331	0.943557	0.919108
	5655	0.889319	0.889319	0.889319	0.887725	0.918254	0.917229	0.949723	0.932701	0.953053	0.949039	0.935404	0.927372	0.937368	0.943227	0.951485	0.918392	0.916011	0.906028	0.898475	0.956067	0.891033	0.922298	0.954249	0.902616	0.912489	0.951316	0.925472	0.958243	0.951408	0.9439	0.95196	0.955088	0.984536	0.953297	0.908614	0.944322	0.984818	0.9385	0.940245	0.933558	0.943065	0.971076	0.970794	0.952035	0.908788	0.954823	0.938851	0.913961
	5660	0.88816	0.88816	0.88816	0.883649	0.912103	0.908662	0.940208	0.924122	0.946418	0.941484	0.930223	0.922961	0.933718	0.937441	0.946431	0.911841	0.91092	0.899944	0.894933	0.942143	0.884041	0.916814	0.945322	0.898406	0.904588	0.945769	0.919896	0.947452	0.943393	0.937048	0.944602	0.94702	0.974946	0.948905	0.903806	0.938188	0.977266	0.931193	0.938718	0.93461	0.942671	0.973177	0.96657	0.94974	0.911409	0.958597	0.940317	0.921144
	5665	0.889716	0.889716	0.889716	0.885447	0.920733	0.91854	0.948029	0.930806	0.952503	0.947293	0.934856	0.927267	0.937412	0.940884	0.95056	0.917559	0.916092	0.905543	0.898795	0.950266	0.889947	0.92426	0.951963	0.905317	0.912024	0.951863	0.926241	0.957489	0.950097	0.944382	0.952127	0.9532	0.983014	0.954495	0.909612	0.945431	0.983271	0.940847	0.943246	0.937265	0.946362	0.973666	0.972597	0.955832	0.913075	0.959694	0.942209	0.919451
	5670	0.905945	0.905945	0.905945	0.902151	0.933436	0.931166	0.95898	0.944491	0.962711	0.959559	0.947267	0.940795	0.950254	0.954333	0.96142	0.931225	0.928629	0.919078	0.91126	0.958939	0.904176	0.934755	0.962461	0.914353	0.923352	0.958847	0.93558	0.964531	0.959697	0.953531	0.960496	0.963724	0.989454	0.963672	0.920121	0.954517	0.9887	0.94924	0.951375	0.946413	0.954593	0.979702	0.979275	0.961341	0.923506	0.965795	0.949935	0.928214
	5675	0.867412	0.867412	0.867412	0.866397	0.898015	0.896805	0.929384	0.913464	0.933901	0.930284	0.91629	0.90721	0.918576	0.924719	0.933159	0.897238	0.893536	0.882339	0.875916	0.933803	0.867083	0.902279	0.934407	0.885307	0.891495	0.934576	0.907339	0.94216	0.934442	0.92722	0.934092	0.938089	0.972754	0.937983	0.888619	0.92838	0.972243	0.923454	0.925196	0.920681	0.926786	0.958804	0.9599	0.941251	0.893433	0.941382	0.923974	0.901936
	5680	0.844128	0.844128	0.844128	0.843448	0.882061	0.883156	0.916526	0.896633	0.918986	0.910556	0.895714	0.884711	0.896528	0.903367	0.91646	0.87684	0.87603	0.8628	0.857041	0.924283	0.850411	0.890957	0.920577	0.875711	0.87721	0.926516	0.896727	0.936955	0.921499	0.915302	0.923333	0.923942	0.962245	0.923405	0.872827	0.915181	0.963471	0.912531	0.910977	0.903851	0.912973	0.941841	0.946737	0.932023	0.876619	0.926779	0.9092	0.884079
	5685	0.84956	0.84956	0.84956	0.85293	0.885122	0.888739	0.923011	0.905043	0.923957	0.918368	0.901226	0.890434	0.902092	0.911218	0.922411	0.883245	0.879701	0.868282	0.86027	0.933581	0.856572	0.891996	0.926526	0.876127	0.88201	0.927221	0.899381	0.940465	0.926924	0.918868	0.927074	0.930602	0.969475	0.92783	0.877647	0.920576	0.969216	0.916333	0.913274	0.90581	0.915112	0.94311	0.950678	0.93189	0.878721	0.924819	0.909681	0.882559
	5690	0.842936	0.842936	0.842936	0.842806	0.876379	0.87841	0.911733	0.895136	0.916022	0.910236	0.894314	0.882566	0.894323	0.90136	0.913247	0.872311	0.86852	0.855939	0.848173	0.919173	0.842386	0.880702	0.914935	0.865124	0.868919	0.916541	0.887238	0.928601	0.91484	0.908172	0.91682	0.918501	0.959921	0.919103	0.865497	0.910017	0.960273	0.906425	0.903904	0.897485	0.90632	0.938581	0.942884	0.924722	0.870489	0.921678	0.902948	0.877225
	5695	0.833409	0.833409	0.833409	0.832185	0.866194	0.867167	0.902926	0.88424	0.908424	0.901181	0.886311	0.874905	0.886808	0.893528	0.906721	0.86467	0.862913	0.850264	0.844254	0.912737	0.835951	0.875076	0.907854	0.860021	0.862768	0.911643	0.881489	0.921954	0.908629	0.901632	0.91	0.91182	0.952234	0.911433	0.859523	0.901579	0.954047	0.898204	0.897416	0.890539	0.899261	0.933984	0.935099	0.918699	0.8632	0.917177	0.896569	0.871106
	5700	0.833465	0.833465	0.833465	0.833044	0.86798	0.868831	0.90551	0.885713	0.909167	0.902431	0.886896	0.875197	0.887506	0.8947	0.907067	0.865534	0.863046	0.850717	0.844017	0.916964	0.836163	0.874917	0.910245	0.858769	0.862562	0.912468	0.881015	0.923031	0.90914	0.9016	0.91079	0.912291	0.953808	0.911807	0.858976	0.902102	0.955715	0.898037	0.897393	0.890295	0.899456	0.934654	0.935731	0.918051	0.862073	0.916587	0.896477	0.870182
	5705	0.856888	0.856888	0.856888	0.854244	0.890274	0.888097	0.923794	0.90373	0.927227	0.921144	0.907057	0.897339	0.90936	0.914582	0.925251	0.887027	0.884909	0.872556	0.867129	0.932653	0.857104	0.895083	0.92891	0.877677	0.882402	0.930625	0.900388	0.937233	0.926486	0.919805	0.928883	0.929432	0.966458	0.93057	0.880486	0.920851	0.968652	0.915596	0.918016	0.911644	0.920804	0.954388	0.953045	0.935121	0.884897	0.937642	0.918595	0.893734
	5710	0.862372	0.862372	0.862372	0.864285	0.901473	0.90331	0.936378	0.916189	0.93529	0.929873	0.913596	0.90217	0.913727	0.920464	0.931282	0.894372	0.890014	0.87816	0.869813	0.944124	0.866412	0.902493	0.937645	0.884282	0.890965	0.935964	0.907287	0.94876	0.934156	0.927593	0.937031	0.937573	0.976249	0.9374	0.886823	0.930764	0.977039	0.925419	0.923653	0.915177	0.926443	0.953616	0.960121	0.940132	0.889246	0.936467	0.921296	0.892765
	5715	0.850373	0.850373	0.850373	0.850178	0.882376	0.884535	0.918101	0.90287	0.921442	0.915854	0.900377	0.888156	0.900353	0.90717	0.91827	0.876679	0.872071	0.858796	0.851422	0.924625	0.845711	0.882992	0.919012	0.864868	0.869875	0.919877	0.889668	0.929115	0.915376	0.908775	0.919155	0.919468	0.963269	0.923652	0.867688	0.914395	0.964079	0.90812	0.908279	0.903204	0.912827	0.944948	0.945626	0.926663	0.875658	0.926554	0.9089	0.884462
	5720	0.839942	0.839942	0.839942	0.838445	0.869977	0.869554	0.905498	0.887694	0.909778	0.903408	0.888995	0.876194	0.888477	0.894485	0.905955	0.864548	0.861158	0.846645	0.841585	0.910985	0.833974	0.873191	0.908391	0.857424	0.859978	0.910571	0.879974	0.919413	0.906109	0.900321	0.909285	0.909841	0.950646	0.912316	0.856823	0.901953	0.953946	0.897017	0.89803	0.892751	0.900755	0.936193	0.936548	0.918368	0.866007	0.919809	0.899934	0.875613
	5725	0.824215	0.824215	0.824215	0.824018	0.852874	0.854267	0.891468	0.875291	0.896707	0.891366	0.875971	0.861834	0.874658	0.881992	0.892984	0.849441	0.844449	0.830909	0.824176	0.899502	0.817246	0.85555	0.894022	0.839389	0.843093	0.894206	0.86278	0.90493	0.8913	0.884051	0.893643	0.895582	0.941171	0.898076	0.839777	0.88719	0.943314	0.882125	0.881458	0.876874	0.884201	0.92287	0.922535	0.902952	0.848137	0.903499	0.882433	0.85797
	5730	0.853786	0.853786	0.853786	0.851682	0.878749	0.877713	0.912794	0.89419	0.916613	0.911625	0.897689	0.886067	0.89851	0.903335	0.914753	0.874381	0.871705	0.859012	0.85339	0.915126	0.845353	0.882829	0.915972	0.86761	0.870238	0.91656	0.888174	0.924209	0.914653	0.909188	0.916904	0.919164	0.956202	0.920795	0.868136	0.909521	0.960872	0.905076	0.907865	0.903282	0.910083	0.946475	0.945129	0.92624	0.878725	0.930705	0.908784	0.88672
	5735	0.858921	0.858921	0.858921	0.85718	0.882959	0.883399	0.914054	0.900766	0.921668	0.91782	0.90523	0.894001	0.905203	0.909578	0.919859	0.88232	0.877394	0.865918	0.858849	0.914892	0.85247	0.883635	0.916789	0.866973	0.873744	0.913649	0.887398	0.922067	0.915093	0.908934	0.917282	0.919813	0.954733	0.922615	0.871642	0.912001	0.955986	0.905687	0.908308	0.903357	0.910883	0.944183	0.9422	0.922408	0.87945	0.928132	0.908435	0.886878
	5740	0.866597	0.866597	0.866597	0.864547	0.894989	0.895208	0.92912	0.914517	0.932456	0.927942	0.913705	0.902397	0.914731	0.920861	0.929308	0.890672	0.885732	0.873617	0.866205	0.937604	0.859791	0.893698	0.930982	0.8734	0.880233	0.929446	0.899262	0.935564	0.924535	0.917275	0.928666	0.928942	0.969365	0.93357	0.879863	0.92417	0.97051	0.915985	0.918347	0.914406	0.924097	0.956076	0.95238	0.932439	0.887612	0.937053	0.919886	0.896862
	5745	0.861621	0.861621	0.861621	0.859938	0.89659	0.896805	0.928266	0.913236	0.932731	0.928876	0.914319	0.904124	0.915862	0.921489	0.930651	0.89361	0.887753	0.877119	0.868512	0.935214	0.861504	0.895747	0.931162	0.875643	0.883189	0.927959	0.898728	0.937669	0.927375	0.919707	0.929278	0.931147	0.971258	0.933846	0.88078	0.924335	0.969325	0.91826	0.918291	0.912748	0.921609	0.953972	0.953838	0.933914	0.884806	0.935311	0.916576	0.892257
	5750	0.903745	0.903745	0.903745	0.896424	0.925875	0.919651	0.949567	0.931408	0.954764	0.949674	0.940618	0.935968	0.945469	0.946653	0.954433	0.925094	0.926005	0.917449	0.91197	0.950811	0.899667	0.928629	0.954321	0.907304	0.916077	0.952483	0.928371	0.949336	0.948836	0.942911	0.951605	0.951695	0.972814	0.955131	0.916563	0.944713	0.976096	0.936548	0.947753	0.943693	0.953291	0.980795	0.968022	0.951962	0.922778	0.967547	0.9509	0.933182
	5755	0.860406	0.860406	0.860406	0.858459	0.895353	0.894868	0.92718	0.908429	0.931543	0.924784	0.911991	0.900069	0.912261	0.916373	0.927728	0.889966	0.886811	0.874807	0.86852	0.934658	0.860363	0.897172	0.929982	0.879177	0.883472	0.932062	0.901559	0.93883	0.926447	0.919886	0.930546	0.928851	0.967749	0.933149	0.882935	0.924841	0.969603	0.918031	0.921206	0.915242	0.925266	0.956844	0.953632	0.936563	0.888393	0.939927	0.922174	0.898724
	5760	0.862862	0.862862	0.862862	0.859995	0.896581	0.896011	0.927549	0.909734	0.930911	0.925128	0.912141	0.900773	0.912477	0.916584	0.927505	0.889995	0.886855	0.874542	0.867912	0.933003	0.860575	0.898358	0.929712	0.879926	0.883998	0.932781	0.90291	0.939667	0.92657	0.921198	0.931022	0.929802	0.96811	0.933644	0.88461	0.926338	0.970194	0.919415	0.922748	0.916833	0.927409	0.957544	0.955375	0.937761	0.891111	0.941004	0.92433	0.90084
	5765	0.865415	0.865415	0.865415	0.862631	0.897853	0.897188	0.92823	0.912292	0.932228	0.926938	0.914275	0.903777	0.915539	0.919863	0.930085	0.892574	0.889	0.877	0.87053	0.93356	0.86277	0.898928	0.930648	0.879887	0.884488	0.933499	0.90367	0.938528	0.927025	0.920829	0.930888	0.930239	0.96847	0.935247	0.885968	0.927626	0.969893	0.919186	0.924679	0.919619	0.93026	0.960294	0.955786	0.938107	0.893687	0.942788	0.926483	0.904757
	5770	0.882453	0.882453	0.882453	0.878783	0.912121	0.910065	0.942008	0.926035	0.945202	0.94084	0.928213	0.920666	0.93178	0.936594	0.945156	0.909738	0.90739	0.896471	0.890095	0.947787	0.880339	0.91439	0.945551	0.893587	0.901006	0.945967	0.917767	0.949176	0.941351	0.934712	0.944114	0.945043	0.978714	0.947961	0.900678	0.938424	0.979813	0.931188	0.936066	0.931857	0.940703	0.970986	0.965792	0.94819	0.905906	0.953584	0.937491	0.916031
[truncated: 435 more rows]
[truncated: 1,301 more columns]
