# Supplementary material for: Uncovering developmental time and tempo using deep learning
Source: Nat Methods. 2023 Nov 23;20(12):2000–10. doi: 10.1038/s41592-023-02083-8 (PMC10703695; doi:10.1038/s41592-023-02083-8)
Supplement: Supplementary file 35 — Numerical data. [file 41592_2023_2083_MOESM35_ESM.xlsx]

## Sheet: Extended-Data-Figure 10b
	Extended Data Figure 10b
	Time (min)	0.291666	0.583332	0.874998	1.16666	1.45833	1.75	2.04166	2.33333	2.62499	2.91666	3.20833	3.49999	3.79166	4.08332	4.37499	4.66666	4.95832	5.24999	5.54165	5.83332	6.12499	6.41665	6.70832	6.99998	7.29165	7.58332	7.87498	8.16665	8.45831	8.74998	9.04165	9.33331	9.62498	9.91664	10.2083	10.5	10.7916	11.0833	11.375	11.6666	11.9583	12.25	12.5416	12.8333	13.125	13.4166	13.7083	14
	0.291666	0.997383	0.987907	0.996985	0.977754	0.981507	0.971156	0.973409	0.990214	0.980471	0.94568	0.924761	0.927186	0.896536	0.882437	0.866654	0.858445	0.868311	0.891881	0.850572	0.95073	0.92354	0.937116	0.955271	0.957696	0.966913	0.96277	0.952404	0.950316	0.954059	0.968575	0.952467	0.955384	0.943524	0.949301	0.94957	0.93078	0.923387	0.946801	0.936716	0.941741	0.934162	0.935714	0.914668	0.928697	0.936252	0.91714	0.927653	0.927422
	0.583332	0.987907	0.981313	0.993813	0.97374	0.975966	0.964669	0.964962	0.985042	0.973859	0.932081	0.90928	0.909932	0.876515	0.861387	0.846001	0.834857	0.849226	0.87287	0.831222	0.93703	0.907212	0.926899	0.946376	0.960154	0.970711	0.963875	0.954212	0.954614	0.956066	0.97479	0.960947	0.958259	0.950578	0.955423	0.952492	0.932296	0.927133	0.953738	0.940299	0.945448	0.942935	0.936279	0.91625	0.935086	0.941101	0.920291	0.932286	0.928522
	0.874998	0.996985	0.993813	0.9963	0.991171	0.997282	0.991743	0.994226	0.998737	0.996224	0.982649	0.969732	0.970855	0.951739	0.941788	0.930387	0.923389	0.93148	0.949095	0.919106	0.985195	0.965023	0.97036	0.972676	0.960093	0.957656	0.955281	0.943396	0.933458	0.952803	0.959734	0.933389	0.957141	0.921816	0.924436	0.943468	0.923429	0.909276	0.928781	0.924939	0.92347	0.913091	0.930211	0.899962	0.899588	0.918829	0.897693	0.904105	0.913201
	1.16666	0.977754	0.97374	0.991171	0.986758	0.991661	0.982955	0.985008	0.996959	0.990023	0.964287	0.946748	0.948185	0.922348	0.910083	0.896417	0.888341	0.898223	0.919196	0.883101	0.968186	0.944722	0.95602	0.966906	0.964434	0.96791	0.964203	0.953714	0.948303	0.95883	0.970483	0.950407	0.962465	0.939969	0.943965	0.952762	0.933411	0.923097	0.944916	0.937517	0.938514	0.931399	0.938693	0.913818	0.921012	0.934153	0.913917	0.922322	0.926057
	1.45833	0.981507	0.975966	0.997282	0.991661	0.997092	0.997044	0.994205	0.9929	0.98995	0.977418	0.967517	0.961451	0.946335	0.934215	0.925641	0.912238	0.930665	0.939947	0.919508	0.97895	0.939573	0.942273	0.9389	0.927739	0.926986	0.918576	0.902494	0.892516	0.916861	0.93333	0.899479	0.925726	0.881117	0.885947	0.905256	0.876455	0.862576	0.889187	0.879302	0.878143	0.872666	0.884403	0.846059	0.853012	0.873532	0.844896	0.855796	0.862088
	1.75	0.971156	0.964669	0.991743	0.982955	0.997044	0.997917	0.998034	0.997911	0.996477	0.985582	0.975741	0.972985	0.956419	0.945774	0.937172	0.927084	0.940386	0.952793	0.928799	0.985429	0.958075	0.960461	0.957815	0.944966	0.943254	0.937943	0.923281	0.9121	0.93691	0.947106	0.915354	0.943549	0.899673	0.902785	0.925359	0.901668	0.887042	0.908484	0.902299	0.900124	0.892916	0.908728	0.872258	0.873763	0.894651	0.869682	0.878713	0.887378
	2.04166	0.973409	0.964962	0.994226	0.985008	0.994205	0.998034	0.998588	0.993213	0.994604	0.988492	0.981502	0.976951	0.963038	0.952891	0.945875	0.933791	0.949006	0.957896	0.938307	0.98514	0.952205	0.950593	0.9422	0.925995	0.923429	0.917184	0.89966	0.887403	0.917972	0.928832	0.891406	0.925394	0.873739	0.876368	0.902079	0.877164	0.861177	0.884541	0.877084	0.874644	0.866769	0.885545	0.843492	0.844831	0.868172	0.840922	0.850846	0.860877
	2.33333	0.990214	0.985042	0.998737	0.996959	0.9929	0.997911	0.993213	0.995017	0.997334	0.992408	0.985323	0.982864	0.968106	0.959002	0.95179	0.942232	0.954289	0.964424	0.942282	0.989142	0.962713	0.960119	0.952698	0.934182	0.931974	0.927809	0.910719	0.898316	0.928546	0.935059	0.899728	0.935012	0.883449	0.885336	0.912573	0.89077	0.875774	0.894321	0.888856	0.886654	0.877131	0.898594	0.85869	0.856973	0.879503	0.855265	0.86435	0.875749
	2.62499	0.980471	0.973859	0.996224	0.990023	0.98995	0.996477	0.994604	0.997334	0.997273	0.979857	0.967006	0.966735	0.944912	0.933937	0.923262	0.914616	0.925417	0.941925	0.911564	0.979553	0.955955	0.961399	0.964248	0.955781	0.957338	0.953319	0.939897	0.931355	0.950744	0.960051	0.932843	0.955063	0.920457	0.923419	0.939932	0.920465	0.907754	0.928277	0.921666	0.920978	0.913429	0.926867	0.894682	0.898292	0.91532	0.893555	0.902515	0.909181
	2.91666	0.94568	0.932081	0.982649	0.964287	0.977418	0.985582	0.988492	0.992408	0.979857	0.988508	0.978233	0.978438	0.958818	0.950257	0.941579	0.932695	0.942773	0.956862	0.92956	0.984797	0.964025	0.966655	0.962233	0.951647	0.950368	0.947446	0.931552	0.922093	0.948454	0.953373	0.922635	0.9523	0.909022	0.908651	0.931696	0.913957	0.900884	0.91962	0.913254	0.912528	0.902652	0.92122	0.885179	0.885659	0.905977	0.884188	0.892716	0.902583
	3.20833	0.924761	0.90928	0.969732	0.946748	0.967517	0.975741	0.981502	0.985323	0.967006	0.978233	0.997766	0.997605	0.990171	0.985619	0.980377	0.974581	0.980277	0.988314	0.971861	0.994632	0.979431	0.970473	0.952594	0.920841	0.909737	0.909934	0.892567	0.875699	0.914695	0.911794	0.872126	0.92213	0.857229	0.855857	0.894728	0.876621	0.85725	0.870429	0.871088	0.86489	0.84982	0.885849	0.842792	0.828619	0.858729	0.836868	0.840558	0.860354
	3.49999	0.927186	0.909932	0.970855	0.948185	0.961451	0.972985	0.976951	0.982864	0.966735	0.978438	0.997605	0.998173	0.995039	0.991497	0.988624	0.98318	0.98911	0.993465	0.981886	0.989998	0.975465	0.961027	0.93735	0.899121	0.886315	0.88627	0.867409	0.847405	0.89306	0.887885	0.842777	0.901347	0.826836	0.825438	0.870854	0.852458	0.830725	0.841716	0.844064	0.835818	0.820848	0.862325	0.814253	0.795728	0.828734	0.806245	0.809893	0.83207
	3.79166	0.896536	0.876515	0.951739	0.922348	0.946335	0.956419	0.963038	0.968106	0.944912	0.958818	0.990171	0.995039	0.99511	0.992587	0.988051	0.985123	0.986214	0.994168	0.978726	0.99054	0.982561	0.968593	0.947227	0.907353	0.893656	0.896678	0.879058	0.859513	0.90277	0.893758	0.852014	0.908923	0.838593	0.836219	0.880832	0.86595	0.844299	0.853075	0.857578	0.849958	0.831459	0.875568	0.831059	0.810231	0.842856	0.823291	0.824876	0.848706
	4.08332	0.882437	0.861387	0.941788	0.910083	0.934215	0.945774	0.952891	0.959002	0.933937	0.950257	0.985619	0.991497	0.992587	0.999101	0.996832	0.994755	0.995213	0.998524	0.992055	0.985309	0.977281	0.958207	0.929401	0.879183	0.858539	0.861657	0.843971	0.819635	0.869066	0.858447	0.811399	0.877364	0.796316	0.794093	0.847299	0.82773	0.801875	0.810754	0.818668	0.809299	0.78743	0.83903	0.790915	0.7646	0.803072	0.781041	0.780592	0.808631
	4.37499	0.866654	0.846001	0.930387	0.896417	0.925641	0.937172	0.945875	0.95179	0.923262	0.941579	0.980377	0.988624	0.988051	0.996832	0.998334	0.997224	0.995828	0.998542	0.993429	0.979931	0.975851	0.955919	0.923818	0.871624	0.848298	0.852869	0.835044	0.810151	0.861743	0.847997	0.800916	0.870255	0.785991	0.781838	0.838149	0.820103	0.794069	0.801237	0.810321	0.800396	0.776812	0.831729	0.783504	0.754193	0.79456	0.77356	0.771513	0.801855
	4.66666	0.858445	0.834857	0.923389	0.888341	0.912238	0.927084	0.933791	0.942232	0.914616	0.932695	0.974581	0.98318	0.985123	0.994755	0.997224	0.99785	0.998685	0.997205	0.997132	0.971817	0.968339	0.946657	0.909975	0.857817	0.834068	0.837646	0.818228	0.79212	0.848031	0.833951	0.78451	0.858466	0.766855	0.761582	0.823055	0.804018	0.778211	0.784135	0.792683	0.782086	0.760243	0.815343	0.763803	0.733614	0.775556	0.753326	0.752187	0.783593
	4.95832	0.868311	0.849226	0.93148	0.898223	0.930665	0.940386	0.949006	0.954289	0.925417	0.942773	0.980277	0.98911	0.986214	0.995213	0.995828	0.998685	0.995316	0.996219	0.994103	0.967655	0.972629	0.94915	0.914296	0.856298	0.83146	0.837679	0.82041	0.792674	0.847087	0.828488	0.780394	0.856093	0.76679	0.762251	0.824369	0.808611	0.781024	0.782889	0.795782	0.784116	0.759405	0.819946	0.77105	0.736035	0.777816	0.759235	0.755535	0.788805
	5.24999	0.891881	0.87287	0.949095	0.919196	0.939947	0.952793	0.957896	0.964424	0.941925	0.956862	0.988314	0.993465	0.994168	0.998524	0.998542	0.997205	0.996219	0.996119	0.99774	0.972442	0.966185	0.945358	0.908612	0.85897	0.836866	0.838282	0.818313	0.792227	0.84888	0.836788	0.786748	0.860539	0.76708	0.762841	0.824984	0.803939	0.779886	0.784474	0.791894	0.780702	0.762853	0.814772	0.762124	0.733339	0.774399	0.751158	0.7517	0.781462
	5.54165	0.850572	0.831222	0.919106	0.883101	0.919508	0.928799	0.938307	0.942282	0.911564	0.92956	0.971861	0.981886	0.978726	0.992055	0.993429	0.997132	0.994103	0.99774	0.992558	0.983221	0.98244	0.965285	0.935955	0.888594	0.867185	0.870727	0.854096	0.829337	0.879788	0.865994	0.820409	0.887421	0.805853	0.802135	0.858352	0.84094	0.816047	0.82086	0.830333	0.819787	0.799683	0.851488	0.804387	0.775144	0.813752	0.793536	0.792447	0.820943
	5.83332	0.95073	0.93703	0.985195	0.968186	0.97895	0.985429	0.98514	0.989142	0.979553	0.984797	0.994632	0.989998	0.99054	0.985309	0.979931	0.971817	0.967655	0.972442	0.983221	0.965494	0.960891	0.938994	0.898278	0.845324	0.818328	0.819919	0.801209	0.772887	0.83135	0.820014	0.767497	0.844743	0.748427	0.74379	0.808207	0.785691	0.757529	0.765298	0.774851	0.761427	0.741981	0.79722	0.742858	0.712157	0.757109	0.732146	0.730496	0.762314
	6.12499	0.92354	0.907212	0.965023	0.944722	0.939573	0.958075	0.952205	0.962713	0.955955	0.964025	0.979431	0.975465	0.982561	0.977281	0.975851	0.968339	0.972629	0.966185	0.98244	0.960891	0.984796	0.978415	0.965258	0.932239	0.918319	0.918393	0.904684	0.887475	0.921967	0.919915	0.883245	0.928916	0.869723	0.870648	0.907658	0.885747	0.865843	0.878711	0.882209	0.8762	0.859382	0.89499	0.857357	0.842491	0.872416	0.850551	0.852445	0.871601
	6.41665	0.937116	0.926899	0.97036	0.95602	0.942273	0.960461	0.950593	0.960119	0.961399	0.966655	0.970473	0.961027	0.968593	0.958207	0.955919	0.946657	0.94915	0.945358	0.965285	0.938994	0.978415	0.99408	0.981144	0.944629	0.925784	0.93222	0.924002	0.903284	0.937852	0.922472	0.891301	0.941648	0.884853	0.881954	0.925947	0.915188	0.892926	0.893452	0.907037	0.897025	0.877821	0.922565	0.890346	0.862249	0.893839	0.880848	0.876974	0.90122
	6.70832	0.955271	0.946376	0.972676	0.966906	0.9389	0.957815	0.9422	0.952698	0.964248	0.962233	0.952594	0.93735	0.947227	0.929401	0.923818	0.909975	0.914296	0.908612	0.935955	0.898278	0.965258	0.981144	0.992425	0.971498	0.953235	0.958116	0.9526	0.936202	0.963127	0.951363	0.927461	0.966091	0.921776	0.917555	0.954492	0.94325	0.925157	0.928915	0.939367	0.930554	0.91517	0.949983	0.923936	0.901669	0.930254	0.917387	0.913281	0.933249
	6.99998	0.957696	0.960154	0.960093	0.964434	0.927739	0.944966	0.925995	0.934182	0.955781	0.951647	0.920841	0.899121	0.907353	0.879183	0.871624	0.857817	0.856298	0.85897	0.888594	0.845324	0.932239	0.944629	0.971498	0.984964	0.973792	0.978936	0.977091	0.963952	0.978258	0.96911	0.953861	0.977317	0.952223	0.951939	0.977032	0.967198	0.952057	0.955135	0.965386	0.959631	0.945421	0.972092	0.955305	0.938168	0.958513	0.948944	0.946247	0.960503
	7.29165	0.966913	0.970711	0.957656	0.96791	0.926986	0.943254	0.923429	0.931974	0.957338	0.950368	0.909737	0.886315	0.893656	0.858539	0.848298	0.834068	0.83146	0.836866	0.867185	0.818328	0.918319	0.925784	0.953235	0.973792	0.994976	0.995223	0.994078	0.989264	0.995678	0.993884	0.987035	0.993458	0.983506	0.979731	0.994476	0.984185	0.97707	0.986458	0.987261	0.985823	0.980512	0.986956	0.97515	0.972327	0.985881	0.974724	0.976422	0.981324
	7.58332	0.96277	0.963875	0.955281	0.964203	0.918576	0.937943	0.917184	0.927809	0.953319	0.947446	0.909934	0.88627	0.896678	0.861657	0.852869	0.837646	0.837679	0.838282	0.870727	0.819919	0.918393	0.93222	0.958116	0.978936	0.995223	0.998294	0.995686	0.994181	0.996252	0.997718	0.992799	0.992783	0.98964	0.988347	0.995706	0.987548	0.984616	0.992629	0.989674	0.990866	0.989792	0.988853	0.977989	0.981694	0.987958	0.978301	0.984462	0.984193
	7.87498	0.952404	0.954212	0.943396	0.953714	0.902494	0.923281	0.89966	0.910719	0.939897	0.931552	0.892567	0.867409	0.879058	0.843971	0.835044	0.818228	0.82041	0.818313	0.854096	0.801209	0.904684	0.924002	0.9526	0.977091	0.994078	0.995686	0.99801	0.996049	0.997565	0.994461	0.991824	0.992724	0.990248	0.987944	0.996604	0.991625	0.98823	0.993218	0.992888	0.993975	0.989356	0.992643	0.984127	0.984007	0.991118	0.984021	0.988049	0.990488
	8.16665	0.950316	0.954614	0.933458	0.948303	0.892516	0.9121	0.887403	0.898316	0.931355	0.922093	0.875699	0.847405	0.859513	0.819635	0.810151	0.79212	0.792674	0.792227	0.829337	0.772887	0.887475	0.903284	0.936202	0.963952	0.989264	0.994181	0.996049	0.997508	0.994703	0.991503	0.991697	0.989674	0.99382	0.992295	0.998133	0.994473	0.989421	0.994194	0.996851	0.996313	0.991736	0.995217	0.99074	0.988566	0.995045	0.989874	0.991591	0.993507
	8.45831	0.954059	0.956066	0.952803	0.95883	0.916861	0.93691	0.917972	0.928546	0.950744	0.948454	0.914695	0.89306	0.90277	0.869066	0.861743	0.848031	0.847087	0.84888	0.879788	0.83135	0.921967	0.937852	0.963127	0.978258	0.995678	0.996252	0.997565	0.994703	0.992509	0.991448	0.996172	0.987475	0.998038	0.995718	0.995251	0.99276	0.991818	0.998268	0.996742	0.998667	0.995702	0.992455	0.991666	0.995017	0.997957	0.993469	0.996231	0.995295
	8.74998	0.968575	0.97479	0.959734	0.970483	0.93333	0.947106	0.928832	0.935059	0.960051	0.953373	0.911794	0.887885	0.893758	0.858447	0.847997	0.833951	0.828488	0.836788	0.865994	0.820014	0.919915	0.922472	0.951363	0.96911	0.993884	0.997718	0.994461	0.991503	0.991448	0.994387	0.988405	0.996072	0.986181	0.98146	0.995276	0.991838	0.987838	0.990969	0.991145	0.990033	0.986841	0.992755	0.981306	0.977426	0.98737	0.980148	0.983519	0.987778
	9.04165	0.952467	0.960947	0.933389	0.950407	0.899479	0.915354	0.891406	0.899728	0.932843	0.922635	0.872126	0.842777	0.852014	0.811399	0.800916	0.78451	0.780394	0.786748	0.820409	0.767497	0.883245	0.891301	0.927461	0.953861	0.987035	0.992799	0.991824	0.991697	0.996172	0.988405	0.993407	0.994236	0.989085	0.986717	0.992103	0.98319	0.97949	0.992179	0.987008	0.986907	0.987898	0.984508	0.971589	0.97745	0.98535	0.973406	0.979461	0.978795
	9.33331	0.955384	0.958259	0.957141	0.962465	0.925726	0.943549	0.925394	0.935012	0.955063	0.9523	0.92213	0.901347	0.908923	0.877364	0.870255	0.858466	0.856093	0.860539	0.887421	0.844743	0.928916	0.941648	0.966091	0.977317	0.993458	0.992783	0.992724	0.989674	0.987475	0.996072	0.994236	0.987101	0.995368	0.991835	0.990745	0.983522	0.986248	0.996241	0.989717	0.99286	0.994623	0.982094	0.980184	0.989734	0.992659	0.983964	0.98952	0.986452
	9.62498	0.943524	0.950578	0.921816	0.939969	0.881117	0.899673	0.873739	0.883449	0.920457	0.909022	0.857229	0.826836	0.838593	0.796316	0.785991	0.766855	0.76679	0.76708	0.805853	0.748427	0.869723	0.884853	0.921776	0.952223	0.983506	0.98964	0.990248	0.99382	0.998038	0.986181	0.989085	0.995368	0.982225	0.977237	0.992422	0.987122	0.982971	0.987411	0.986572	0.982859	0.982463	0.987589	0.974217	0.969365	0.981542	0.972867	0.974993	0.980959
	9.91664	0.949301	0.955423	0.924436	0.943965	0.885947	0.902785	0.876368	0.885336	0.923419	0.908651	0.855857	0.825438	0.836219	0.794093	0.781838	0.761582	0.762251	0.762841	0.802135	0.74379	0.870648	0.881954	0.917555	0.951939	0.979731	0.988347	0.987944	0.992295	0.995718	0.98146	0.986717	0.991835	0.977237	0.99794	0.990684	0.989666	0.988352	0.99839	0.995921	0.996963	0.996466	0.989251	0.990166	0.996657	0.997695	0.993682	0.996106	0.992346
	10.2083	0.94957	0.952492	0.943468	0.952762	0.905256	0.925359	0.902079	0.912573	0.939932	0.931696	0.894728	0.870854	0.880832	0.847299	0.838149	0.823055	0.824369	0.824984	0.858352	0.808207	0.907658	0.925947	0.954492	0.977032	0.994476	0.995706	0.996604	0.998133	0.995251	0.995276	0.992103	0.990745	0.992422	0.990684	0.989762	0.987296	0.984973	0.994889	0.993431	0.993756	0.994203	0.987149	0.988306	0.995271	0.994496	0.990511	0.993312	0.988175
	10.5	0.93078	0.932296	0.923429	0.933411	0.876455	0.901668	0.877164	0.89077	0.920465	0.913957	0.876621	0.852458	0.86595	0.82773	0.820103	0.804018	0.808611	0.803939	0.84094	0.785691	0.885747	0.915188	0.94325	0.967198	0.984185	0.987548	0.991625	0.994473	0.99276	0.991838	0.98319	0.983522	0.987122	0.989666	0.987296	0.99438	0.990031	0.992286	0.995159	0.992778	0.991316	0.994293	0.988615	0.98419	0.991847	0.985795	0.987425	0.990199
	10.7916	0.923387	0.927133	0.909276	0.923097	0.862576	0.887042	0.861177	0.875774	0.907754	0.900884	0.85725	0.830725	0.844299	0.801875	0.794069	0.778211	0.781024	0.779886	0.816047	0.757529	0.865843	0.892926	0.925157	0.952057	0.97707	0.984616	0.98823	0.989421	0.991818	0.987838	0.97949	0.986248	0.982971	0.988352	0.984973	0.990031	0.99582	0.991627	0.99771	0.992466	0.991866	0.998985	0.995172	0.98566	0.991133	0.991855	0.991438	0.995083
	11.0833	0.946801	0.953738	0.928781	0.944916	0.889187	0.908484	0.884541	0.894321	0.928277	0.91962	0.870429	0.841716	0.853075	0.810754	0.801237	0.784135	0.782889	0.784474	0.82086	0.765298	0.878711	0.893452	0.928915	0.955135	0.986458	0.992629	0.993218	0.994194	0.998268	0.990969	0.992179	0.996241	0.987411	0.99839	0.994889	0.992286	0.991627	0.991284	0.993449	0.991207	0.994243	0.99321	0.993264	0.987958	0.989323	0.991199	0.993145	0.994626
	11.375	0.936716	0.940299	0.924939	0.937517	0.879302	0.902299	0.877084	0.888856	0.921666	0.913254	0.871088	0.844064	0.857578	0.818668	0.810321	0.792683	0.795782	0.791894	0.830333	0.774851	0.882209	0.907037	0.939367	0.965386	0.987261	0.989674	0.992888	0.996851	0.996742	0.991145	0.987008	0.989717	0.986572	0.995921	0.993431	0.995159	0.99771	0.993449	0.996303	0.99698	0.997131	0.991257	0.98886	0.994242	0.996855	0.99211	0.995017	0.993011
	11.6666	0.941741	0.945448	0.92347	0.938514	0.878143	0.900124	0.874644	0.886654	0.920978	0.912528	0.86489	0.835818	0.849958	0.809299	0.800396	0.782086	0.784116	0.780702	0.819787	0.761427	0.8762	0.897025	0.930554	0.959631	0.985823	0.990866	0.993975	0.996313	0.998667	0.990033	0.986907	0.99286	0.982859	0.996963	0.993756	0.992778	0.992466	0.991207	0.99698	0.996694	0.99463	0.997514	0.995905	0.991994	0.997009	0.995428	0.994869	0.996535
	11.9583	0.934162	0.942935	0.913091	0.931399	0.872666	0.892916	0.866769	0.877131	0.913429	0.902652	0.84982	0.820848	0.831459	0.78743	0.776812	0.760243	0.759405	0.762853	0.799683	0.741981	0.859382	0.877821	0.91517	0.945421	0.980512	0.989792	0.989356	0.991736	0.995702	0.986841	0.987898	0.994623	0.982463	0.996466	0.994203	0.991316	0.991866	0.994243	0.997131	0.99463	0.99453	0.99244	0.993103	0.996099	0.998247	0.995489	0.997633	0.997016
	12.25	0.935714	0.936279	0.930211	0.938693	0.884403	0.908728	0.885545	0.898594	0.926867	0.92122	0.885849	0.862325	0.875568	0.83903	0.831729	0.815343	0.819946	0.814772	0.851488	0.79722	0.89499	0.922565	0.949983	0.972092	0.986956	0.988853	0.992643	0.995217	0.992455	0.992755	0.984508	0.982094	0.987589	0.989251	0.987149	0.994293	0.998985	0.99321	0.991257	0.997514	0.99244	0.989668	0.989188	0.993952	0.993563	0.990656	0.995238	0.990933
	12.5416	0.914668	0.91625	0.899962	0.913818	0.846059	0.872258	0.843492	0.85869	0.894682	0.885179	0.842792	0.814253	0.831059	0.790915	0.783504	0.763803	0.77105	0.762124	0.804387	0.742858	0.857357	0.890346	0.923936	0.955305	0.97515	0.977989	0.984127	0.99074	0.991666	0.981306	0.971589	0.980184	0.974217	0.990166	0.988306	0.988615	0.995172	0.993264	0.98886	0.995905	0.993103	0.989188	0.994239	0.984559	0.991354	0.991466	0.990207	0.994534
	12.8333	0.928697	0.935086	0.899588	0.921012	0.853012	0.873763	0.844831	0.856973	0.898292	0.885659	0.828619	0.795728	0.810231	0.7646	0.754193	0.733614	0.736035	0.733339	0.775144	0.712157	0.842491	0.862249	0.901669	0.938168	0.972327	0.981694	0.984007	0.988566	0.995017	0.977426	0.97745	0.989734	0.969365	0.996657	0.995271	0.98419	0.98566	0.987958	0.994242	0.991994	0.996099	0.993952	0.984559	0.991516	0.993652	0.997763	0.994628	0.996977
	13.125	0.936252	0.941101	0.918829	0.934153	0.873532	0.894651	0.868172	0.879503	0.91532	0.905977	0.858729	0.828734	0.842856	0.803072	0.79456	0.775556	0.777816	0.774399	0.813752	0.757109	0.872416	0.893839	0.930254	0.958513	0.985881	0.987958	0.991118	0.995045	0.997957	0.98737	0.98535	0.992659	0.981542	0.997695	0.994496	0.991847	0.991133	0.989323	0.996855	0.997009	0.998247	0.993563	0.991354	0.993652	0.996484	0.995959	0.998528	0.993139
	13.4166	0.91714	0.920291	0.897693	0.913917	0.844896	0.869682	0.840922	0.855265	0.893555	0.884188	0.836868	0.806245	0.823291	0.781041	0.77356	0.753326	0.759235	0.751158	0.793536	0.732146	0.850551	0.880848	0.917387	0.948944	0.974724	0.978301	0.984021	0.989874	0.993469	0.980148	0.973406	0.983964	0.972867	0.993682	0.990511	0.985795	0.991855	0.991199	0.99211	0.995428	0.995489	0.990656	0.991466	0.997763	0.995959	0.997001	0.996907	0.996521
	13.7083	0.927653	0.932286	0.904105	0.922322	0.855796	0.878713	0.850846	0.86435	0.902515	0.892716	0.840558	0.809893	0.824876	0.780592	0.771513	0.752187	0.755535	0.7517	0.792447	0.730496	0.852445	0.876974	0.913281	0.946247	0.976422	0.984462	0.988049	0.991591	0.996231	0.983519	0.979461	0.98952	0.974993	0.996106	0.993312	0.987425	0.991438	0.993145	0.995017	0.994869	0.997633	0.995238	0.990207	0.994628	0.998528	0.996907	0.99761	0.997956
	14	0.927422	0.928522	0.913201	0.926057	0.862088	0.887378	0.860877	0.875749	0.909181	0.902583	0.860354	0.83207	0.848706	0.808631	0.801855	0.783593	0.788805	0.781462	0.820943	0.762314	0.871601	0.90122	0.933249	0.960503	0.981324	0.984193	0.990488	0.993507	0.995295	0.987778	0.978795	0.986452	0.980959	0.992346	0.988175	0.990199	0.995083	0.994626	0.993011	0.996535	0.997016	0.990933	0.994534	0.996977	0.993139	0.996521	0.997956	0.996984
	14.2916	0.932007	0.930884	0.921621	0.931935	0.870558	0.895968	0.869955	0.884403	0.916105	0.909019	0.871035	0.84412	0.860961	0.824462	0.817509	0.798812	0.805441	0.795733	0.83578	0.779264	0.884878	0.915466	0.943925	0.970522	0.98427	0.984318	0.991065	0.995397	0.993677	0.987676	0.978503	0.982872	0.980537	0.990138	0.987304	0.991563	0.994551	0.989192	0.989503	0.996287	0.995695	0.986263	0.994963	0.995711	0.989166	0.995058	0.995283	0.993185
	14.5833	0.92469	0.924028	0.91356	0.924342	0.861477	0.887884	0.861653	0.87754	0.90904	0.903552	0.864479	0.8378	0.854815	0.81627	0.809903	0.792181	0.79868	0.790017	0.829127	0.771409	0.87677	0.909358	0.938229	0.964314	0.981114	0.983189	0.990127	0.993062	0.99313	0.98839	0.976659	0.982361	0.980645	0.988698	0.984624	0.99023	0.995619	0.993493	0.989489	0.995142	0.995008	0.987648	0.99489	0.996219	0.989365	0.993756	0.995736	0.994627
	14.875	0.928465	0.931694	0.904432	0.922488	0.855406	0.878377	0.849791	0.864002	0.901918	0.891588	0.840461	0.80933	0.825252	0.78197	0.77296	0.753426	0.757561	0.752772	0.793319	0.731811	0.854578	0.879362	0.914564	0.948436	0.97569	0.983164	0.987739	0.991254	0.995567	0.981898	0.977153	0.989149	0.973714	0.994085	0.991789	0.98732	0.989591	0.992261	0.992674	0.993206	0.997101	0.992798	0.987965	0.994033	0.997739	0.996327	0.99683	0.998911
	15.1666	0.926611	0.924645	0.915636	0.926076	0.865027	0.889301	0.861689	0.876965	0.908755	0.900355	0.863545	0.836112	0.852898	0.818851	0.811937	0.793013	0.800913	0.791148	0.830189	0.775276	0.882581	0.913383	0.94198	0.969592	0.981072	0.979994	0.986788	0.992148	0.990242	0.982436	0.973251	0.979787	0.976879	0.986094	0.984469	0.989575	0.989858	0.985838	0.983849	0.99183	0.991708	0.981539	0.989954	0.993472	0.98654	0.992323	0.992667	0.989799
	15.4583	0.931996	0.935285	0.908969	0.926755	0.860186	0.88278	0.854369	0.867482	0.905883	0.894237	0.843813	0.812854	0.828426	0.785858	0.776191	0.755841	0.760166	0.754538	0.796515	0.734918	0.85875	0.882586	0.917561	0.952201	0.977668	0.984151	0.988209	0.993318	0.99644	0.98229	0.978957	0.988621	0.974281	0.99618	0.995171	0.989266	0.991431	0.990524	0.993822	0.995806	0.997742	0.993104	0.990507	0.995991	0.9981	0.997496	0.997618	0.998493
	15.75	0.942915	0.94585	0.927606	0.940959	0.884906	0.905977	0.881348	0.893594	0.925228	0.917244	0.872572	0.845264	0.858042	0.819267	0.810096	0.792852	0.79497	0.793064	0.830144	0.774559	0.886127	0.906486	0.937379	0.964417	0.987264	0.992365	0.99417	0.996535	0.997139	0.992131	0.988829	0.990768	0.986553	0.994958	0.993082	0.995133	0.994748	0.99243	0.99503	0.996968	0.997481	0.993711	0.994779	0.992868	0.992651	0.995736	0.99283	0.995121
	16.0416	0.921973	0.929541	0.893431	0.914486	0.848183	0.869315	0.840967	0.854127	0.893269	0.883047	0.825162	0.793102	0.806862	0.760443	0.750446	0.73232	0.733176	0.73379	0.77288	0.710778	0.838257	0.85839	0.897806	0.932249	0.970662	0.981921	0.983136	0.985561	0.99287	0.979137	0.977196	0.989648	0.971095	0.992606	0.98954	0.983667	0.98468	0.99109	0.992481	0.988786	0.99404	0.994297	0.982326	0.988345	0.996873	0.992658	0.991858	0.99674
	16.3333	0.941802	0.950078	0.913429	0.934414	0.874179	0.891967	0.865895	0.875824	0.914141	0.902804	0.844469	0.812664	0.824349	0.778916	0.767579	0.749019	0.74743	0.750395	0.788489	0.729097	0.856339	0.867915	0.906679	0.939778	0.977483	0.988248	0.9877	0.989059	0.995646	0.982441	0.985916	0.994499	0.975249	0.996493	0.994683	0.986204	0.983564	0.987015	0.996201	0.990271	0.995476	0.995542	0.982607	0.984576	0.997287	0.994638	0.989726	0.995673
	16.625	0.954541	0.958815	0.933172	0.950173	0.893874	0.911052	0.885965	0.89581	0.930911	0.919281	0.870093	0.839781	0.852016	0.811579	0.800985	0.78126	0.781505	0.781183	0.819189	0.762609	0.884688	0.895654	0.929834	0.960394	0.985461	0.991112	0.992399	0.994801	0.9982	0.98676	0.989417	0.994693	0.982454	0.99801	0.997683	0.991766	0.988146	0.986898	0.996536	0.994642	0.996666	0.99289	0.98859	0.98933	0.995434	0.997203	0.992212	0.994417
	16.9166	0.962899	0.963567	0.947562	0.960425	0.908388	0.927195	0.904201	0.914999	0.945452	0.936135	0.893456	0.866656	0.878809	0.841116	0.831055	0.812783	0.814454	0.81216	0.848451	0.794177	0.905373	0.918484	0.945878	0.97288	0.989364	0.994499	0.996859	0.997401	0.997327	0.991621	0.990906	0.991101	0.986101	0.994169	0.994151	0.994094	0.990815	0.986241	0.994163	0.994476	0.99599	0.989491	0.991684	0.987672	0.990446	0.994424	0.988874	0.991898
	17.2083	0.954017	0.95319	0.946291	0.954739	0.905635	0.926202	0.904129	0.916751	0.942867	0.937821	0.901821	0.877378	0.889883	0.856006	0.848417	0.832367	0.835212	0.831867	0.865474	0.814944	0.913764	0.932628	0.958144	0.978826	0.992592	0.993912	0.997161	0.996853	0.995139	0.995119	0.98963	0.987745	0.99063	0.989783	0.987132	0.994914	0.991979	0.987326	0.991346	0.993464	0.994525	0.986028	0.993466	0.987556	0.985615	0.992921	0.988076	0.98959
	17.5	0.946841	0.944508	0.944987	0.950774	0.901817	0.924291	0.901567	0.915193	0.939507	0.934701	0.905076	0.881921	0.895306	0.864085	0.857673	0.842339	0.846808	0.841567	0.87459	0.825848	0.917715	0.941527	0.965335	0.984071	0.99198	0.989866	0.994972	0.99558	0.991894	0.993511	0.984926	0.984051	0.991222	0.984859	0.982003	0.995247	0.992555	0.987459	0.987043	0.992378	0.990634	0.982135	0.993293	0.988206	0.979816	0.989965	0.986142	0.98499
	17.7916	0.934583	0.934272	0.921612	0.933878	0.872311	0.895869	0.868229	0.882157	0.915719	0.905446	0.865977	0.838072	0.853863	0.817466	0.809411	0.789963	0.796461	0.788323	0.828233	0.771074	0.882474	0.909531	0.939779	0.969489	0.983683	0.984395	0.990411	0.995495	0.994705	0.985072	0.977944	0.985191	0.979083	0.991159	0.990416	0.992869	0.992758	0.989019	0.989461	0.995306	0.994781	0.987168	0.992474	0.99618	0.991012	0.995622	0.995227	0.993121
	18.0833	0.946738	0.943859	0.945477	0.950927	0.90166	0.92434	0.901222	0.914166	0.939381	0.932844	0.903969	0.881361	0.894563	0.86443	0.85727	0.840745	0.846545	0.8396	0.874639	0.824749	0.917984	0.942674	0.96591	0.986591	0.991729	0.988959	0.993893	0.996385	0.990873	0.991501	0.98323	0.980559	0.987665	0.984504	0.983706	0.995588	0.992749	0.984226	0.985233	0.99277	0.989764	0.980664	0.99435	0.989114	0.979078	0.989393	0.985886	0.983751
	18.375	0.954224	0.955248	0.947375	0.956506	0.90848	0.928286	0.906033	0.917875	0.943916	0.937923	0.9024	0.877782	0.88942	0.854886	0.847298	0.831652	0.83291	0.831891	0.864554	0.814691	0.91392	0.930903	0.957637	0.977517	0.99301	0.993882	0.996621	0.996365	0.995597	0.995405	0.991669	0.991873	0.994994	0.990512	0.987354	0.99628	0.992258	0.989747	0.992864	0.993771	0.993163	0.988237	0.992553	0.987166	0.984229	0.992432	0.986875	0.987712
	18.6666	0.947115	0.946507	0.934253	0.946051	0.888288	0.910647	0.885931	0.899059	0.930474	0.92188	0.88208	0.855626	0.870023	0.832068	0.823545	0.804432	0.809224	0.802675	0.841632	0.784086	0.894506	0.916631	0.944159	0.971952	0.986108	0.989618	0.994328	0.997058	0.996631	0.990446	0.984526	0.986536	0.984128	0.993409	0.992568	0.993637	0.995362	0.990258	0.992908	0.996757	0.996279	0.989289	0.995987	0.994915	0.990979	0.995073	0.994233	0.994046
	18.9583	0.943414	0.934492	0.958458	0.954147	0.918367	0.941279	0.923506	0.936549	0.951048	0.949197	0.937457	0.922301	0.933818	0.912168	0.907018	0.893024	0.900411	0.891659	0.921538	0.87945	0.948229	0.973851	0.985799	0.995983	0.98324	0.975279	0.981478	0.981211	0.969011	0.98189	0.968871	0.954934	0.979512	0.958468	0.958191	0.981233	0.978765	0.963965	0.961406	0.973732	0.966277	0.954544	0.98269	0.967637	0.94729	0.964689	0.96068	0.956815
	19.25	0.937569	0.930738	0.960323	0.952056	0.926251	0.947159	0.933395	0.945326	0.953453	0.957781	0.950161	0.937456	0.946746	0.927821	0.924933	0.914175	0.917556	0.914101	0.938305	0.902409	0.958603	0.979847	0.992159	0.991816	0.983941	0.972377	0.976818	0.972258	0.961121	0.983016	0.968876	0.951244	0.982672	0.948349	0.943536	0.975131	0.969348	0.957399	0.955406	0.963697	0.957126	0.946291	0.974045	0.953746	0.934047	0.955859	0.948261	0.945261
	19.5416	0.953297	0.946826	0.972424	0.966758	0.944353	0.960251	0.946109	0.955143	0.965129	0.963529	0.954982	0.941083	0.947915	0.929853	0.924319	0.911004	0.913255	0.912227	0.936741	0.900609	0.967059	0.977245	0.989964	0.994215	0.982464	0.971907	0.974604	0.971336	0.96054	0.977386	0.970118	0.952603	0.98049	0.949546	0.949695	0.97498	0.964852	0.952017	0.953822	0.961384	0.953037	0.944781	0.969751	0.950813	0.932805	0.953679	0.944225	0.940798
	19.8333	0.95567	0.945657	0.962719	0.962363	0.923898	0.943469	0.924577	0.937001	0.954717	0.948957	0.933327	0.914861	0.927289	0.903541	0.896879	0.878981	0.886205	0.876882	0.909155	0.863108	0.948198	0.964827	0.97738	0.993779	0.978875	0.973038	0.979973	0.979876	0.970977	0.976866	0.967208	0.957392	0.975057	0.961077	0.963613	0.978816	0.974339	0.961459	0.961608	0.971908	0.966662	0.952909	0.97791	0.967928	0.951506	0.966052	0.962022	0.957915
	20.125	0.904792	0.889372	0.947369	0.927538	0.913545	0.935769	0.925441	0.937792	0.935461	0.941741	0.957914	0.952593	0.961746	0.956868	0.956692	0.948083	0.956357	0.946072	0.965762	0.940719	0.966163	0.992855	0.992958	0.983255	0.948411	0.92651	0.934703	0.931085	0.910129	0.940105	0.920594	0.894733	0.9433	0.892968	0.890395	0.93428	0.926736	0.905404	0.900128	0.918005	0.905109	0.887583	0.934097	0.9083	0.873634	0.904886	0.897154	0.888213
	20.4166	0.91203	0.895784	0.957374	0.935473	0.933724	0.950894	0.944941	0.954225	0.946686	0.953214	0.973181	0.970468	0.976095	0.974556	0.973348	0.965509	0.970721	0.964767	0.980019	0.960143	0.980315	0.994747	0.990271	0.976465	0.936612	0.914951	0.920766	0.913914	0.891539	0.925984	0.911159	0.87917	0.931587	0.873274	0.87265	0.917892	0.905163	0.882848	0.88133	0.896794	0.884034	0.867063	0.914055	0.881823	0.849676	0.883022	0.870831	0.863939
	20.7083	0.898295	0.880277	0.940962	0.920637	0.906089	0.928586	0.917979	0.931572	0.928408	0.933716	0.952583	0.947996	0.957801	0.953333	0.953061	0.94331	0.953315	0.941612	0.96187	0.934697	0.962362	0.989455	0.986764	0.979207	0.937834	0.917022	0.926474	0.923062	0.901084	0.930814	0.909077	0.883809	0.933256	0.882487	0.882065	0.926341	0.920305	0.900231	0.889031	0.909524	0.895449	0.878125	0.927495	0.902929	0.864435	0.894648	0.889219	0.879868
	21	0.898929	0.8815	0.940614	0.9209	0.902657	0.927092	0.916569	0.930438	0.928938	0.935706	0.95243	0.947307	0.958437	0.951261	0.951639	0.941633	0.952202	0.938513	0.960278	0.931873	0.958691	0.98901	0.987587	0.979472	0.941349	0.921156	0.931419	0.927887	0.907101	0.936541	0.913774	0.888006	0.937445	0.890086	0.888059	0.929698	0.92781	0.906322	0.897445	0.917354	0.902875	0.884965	0.935093	0.910002	0.872553	0.902298	0.89824	0.888321
	21.2916	0.88968	0.871009	0.943292	0.916458	0.920379	0.938529	0.934982	0.945643	0.932341	0.943284	0.971112	0.972431	0.977548	0.980042	0.980897	0.975487	0.981707	0.974446	0.986261	0.971458	0.976542	0.994306	0.984054	0.963256	0.917914	0.893575	0.900146	0.891679	0.867184	0.90858	0.889347	0.852629	0.914327	0.846715	0.843868	0.895858	0.884162	0.858841	0.856194	0.873063	0.85939	0.839818	0.893198	0.857197	0.821355	0.857696	0.845237	0.838381
	21.5833	0.884374	0.865534	0.940901	0.912829	0.918924	0.937252	0.935541	0.945414	0.930546	0.942552	0.973008	0.975368	0.980346	0.982489	0.983744	0.97901	0.984328	0.977183	0.988189	0.975375	0.974874	0.992555	0.980623	0.9568	0.909439	0.88445	0.891393	0.882363	0.857304	0.900958	0.882388	0.843293	0.908459	0.837594	0.834102	0.886071	0.877275	0.850498	0.84829	0.865619	0.848969	0.830895	0.886468	0.847447	0.809586	0.84765	0.835239	0.827628
	21.8749	0.796291	0.77425	0.87528	0.834293	0.85924	0.878131	0.883615	0.893872	0.863448	0.885962	0.938482	0.950514	0.952661	0.968927	0.975923	0.980584	0.985865	0.978405	0.976279	0.983058	0.932644	0.955272	0.933853	0.888659	0.831557	0.79686	0.804048	0.790786	0.760279	0.819717	0.795304	0.746496	0.833569	0.735677	0.726267	0.797602	0.785468	0.754441	0.752394	0.770576	0.752467	0.729357	0.796948	0.747984	0.702617	0.750902	0.735245	0.724872
	22.1666	0.822898	0.802187	0.896618	0.858537	0.885756	0.899623	0.903443	0.910866	0.883654	0.90068	0.94842	0.957918	0.95828	0.976056	0.980181	0.981383	0.985827	0.981136	0.980878	0.986805	0.951985	0.965097	0.946843	0.907508	0.850621	0.815486	0.82016	0.809067	0.778321	0.832811	0.81448	0.766203	0.845925	0.755197	0.750504	0.816785	0.797198	0.765509	0.767868	0.786105	0.768597	0.745877	0.809419	0.762915	0.721973	0.769297	0.750233	0.740476
	22.4583	0.839907	0.819942	0.910778	0.874383	0.90166	0.914715	0.919765	0.926666	0.899808	0.91709	0.96183	0.970799	0.970612	0.984654	0.988122	0.989197	0.991463	0.988814	0.988468	0.992179	0.961325	0.970089	0.951585	0.912675	0.858461	0.826655	0.830868	0.817655	0.789109	0.843738	0.827238	0.778663	0.857483	0.766479	0.761142	0.824468	0.806758	0.776644	0.780256	0.795196	0.778513	0.757838	0.818535	0.770365	0.73201	0.777825	0.758723	0.750843
	22.7499	0.909939	0.889991	0.953601	0.931702	0.925696	0.944634	0.938528	0.950769	0.943333	0.951353	0.972376	0.969722	0.977676	0.97425	0.974016	0.965351	0.973269	0.962623	0.978915	0.957129	0.977725	0.995369	0.98688	0.973563	0.928971	0.909165	0.917587	0.910094	0.88886	0.922171	0.903855	0.871826	0.926366	0.87022	0.868927	0.910999	0.903645	0.87965	0.877958	0.893986	0.881935	0.860576	0.91235	0.88134	0.848867	0.880412	0.871254	0.864103
	23.0416	0.879468	0.860444	0.938118	0.908796	0.920643	0.935795	0.934611	0.942698	0.926218	0.93691	0.970494	0.973294	0.97646	0.984095	0.985107	0.981149	0.985919	0.979213	0.987691	0.980538	0.975146	0.987289	0.974658	0.948926	0.899046	0.870529	0.876155	0.867703	0.84154	0.884027	0.869258	0.828893	0.894765	0.821766	0.818992	0.871899	0.855617	0.825526	0.831174	0.847166	0.832357	0.810377	0.865999	0.82699	0.791794	0.832287	0.815785	0.807242
	23.3333	0.891783	0.872812	0.942903	0.916978	0.91516	0.935574	0.933306	0.945471	0.932954	0.947961	0.973553	0.972856	0.981199	0.978723	0.981684	0.976061	0.981477	0.971647	0.984812	0.966764	0.971985	0.991079	0.982741	0.959621	0.918893	0.895532	0.904542	0.893683	0.873271	0.913885	0.892365	0.857956	0.918919	0.853075	0.845899	0.894812	0.888851	0.866268	0.865622	0.878891	0.867616	0.844591	0.898745	0.863481	0.829804	0.865458	0.855154	0.847192
	23.6249	0.857981	0.838726	0.919046	0.887958	0.891328	0.912751	0.910532	0.92243	0.90629	0.922496	0.956471	0.959175	0.966302	0.971605	0.975909	0.972687	0.980028	0.969243	0.980139	0.968281	0.95852	0.984372	0.975011	0.947287	0.902414	0.872762	0.881129	0.872757	0.847645	0.892845	0.868564	0.830611	0.898897	0.826481	0.819348	0.876955	0.868035	0.841492	0.838543	0.856664	0.842652	0.819103	0.878967	0.842234	0.801338	0.841505	0.830972	0.819962
	23.9166	0.869069	0.854455	0.929889	0.899652	0.911579	0.929037	0.930553	0.939582	0.920534	0.939396	0.96936	0.972469	0.975635	0.979135	0.982937	0.982776	0.983203	0.981126	0.986942	0.978967	0.965773	0.98035	0.972961	0.939658	0.905405	0.877854	0.882365	0.869263	0.847062	0.896838	0.877797	0.837565	0.90525	0.826015	0.81559	0.874514	0.861539	0.83856	0.841488	0.851644	0.84	0.820615	0.872029	0.830014	0.797155	0.837744	0.821347	0.815369
	24.2083	0.814848	0.797597	0.89047	0.851807	0.876795	0.894177	0.900786	0.909139	0.88003	0.904149	0.948934	0.958805	0.960029	0.972084	0.978689	0.983088	0.983423	0.981486	0.980224	0.982938	0.941301	0.957457	0.942496	0.897521	0.853417	0.820208	0.825021	0.809609	0.782528	0.843035	0.820571	0.77304	0.854479	0.758386	0.746133	0.816887	0.802755	0.776675	0.77706	0.789677	0.77493	0.754555	0.81466	0.765301	0.724861	0.771976	0.754264	0.746484
	24.4999	0.795417	0.780359	0.873427	0.833613	0.866626	0.882091	0.890859	0.898206	0.86533	0.891501	0.937185	0.949625	0.947232	0.961041	0.967626	0.976429	0.973976	0.978072	0.97035	0.979384	0.926302	0.939804	0.924221	0.874118	0.834399	0.802924	0.804768	0.786399	0.759257	0.824837	0.804159	0.754007	0.838837	0.734325	0.721094	0.796555	0.780065	0.756862	0.755412	0.765078	0.750726	0.735373	0.79137	0.737309	0.699331	0.746748	0.726832	0.722149
	24.7916	0.848993	0.832102	0.912317	0.880652	0.886106	0.908218	0.906964	0.919219	0.90096	0.919718	0.953457	0.957271	0.963114	0.967171	0.972347	0.972155	0.976924	0.970464	0.978094	0.967287	0.95126	0.978079	0.970158	0.939089	0.900091	0.871637	0.878986	0.868289	0.843897	0.893099	0.86769	0.830876	0.900387	0.821531	0.811455	0.874138	0.865689	0.844177	0.836574	0.852273	0.838551	0.819757	0.875556	0.836925	0.795659	0.835847	0.825197	0.816233
	25.0833	0.826251	0.812825	0.897401	0.861609	0.888617	0.903992	0.911922	0.919229	0.890261	0.9155	0.953516	0.962468	0.961515	0.968962	0.974687	0.980455	0.976164	0.981226	0.977625	0.978802	0.941896	0.95119	0.939598	0.894254	0.860583	0.83224	0.834558	0.815408	0.791998	0.854061	0.834047	0.787849	0.865157	0.767719	0.753897	0.82386	0.809159	0.789846	0.788961	0.795675	0.78319	0.768694	0.819829	0.768759	0.734401	0.778751	0.759271	0.756213
	25.3749	0.903676	0.890447	0.947912	0.927007	0.917476	0.938822	0.931469	0.943846	0.937999	0.949727	0.96468	0.959917	0.967837	0.961974	0.963519	0.958214	0.962415	0.956722	0.971913	0.949721	0.967262	0.990793	0.992517	0.976	0.949634	0.928175	0.934935	0.926919	0.908304	0.94343	0.923894	0.897168	0.947477	0.890127	0.882281	0.929826	0.921567	0.904726	0.900977	0.913057	0.903793	0.886666	0.929576	0.900064	0.869887	0.901865	0.892009	0.885882
	25.6666	0.880752	0.868786	0.938602	0.910234	0.925796	0.940571	0.942313	0.949478	0.93108	0.948401	0.973759	0.976466	0.97701	0.979569	0.981609	0.982274	0.980029	0.983547	0.98729	0.98058	0.970691	0.980029	0.974852	0.942692	0.913555	0.888626	0.890285	0.876072	0.854025	0.904062	0.889223	0.848596	0.912432	0.833738	0.82454	0.88242	0.866495	0.846178	0.849099	0.857028	0.845854	0.83148	0.876602	0.832513	0.804158	0.843291	0.824578	0.821923
	25.9583	0.85739	0.840509	0.91281	0.885014	0.878364	0.903101	0.897885	0.912606	0.900816	0.918637	0.944999	0.944196	0.953876	0.953848	0.959257	0.956242	0.963686	0.952982	0.965869	0.949305	0.946161	0.980267	0.977356	0.95215	0.917925	0.890509	0.899987	0.892079	0.870158	0.912386	0.885323	0.8543	0.916101	0.850277	0.839401	0.894764	0.891088	0.870916	0.862537	0.87974	0.867833	0.84627	0.900605	0.86838	0.829699	0.866318	0.859217	0.849499
	26.2499	0.858207	0.84121	0.897785	0.878751	0.846246	0.877473	0.861991	0.881834	0.883783	0.894765	0.908644	0.900271	0.917001	0.908471	0.91282	0.904307	0.918678	0.899644	0.923438	0.892352	0.91749	0.967065	0.971919	0.96421	0.934996	0.912374	0.926253	0.925336	0.906931	0.93304	0.901589	0.886102	0.931926	0.889575	0.881078	0.926082	0.929407	0.913954	0.896808	0.918761	0.908522	0.886381	0.93556	0.91945	0.879985	0.907934	0.909872	0.897415
	26.5416	0.869718	0.850375	0.923676	0.896348	0.89264	0.915349	0.909729	0.923381	0.91191	0.924854	0.952952	0.953532	0.961514	0.962945	0.965805	0.961319	0.970604	0.959841	0.972707	0.956038	0.956577	0.986584	0.979517	0.958955	0.915486	0.890784	0.899531	0.89251	0.867739	0.90813	0.883778	0.850092	0.912148	0.847803	0.843165	0.895869	0.890658	0.867917	0.857841	0.877829	0.863383	0.844062	0.90029	0.866721	0.826503	0.861755	0.855039	0.845638
	26.8333	0.831703	0.812846	0.898182	0.86376	0.874954	0.895882	0.896574	0.908661	0.88726	0.907808	0.945692	0.951954	0.956578	0.964534	0.970265	0.971317	0.977351	0.970561	0.975053	0.969541	0.943511	0.970744	0.959818	0.924779	0.881254	0.851949	0.858641	0.847222	0.820558	0.873038	0.847496	0.80539	0.879899	0.798366	0.789379	0.852724	0.844833	0.82094	0.813082	0.830554	0.815791	0.795989	0.856577	0.813793	0.772298	0.813605	0.803031	0.794055
	27.1249	0.90108	0.883776	0.946243	0.923577	0.916216	0.936449	0.929492	0.941237	0.934715	0.944508	0.963591	0.959581	0.968403	0.966401	0.967267	0.959678	0.966911	0.957126	0.973635	0.953565	0.970992	0.99408	0.991252	0.976149	0.938545	0.915025	0.922904	0.916786	0.894608	0.928744	0.910015	0.879604	0.931619	0.876864	0.872975	0.918132	0.909366	0.887038	0.88473	0.901673	0.890615	0.869221	0.919165	0.88859	0.856341	0.889718	0.880048	0.87188
	27.4166	0.880902	0.86387	0.935956	0.908231	0.910634	0.929679	0.926836	0.936902	0.924151	0.937966	0.964975	0.964676	0.971227	0.974243	0.976864	0.972182	0.9774	0.969202	0.98141	0.968568	0.968686	0.989715	0.984229	0.959718	0.920031	0.891842	0.898589	0.890928	0.866716	0.90812	0.889519	0.852813	0.913923	0.848385	0.841959	0.893177	0.882751	0.857061	0.858538	0.874915	0.86191	0.839743	0.89419	0.857671	0.822841	0.861384	0.848798	0.839656
	27.7083	0.914195	0.897168	0.960635	0.937639	0.942612	0.955148	0.952303	0.95834	0.949168	0.955584	0.977431	0.974267	0.978933	0.980429	0.978862	0.969653	0.972651	0.966963	0.981481	0.966006	0.985603	0.989898	0.984159	0.96762	0.924194	0.899049	0.904104	0.896899	0.874323	0.908428	0.899019	0.862569	0.91535	0.857949	0.857737	0.898348	0.882422	0.855144	0.864572	0.878435	0.865824	0.84437	0.893916	0.859094	0.830378	0.866537	0.850482	0.842609
	27.9999	0.916436	0.899976	0.958466	0.938263	0.935451	0.949585	0.942368	0.94968	0.945402	0.94822	0.966206	0.960326	0.966668	0.967256	0.964878	0.953881	0.959127	0.951163	0.96949	0.950287	0.979985	0.989678	0.987116	0.976962	0.935071	0.909764	0.915666	0.912253	0.889817	0.917815	0.90802	0.877292	0.923801	0.874333	0.875353	0.913593	0.897094	0.870217	0.877966	0.894255	0.882154	0.860278	0.907213	0.878724	0.849733	0.88387	0.869242	0.860459
	28.2916	0.877428	0.85981	0.937257	0.907403	0.917123	0.934013	0.933474	0.942467	0.92542	0.939769	0.971857	0.973912	0.97846	0.98393	0.986541	0.983072	0.986378	0.980463	0.989481	0.980349	0.974558	0.989209	0.979441	0.951297	0.907152	0.877792	0.88405	0.874358	0.849683	0.894863	0.876931	0.837901	0.903505	0.82929	0.822778	0.878284	0.864458	0.83777	0.840817	0.855772	0.841789	0.819924	0.874883	0.836084	0.800179	0.841073	0.825325	0.817122
	28.5833	0.869715	0.850907	0.930246	0.8998	0.905746	0.924324	0.923649	0.933014	0.917023	0.932152	0.965497	0.966694	0.973757	0.978972	0.982647	0.977345	0.98213	0.972022	0.984166	0.973127	0.9683	0.98637	0.976853	0.948789	0.902594	0.870695	0.879224	0.870855	0.846391	0.890214	0.870273	0.831997	0.897356	0.826651	0.819235	0.872869	0.861933	0.833181	0.837633	0.854292	0.839855	0.814464	0.873139	0.836019	0.798068	0.840077	0.825924	0.815043
	28.8749	0.861972	0.844191	0.928246	0.894662	0.91918	0.930759	0.934606	0.939947	0.916375	0.931256	0.969862	0.975394	0.975668	0.987936	0.98989	0.988474	0.988557	0.987399	0.990712	0.990378	0.973453	0.977277	0.963049	0.928869	0.879373	0.847155	0.850604	0.838795	0.811429	0.862409	0.84886	0.803123	0.874052	0.789783	0.784722	0.844828	0.823699	0.794369	0.801764	0.815665	0.800922	0.779381	0.835309	0.79045	0.755369	0.800267	0.778713	0.771974
	29.1666	0.898962	0.884917	0.952027	0.926105	0.932772	0.949134	0.948164	0.956409	0.94228	0.9566	0.979746	0.978815	0.983216	0.983597	0.985094	0.981692	0.981673	0.97962	0.989431	0.977072	0.980659	0.991601	0.986594	0.960885	0.927497	0.901888	0.906698	0.895367	0.874265	0.917728	0.90242	0.866426	0.925234	0.854777	0.846651	0.899319	0.884918	0.862773	0.867362	0.877783	0.867048	0.847682	0.894133	0.856225	0.826913	0.865019	0.847706	0.842906
	29.4583	0.835345	0.816274	0.90788	0.870114	0.902018	0.915312	0.924188	0.930296	0.899442	0.920864	0.965285	0.975793	0.974666	0.987361	0.991222	0.995616	0.994133	0.994905	0.991023	0.996961	0.956746	0.961706	0.941454	0.897839	0.847384	0.817922	0.821348	0.80346	0.775426	0.835899	0.819151	0.767855	0.848419	0.750875	0.742597	0.810174	0.792507	0.764682	0.769041	0.780123	0.765712	0.74561	0.804045	0.750743	0.715448	0.761627	0.739868	0.735887
	29.7499	0.835317	0.817692	0.907406	0.869877	0.903874	0.91569	0.925622	0.930808	0.899357	0.921916	0.96475	0.974765	0.972989	0.985619	0.989725	0.994394	0.990926	0.993727	0.988939	0.995749	0.95587	0.957143	0.938595	0.89327	0.846767	0.816805	0.819207	0.800291	0.773351	0.834512	0.81926	0.767859	0.847092	0.749015	0.73932	0.806801	0.787163	0.760604	0.76781	0.776428	0.763631	0.743111	0.799324	0.745363	0.713075	0.75962	0.735966	0.732846
	30.0416	0.888117	0.871069	0.944057	0.915479	0.923955	0.941657	0.942362	0.951664	0.934503	0.951096	0.978533	0.979902	0.98503	0.98697	0.989312	0.986687	0.98826	0.983665	0.992531	0.981301	0.977281	0.990498	0.980753	0.952694	0.913632	0.888136	0.894169	0.881469	0.85873	0.905441	0.887018	0.847963	0.911396	0.837364	0.829276	0.884718	0.871933	0.848086	0.851034	0.862829	0.85261	0.830268	0.881952	0.841466	0.81012	0.848991	0.832646	0.827754
	30.3333	0.915132	0.899521	0.955445	0.935729	0.922486	0.944867	0.937385	0.950545	0.945662	0.956699	0.969908	0.964017	0.974174	0.966161	0.967036	0.959904	0.965084	0.956336	0.974184	0.948392	0.972291	0.994579	0.993551	0.98065	0.950644	0.931426	0.940077	0.931436	0.913273	0.946391	0.925809	0.900279	0.947759	0.89392	0.887061	0.932516	0.924974	0.907628	0.904577	0.91691	0.909808	0.888676	0.932398	0.904435	0.875784	0.906124	0.896372	0.891225
	30.6249	0.924235	0.909645	0.964168	0.94481	0.936185	0.956088	0.950098	0.961488	0.955618	0.965888	0.978278	0.97312	0.980903	0.973256	0.972826	0.966039	0.969347	0.963298	0.980013	0.955787	0.980467	0.997053	0.994892	0.981318	0.951981	0.93408	0.940409	0.931283	0.913038	0.947415	0.930518	0.901257	0.950351	0.894675	0.888977	0.933051	0.923692	0.904438	0.904992	0.915941	0.908348	0.888782	0.93138	0.900473	0.873845	0.904213	0.892206	0.888594
	30.9166	0.868879	0.850766	0.930513	0.89902	0.909022	0.928421	0.929636	0.939645	0.91998	0.937955	0.971031	0.974747	0.979854	0.984503	0.98806	0.986605	0.989546	0.983376	0.991343	0.981775	0.968692	0.986423	0.974567	0.943689	0.900738	0.873003	0.879854	0.867641	0.842876	0.892537	0.871035	0.830567	0.89908	0.820382	0.811776	0.871802	0.860062	0.834844	0.834782	0.849013	0.836893	0.814436	0.870191	0.828735	0.792294	0.833136	0.817892	0.811453
	31.2083	0.882407	0.864912	0.937962	0.909554	0.913751	0.934409	0.934046	0.945659	0.928897	0.946535	0.973627	0.975479	0.981634	0.981583	0.984647	0.982741	0.98574	0.979906	0.98933	0.974771	0.969876	0.988603	0.97891	0.95193	0.914092	0.890778	0.897841	0.884763	0.862422	0.909434	0.886933	0.849981	0.913722	0.839716	0.830752	0.888146	0.878428	0.857128	0.85464	0.866833	0.857271	0.835787	0.887675	0.848578	0.815143	0.852108	0.838679	0.834188
	31.4999	0.875884	0.857511	0.935289	0.904826	0.913175	0.932984	0.933522	0.944089	0.925287	0.942489	0.973624	0.97689	0.982214	0.985507	0.988454	0.986952	0.990009	0.984128	0.992412	0.981126	0.97091	0.988491	0.976598	0.947963	0.905362	0.879643	0.886626	0.873956	0.849304	0.89796	0.876122	0.83699	0.903056	0.826103	0.818111	0.877782	0.865933	0.842079	0.840618	0.854508	0.843399	0.82131	0.875504	0.834831	0.799529	0.83875	0.82369	0.818655
	31.7916	0	0	0	0	0	0	0	0	0	0	0	0	0	0	0	0	0	0	0	0	0	0	0	0	0	0	0	0	0	0	0	0	0	0	0	0	0	0	0	0	0	0	0	0	0	0	0	0
[truncated: 61 more columns]
